# Supplementary material for: Individual-based population genomics reveal different drivers of adaptation in sympatric fish
Source: Sci Rep. 2020 Jul 29;10:12683. doi: 10.1038/s41598-020-69160-2 (PMC7391720; doi:10.1038/s41598-020-69160-2)
Supplement: Supplementary file 2 — Supplementary Tables. [file 41598_2020_69160_MOESM2_ESM.xlsx]

## Sheet: Table S1
Table S1. Differences in phenotypic and environmental values between localities of Symphodus ocellatus and S. tinca assessed with a PERMANOVA test. Bold values indicate significant differences among sampling locations after a FDR correction.
		S. ocellatus			S. tinca
		F	p		F	p
Phenotypic	PLD	15.464	0.001		2.463	0.098
	PLD Growth rate	1.7635	0.163		47.686	0.001
	Settlement size	6.8637	0.008		31.236	0.001
	Hatching date	0.702	0.432		6.609	0.004
Environmental	Surface Temperature	39.971	0.001		14.454	0.003
	Productivity	32.474	0.001		25.164	0.001
	Turbulence	46.058	0.001		105.57	0.001

## Sheet: Table S2
Table S2. Weighting values of the phenotypic and environmental variables contributing to the phenotypic (PC) and environmental (EC) PCA components.
		Symphodus ocellatus				Symphodus tinca
Phenotypic		PC1	PC2	PC3		PC1	PC2	PC3
	PLD	0.255607	0.770181	-0.219009		-0.624	-0.07	0.44
	Settlement size	-0.550162	0.595822	0.00593538		-0.397	0.664	0.331
	PLD Growth rate	-0.759828	-0.111214	0.214848		0.32	0.744	-0.222
	Hatching date	-0.233771	-0.198616	-0.951756		0.592	-0.03	0.805
	Proportion of variance (%)	40.53	35.68	23.6		60.88	33.38	5.56
Environmental		EC1	EC2	EC3		EC1	EC2	EC3
	Productivity	0.609822	0.440538	0.65882		0.64	-0.24	-0.73
	Surface temperature	-0.463534	0.872527	-0.154379		-0.616	0.407	-0.674
	Turbulence	0.642848	0.211241	-0.73629		0.459	0.881	0.113
	Proportion of variance (%)	55.83	27.5	16.67		54.06	27.96	17.98

## Sheet: Table S3
Table S3. Pairwise genetic distances (FST) among populations of Symphodus ocellatus for all 3978 haplotype loci (below diagonal) and their p-values (above diagonal). Bold: Significant p-values after FDR correction (p <0.0204).
	Colera	Blanes	Xabia	Palos	Aguamarga	Herradura
Colera		0.798	0.001	0.001	0.001	0.001
Blanes	-0.0007		0.001	0.001	0.001	0.001
Xabia	0.0285	0.0282		0.039	0.022	0.001
Palos	0.0413	0.0411	0.0029		0.114	0.001
Aguamarga	0.038	0.0377	0.0039	0.0014		0.001
Herradura	0.0222	0.023	0.0355	0.0491	0.0419

## Sheet: Table S4
Table S4. Pairwise genetic distances (FST) among populations of Symphodus tinca for all 5276 haplotype loci (below diagonal) and their p-values (above diagonal). Bold: Significant p-values after FDR correction (p< 0.0219).
	Colera	Blanes	Ametlla	Xabia	Santa Pola
Colera		0.027	0.125	0.297	0.235
Blanes	0.0009		0.457	0.03	0.002
Ametlla	0.0006	0.0001		0.067	0.003
Xabia	0.0003	0.0008	0.0007		0.773
Santa Pola	0.0004	0.0016	0.0018	-0.0003

## Sheet: Table S5
Table S5. Symphodus ocellatus loci, and their sequences, showing significant values with different methodologies (W=outlier loci, X=RDA, Y=GWAS-Cov, Z=GWAs) and its association to phenotypic and environmental variables. Genomic information of Blastn searches with the genome of Labrus bergylta at the Ensembl website. GO-terms obtained from UniProt website
Locus	SNP	outlier	Hatching date	PLD	Settlement_size	PC2	PC3	EC1	EC2	Temperature	Productivity	Turbulence	Genomic Location	Overlapping Gene	Orientation	Length	E-val	%ID	GO Terms	Seq
35	35_53										Z									TGCATAATCGACATACTCTTAATTGACAGTCATGAATGACTCTAAAAAATTCAGCTGAA
131	131_12	W								XZ										TGCATGTCTACTTAGAGCAAGTAAGGCGACCCGTTGAAAAGATATTGATTGCGCACTTT
166	166_51							YZ			Z		FKLU01000301:20913-20971		Reverse	59	5e-18	98.31		TGCATTAAATTATGCAATCAGAGAGGCTAGATTTACATTGCATTAGGGAGGCTTTTTAA
171	171_45										Z									TGCATATGTTGCCACTGTTCTATGCAGTAATTATTCATTTAGATCCTTTAATGTTATTA
267	267_27	W						Z		Z	XZ		FKLU01000290:218927-218977		Reverse	51	1e-05	80.39		TGCATTTGTTAGGGAGGCAGGACAGTGGAGAGTCAGGAAGAGAGGGTGTGGGGGTGAGA
426	426_20										Z		FKLU01000075:348339-348380		Reverse	42	4e-07	90.48		TGCATCAATATCAAGCGGGTGTTGAAAAATAAGGCAAACGCAAGAGTGCAAAAAACTGC
606	606_34	W									Z									TGCATCAAAGCTGTTGGTATTCAGCTGGTCATTGCAAAAGTGATAGCAAGACAACTGAA
669	669_49				Z								FKLU01000331:385537-385586		Forward	50	3e-05	80		TGCATCAGAGCTGCAGCTCATCCAGAATGCTTCTGCAGAACTCAGCACCGGCACAAAGG
713	713_34					Z														TGCATATCTGACAATCACTTTATATTTGCACCTACTTGTTTGGACTCTGAGTGCTAATC
726	726_55	W									XZ		FKLU01000003:4753962-4754009	NAALADL2	Forward	48	6e-10	91.67	GO:0016020,GO:0016021	TGCATAATGTAGGTGGGTGGTATATGAGGAAAATGCGGGAAGTGCAGGTATGGGTGATT
745	745_42	W									Z		FKLU01000257:552793-552830	mcf2l2	Forward	38	4e-06	92.11	GO:0005085,GO:0005085,GO:0005089,GO:0035023,GO:0035556	TGCATTACATGAAATGTCCTTTAGTGTTATCATGATATCATGCTGTACTCCACCACATA
	745_56										XZ
1002	1002_8									XZ										TGCATCGTGAAAAGATATGTCAAATTTATAATCAAAGACAATTGCTTGAATATAAATTG
1041	1041_38								Z	XZ			FKLU01000312:399433-399491	itga8	Reverse	59	4e-16	94.92	GO:0007155,GO:0008305,GO:0016021,GO:0007155,GO:0016020,GO:0007229,GO:0016020,GO:0060271,GO:0060271,GO:0048703	TGCATGTTTAATATGTGCTGCTGCATGTTAGCATGTGTGCGTATTTAAGGCGGGTGTGC
1102	1102_19										Z		FKLU01000089:321106-321139	plekha7a	Reverse	34	4e-06	97.06	GO:0090136,GO:0070097,GO:0045218,GO:0005915,GO:0005813,GO:0055007,GO:0008016,GO:0005856,GO:0030054,GO:0005737,GO:0005912,GO:0005815	TGCATAACACATTAAACTATTTAAAACACATAAACAAACACACAATGCAAGCTGGCTGA
1207	1207_55										X									TGCATCGTTCTGAATAAGCAATATTGGATTTTATAATGTATCTTTTCTTTCTTCTCTCA
1256	1256_31							Z		Z	XZ		FKLU01000137:1055052-1055093		Forward	42	0.0003	83.33		TGCATTGCTTTAGATTAAATTATCAGTACATATCCAAAATTCTCATTCAAACTAATAGT
1267	1267_30	W						Z		Z	XZ		FKLU01001199:34906-34958	slc29a2	Reverse	53	0.0001	77.36	GO:0035364,GO:0035344,GO:0016323,GO:0015862,GO:0015854,GO:0015853,GO:0005886,GO:0005337,GO:0005337,GO:0005887,GO:0015858,GO:0016020,GO:0016021,GO:0016021,GO:1901642	TGCATCTTTTATTTTTATTAGTAGTATTAACTCTTTTCAATGTTTTTTTCATTATTATT
1350	1350_15											X								TGCATGCTGTCCACCTGAGTGGACAGAAAAAATATCTTTATAAATGTGTGTTGAAAAAA
1353	1353_6	W								XZ	Z									TGCATTAGGGGGGTTTTTGTAAGCCTTAAGACCCTGAACAGCAGATCAGTGCGCTGCAG
	1353_42
1370	1370_39					Z				Z			FKLU01000296:177011-177058	kif6	Forward	48	0.0003	79.17	GO:0003777,GO:0005524,GO:0007018,GO:0008017,GO:0005874,GO:0005524,GO:0000166,GO:0000166,GO:0003774,GO:0005524,GO:0097546,GO:0021510,GO:0021510,GO:0021510,GO:0021510,GO:0016887,GO:0008017,GO:0007018,GO:0005874,GO:0005871,GO:0003777	TGCATATCCTAAACCAGAAACTAAAAGAACAAAGGGATCTTTGATTAATTTAGACCTTT
1384	1384_53				Z	Z														TGCATCTGTGTGTGTTTTAAGCTACGTGCGTCTGAGTGAGTGAGTGTGTGAGTGTGTGC
1489	1489_7										Z		FKLU01000001:7640533-7640591	hcn4	Reverse	59	2e-11	86.44	GO:0005244,GO:0060047,GO:0002027,GO:0005216,GO:0005249,GO:0006811,GO:0006813,GO:0006814,GO:0016020,GO:0016021,GO:0030552,GO:0055085,GO:0006811,GO:0034765,GO:0016020,GO:0005267,GO:0071805,GO:0006813,GO:0016021	TGCATTCGTCTACAAAAGAGGAACCTGAAAACTGCGGTGCATAAGTCTAAGTGAATGCA
1491	1491_31											X	FKLU01000144:844324-844378	ENSLBEG00000027388	Reverse	55	1e-06	80	GO:0003676,GO:0003723,GO:0003723,GO:0003723	TGCATGGTGTCTTCCATCATTTATTTACAAATACATTTTTCATACATGGATGGTAATTA
1545	1545_5										Z									TGCATATGGAAAAAAAGTCAAACAGTTCAAATGTATTGCTAGTTAATGATCCATTAAGA
1652	1652_26					Z		Z		XZ	Z									TGCATCCAAATTCCAAAGACTATTATAAGAAGTATTTTATGGAATGTCTACAGTAAGAA
1819	1819_53	W									XZ		FKLU01000155:572885-572945		Reverse	61	4e-06	80.33		TGCATTTTACCAACTATTAGTGCAGGAAATACAGAGGATGACGTCAGAGGCAATATTTT
	1819_54
1945	1945_54											X	FKLU01000632:126546-126592		Reverse	47	2e-08	89.36		TGCATGGTACGTTGCATCTTTATCACTTCAATATATCTGCTGTCTTTTGTCATGGAGCG
1985	1985_12	W								Z	X									TGCATATGATGCCCCAATCCCTAACTTTCGTCAGGAGGAGTCAAGGGTTACCCATAGAC
2366	2366_9										Z		FKLU01000693:147606-147662		Reverse	57	0.0001	75.44		TGCATGAAAGATTATTTTATTAAGATGCTTTAGGTTACAGACAAATTAACACATCGAAA
2614	2614_23										Z		FKLU01000251:550322-550375		Forward	54	3e-05	77.78		TGCATACATACTTTCATTTTATAAACGTACGTACGTAAACACATTCATACATTCATTTC
	2614_37
2783	2783_21											X								TGCATATAAGACTTTAAATAAAACAGTTATAAACGTGTTGCTGATCAGATGTTTCCTTT
2826	2826_27									X										TGCATGCGTTGGCCGAGATAGATTGCTTTAACAATAAGCTGAAGACACAACATCAAAGA
2985	2985_50									Z										TGCATGCAAAAAAACAAAAAAGAAATCTATGCCAACATCATAAAAAGCTTATGATTTTT
3057	3057_33											X								TGCATACGTTGGGGATGAAGTGGTGACATCCCAGTCCACTGAAATTGTGTCTGCACATC
3063	3063_54										Z		FKLU01000012:1413976-1414019	cacna1c	Forward	44	6e-10	95.45	GO:0070509,GO:0048701,GO:0008016,GO:0008016,GO:0006816,GO:0005891,GO:0005245,GO:0005245,GO:0005245,GO:0003301, GO:0003007,GO:0003007,GO:0001947,GO:0001822,GO:0070509,GO:0008331,GO:0006816,GO:0005245,GO:0005216,GO:0005245,GO:0005891,GO:0006811,GO:0016020,GO:0055085,GO:0070588	TGCATGCAAGTAAAGGTTTAAAGTGAGAAATGAATAAAGAGAATCAATCTCTTGGTTAT
3084	3084_57									Z										TGCATTGACTGCTCGTCATCCCGTGGTTACCCCTGAATGACCTTAAAAGCTTGCTGATG
3126	3126_10										X		FKLU01000210:457235-457278	ENSLBEG00000027367	Reverse	44	3e-05	84.09	GO:0004930, GO:0007186,GO:0016021,GO:0007186,GO:0007165,GO:0016020,GO:0016021,GO:0004930	TGCATCCTGAGAGAAGAAAGAAAAGATACATTATAAAATCCAATATTGCTTATTCAGAA
3275	3275_22	W									XZ									TGCATGCTGGGATATATAAAACAGCGTTTCATTTCGGGGAAAATAATAACACCGTTGTT
3325	3325_21	W						Z		Z	XZ		FKLU01000213:753635-753680		Reverse	46	5e-08	89.13		TGCATAATGCAAATTGCCAAGTGTGCTAAAAGAATTAGCATCACAATCTGTTAATGTGG
	3325_49
3495	3495_15	W				Z		Z		XZ	Z									TGCATGTATTTACACTGAACCGTTGGAGAAATAATGGCAGTTAGCCTAGCCCAAGGTGG
3536	3536_42										XZ		FKLU01000527:33031-33078	slc43a2a	Forward	48	4e-06	83.33	GO:0015804,GO:0015179,GO:0015175,GO:1902475,GO:1902475,GO:0015179,GO:0015807,GO:0016021,GO:0055085,GO:0016021,GO:0016020	TGCATAAACACCAACGCCTGCTGACACGTGATTGGTCCTTACTTTTCAGAAAACAACAA
3864	3864_38							Z		Z			FKLU01000292:349441-349490	si:ch73-116o1.2	Reverse	50	4e-06	82	GO:0000166,GO:0005525,GO:0019003,GO:0007265,GO:0005886,GO:0005525,GO:0003924,GO:0003924,GO:0005525,GO:0007165,GO:0016020	TGCATTTGTGAAAAAGCAAATTGGCTTAAGTGGACTGAGGGTGTCATTTTACACAGCTC
3925	3925_50										Z		FKLU01000150:196328-196385		Forward	58	1e-14	93.1		TGCATGGTAAAGATGGTGCAGAGATGACAACAATGTCAAGCTTTCAGAGTGCCTTCATA
4293	4293_25	W						Z		Z	XZ		FKLU01000003:4753759-4753814	NAALADL2	Forward	56	5e-08	85.71	GO:0016020,GO:0016021	TGCATACAAATGTCTCTGTTTGCCCCCAGACACTTGCAACATATTGTAAATTTGGGAGA
	4293_49										XZ
4309		W																		TGCATACCATGAGTCACGTTTAATTTAATGTCTTTTAAATTATTGTATATTATGCCTTT
4412	4412_54											X								TGCATTATTAATATTTGGAACTGTGATGGTGTAATGGTGTTTCATAAACGTTAACCACT
4425	4425_24									X			FKLU01000093:791249-791303	ENSLBEG00000013336	Forward	55	3e-13	92.73		TGCATCAGCTACACTAAGTCAACCATAGCATCAACAATCTGTGATGTTATGACGCTATA
4594		W											FKLU01000178:203170-203225		Reverse	58	1e-06	86.21		TGCATTCAGGCCCCATAGGAGTCATTATCATCATGAGGTTGTTGTTTTTTTAACACTCG
4641	4641_57	W				Z		Z		Z	XZ									TGCATGTCTGCTTCTTTATGACTGCACAGGGCTGCTGCATCCAAGTTAGCGCGTGTGAG
4661	4661_20									X			FKLU01000300:443078-443126	si:dkey-57h18.1	Forward	49	1e-05	81.63	GO:0005654,GO:0036297,GO:0043240	TGCATACGATTTATTTTGGTATTAAAAATAACCATAAAAGGACAGCTGTAGTTTCTACA
4922		W																		TGCATTGTAGGCAGTTCCCCTTTCTACATTCTACTGTTGGTCCCCAACAGGGGTCATTT
5085	5085_7									Z			FKLU01000192:93259-93305	alk	Forward	47	2e-10	93.62	GO:0032924,GO:0004672,GO:0004675,GO:0005524,GO:0006468,GO:0007178,GO:0016020,GO:0016020,GO:0016301,GO:0000166,GO:0016310,GO:0016740,GO:0005524,GO:0004674,GO:0016021,GO:0070724,GO:0061371,GO:0060030,GO:0051260,GO:0051216,GO:0048368,GO:0048332,GO:0048264,GO:0048264,GO:0048264,GO:0048264,GO:0048264,GO:0048264,GO:0048264,GO:0048264,GO:0048264,GO:0048264,GO:0046588,GO:0046588,GO:0042476,GO:0042476,GO:…	TGCATTCGCATACTCACCTTAACTGCTCTGCAAAAGACAGGGAAGTGGGAACAAGGCTT
5092	5092_37									X			FKLU01000167:539293-539332		Reverse	40	3e-05	87.5		TGCATTGAATACATTTAATACAGGACATACAATCAGTTCAGTCTAAGCACAAGCTTGAG
5093		W											FKLU01000095:1062899-1062955		Reverse	58	4e-06	81.03		TGCATCATCATACAGTAGAAAAAAACCACACAAATTTGGCAGGAGGGAAGAATAAAGTA
5150	5150_47									X			FKLU01003486:2914-2966		Reverse	53	2e-11	90.57		TGCATGTGAATATTTTGCACAGTTAAGGTTTACATCTCGGATAGTGACACATCAAAGTC
5151		W											FKLU01000178:159661-159719		Reverse	59	2e-11	86.44		TGCATGTGAAGACATCCAGCTGGGCATCTGCGGTATGTGCAGAACGAATGACATCTTCG
5223	5223_41										X		FKLU01000054:896126-896166		Reverse	41	2e-08	95.12		TGCATTTCTGTTGTTGTTGCATCATCATCTAAGAAAAAAAACCCCACATACAGCACCGA
5320		W																		TGCATAGATAGTGAATGAATGTACACATGTATCCATGCAAGATCGGAAGAGCGGTTCAG
5335	5335_32										Z									TGCATACACACTGTATTGAGAAGTATCTCAACATCAAATATACAACCTAAGACTCATTG
5377	5377_22							Z			XZ		FKLU01000092:459252-459302	nt5dc1	Reverse	51	2e-08	86.27	GO:0008253,GO:0016311	TGCATCATACAAGAAAGAAACAGGTGGCGATTTGATTGTGTCTGCATGAAAACTATTTG
5401	5401_5	W								XZ	Z		FKLU01000040:814875-814923		Reverse	49	2e-11	93.88		TGCATGACGGTCAATGGAACAAAATGTGTCAATCATTTAAAGCAGAAGAAACTCTGACT
5466	5466_55	W								XZ	Z		FKLU01000155:225932-225990	olfm2a	Reverse	59	3e-12	88.14	GO:0014032	TGCATGTTACAGCCCAACTGGGTCTCTCACACAACACTGTGGCAACCACCATTACCGGG
5853	5853_51										Z		FKLU01000115:1011666-1011720	ASTN2	Reverse	56	7e-11	91.07		TGCATGTAGAGGTAATCAGAACAAGGCCTTTTGGCCTGTGAAGCACTTTATCGTCGACA
5895	5895_31									Z			FKLU01000093:1269732-1269788	ENSLBEG00000015735	Reverse	57	3e-13	91.23	GO:0004114,GO:0007165,GO:0008081,GO:0046872,GO:0016787	TGCATACTTTAGGTGTGTACCACCCCTATTCAGATGTACGATTTATAGCCCAAACATTA
6160	6160_14										Z									TGCATACATACATACAATTTACTTTCTCTTTTTCCTGGTGACAATGGATAAATTCAACT
6447		W																		TGCATGCTTTTTACAACTTTTTTTCCATCGAGTTTTGTTATAATTATTTAAGAAAACCT
6753	6753_27	W				Z		Z		XZ	Z									TGCATGGTATAATGACAACATCTTACTTTTATATTTCGAGATGGGTACCAAAACGGTAC
6765	6765_10	W						Z		XZ	Z									TGCATGTACAGACATATCAGTACAGGATCTGAATTCAGCTCCCAAGTCGGCTTCTTGTA
6842	6842_13									X			FKLU01000471:36689-36739	ppp1r16a	Forward	51	2e-09	88.24		TGCATAAATAACTCTCGTTGAATTCTATATTGAATAGAACACCATGCATGCAAGATCGG
	6842_17									Z
6943	6943_24	W				Z		Z		Z	XZ		FKLU01000525:190508-190551		Reverse	44	0.0003	86.36		TGCATATATTTTTGTAATTTTTTACATTTTATCTAATTTAATTCTGCACTATGGGATTT
6944	6944_18										Z									TGCATTTATTCTTTAATTATTCAGTGTATTTGTTTCTCACCTGTCTTATGTTTGTCCTT
6993	6993_24	W						Z		Z	XZ		FKLU01000173:793186-793242		Forward	57	2e-10	85.96		TGCATTATCTCCACAAATGGTACCGCACTTTTTGTTTGTTGGTCACCTAAAAAAGCTCC
7088	7088_39	W									XZ		FKLU01000003:4753894-4753935	NAALADL2	Reverse	42	5e-08	92.86	GO:0016020,GO:0016021	TGCATTAAAAAACATTGCATTCAACCTCTAATGCACAAACAGCCCACACCACCAATTAT
7228	7228_47										Z									TGCATTTATCTTTTTGAGCTGATCAGCCTTGTTTATGTTTGTGCATTAAATCTATATAT
7488	7488_33									X	Z									TGCATGCTTGTAAACGTGCAAGTGAGCATATACGAATTATGTTACAGAAGCTGTCCAAT
7637	7637_39	W				Z		Z		Z	XZ									TGCATGCAAATCAACTGGTTGTCAGGGATCATTTCTGCCATTTATAAAAGTTTAATTTA
7679	7679_43									Z			FKLU01000023:1735564-1735621	slc45a1	Forward	59	3e-13	93.22	GO:0003674,GO:0016020,GO:0008506,GO:0015770,GO:0016021,GO:0055085,GO:0016021,GO:0016020	TGCATGCAACAGCAATACATTCAAAATGTGTCTAGTGGTATTCGCCAGATTTTGCCACC
7687	7687_46										Z		FKLU01006474:9147-9187	ENSLBEG00000011143	Forward	41	1e-06	90.24	GO:0016020,GO:0016021,GO:0004888,GO:0006915,GO:0006955,GO:0007165,GO:0016020	TGCATTTGAAGAAGCGGGCACAGATCAAAGGTTTCCAGCGCTGAATCGCGGTGGACACC
7749	7749_49	W								Z			FKLU01000001:426134-426190	cep89	Forward	57	1e-07	80.7	GO:0060271,GO:0005814,GO:0005813,GO:0000922,GO:0003674,GO:0005814,GO:0007005,GO:0007268,GO:0060271,GO:0005739,GO:0030030,GO:0005856,GO:0005737,GO:0005829,GO:0000922,GO:0005814,GO:0005758,GO:0005815	TGCATGTGTGTGATTGAGGCCTGTCTCAAAATTAACAGAGTGTGAACCATAGTTTCCCC
	7749_51
7808	7808_16									Z										TGCATGCACAACAGGTCTATTTTGTGGCCTTCACGTTCAGGGATAGGACAGCTGACAGA
	7808_51									XZ
7850	7850_6									X			FKLU01000031:1347708-1347766	sez6a	Forward	59	4e-15	93.22	GO:0016021,GO:0016020	TGCATACTGTGGCTTGTTTGTAATGACTTACATACTGTATGTCAACCTATTAGACCGTA
8143	8143_11									Z										TGCATTGATGTGAACAAACTGCATTTGACTCATAATTATTTGAAACAATAAAACACCAG
8296		W																		TGCATGTTTTTTTATTTAATCAGCTAAAATTACAACAAATCTAGCAGCTATCAAATATG
8312	8312_30										X		FKLU01005133:802-857		Forward	56	8e-12	89.29		TGCATACCAATTCAAATGGAAAATTGCTCTATGTGGACTGACTTGTCTTTTTTGCACAT
8347	8347_25										Z		FKLU01000947:65182-65243		Reverse	62	6e-10	87.1		TGCATGTGGACACTTAGCAGACTGTAGCTGCTCTGAGATAATGTATGCAATGTGGGGAA
8357	8357_49					Z				Z										TGCATGGTGGATCAGTGTTGGACATTTACCTGTGCTGTACACTGCCTCTCGTAGATATG
8464	8464_5										Z									TGCATGAAATAAAACAAGGATGTTAATATTAAAGATGTTATATCCATAGAGACACTCAT
8519	8519_9									Z										TGCATGTGTGTTGATGAGTGGAGTGGTGTATAAAAGGACGTGGGTGGGAGGTGTGGATG
8556	8556_47									Z										TGCATCACACACGCCAACGAAAACAACGTCTCGCTGAAAAAGATTTCTGATAAACACAT
8650	8650_43										Z		FKLU01000173:793322-793380		Reverse	59	2e-11	86.44		TGCATCAGAATTTTGAATTAATTAAAACTGATTAATTCAGTGACAGAGCAGACAACAAT
8795	8795_20										Z									TGCATTTAACCGGTTCACATTTTTAAATCTTTTCTATTAAATCTTTTTCTATTTTACTG
9023	9023_45											X	FKLU01000869:25480-25532		Reverse	53	3e-05	84.91		TGCATCTTATCCTGCTCTTTGTAGTGTCTTGAGATTGTTATGAGTTGGCGCTAGACAAA
9138	9138_48									Z			FKLU01000023:2430494-2430548	slc6a1b	Forward	55	3e-13	92.73	GO:0005328,GO:0005332,GO:0005887,GO:0006836,GO:0016020,GO:0016021,GO:0016021,GO:0016020,GO:0015293,GO:0043005,GO:0042165,GO:0030424,GO:0009986,GO:0005886,GO:0005332,GO:0015812,GO:0015812,GO:0055085	TGCATGTTACGTCTGTAAAGGGAGGAAAGAGGTCTTACTACAGTATGCAAATGCCTTAT
9148	9148_14										Z		FKLU01000828:96339-96397	ENSLBEG00000009851	Reverse	59	5e-18	98.31		TGCATGGTTGGATCGGGCTTAATTGCAGCATAGGGGCACACTGAGATCAGATGGTATGG
9433	9433_8										Z		FKLU01000006:1994332-1994382		Reverse	51	2e-10	90.2		TGCATGCATAGTCTGCTGATACGTCTGAGAGGTAACACGAACATGCAAAAGGTCAAGCT
9702	9702_24										Z									TGCATGGAAAAGTTTGTATGGTGAGGTGAGGTGTATAATGTTGCCACTTGCATTGAAGC
9916	9916_49									Z			FKLU01000031:889274-889322	msi2a	Reverse	49	0.0009	77.55	GO:0016020,GO:0016021,GO:0003723,GO:0003723,GO:1990904,GO:0005844,GO:0005737,GO:0003723,GO:0003676,GO:0003723	TGCATAAATTTAAATGCTGAATCCTGTCCTCCCTCTCTCCCTCACCCTCTCCCTCTTGG
10336		W											FKLU01004660:11315-11368	ENSLBEG00000005573	Forward	54	7e-11	88.89	GO:0016021,GO:1903830,GO:0015095,GO:0015693,GO:0016021,GO:0016020	TGCATGGTGTAGAGAGCGAGCAGGGAGGCGGGGAGGTGTGATTGGTTCATAGAACTCAT
10411	10411_5	W									XZ		FKLU01000003:4754114-4754159	NAALADL2	Reverse	46	4e-06	84.78	GO:0016020,GO:0016021	TGCATCGATATGAATAGTTAAAAAGACCAGCTTGCTTCATAGTTTTATATGGCACATAT
10751	10751_28											X	FKLU01000046:1546550-1546600		Forward	52	4e-07	86.54		TGCATGTTGCTAACTGCCGTAAGTTTAATTATTTCAGGAGAAAGCATTTATACACAGGT
11039	11039_17									Z			FKLU01000207:693504-693559		Reverse	56	1e-13	92.86		TGCATGACACCATCAGCTTGCTCACCTTTGAAAGTTGTTAGTCAACTTATATTTGATTT
11144	11144_56	W								Z	XZ		FKLU01000047:1752080-1752134	TOX2	Forward	55	0.0001	76.36	GO:0005634, GO:0003677,GO:0003677,GO:0005634	TGCATGTGTGTGAATATCTATTTGGATGTACTGTTACATACATACATACATACATACAT
	11144_58
11165	11165_35									Z	Z		FKLU01000167:699924-699980	si:dkey-16j16.4	Forward	58	3e-05	79.31		TGCATTAACGCGATGTTCAATTCAACAATTGGGACGATAATATTACACAGTGCAGAATC
11927	11927_9	W						Z		XZ	Z		FKLU01000357:521693-521742		Reverse	50	5e-09	88		TGCATCCTAATAAGCTGTGTTAGTATCAAAGGTTTAAGTTTAAAAGGCCCTAACATGTC
11975	11975_33				Z															TGCATAATTGTTTCATTTAAAATAAAATAAACAATTATAACGTGTTGTGTTTAACAAAT
12173	12173_10									Z										TGCATGTGTTTCCCACATTATTCAATATAAGGTACAATCTTACATGTACTGCACACTGA
	12173_15
12258	12258_8									XZ			FKLU01004791:5652-5700		Forward	49	2e-10	91.84		TGCATCGCCTCAAAATGTGCAATGACAGTAGGAAACCTCCTTAATGGGGCCCCGTCTGA
12282	12282_30	W									Z									TGCATACATGAAAAAACAACATAAATATTCAAAATATTTCTAAAAAAGGTACAGATGAA
12550	12550_26	W								Z										TGCATTATGCAGGGGCAACATTTACTCTCAAGAATGAAATCATTTGTGTTTTTATAATT
12661	12661_28											X								TGCATCGCTGCGCTCTAAAATAACATCACAAATGCAAGATCGGAAGAGCGGTTCAGCAG
12687	12687_45	W									Z		FKLU01000148:45186-45233	cbln1	Forward	48	4e-07	85.42		TGCATGCCATGACTGCAGGTTATCTCTGAGGACTCTACAAACTCATTTGGGTTAAAAAC
	12687_57
12895	12895_43									X										TGCATTTTAAGACTTTTTTTAGAACTCACATGCAGATCTGCTCCTTTGCACATGCCTTC
12922		W											FKLU01000545:226228-226284	ENSLBEG00000002720	Reverse	57	2e-08	82.46	GO:0016020,GO:0016021,GO:0005887,GO:0007155,GO:0042043,GO:0050804,GO:0050808,GO:0060077	TGCATAAAAAGTCAACAGAAAGCGAGCTCCTTTGTTTTAAAGAAGTCCCTATGAGTTAT
13072	13072_6										X		FKLU01000114:112694-112747		Reverse	54	3e-05	77.78		TGCATGCTATGAGGCTGCCTGACACTCCTCTGATTACCAGTATGTTCTTTATCTGGTAC
13262	13262_29	W								Z	XZ		FKLU01007740:3079-3137		Reverse	59	2e-09	83.05		TGCATTGTAGTCCATATGCTCTTTTGCAACGAGTCTTGTTATGAACTAGTGCTATACAA
13285	13285_14										Z		FKLU01000179:659782-659816		Forward	35	1e-06	97.14		TGCATCGATGCAGATGTTACAGAATCAATACAGCTCTACACTTGACCCCATAGTGCAGT
13361	13361_17										Z		FKLU01000226:516579-516635		Forward	57	1e-05	80.7		TGCATTTTTGCTGTAAAGAATGACGTCAACATGGTTGTGTATGGGACTTCAGGGGCTTT
13425	13425_27									Z										TGCATCTACCGGTATAGCTAATTGTCTTCCTTTTCCACTTGTATCTTATACACATATTT
	13425_36
13571	13571_39	W									XZ		FKLU01000073:1493365-1493422	mpped1	Reverse	59	4e-16	98.31	GO:0016787	TGCATTCAAAGCCCTGCAGAGAAAACAGAGAAAACCAGCGCTGACAAACATCTGGGGTC
13856	13856_5										X		FKLU01000234:258546-258604	CDH18	Reverse	59	3e-13	89.83	GO:0098609,GO:0045296,GO:0044331,GO:0042803,GO:0034332,GO:0016342,GO:0016339,GO:0009986,GO:0008092,GO:0007156,GO:0007043,GO:0005913,GO:0005886,GO:0005509,GO:0000902,GO:0098609	TGCATTGAACCAGAGTTATTACTTATGATCCAACCACTTCCATAAGTACAACCAGGATA
14046	14046_30					Z							FKLU01000098:268047-268081	celf3b	Reverse	35	1e-06	97.14	GO:1990904,GO:0006376,GO:0005737,GO:0005634,GO:0003729,GO:0003723,GO:0000381,GO:0003676,GO:0003723,GO:0003723, GO:0003723	TGCATATGGTACGACAGCGTGATTAATTGGCTATTGCAAGGTCATGTAAACAACAACAA
14108	14108_36	W						Z			XZ									TGCATGATGAACATCTGTTCATCACCCTCCTGAATCCGATTTAAAAAAGATATTGGGGT
14121	14121_9	W								Z	XZ		FKLU01000010:1926971-1927027	ADCY9 (1 of many)	Reverse	57	1e-07	80.7	GO:0016829,GO:0016020,GO:0016021,GO:0000166,GO:0007189,GO:0005887,GO:0004016,GO:0009190,GO:0016849,GO:0035556	TGCATGCAATGTGCCCAAGGTCAAACTTACAGTATGTTATAAAACTGAAAGGGAAGAAA
14128	14128_18											X								TGCATAAGTCAAGCTTTATTTCAATATATATTTTTTGTACTATGTTTCATAAAAAAGGA
14246	14246_19										Z		FKLU01000148:45309-45364	cbln1	Reverse	56	5e-08	82.14		TGCATTGACTGAATTATTTCGGCATCTTCTAAATGGTTTTGAAACAAAGAGAATGGCCG
14401	14401_44										Z		FKLU01000529:24326-24377		Reverse	52	8e-12	92.31		TGCATGCTGCTGCTGCTGCTGTAAAAATAGTACTGAGGCTTCATGTGTTGCTTGAAGGA
14419	14419_13	W								X										TGCATGGCTAACTGCAGATCTGAACAGTTTTTGATCAAAATAGTATTTTAATGTGGAAA
	14419_16
14588	14588_43									Z										TGCATGCACAGGGTGAGAGCAGCAAGGAAATTAGATTTAATGTTCTGGGTGGTCCACAG
14666	14666_24										XZ		FKLU01000357:289164-289207	spata20	Reverse	44	4e-06	86.36	GO:0003824	TGCATGACCAAATTCAACAACTTTGAGGCCATTAATAAAGAGGCTTTCCACCATTACCC
14793	14793_37	W								XZ			FKLU01000155:462167-462219		Reverse	53	5e-09	90.57		TGCATTTATTGTCTGTTTTGAGCTGTATGCACCAGTGTGTGTGTGTGTGTGTGTGTGTG
14812	14812_10											X	FKLU01000078:1130250-1130293	lamb2l	Forward	44	5e-08	90.91	GO:0070831,GO:0043256,GO:0034446,GO:0016477,GO:0009888,GO:0009887,GO:0005201	TGCATTTAAAATGATTGCTTTTAAACAACTTTTTATTCAATGCAAGATCGGAAGAGCGG
15035	15035_53											X	FKLU01000055:1177876-1177925	mustn1b	Forward	50	5e-09	88	GO:0002062,GO:0005634,GO:0035988,GO:0042246	TGCATAATTGAATCAGGCTACTGAAAATTATTATACAAACAGAACTATATTAATGACAG
15163	15163_6											X	FKLU01000093:29611-29669		Reverse	59	4e-15	93.22		TGCATGGAAAAAATGTTGCCGTAAATTTCATCATGAAGAGAAGCTTGAGAATACTTTCC
15310	15310_6	W						Z		Z	XZ		FKLU01000148:597375-597423	ENSLBEG00000005154	Reverse	52	0.0003	82.69	GO:0046872,GO:0007165,GO:0003924,GO:0005525,GO:0007165,GO:0007186,GO:0007188,GO:0019001,GO:0031683,GO:0005525,GO:0000166	TGCATAAAGGCTCATCAAGCACTTCTCTGTTTGTTAGTGTGGACTGTCATTTTTTATAG
15368	15368_36	W						Z		Z	XZ		FKLU01000126:1006440-1006498		Forward	59	4e-16	94.92		TGCATGTTCACGAAGGTACGTGTGCATTTCAAAATGTGCGCATGTGGATATTCTGCCTG
15495	15495_13							Z			Z		FKLU01000213:223292-223345		Forward	54	5e-08	87.04		TGCATGTGTTTTTCTGATTTTTTTGTCTGCTAGAACTTTCCATAAAGCTTGAGATAGGA
15684	15684_48					Z				Z			FKLU01000062:335246-335300		Reverse	55	3e-13	92.73		TGCATTACATTGCATAATCTCTTTAATGATTACGCCTTTGAGAAAAATGGATGTTTTTC
15941	15941_42									XZ			FKLU01000607:202521-202569		Forward	49	2e-08	87.76		TGCATGAAAATGTATTCCAGTACAGTCGCATGTTGCGTAGTGTCGGTTTTTTATCATTC
15963	15963_47											X	FKLU01000900:79843-79901	ENSLBEG00000028345	Forward	59	5e-17	96.61		TGCATGCACAGTGGTTCAAAGCGCAGGGTCGTCTGCATACATTCAGACAATTAAAGCAG
15973	15973_14											X	FKLU01000061:1120062-1120103	ENSLBEG00000014376	Forward	42	4e-07	90.48	GO:0097503,GO:0006486,GO:0008373,GO:0016740,GO:0005794,GO:0016757,GO:0016021,GO:0016020	TGCATTTCTTTTTTAAAATGGAATCTCAACAGAAATCATTTTTGATACTGCGAGTCGAC
16047	16047_17	W									XZ									TGCATTAAAGATGAAATGCTAAGGGTTAACTTTAAATCTTCAAGAGAACTTCTCCTAGG
16169	16169_17	W								XZ	Z		FKLU01000770:102953-102993	ENSLBEG00000019814	Reverse	41	0.0009	82.93		TGCATCATCTGCATTTATATACATATATGTACATGTATGTATGCAACAGTACAAACAAA
	16169_53									XZ
16483	16483_16										X									TGCATCTTTTTGCAGCATTAAACAATGAAGCGTGGATGATTTAAACCATGGAACCATCA
16601	16601_36										Z									TGCATTTGTAAATCAGGTTTGTAATAAATACAGGTACACCAATGTGCTGTGCATTTTTC
16616	16616_14	W									Z									TGCATTTTTATGATCTTAACGTTTACATTTCTTAATTTCGTCTGATAAAAATACAACGA
	16616_19									Z	XZ
16766	16766_35									Z	XZ		FKLU01000003:3018444-3018497		Reverse	54	7e-11	88.89		TGCATGAGCAGGAAAGCATCTCTGTTAAGTGTGGAGGACCTGGGAGTCTGATGCTAGAG
16791	16791_18									X			FKLU01000031:1093016-1093068	msi2a	Forward	53	0.0001	77.36	GO:0016020,GO:0016021,GO:0003723,GO:0003723,GO:1990904,GO:0005844,GO:0005737,GO:0003723,GO:0003676,GO:0003723	TGCATTAAGAAATAAAGCTATTCTTTTAAAATTCATGTATCTGTGCATCATGAATATGC
16919	16919_26											X	FKLU01000186:842790-842849	efnb3b	Reverse	60	6e-10	86.67	GO:0021654,GO:0048013,GO:0046875, GO:0007411,GO:0005886,GO:0005515,GO:0005515,GO:0005515,GO:0016020,GO:0016020	TGCATGCGGCCATGGCTTGGCATACTGTGACGCACTTAATGTGGCTTAGTATAGGCCTG
16974	16974_26										X									TGCATTTTTTGTTTTTCAAAGGCCACAAAGAAATAACTCACTCGGTGAGCGTTATCTTT
17135	17135_16										Z									TGCATCAAATCATGTCCTGCTGATGAAATATTCTCAAATATGCAACGAAACATACGAAC
17325	17325_13	W								Z	XZ		FKLU01000693:147473-147531		Forward	59	2e-11	86.44		TGCATAGCATCCCGTTAGAGGAGACAGGTACAGAGGAGTTTGAATTAACCAGCGACACA
17405		W																		TGCATCCATATGTGTCACTGTGAACTATAAGTCCAGGCCGTTAATGTGGATTTTAGACT
17430	17430_35											X								TGCATTGAACATAATTTTGTTCAGATTGCTCCCCATAGGATGAATCCTGAGGACTGAGA
17467	17467_50	W						Z		Z	XZ		FKLU01000416:1537-1578		Reverse	42	3e-05	85.71		TGCATAAGTTCATTAGCAGAAACCTTTTCTTTTTGTTCCAATTAAAGACAGTTTCTCTG
17775	17775_28											X	FKLU01000241:239766-239821	adgrl3.1	Forward	56	6e-10	85.71	GO:0016021,GO:0007186,GO:0007165,GO:0016020,GO:0004930,GO:0071391,GO:0007626,GO:0007626,GO:0007626,GO:0007189,GO:0005887,GO:0004930,GO:0004888,GO:0004930,GO:0007166,GO:0007186,GO:0016020,GO:0016021,GO:0030246	TGCATGGACGTCCCCTCAGTGACATCACTCAGTGGATCCTGAGGAGGCATGTTGAAGCA
17863	17863_33										Z		FKLU01000225:274205-274260	si:ch211-219a4.3	Forward	59	1e-05	81.36	GO:0003676,GO:0003950,GO:0003723,GO:0016757,GO:0016740,GO:0003723,GO:0003950	TGCATAATATCTACCCACTTTCACAAAAAAATAATGATTGCAGGAAAGATGTGATGTGA
17945	17945_5									X										TGCATTTACATGCACACAAATTTGAGATTTGTAGTGTATCTCAACCAACCCAAACATGT
17953	17953_11										X		FKLU01000002:235850-235910	ak5	Forward	61	3e-05	78.69	GO:0005524,GO:0006139,GO:0019205, GO:0016310,GO:0016301,GO:0016740,GO:0060271,GO:0060271	TGCATTAACGTATCTATTGATGGTTGTTTAAGTTTAATCTTTGTGGTGTGTCAGGTGGC
18036	18036_22									Z										TGCATGAAAGATTAAACAGTAAGTTTGTACAGTTTTATTTTGTCTTGGCAGTTACCAAG
	18036_46
18058	18058_34	W								XZ	Z									TGCATGCATGTATGTATGTTATGTGTGTATGTAATGTGTGTGTGGGGAGACTGATGTAC
18126	18126_16	W									XZ		FKLU01000148:211103-211159	si:ch211-216l23.1	Forward	58	4e-06	81.03	GO:0006355,GO:0005634,GO:0003700,GO:0003677,GO:0003676,GO:0046872,GO:0005634,GO:0003677,GO:0007399,GO:0005634,GO:0007275,GO:0030154	TGCATATGGAGGCAGTAGTGACTTCGTATGAAGTTACTATGGACAGTCAGCATTACTTA
18812	18812_49										Z		FKLU01000226:654142-654200		Reverse	59	3e-13	89.83		TGCATGGTGTCGTTCTCCTGTTAGCTAGCGGTAGCCCCTAACATTAGTCTGCATTACGG
18840	18840_5											X								TGCATAAATGGAGAGATGTGGGGCTGCTAGAGGGGCTTGATGTGCTCTACCAGTCCAGA
19369	19369_27	W									XZ		FKLU01000010:1374018-1374076	usp22	Forward	59	4e-15	93.22	GO:0006511,GO:0008270,GO:0016579,GO:0036459,GO:0036459,GO:0006325,GO:0046872,GO:0008233,GO:0005634,GO:0006508,GO:0007049,GO:0016787,GO:0008234,GO:0005634	TGCATTTCTATGTTCAAACAGAAGCAGCAATGTGATGAGCTGTAAGTGAGTAGGAGAGA
19380	19380_26										Z		FKLU01000196:178788-178846	gabrb4	Forward	59	4e-16	94.92	GO:1902711,GO:0050877,GO:0045202,GO:0043005,GO:0042391,GO:0034220,GO:0007268,GO:0007165,GO:0005887,GO:0005230,GO:0004890,GO:0004888,GO:0004890,GO:0005216,GO:0005230,GO:0006811,GO:0016020,GO:0016021,GO:0034220,GO:0006811,GO:0005886,GO:0016021,GO:0016020	TGCATCAATGCAAGTGTGCAGAAAAAGTACTGTAGGCAACCATTCTATAGTAACTTACT
19504	19504_6										Z									TGCATCAGTAGATTCTTGCAAGTGACATGGAAAAAATATATAGAAACTTCTTACTGACG
19766	19766_15					Z							FKLU01001204:26285-26320		Reverse	36	3e-05	91.67		TGCATGTCATACTGTTAAGTAACACTATGGATTCAGAATCAGATTTAATGTCCAGGTAT
19959	19959_36									Z	Z									TGCATCCCACGATCACAGCCCCCCCAAAAAAATCATAAACAAAAACACAACACGCCGTT
19970	19970_57	W									XZ		FKLU01000098:1311784-1311841	klhl4	Reverse	58	7e-11	86.21		TGCATAACCAGGTTTCTCTGTGAGCATGTAAATGTCATATCCCAAATATTTCCATAACT
20039	20039_26									Z			FKLU01000085:1550765-1550816	CEL	Reverse	52	0.0003	76.92	GO:0006629,GO:0016788,GO:0016787	TGCATATAAACTGACACAAGAGGGAAAGTACACATGGGGTGCATCCAAATTTCCAAGCG
20229	20229_17									XZ	Z		FKLU01000387:406358-406405		Reverse	48	4e-07	85.42		TGCATTTATTTTTATTTCTTTATTTATTTGAACAGGGGCAGTGTACAATAAACAGTAAC
20276	20276_18											X	FKLU01001003:48462-48521	ENSLBEG00000022290	Forward	60	8e-12	90	GO:0005544,GO:0006887,GO:0016020,GO:0016021	TGCATGTCATTACCAACTCTCTCTGTCCCCTGATTCCCGACTCTGTCCACTGCCCTATC
20316	20316_41	W								Z			FKLU01003822:5981-6021		Forward	41	1e-05	87.8		TGCATGTTTTTGTTGCACACTGTCCCTCACAAATAAAGTTTAATGCTGCAGCTGAACGA
	20316_51
20406	20406_12										Z		FKLU01000109:581183-581219	ptprua	Forward	37	0.0001	89.19	GO:0006470,GO:0004725,GO:0035335,GO:0035335,GO:0035335,GO:0004725,GO:0006470,GO:0016020,GO:0016311,GO:0016791,GO:0004725,GO:0016787,GO:0016020,GO:0004721,GO:0016021,GO:0016787	TGCATAAAGAACGGGAGTGTTTCAATGTGTAACAGTGGCAGCTGCCGTTATGGTCGTGG
20459	20459_8									X										TGCATCAGTACATATGAAGGGAAAGCTCATCTTTTTTTGTGCAGTTTTTTAATTCTAAT
20497	20497_29									Z			FKLU01000259:694670-694724		Reverse	55	1e-05	78.18		TGCATTCCTTTTTTGTTGTAATGATTTGAGGTGGGTGGCTTTGTTGCAGAAGTGAGATG
20504	20504_18									Z			FKLU01000481:74034-74091		Reverse	58	4e-06	77.59		TGCATGCCTTATCAGTAGCAATATTTTAATAAACAATTCTCCCAATAGAGCAACTCAAT
20558	20558_8	W						Z		Z	XZ		FKLU01000126:96799-96845		Reverse	47	2e-11	95.74		TGCATTAAAACATTTTTCTTGATATTTAGAGGTAGATGTTGTAAATGTTTATTTTTCCA
20595	20595_10										XZ									TGCATGAAATCGGGCTTCCTTACCAATAACTTTCACACTCTGGCTGAAAGATGAAAACA
	20595_34
20674		W											FKLU01000025:1560483-1560540	opcml	Forward	58	5e-09	82.76		TGCATGTACAGGTAGTGGCATTTGAGAATCTCAGGCGAAAGACCTGATGAGACACAGGA
20727	20727_57										Z		FKLU01000025:1945118-1945169	ntm	Forward	52	5e-08	84.62	GO:0071885,GO:0042054,GO:0018013,GO:0016571,GO:0035573,GO:0035572,GO:0018016,GO:0008276,GO:0007059,GO:0007051,GO:0005634,GO:0071885,GO:0005737,GO:0006480,GO:0008168,GO:0008168,GO:0016740,GO:0005634,GO:0032259,GO:0005634	TGCATTATGTCGCATGGGTCTTTCAGATAGGATGAGGTGCTGTGCAGCTGAACTGGGCT
20787	20787_36										Z									TGCATTCATTAAAAGGTCCTTCAAAGTAATTTTCATCGAACTTAAATTTAGCTGAAAGA
20862	20862_29	W								XZ	Z		FKLU01000167:310824-310859		Reverse	36	0.0003	88.89		TGCATCGCATATTAGTTATACTCATATTACATAAAAAAACAAAACTAGAGATGCTCAAA
20878	20878_31	W						Z		XZ	Z									TGCATCGATGTGTTGTGGCTCTTCCTCAGCATGCTTAATGCTGAGCTTTTCCAGCTCCA
	20878_55									Z	XZ
20936	20936_33											X	FKLU01000078:1130250-1130293	lamb2l	Reverse	44	5e-08	90.91	GO:0070831,GO:0043256,GO:0034446,GO:0016477,GO:0009888,GO:0009887,GO:0005201	TGCATTGAATAAAAAGTTGTTTAAAAGCAATCATTTTAAATGCAAGATCGGAAGAGCGG
20947	20947_17	W			Z	Z		Z		XZ	Z		FKLU01000239:375175-375233	adgrd2	Reverse	59	2e-09	83.05	GO:0007189,GO:0005887,GO:0004930,GO:0004888,GO:0004930,GO:0007166,GO:0007186,GO:0016021,GO:0016020,GO:0016021	TGCATAGTATTGATGATATTTGCTCTTGTCACAGCTCATGTCATAATGCTTCTGTTGCC
21242	21242_47											X	FKLU01000067:660042-660098		Forward	58	9e-13	93.1		TGCATTTGTTTTTTCATTACAAGAAAATAGTTGTGCATGAGGTTGTCATTTAGTAAAAT
	21242_48
21490	21490_40										Z		FKLU01000156:1090747-1090801	bcas3	Forward	56	9e-13	94.64	GO:0003674,GO:0042594,GO:0005737	TGCATCGCTTCACTTCTGATGCAGTCACGCAAACACACACACACACACACACACACACA
21689	21689_9										X									TGCATAATAATATGTTTTATATCTATAAACAAAATATGCCAACACACTTTTTCACTTAT
	21689_22
21773	21773_56	W									Z		FKLU01000040:814733-814791		Forward	59	3e-14	91.53		TGCATTCAGAGTTTACCCAGACTCCTCTGCAGACCGGAGAAATGAGTGCAGTATTACTT
21896	21896_15	W								XZ	Z									TGCATGAAAAACTTCTTTGAAAACGTAATAGCACACTTAACACAATACTTTGTTGTCAA
21949	21949_22	W								XZ	Z									TGCATACAGTAAAAGAGAGGACCTTAGATGTTCTATTCAAGCAGTGAGCATCCACAACA
22078	22078_58	W								Z										TGCATGTATGTGTGTACAAAATGTATGTACGTAGTTCAGTATGTATTTTAGTATGTATG
22310	22310_48											X	FKLU01000005:614296-614345	scube3	Reverse	50	3e-05	84	GO:0048747,GO:0048747,GO:0048741,GO:0048741,GO:0007224,GO:0007224,GO:0009986,GO:0005615,GO:0005509	TGCATACTCTAAAGGAGATTTTAATGAAAAAAAATACAGTAAATAATCAAATAAAATGC
22553	22553_28										Z		FKLU01000069:199781-199838		Forward	58	9e-13	93.1		TGCATCAGGAGTGGGTTGGTGCATATCTCACGACAGCAGTGGGCCGTTAGAGAGGAGCT
22909	22909_30										XZ		FKLU01000109:897717-897775		Reverse	59	4e-16	94.92		TGCATCAGACCTCTTCTGTTAATTTTGGATCGGTATAAATGTTTGAAAATGGACGGATG
22925	22925_46										Z		FKLU01000325:527162-527194	cacnb4a	Forward	33	1e-05	96.97	GO:0055113,GO:1901385,GO:0008331,GO:0007528,GO:0007268,GO:0005891,GO:0005245,GO:0005891,GO:0070588	TGCATTAAGACAAATCCACTGCTACAAAACAAACTGTGAAAGATGCTGCATAAATAACT
22981	22981_46										Z		FKLU01000336:474234-474273		Reverse	41	0.0001	90.24		TGCATTGTCCTAATTCAAATAAATAAATAAATAAAATGAAATGAAATTTTCTTGGGTGT
23033	23033_37	W						Z		XZ	Z									TGCATAAATTAACCATCGACTGTCTTTATGTTTCGAATAAAACTTTCTGGTTTCAACTG
23049	23049_20									XZ										TGCATTTAGATTACATTTTTTTTTTCACACTGGTTCAGTGACCTGAAAAAAACAACATG
23370	23370_11	W								Z										TGCATCTACGAATCACATACTGGAGCTTCTTATTTTGCAATGTAGAGCCCTTTGTCATC
23378	23378_7										X									TGCATCAATGGTTTAACAACATGTCACCCACGTAGACACGGTCCATATCCAGAAGATAT
23389	23389_9	W								XZ	Z		FKLU01000040:814875-814923		Reverse	49	2e-11	93.88		TGCATGACGGTCAATGGAACAAAATGTGTCAATCATTTAAAGCAGAAGAAACTCTGACT
23452	23452_29					Z							FKLU01000440:368902-368950	cnih3	Reverse	49	1e-05	81.63	GO:0016192,GO:0016021,GO:0016020	TGCATATCCTGCTCGGTACAAAACATTCCCATGAAATCCTATGAAATATACATAAAGTG
23490	23490_39	W									XZ		FKLU01000367:448998-449052		Forward	55	2e-08	83.64		TGCATTTCATTAGCCTGCGTAAAAATCAGCTGCAAACCATGTTTAACGCTAAAGTGTCT
23581	23581_32					Z				Z										TGCATGTAGTATATATTGCATACGCCAGTTGCCATCTTGGGTAACTGTCCATAGAACAC
23624		W											FKLU01000025:1579822-1579873	opcml	Reverse	52	5e-09	86.54		TGCATCTCTGTATCACAGACACCTGATGGTGAATCAGGATGGAAGAGAGGGGCAATGGG
23666	23666_58									XZ										TGCATTTTTGTCCTTACATCCACAACAATCAAGACCAGCTAGGTGCCTCGTCGGCCTCA
23680		W																		TGCATCTCCACTCAGGCTCTGTGTGTTTCTTTCAGGGCAGAAAAGCACTCAGATGTGCT
23711	23711_38											X	FKLU01000415:248240-248288		Reverse	49	1e-05	81.63		TGCATGATCTACTTTGTATTCATTATATGAAGCAATGTGCATGTGGACCAGTTTAACTT
23750	23750_19	W						Z		Z	XZ									TGCATCAAAGTTAGCAGTTGAGCGGAAAGTAGCATGAGAATAAACAACAGCAAAATAAT
	23750_34										XZ
23761	23761_27	W								Z										TGCATAGAAAAGTGTTATTAGCGGTTTCTGCACTCCATATCAAAAGAAATCATGTTCAA
	23761_28									Z	X
23778	23778_35									Z			FKLU01000347:490078-490136	tiam2a	Reverse	59	2e-11	86.44	GO:0005085,GO:0005089,GO:0007165,GO:0035023,GO:0035556,GO:0005085	TGCATTTCGTGATTTCTAAAAACCCTGTTTCATCTCGAATCTATCAGGCTCCAGCATGT
23794	23794_29										X		FKLU01000429:81321-81374		Reverse	54	7e-11	88.89		TGCATTTCCCTCTCTTAAGTGGTTGCAAAACTTTAGTTTTTGATGATTTTATTTACAGT
23819	23819_55										XZ		FKLU01000003:101626-101671	palld	Reverse	46	4e-07	86.96		TGCATCCTTACACGCCGGGTTAAAAATAATGATCCTCTCTTCTTTTTTTGGTTCGTATG
23843	23843_34										XZ		FKLU01000642:21642-21700	si:ch211-114m9.1	Reverse	59	5e-17	96.61	GO:0005096,GO:0048365,GO:0032956,GO:0005096,GO:0043547,GO:0043547,GO:0005737,GO:0007165	TGCATTACATGTGGGAAGTGCGTTCAAATAAGGCAGTACCGACAGCCCGCCTGCCCACA
23896	23896_8										Z		FKLU01000231:31533-31585		Forward	53	2e-10	88.68		TGCATTCTGAAAGCAGCACATGATGATATATTGCTGTCTCGATGTTTTGAGCACAGCCC
24022	24022_51										Z		FKLU01000023:2342791-2342846	atg7	Reverse	56	9e-13	91.07	GO:0007507,GO:0007507,GO:0006914,GO:0000423,GO:0000045,GO:0005737,GO:0006914,GO:0008641	TGCATGCACGAGCCCACACTCAAAGCACGAGCTGAAATTCACTTCTGGACCTACGGGTA
24027	24027_39										X									TGCATAACATACTAGATGAAAAGCACTGTGAGGTTATCGATTAATCTGCCGTTGTTTAT
24069	24069_38									X			FKLU01000471:36689-36739	ppp1r16a	Reverse	51	1e-07	84.31		TGCATGCATGGTGTTCTATTCAATATAGAATTCATCGACAGTTATTTATGCAAGATCGG
24120	24120_24										Z									TGCATACATTCAATTAATATACATATACACCTACTAATTTATACACATGCAAGATCGGA
24131	24131_32									Z										TGCATGAAGTAATGTTCATTCTGCTCCAAGTAGCTTTTTTAAAACAGGTGTGGCCTACC
	24131_38
24183	24183_31									Z			FKLU01000347:125887-125946	dlgap2a	Reverse	60	9e-13	91.67	GO:0007270,GO:0023052	TGCATTCTTTTCTTCCATTTAAATTTGGAGTCTTACCCTGGTTTGCCTGTTCATATTTT
24221		W											FKLU01000269:280362-280397	usp7	Reverse	36	0.0003	88.89	GO:1904888,GO:0051090,GO:0031647,GO:0016579,GO:0008134,GO:0005829,GO:0005634,GO:0004843,GO:0004197,GO:0006511,GO:0016579,GO:0036459	TGCATAATATATAGTTTATACAAACAACAACATGAATGTGGTTCTATGACTGCAAAATG
24267	24267_41									Z										TGCATGTGGTAATTTTGCAATGTGCTGTATTTCAGTTTTTGTGTTTTATATAAACATTT
24338		W																		TGCATCACAGAGACCGGTTTATTCGATGATGGTAAGAGACGTGTGCATCGCTTGTGGCT
24357	24357_22									Z										TGCATTTTCTTGACAAACCTGACTTAGTTGAGCATACTGCAAATACTTTTTACATTTTC
24392	24392_24									Z			FKLU01000150:65876-65918	hpca	Reverse	43	2e-08	93.02	GO:0005575,GO:0005509	TGCATATGATTAAAGAAAGTGCACAGTTGAAGAGTGAGGTGAGCACTCACATGTAGAAA
24396	24396_53											X								TGCATAGGCATGGGATGTACTTTTTTTTCTCTCCCTTGTACTGTTTTTGCAATGTACAT
24451	24451_9									Z										TGCATGGTCGAGGGTAAGCAGAGTCGGGTTCATGAAGGCCGATTCACCTTAGAATCAAG
24473	24473_28									X										TGCATTAAGCACCTATATTTGGAAAAAAACCCACTTCCATTGACTTCTGGGGACTAGTT
24486	24486_9										X		FKLU01001545:8421-8461		Reverse	41	1e-05	87.8		TGCATGATTCGTATCCTTCATAAAATATAAACAGATAAGTTTAATGTACTGTATGCACT
24600	24600_7					Z				Z			FKLU01000167:32247-32293		Reverse	47	1e-07	87.23		TGCATTCACAGATTTTTGAATGAAAGTAAAAGTATCAGAATCTAGAAAAGTTTGTTAAG
24646	24646_5										Z									TGCATGCTATGATCCCTCTCCAGAGGAAACCTCCTGACCTCTGCAGAACTGTTTTCCTG
	24646_7
24651	24651_46					Z				XZ	Z		FKLU01000182:728900-728958	shisa9a	Forward	59	2e-11	86.44	GO:0048172,GO:0045202,GO:0032591,GO:0008328,GO:0003674, GO:2000311,GO:0048172,GO:0045211,GO:0045202,GO:0032591,GO:0032281,GO:0014069,GO:0045202,GO:0042995,GO:0016021,GO:0030054,GO:0016020,GO:0005886,GO:0045202,GO:0032591	TGCATGCAGATTTCTTGAGTCGTATTCTGGACCAGCATGCAGACTTCGATCCAGATTCC
	24651_50					Z		Z		XZ	Z
24729	24729_22										Z		FKLU01000003:2391649-2391706	rab6ba	Reverse	59	3e-12	91.53	GO:0003924,GO:0005525,GO:0042147,GO:0032482,GO:0006891,GO:0006890,GO:0006886,GO:0005794,GO:0005794,GO:0003924,GO:0005829	TGCATACGCATGGCTTGCATGAGATTTTGCTCACTGAATCAAAATGCCATCTTGTATCT
	24729_5										XZ
24942	24942_32									Z			FKLU01000168:508594-508651		Reverse	58	4e-07	82.76		TGCATAGTTTATATGCTGCATGTGTGTATTTAAGCTGCTCCACCCTGGCTCCTGCTCAT
25038	25038_35	W						Z		Z	Z		FKLU01000505:173760-173806		Reverse	47	2e-08	89.36		TGCATATTCAAATATTATGGTAAAAAGCGATCTTAATGATGAATAAATCAATCTTGTGT
25055	25055_38											X								TGCATTTCTGCACCGTATGATTTTTAGATGGTTTTCTCCCTGTGAAAATGGCACCCACG
25162	25162_47	W								Z	XZ		FKLU01000075:571938-571994	cadps2	Forward	57	2e-09	84.21	GO:0098793,GO:0016079,GO:1990504,GO:0005575,GO:0003674,GO:0098978,GO:0045921,GO:0006887	TGCATCCCCAGTCTGGCAAGATTCTGTCATTTGTATATTTGTCTCAGGACTCATAAAAA
25223	25223_52							Z			XZ									TGCATTTCTGTGAAGTTGGGTATCTTCAAGACTCATTTCAGTGTAAATTAAAGTAAATC
25362	25362_17	W		Z		Z				XZ	Z		FKLU01000551:67168-67227		Reverse	60	7e-11	88.33		TGCATTTAGTATGACTAAATATGATTAATCTATGATAATTTTCATGCTATTATTTAGTA
	25362_39
25370	25370_27									Z			FKLU01000169:820247-820305		Forward	59	3e-14	91.53		TGCATCAGCAGTTTTTGTTGACGTGACGAAAGTGGCACAATTGTTTAGCCATGCACTCA
25480	25480_51									X										TGCATAGCTGTGTTTTTTAAGGGAACATTCAGGAAACTTTCTAAACTAATTTGAGACAT
25636	25636_26									Z										TGCATTGTTTGAGTCCAAACAGAAAGTGAATGTTGCGTTACACATTCAGCTCAGCTCAA
25670	25670_32									Z			FKLU01000251:338310-338359	dlg2	Forward	50	0.0003	78	GO:0050808,GO:0010923,GO:0007268,GO:0098839,GO:0098609,GO:0097120,GO:0045197,GO:0043113,GO:0043005,GO:0035255,GO:0031594,GO:0030054,GO:0016323,GO:0008328,GO:0007268	TGCATCATTTGGCACTATACTTGGTTTTCCTCGTGTTTTGTTTTTTAGAAGGAAGCTTT
25764	25764_58										XZ									TGCATAAATGACATTTAAAAAATGTGTTGGTCCTGAAAGTGTCGCGATTCAGTGCTCCT
25846	25846_58									Z			FKLU01000138:370399-370456		Reverse	58	6e-10	84.48		TGCATGAATAAAAACATAGCGAGCATTTAATGGTAACGACGAGGAAATAATTCAGGAAG
26144	26144_51										Z		FKLU01000489:179607-179664		Reverse	58	6e-10	84.48		TGCATTAAAAACAAATCGACAAAATACGAGAAGGCAATGCAAACAAGCAGCCGACTTAG
26166	26166_57										XZ									TGCATTAAAAAAGGAGCTATGAGCTCAAGACTGGAGTATTATATACAGAGAGAATGACT
26299	26299_13										Z		FKLU01000335:59089-59141		Forward	53	2e-08	84.91		TGCATCGGTTGTCAGCCGCAGCCAAGGCATTCATTCCTGTGATAATTCACCAAGTTGGT
26435	26435_29										Z		FKLU01000130:788301-788353	limk1a	Forward	55	4e-06	83.64	GO:0001878,GO:0051496,GO:0030036,GO:0005737,GO:0005634,GO:0004674,GO:0004672,GO:0005524,GO:0006468,GO:0016301,GO:0016310,GO:0046872	TGCATTTGTGTTGCATCAATGTGTTCATGAAGGGGGCGTCAGGCTGCATGCAGCCTGCA
26444	26444_10	W						Z		Z	XZ		FKLU01000409:222729-222765	ENSLBEG00000023863	Reverse	37	0.0001	89.19		TGCATTATTTACCCTCTGATCCAAACGAGCTGCTCGTCGCTCCACTGAGGGATGAACGA
26517	26517_9	W									XZ									TGCATTAGGGATTTTTATTTCCAAAGTCAGACAGAAAAAGAAAGATACAGTACAGTAGC
	26517_17
26656	26656_18	W						Z		XZ	Z		FKLU01000025:1408981-1409029	opcml	Forward	49	2e-11	93.88		TGCATCACTGTCGCAGACGAGCTTTCTCCAGGACGCCTTATTGGATTCCCTTTGGTCTA
26718	26718_51											X	FKLU01000287:172717-172763		Reverse	47	0.0001	80.85		TGCATGGATAGTGTTTGTTGGGAGAGAACAAAAAGGCTCCTTTTTTAAAGTGAAGCAAA
26852	26852_10	W			Z	Z				XZ	Z									TGCATGGCCTGCAACTAGGATTGTGGAAAGGCAGGAAACTGGGCCAAAATTAGCACATT
26858	26858_27									Z										TGCATTGGCTGCCTCTTCTATAGTACAGATAGAAAGTAACCCTAGTACACTACACACAC
26910	26910_17										XZ		FKLU01000003:1872188-1872246	tp63	Reverse	59	2e-08	81.36	GO:0005737,GO:0003677,GO:0003677,GO:0003700,GO:0005634,GO:0006355,GO:0006915,GO:0032502,GO:0044212,GO:0051262,GO:0046872,GO:0005634,GO:0006915,GO:0007049,GO:0005737,GO:0005634	TGCATTTGTTTGGAGGTTTTTTCTTTTTGTTGACATCCACATGTGTAGAATTTGACCTT
26952		W											FKLU01000263:683980-684035	ada2b	Reverse	56	3e-05	76.79	GO:0060837,GO:0060837,GO:0030223,GO:0046103,GO:0008083,GO:0006154,GO:0005615,GO:0004000,GO:0007165,GO:0004000,GO:0005615,GO:0006154, GO:0019239	TGCATGCCTCTGTTGTAAAATTTGAGAACTCGATATACATACCTATGTCGTGAAATGAA
27000		W											FKLU01000639:89113-89171		Reverse	59	5e-17	96.61		TGCATTAAGTATTAACATGTTGCAGCGGCGCAATAAAACTTCTCCATGGGCCTTTACAC
27031	27031_45										X									TGCATTTTGTATGTGGTCAGAGAAAGCAACAAAAGCTTTCAAAAAGACTTAACACCATG
27068	27068_14	W									Z		FKLU01000003:1582698-1582755		Forward	58	4e-06	77.59		TGCATTATCTACTGCACAACATCTTTTATTAAGGGTGCAACATACATTATCTACATTAC
	27068_16
	27068_30
27087	27087_22										Z		FKLU01000028:1723606-1723652	si:ch211-26b3.4	Reverse	47	2e-08	89.36	GO:0005737,GO:0009966,GO:0016020	TGCATTTGTACGATCATAAATTATTTTTCTTTTTCCCTTTGTGTCTGTTTCAGGTCTCC
27094	27094_53									Z										TGCATTCATGTTGCATACAACTCGAGGATTCACGGGTTACAGTTTGTATTTGTATACAG
27121	27121_38									X										TGCATTGTTGATGTAAATCTGATTTACAAGAGATAATAGTATAATTTGGATTGTTCTGT
27137	27137_39										Z		FKLU01000032:393673-393731		Reverse	59	2e-11	86.44		TGCATCTGATTGGATAGACGCACGGCTACACCAAGCAGTTGCTGGATTCATTTGCATAG
27172	27172_14											X	FKLU01000741:47184-47232	ENSLBEG00000003834	Forward	49	2e-08	87.76		TGCATCCAACATGGTTGTTCAGAAGATCGGAACTGTATGTGACACATATGATACTTTCC
27212	27212_17	W						Z		Z	XZ									TGCATACACAATTTTGACGTTTAACCACAAGAGCTACAGCACAAGGACAAATCATCATG
27335	27335_34									X			FKLU01000283:354106-354159	si:ch211-117c19.1	Reverse	54	9e-13	92.59	GO:0048741,GO:0004553,GO:0005975,GO:0008152,GO:0016787,GO:0016798	TGCATGTACAGGAATGATCAAAATATACATTTATCGTGATATAAAGATGGTGCAGTTTT
27501	27501_53									Z										TGCATGTAACATAACAATATTGAGAACAGACAGTTAGCAGCAGAAACTATTGAGTACAA
27553	27553_45	W						Z		XZ	Z		FKLU01000167:310695-310755		Forward	61	2e-08	86.89		TGCATTTAAAATAAGCGAGGGGATTGTGGTTGATCAGTGGCGCCCAAGTGCAAATATGC
27589	27589_13									X										TGCATTATTCTTCCCGTAAATACTGTATATATGCTTTTGATTTAGTTTTTCTTGTTTTC
27662	27662_31							Z		XZ	Z									TGCATACCTCAGTTTGCAACTACTGAAATACTGAAAGTCAGATGTGTTCATCCTGTTTA
27763	27763_27										Z		FKLU01000003:4670932-4670990	NAALADL2	Reverse	59	5e-17	96.61	GO:0016020,GO:0016021	TGCATCATCACGACGCGGAGCTGCTCGGCCTCAGAAGGTATTTATGTGACTGTCAACGC
27796		W																		TGCATGCATGTACAGACATATCAGTACAGGATCTGAATTCAGCTCCCAAGTCGGCTTCT
27818	27818_27											X	FKLU01001124:34329-34374		Reverse	46	4e-07	86.96		TGCATGCATGTATGTATGTGTATATGAGTGTGTGCATGTTTGTATGCAAGATCGGAAGA
	27818_34
27954	27954_7										Z		FKLU01000199:153820-153861	ephb2b	Forward	42	4e-07	90.48	GO:0000166,GO:0004713,GO:0016740,GO:0016310,GO:0016301,GO:0016021,GO:0005524,GO:0016020,GO:0043235,GO:0043005,GO:0021952,GO:0007411,GO:0007169,GO:0005887,GO:0005005,GO:0004714,GO:0018108,GO:0018108,GO:0018108,GO:0018108,GO:0048013,GO:0048013,GO:0004672,GO:0004713,GO:0005003,GO:0005524,GO:0005887,GO:0006468,GO:0007169,GO:0016021,GO:0004714	TGCATTGAGTGCACAAATAATCATTTAATAATGTGATAAAAATACATCTGAACAACAGC
28062	28062_17					Z							FKLU01000267:191905-191961	chchd6b	Reverse	58	5e-09	86.21	GO:0008150,GO:0003674,GO:0005739,GO:0061617,GO:0005739,GO:0005743,GO:0016020,GO:0005743,GO:0061617	TGCATTAAATCAGTGGGGTTTTTTAGGGGCCATGATTGATTTTACTCTATTCGTCAATC
28228	28228_20	W								Z										TGCATGAGTTCTGATGTATTTGTATATCTAAAAGCAGAGATCTCAAAAAGTTTGAAGAG
	28228_27
	28228_55
28272	28272_55									Z			FKLU01000029:2277815-2277847		Reverse	33	0.0001	93.94		TGCATTATGTGAAATAGCAAGACTCAGGGAGCAGCATGTCCTGAAATATTCTGCACTGT
28274	28274_43	W									XZ		FKLU01000155:475845-475903		Forward	59	5e-17	96.61		TGCATGACCATACTGAGCAGGGCACACCTACTAAGCAGACAGTCCCTCCTCTATAAAAG
28410	28410_36									X										TGCATATGTGTATATAGTCTCTTTGCTTTTTATTTGAATTCTTCTTTGATTCGGTTTTC
28458	28458_19											X								TGCATATCGTTTTGTTTTCACCCAGGCATGTCTATAATTGAGTTCATCTGCTTTAAAGC
28497	28497_14									X			FKLU01000025:1929725-1929783	ntm	Forward	59	4e-15	93.22	GO:0042802,GO:0005515,GO:0005515	TGCATTATGGGAAAGAGCACAGACAAAGACACTGAGCTAGTCCCTGATCAACCCTGCAG
28584	28584_52	W									Z									TGCATTTTATTAAAGTTCAGTAAAGAGCTGTTTGCAGTGATATTTCACAGAACGTCAAA
30517	30517_10											X								TGCATGACAGCTTTTTTTATATAAAATATACAGGAAAAAACATCACCAGACATCTACTG
31683	31683_58									Z										TGCATCGCTAAGGAGAAACACAGAGTGCATATGAACGAGGAAGGGGGGAACCTGAGCAC
32572	32572_48	W									XZ		FKLU01000263:685921-685975	ada2b	Reverse	55	2e-08	90.91	GO:0060837,GO:0060837,GO:0030223,GO:0046103,GO:0008083,GO:0006154,GO:0005615,GO:0004000,GO:0007165,GO:0004000,GO:0005615,GO:0006154,GO:0019239	TGCATACTATGTCAAAAAATGAAAAAAAGGCATACATACCTATGTCATAAAATTGAAAA
32644	32644_26									Z	XZ									TGCATGGAGGGAACTGTTCCATCTTCCAGGTCCAAAGATGAATTTACCTCTGCGGTCCT
33542	33542_18	W										X								TGCATAAGGGAACCTCTCACTTTTTTCCTTCTGACAAAAATCATACTCATGTTATGTTT
37972	37972_8										Z		FKLU01000386:266547-266588		Forward	42	3e-05	85.71		TGCATGGCCTGTGTTGTTGAGTGAGTCGGACAGAAAAGACACACAGGCCGACGACACTT
292

## Sheet: Table S6
Table S6. Symphodus tinca loci, and their sequences, showing significant values with different methodologies (W=outlier loci, X=RDA, Y=GWAS-Cov, Z=GWAs) and its association to phenotypic and environmental variables. Genomic information of Blastn searches with the genome of Labrus bergylta at the Ensembl website. GO-terms obtained from UniProt website.
Locus	SNP	outlier	Hatching date	Productivity	Turbulence	Temperature	EC2	EC3	Genomic Location	Overlapping Gene	Orientation	Length	E-val	%ID	GO Terms	Seq
1267	1267_47				X											TGCATATATTCATACATTTACACATACATACACAAATATATACTTACATCCATATGTTC
1327	1327_35			X												TGCATTAAATGAATTTCCTCCAAGGGAAAACTCGGATTTCGTCCTCAAGGTACTTAACT
1361	1361_34					X			FKLU01000118:1263747-1263793		Reverse	48	0.0003	83.33		TGCATGGGATCGCGCGCACTGCCGCTGCGCCACCGGCGACCCCTAATTTACCAATTTTA
1656	1656_58				X											TGCATGCTGGGCAATCAGGAGGGACTAGGAGACTTTTACAGATTGACTCACTGATCAAG
2379	2379_10				X											TGCATTCATGTAATACAAATAATACTATGAAAGTAAGAAACGGCATATATTATGGTGTG
3135	3135_52					X			FKLU01000003:819868-819922		Reverse	55	2e-10	87.27		TGCATTTTCTTTTCACTTTGAAATAACTTTAAAACGGAGAAATTACTTGTTAATGATGT
3773	3773_24				X				FKLU01011661:4858-4916		Reverse	59	3e-14	91.53		TGCATGTTCCTCACAAATGTGGCACCATTACAAAGGGAAATCAACATGCTTTCCAACAG
4327	4327_21				X				FKLU01007029:4999-5027		Forward	29	0.0009	96.55		TGCATTTATCGAATTTAAGCGGATCAGAGGAGTCAGGAGTTCCAGATGCTTCCACAGCA
4550	4550_7					X			FKLU01000025:543469-543524		Reverse	56	4e-07	80.36		TGCATCAGCCACCATATAGAGTCCAAGCCCCAAAGTTTCTATCAAATCTCATTATCATA
4894	4894_6					X										TGCATATGCCAAATTGCATTTTTGTGCATATGATACGTCAATCCCTAACGTTCGTCAGG
5182	5182_46					X										TGCATAAACTTATGATTTAAAATGGCTTTTATCTTTTCATATAAACTACATTTGCAGGA
5665	5665_30			X					FKLU01000099:182567-182622		Reverse	57	2e-10	89.47		TGCATGGGTTCCGCCTACAGATTTATGACCAATGAATTGCATTGAACTGTGCTTCTATT
5677	5677_11			X												TGCATACACCACACTGCAATTTTGTGTGCATATGATACGCCAATCCCTGACTTTCGTCA
6029	6029_52			X					FKLU01000254:394142-394200	ENSLBEG00000026544	Forward	59	3e-14	91.53		TGCATTTGAATGTGGGTCACACCTGGCAGCGCCGCACTGTAAACACTGTCGACGGATGA
6201	6201_39				X				FKLU01000048:904633-904690		Forward	58	1e-14	93.1		TGCATGCTTAAATGCACTGACACACTACTCACACACAGCACATGCTCTCCAGCAAACAC
6295	6295_14				X											TGCATTTGTTGAATTAAACTGCAAACAGGGTTTAAAGCTTTATGATGAATGGACCAGAA
6538	6538_30				X				FKLU01002055:9825-9879		Reverse	55	3e-13	92.73		TGCATTTTTAATTTTGCTTCAATAATTTTTAGCAAAGAGAAACACCATGATTAAACTAA
6577	6577_19					X			FKLU01000071:633821-633855	si:ch211-182d3.1	Reverse	35	0.0009	88.57	GO:0016020,GO:0043547,GO:0005096,GO:0051056,GO:0016021	TGCATGTTCATTATTAAGCATTGGAAACATTTGCCAATGAACACATTCCTATTGGTGAA
6658	6658_24					X										TGCATATTGTCAGGTAATTATGAATTATAATATTGTTGTCATAAACGAGTATTGCCTTA
6870	6870_26			X												TGCATTATTATTTTTTCCTCAATGTTAAATTTTCAATCCGAAAAATCTGGTATTTTCTC
6920	6920_39					X										TGCATTAGGCTGGTTTAAGTTATCAGGCAGTAGGATAACTTTCTATTAAAAATGTCTTC
7080	7080_46				X				FKLU01000109:581183-581219	ptprua	Forward	37	0.0001	89.19	GO:0006470,GO:0004725,GO:0035335,GO:0035335,GO:0035335,GO:0004725,GO:0006470,GO:0016020,GO:0016311,GO:0016791,GO:0004725,GO:0016787,GO:0016020,GO:0004721,GO:0016021,GO:0016787	TGCATAAAGAACTGGAGTGTTTCAATGTGTAACAGTGGCAGCTGCCGTTATGGTCGTGG
7126	7126_38				X											TGCATATCACACCAAATTGTTAAATAGACGCTCTGGAACCAGTGTTTCGTGCATTTAGA
7288	7288_23				X				FKLU01000001:1958220-1958277	ENSLBEG00000001678	Forward	58	1e-05	81.03		TGCATTAAAGTTAACTGTAAGAGTGAAAAACATAAAATTTTTACTCAAATGTAAATGAA
7843	7843_21			X					FKLU01000521:237187-237244	zmp:0000000846	Reverse	58	6e-10	84.48	GO:0007155,GO:0042127,GO:0062023	TGCATGTGTGCATAAAATCCTGATTTAGCAGCATAATAATCTAAACCGACTATGCCCAT
8078	8078_47				X											TGCATAAAACAAGTAACAGTTGTAAGGAAAATTGTCCTTTTAAGTTCCTTGAGCAGAAC
8694	8694_37			X					FKLU01000467:106079-106127	naa25	Forward	49	1e-07	89.8	GO:0005737,GO:0005634,GO:0004596,GO:0031416,GO:0017196,GO:0016746:GO:0005634:GO:0016740:GO:0005737:GO:0005737:GO:0005634	TGCATTGCACAGCTGTATTCTCTGAGGCTGTTTACACCTTGCATGAACATCTGTCCTCT
9028	9028_56				X											TGCATTGTGTGTTTGTGCAGATGACCTGTCCGTCGTTTCTTTGAATAATTCCTCTTGAT
9134	9134_44			X												TGCATCATCACAACAAAAGGTTCTCCATACTTTGTGAAGAAATACTCTCAGACATGTTT
9343	9343_30			X					FKLU01000624:157053-157101		Reverse	49	0.0001	79.59		TGCATCCCCACACTAGAAAGGGCATTCAGTTTTGTACTCAGGGGTAGATCATCTCTTAT
	9343_49
9609	9609_8			X		X			FKLU01000077:622690-622732		Reverse	43	1e-07	90.7		TGCATCCTTATTACTTCCAAAAGCAATTAAGACCAATAGTATAAGTACATACTATGTCT
	9609_57					X
9768	9768_25			X												TGCATTACATACACTGTTATCTGTATGCCAGTACTGAAGTCTTTCTGACTTCAGAAGTC
9813	9813_47			X												TGCATACAGCTGGGTGTTTATTTGTTGTCATGTGCAAACTGACATTTTAAGAAAAAGCA
9969	9969_52					X										TGCATATAAGATATTGCTGTTGTTGCACAAAAAAAATGTAAAAGGTTTAAATAAGGCAG
10050	10050_17				X				FKLU01004599:11860-11914	ENSLBEG00000003968	Forward	55	1e-05	81.82		TGCATCCACTGAGGCTCCTGTCCTCACAGCGGGAAGACCAGATTCAATCCAACCTGCTG
10073	10073_56			X					FKLU01000016:1148957-1149010	gpr22b	Reverse	54	8e-12	90.74	GO:0004930,GO:0007186,GO:0016021,GO:0007186,GO:0005887,GO:0004930	TGCATTATCCTATGAATAAAAGGCAGAGAAAAACAAAGTTCATGAAGAGGAAAAAATGT
10124	10124_16	W				X	YZ		FKLU01000047:681108-681158		Forward	51	2e-09	92.16		TGCATGTCATTTTGTATAATAGATTTGCACATTTTTATACAGATGTAAAAATTGAATGC
10222	10222_47				X				FKLU01000429:151678-151722	ENSLBEG00000012323	Forward	45	1e-05	84.44	GO:0034220,GO:0005216,GO:0006811,GO:0016020,GO:0055085,GO:0016020,GO:0016021	TGCATAGGCTTAATTTTGGTTCTTTTTGGAGCTTTAAGCATAGGTAATATTGCAATACC
10284	10284_22			X												TGCATTAATCCGTAAACGCAGCTCAATAGTGAACTGAATTAACAAAGTTTGAATGGGCA
10600	10600_14			X					FKLU01000322:479818-479875	sgsm2	Reverse	58	8e-12	87.93	GO:0090630,GO:0017137,GO:0006886,GO:0005096,GO:0005623,GO:0005096	TGCATGCTAAATATTTTTATATATGATTGTAGCCTTCCTTTAGTATCTCACTAGTATCT
10906	10906_10			X					FKLU01000015:1077356-1077407	rhobtb2a	Forward	54	2e-09	90.74	GO:0043652,GO:0030838,GO:0030036,GO:0019901,GO:0016477,GO:0007266,GO:0007015,GO:0005886,GO:0005856,GO:0005737,GO:0005525,GO:0003924,GO:0000902,GO:0003924,GO:0005525,GO:0007264,GO:0005525,GO:0000166	TGCATTCAGGCTATAGATTAGATAAAGTATGCACAGTCTGCTAATCCTGCACAGTCAGG
10974	10974_23				X				FKLU01000001:7640417-7640475	hcn4	Forward	59	3e-13	89.83	GO:0005244,GO:0060047,GO:0002027,GO:0005216,GO:0005249,GO:0006811,GO:0006813,GO:0006814,GO:0016020,GO:0016021,GO:0030552,GO:0055085,GO:0006811,GO:0034765,GO:0016020,GO:0005267,GO:0071805,GO:0006813,GO:0016021	TGCATAAGTGTAGGCAATGATGTAGGCAGGTACAGCCATACACACACTAAATCACATGC
11017	11017_49				X				FKLU01000096:1345334-1345390	ano10a	Reverse	57	3e-12	89.47	GO:0016020,GO:0016021,GO:0016020	TGCATTCATACACATCGCCAACGGAGCAGCAGGAGAAACTTAGGGTTAAGTGTCTTGCC
11318	11318_54					X			FKLU01000077:1150827-1150873		Reverse	47	2e-08	89.36		TGCATTTTTTATCTGTCTTAGGGGGAAATAGGTCACATTAATTCCTTTAAATATTGGTT
11651	11651_32			X					FKLU01000160:871031-871088		Forward	58	1e-13	91.38		TGCATGAAGCATTAAATAAAAGGAGGACAGTTTAGCTCAGTCCTCAGTGATTCAGATGC
11747	11747_45			X												TGCATCGGTACAGTGGTTATTAATTTACATTACCTTTGCAACTGTCATATTCTTGTTAG
12205	12205_5			X					FKLU01000153:126823-126881	phf19	Reverse	59	4e-15	93.22	GO:0046872	TGCATGTAAATGATGGAAACTTCCTGTACCTGACTGTGCCTTTCTTTCGTCCTCCATCG
12242	12242_22				X				FKLU01000191:464028-464086		Forward	59	3e-14	91.53		TGCATTTAAAAGCAGATTTAATGTGAAAGAGGGAGTACCTTTGCATGGAAACTAGGCCA
12307	12307_17	W			XYZ		YZ	Z	FKLU01000111:1077133-1077191		Reverse	59	2e-10	84.75		TGCATGTGCATGTTGTTTCATGCACACTCATATCAACGGTTAATGCAAATTGAAATTAT
12730	12730_29			X												TGCATGCATACACAAAACACCAGGCCATCGGTGTCATTAAGTTTTATACAGTGGAGATG
12921	12921_18				X	X										TGCATTTTCTATTTTTAAAATTTTGTAAACAACATAGCATGAAATACTCATAGATGTAT
	12921_52					X
13036	13036_51				X				FKLU01000306:144794-144848	inpp4aa	Forward	55	3e-14	94.55	GO:0016316,GO:0005737,GO:0036092,GO:0036092,GO:0016316	TGCATGTGTGTACAGGGTTTGTGAGCTGGAAGAGCTGGGTGAGCTCTCTGCTTGTTGGG
13075	13075_34					X										TGCATCTTAATTGTCAACTCTGAAAAGTGCCAGAATAAAAGCACCTTGAGGTAGCAGAG
13446	13446_46				YZ	X			FKLU01000002:2475411-2475469	atcayb	Reverse	59	5e-17	96.61	GO:0006915,GO:0006798,GO:0005737,GO:0004309	TGCATTGTGGTGTGTTTAGAGTTTTCTATTAATAACGCTCCTTGGCACGGCATTGAAAT
13691	13691_36			X					FKLU01000144:956641-956690	tgfbr2a	Reverse	50	8e-12	94	GO:0046332,GO:0043235,GO:0034713,GO:0019838,GO:0007389,GO:0007179,GO:0005887,GO:0005026,GO:0005024,GO:0004672,GO:0004675,GO:0005026,GO:0005524,GO:0006468,GO:0007178,GO:0016020,GO:0046872,GO:0016740,GO:0016020,GO:0000166,GO:0004674, GO:0005524,GO:0046872,GO:0016301,GO:0016310,GO:0016021,GO:0016020,GO:0005524	TGCATTAATAAAAGACAGCTGATTTATAATACAGAGAGTTTGCAGGCCTGTTCAGCATA
13790	13790_14				X				FKLU01000301:400129-400165		Forward	37	0.0001	89.19		TGCATATAAAGAAAAAAATACAGTTCTTCAAAAAATATTTCTCCTGGAGTAGGACGACT
13960	13960_48			X					FKLU01001003:13636-13693	ENSLBEG00000022290	Reverse	58	7e-11	86.21	GO:0005544,GO:0006887,GO:0016020,GO:0016021	TGCATGACATTATATTTTTAATTGTCTCTTTGAAAATCAGCTGAGCTCGGTGTTTAAGG
14161	14161_16					X			FKLU01000414:272746-272796	CFAP36	Reverse	51	3e-13	96.08	GO:0008150,GO:0003674,GO:0005929,GO:0005634,GO:0005737,GO:0042995,GO:0031514,GO:0005634,GO:0031514,GO:0005737	TGCATAGGTATCCTTGCCAGCCATTAAAAAGTAGCAGAGCTGCAGTTATGTAAGCAAAT
14356	14356_7				X				FKLU01000049:1017581-1017639		Reverse	59	4e-15	93.22		TGCATAGCGCCACGGGATGGGCTAACATGAGGGGCAGGGAGCATGTCATTATGCAGAGG
15883	15883_58				X				FKLU01000181:121255-121309		Forward	55	1e-07	87.27		TGCATTTTCCTCCAAACACTATAAATCAATTATGAATAAAAAACCTTGAAGAGCTCCCG
15955	15955_55					X			FKLU01000001:3563599-3563657	ENSLBEG00000003580	Forward	59	4e-16	94.92	GO:0016020,GO:0016021,GO:0016020,GO:0016021,GO:0016021	TGCATGCTCCACCTATTCCCCTATGGCGAATACTTTGAAAAATCTCAAAAGACTTTGGG
16127	16127_58				X				FKLU01000094:1449677-1449732	si:ch211-276c2.2	Reverse	56	1e-15	96.43	GO:0005509,GO:0007156,GO:0016020,GO:0016021,GO:0016020,GO:0051965,GO:0050806,GO:0045211,GO:0009986	TGCATTTCATGAGGCTGATCCGCAGGTCGCTGTAATTCTATTTGTTTGTGTTTTTTCCT
16245	16245_14			X												TGCATGATCTAATCTGATCCATGCAGAGTTTCTTTTAAAACAGAACAGTTTTTGACTCA
16517	16517_14				X				FKLU01000034:571740-571794		Forward	55	3e-12	90.91		TGCATGAAATAAAACAAGGGATGTTATATCCATAGAGACACTCATTAAAAACTAAAGTG
16647	16647_12					X			FKLU01000091:711558-711616		Forward	59	4e-15	93.22		TGCATAAACTCAATGTTCATATGCTTGAATTGAATATCACAGTTTTATACTATTTAATT
16940	16940_16				X											TGCATGATTGCGGGTGCCTAAATGCTTTGTCTACAGTACGTATATGAAGAACATATCAA
17082	17082_53			X												TGCATAATAACTCTTTAGGCATGTTACAAGCAGAATACCTCTGTGAAAAATCGCAATAA
17557	17557_31					X			FKLU01000584:47171-47229		Forward	59	3e-12	88.14		TGCATCGCCTGAGGAGTGATTTCTGGAGAGCGTCTTTTTACTTGACCTCTGCCTGATGG
17923	17923_44				X				FKLU01001009:40188-40237	ENSLBEG00000023308	Forward	50	0.0003	78		TGCATCTGGGTGAAAATGATGACACATTTCAACCTTTCAGACGTAAACGATTTACGGGT
17962	17962_12				X				FKLU01000482:64911-64961		Reverse	51	3e-13	96.08		TGCATGAACTCTGCAGCAGCTGCTACTGTCCCGCCTGAAACACATTTGTGGTCCACAAA
18123	18123_23				X				FKLU01000340:352356-352413	DYNC2H1	Forward	58	0.0001	79.31	GO:0003777,GO:0005524,GO:0007018,GO:0030286	TGCATACCTTACATCATACACACATTTATCAAACACCTATATATTCATTTTATATATTT
18286	18286_45					X			FKLU01000114:761912-761968		Reverse	57	2e-11	87.72		TGCATTTCCTTCTTGACTATATTTTCAAACTTCCCTCATTATTCATATAGGTAAAATGA
18517	18517_54				X				FKLU01000343:226397-226430		Reverse	34	3e-05	94.12		TGCATTTTTTTCACGAAAATGTTGGACACACGGAGCTCAGCGTGAGTGCAAGCAGGAAG
18529	18529_41					X										TGCATTTAAGCATAACTGTTGATATGTTTGCGTTCATTTCTCACGGCTGTGAAAACGTG
18550	18550_21					X										TGCATGGAAGTGCAATGTATGTTGTAATATAGGAAGACAATACAAGGAGTAATTACCTT
18557	18557_9				X											TGCATTTTTAACCAAAGCCATGATTCTTTTTAAATGGGCCTTCATGTTCCAAGTCTATA
19014	19014_5					X			FKLU01000040:1520272-1520325		Forward	54	3e-05	81.48		TGCATAAATACATTTATTTTACATACATTCATACATACATGTGTATGTATATCTTAATG
19205	19205_13				X											TGCATAATGAAAAAGTATATACTTTAAGCATGATGGGTGATCTTGGGTTGTTTTTATGC
19207	19207_55				X				FKLU01000065:708782-708833		Reverse	52	4e-07	82.69		TGCATGAAATAACCTGGCATATGTATGTGTACGGCCGTGACTCAGAAGCACTGTCGCAA
19330	19330_51					X			FKLU01000060:1252585-1252644		Reverse	61	5e-09	88.52		TGCATTTGTTTCCTCTCTCAGGCTGACCTGGGAATGAGATGTGAAACAAGAGGCTACAT
19581	19581_51				X											TGCATCAAGAGGCTATCTGATTCAAAGTTAGATTTAACATCAGAACGTCCATAAATGAT
19663	19663_11			X					FKLU01000078:675366-675425		Forward	60	7e-11	88.33		TGCATGGAAATTAAAGCATATGGCTCAACTGCAGATGTGTAAGTAGGCCCAGCTAAAGG
20083	20083_30				X											TGCATGCATCAAGTGGAGAGGTGTACGCTTCAATGCAAGATCGGAAGAGCGGTTCAGCA
20671	20671_23				X											TGCATAGTCATACATTTGAAAACGCATATTCATATGCACAGGCTAACAGACTTTACTTT
21185	21185_19				X				FKLU01000030:1079733-1079768	ENSLBEG00000026812	Reverse	36	0.0003	88.89		TGCATGTTTTGTGGTTATAGTTCAGTGAATCTTGTGATTTCGTTTTCAGCAGAATGTTT
21867	21867_56				X											TGCATATCAGATGAGACATTTTCCAAGAAATTCAGGACGGATTAAATCATGAAACGCTG
22215	22215_25				X				FKLU01000130:742839-742897		Reverse	59	3e-14	91.53		TGCATCTGAAAAGACATGTGGAAACTGGAAGATAATAAACATAAACAGCTGTGAATTTT
22318	22318_23				X				FKLU01000450:364268-364309		Reverse	42	0.0003	83.33		TGCATCTAAATAATCTAATTTAAAAAAATATATTGATCATGTTGTTATGCAAGATCGGA
23041	23041_15			X					FKLU01000213:683156-683210		Forward	56	7e-11	91.07		TGCATAAATGGACACGAGCCCTTATTTTATCCCAGAGCAGACTCCACCATGAAGAATCC
24070	24070_13				X				FKLU01000952:13744-13792		Forward	49	2e-08	87.76		TGCATGTCAGTAGGGACACAAACCTAAGTCCATAAAAATGTGTAACATCATTTGTCAAC
	24070_23
24160	24160_45			X												TGCATTATTAAAAAGCACATTAACAGGACGAGTGTCCTCTGTGTCAGTTCTTTGTGTTT
24272	24272_37				X				FKLU01000296:218460-218518		Forward	59	1e-06	77.97		TGCATGGGTGGATTAAAGGATGTGTGGATGAATAACAAATGGACAGATTGACAGATGGA
24355	24355_24					X										TGCATTATATTGAATCTTTTTTTTTCCCCTCACGAGTGTGATGTGACGCTACAAAAAGC
24436	24436_46			X	X											TGCATGATTAATTAAAGTCTTTAAATGTTAAATTGTATTTAAAGGACCGATATGTCACT
	24436_48				X
24688	24688_8					X			FKLU01000219:165367-165421	zgc:154006	Reverse	55	1e-06	80	GO:0005923,GO:0016020,GO:0016021,GO:0070830,GO:0016021,GO:0016020,GO:0030054,GO:0005923,GO:0005923,GO:0005886,GO:0005886,GO:0005923,GO:0016020,GO:0016021	TGCATAATGTATTTCAAATCTTGTTTTACAAGGAAATGTGTAACTTAAGGGAAGCAATG
24890	24890_14					X										TGCATTGAGTTTTTGTTGTGAATAATAACAGAGCACCAACCTCTTTTCTATGCAACTTA
25052	25052_13				X				FKLU01000018:2112281-2112323		Forward	43	0.0009	81.4		TGCATCATGTAATCAAATCAAACAGTGGGACAAGTGATGATGAACTTTGACTATATACA
25054	25054_22				X				FKLU01000012:1695506-1695564		Reverse	59	4e-16	94.92		TGCATTGAAATGGATCTGTGGAAGAACAGTGAGCTCTATACTGCCCAGTTCAGTCTCTT
25323	25323_45				X				FKLU01000022:1867567-1867599		Forward	33	0.0009	90.91		TGCATATTTAAAATTATACCAAAGACGGATTTATTGCAACATTTAGTAATTGATATCTT
25438	25438_21			X					FKLU01000451:327883-327917	bach2b	Forward	35	1e-05	94.29	GO:0005634,GO:0003677,GO:0003677,GO:0003700,GO:0005634,GO:0006355,GO:0005634	TGCATGCTCAGTTGAAGGAGTGAGGTGTGTAAAGTCACGCTGCAGGTAACAGCTCTTTA
25548	25548_35			X					FKLU01003867:13636-13685		Reverse	50	4e-06	82		TGCATAATGTGAACATCTCTGACACAGAGAGTTTTATCTGAGCCGTCTCAAATCCTCCA
26144	26144_23				X				FKLU01000248:521768-521812		Forward	45	0.0001	86.67		TGCATTGCGCACATTGTTTTATAAATAGACATTTCTACAGAACAAGTGTAAGAGTGAAT
26290	26290_14			X					FKLU01000016:402815-402873	NRCAM	Forward	59	3e-12	88.14	GO:0016021,GO:0016020	TGCATTTGGCAACACATAAAAGCAAAATTGACACTATAATTGCACGTTATTTTGAATGA
26581	26581_44				X				FKLU01000115:790746-790802	ASTN2	Reverse	57	2e-09	84.21		TGCATGTTGACGTCATTCAGCAGGAAGGACGAAGGCTTGTGGTGCTAGCATTGCCAACG
26681	26681_32			X					FKLU01000027:1851933-1851987		Forward	55	2e-11	89.09		TGCATGTGATGTCACATATCCAGCAAAGCAGAGATTTTACCTCAGCCAGGGAAAGTCAT
26707	26707_34					X			FKLU01000012:553843-553901	hgfa	Forward	59	2e-09	83.05	GO:0007165,GO:0004252,GO:0006508,GO:0008083,GO:0021953,GO:0021707,GO:0021587,GO:0021549,GO:0001764,GO:0004252	TGCATAGAAAAGAAAAATCCCAGTCACAAAAAGGGTTCCCCATGTGGCAAGCCCCAGAG
26713	26713_27					X			FKLU01000468:170049-170095		Reverse	47	0.0001	80.85		TGCATGTGTTAAAATGTCTTCTAAATCCTCAATTGTAAATGGAATTGAGCATGTAAAGC
26798	26798_42					X										TGCATGCAGCACAGACAGTCAGAAGAAGTTTTCAACTGGTCAAGTCACGTTTACTCGAC
26824	26824_16					X			FKLU01000294:604892-604951		Forward	60	1e-06	81.67		TGCATATGATCTTGAACGTGTGTTTGTGCGTATAAGCCTTTGATATTACAGTGTCTGGT
26953	26953_29				X				FKLU01000070:313079-313122		Reverse	44	4e-07	93.18		TGCATCTTTGACTTTATATAAGGAGTACAAATCCATGTATTGGAGTTGAATGTGTGTCA
27000	27000_5			X					FKLU01000033:280729-280787	SEMA6A	Forward	59	2e-11	86.44	GO:0003403,GO:0003403,GO:0030215,GO:0016020,GO:0016021	TGCATTCATAAATATTTCTAAGTGTTTTTTATAGACACAGAGAACATACAACAACATGC
27161	27161_31					X										TGCATTTAGTGGGGAAAAACACTTTTTACTTCAACATTGAAGGTTTTTACAGCAGTTTT
27169	27169_27					X			FKLU01003084:13670-13729		Reverse	60	2e-08	86.67		TGCATTATAAGTAGACAAAATATAGCTTAATCAAAACAAGCACTGATTTATGTGCATGT
27257	27257_34					X			FKLU01000034:2132279-2132334	dpysl2b	Reverse	56	5e-09	83.93	GO:0031103,GO:0007409,GO:0007409,GO:0005829,GO:0006208,GO:0005829,GO:0004157,GO:0005737,GO:0007010,GO:0007411, GO:0007420,GO:0008017,GO:0016787,GO:0016810,GO:0030516,GO:0045664	TGCATTGTTGTCAAAAGGTTTAGATATGGTATTAAATGAATACTATCCTAAAATTAAAC
27354	27354_49			X					FKLU01000322:479818-479870	sgsm2	Forward	53	2e-10	88.68	GO:0090630,GO:0017137,GO:0006886,GO:0005096,GO:0005623,GO:0005096	TGCATAGATACTAGTGAGATACTAAAGGAAGGCTACAATCATATATAAAAATAGTTAGC
27533	27533_52					X										TGCATAAGATACTGTCAAAAAAAATTAATTCCCCATTGCAATAATATATCATGGCTGCT
27609	27609_53					X			FKLU01000008:1402890-1402937	akap8l	Forward	48	5e-09	89.58	GO:0003677,GO:0005634,GO:0016301,GO:0016310	TGCATTTCTCAGCCAGTATTGTGCAGGGTGTCAAAAATGTGCCCGATTGGATCATTTCT
28008	28008_31					X			FKLU01003898:6985-7043		Reverse	59	1e-06	77.97		TGCATGTGCAGTTGACGATCAAGCCTCTCATATTTGTTCTTAACTCCATGTCAATCATC
28172	28172_6					X			FKLU01000417:350777-350835	gem	Forward	59	3e-13	89.83	GO:0005246,GO:0005886,GO:0005525,GO:0005246,GO:0003924,GO:0005525,GO:0007165,GO:0016020,GO:1901842,GO:0005525,GO:0000166	TGCATGTAGGGAAAAGCTCACAGTGAATACAAACAGATGTGAAATGTGTGTCCTCACCG
28270	28270_14				X											TGCATGTTTGCCAGAATAAAAAAAGAATTTGTCACTGAAATAACTCTAATAATAATAAT
28330	28330_6					X										TGCATTGAAGCGTACACCTCTCCACTTGATGCATGCAAGATCGGAAGAGCGGTTCAGCA
28968	28968_11					X			FKLU01000071:1488635-1488688	dab2ipb	Reverse	54	9e-13	92.59	GO:0043547,GO:0043547,GO:0005096,GO:0005096,GO:0007165,GO:0008285,GO:0016525,GO:0030948,GO:0038026,GO:0043065,GO:0043087	TGCATGTTTGTGTACATCTCATGTTGTAGCAAAGACGCTTTCTTTCACTGTTATTTTTT
29234	29234_31				X				FKLU01000286:608012-608066		Reverse	55	3e-12	90.91		TGCATGCTGCAAAATAATGTTACTGTTCAAATTACTCTGAAATATAACATACTGACATT
29239	29239_46					X			FKLU01000267:19781-19838		Reverse	58	1e-14	93.1		TGCATATGGTAGCGATGTAGTTTGTGGTACTGGCTAATTGGTGAAAGTATGAATATTCA
29837	29837_52					X										TGCATACGTTGGGGATGAAGTGGTGACATCCCAATCCACTGAAATTGTGTCTGTAAATC
29911	29911_34					X										TGCATAATAGCATGTGCTTAGTTTGTCTTTATCTGAAAATGCTACACAGAAACAGACAT
29938	29938_12				X											TGCATGTAAACGAATGAAACTGTTGGTCATGTCTGGCCCCCATTCACCATCGAAGCAAT
30146	30146_5				X				FKLU01000895:15676-15724		Reverse	49	0.0009	77.55		TGCATAATAGGTACATACATACATAAATGAATAACTATATTCAGGCAAGAATAAATGTA
30702	30702_58					X										TGCATCAATCAAAGGTGTGCTTAACTTGTATGAGCGCCCCATAATGGCAAATACATGTA
31080	31080_13					X										TGCATTTAGCCCATTGGATATTGTGTTGTGCACAGAAAATGTTCATTGCATTGTAAAAA
31181	31181_21					X										TGCATGTGTGCTAACTAATCCCATTCTTATGCATGCAAGATCGGAAGAGCGGTTCAGCA
31297	31297_52			X					FKLU01000139:281669-281708	nudt14	Forward	40	3e-05	87.5	GO:0005575,GO:0019693,GO:0008768,GO:0006753,GO:0016787,GO:0016818,GO:0046872	TGCATGAAACTCCTGAAAACGTGTTGACCTATTTGAGATGCACTTGATGAGAAAATGTA
31381	31381_18				X											TGCATTATTCTACTGATTGGTCCTGTTGAATGAAACATGGACTGCAGATAGATAAACAT
31629	31629_55				X											TGCATCCAGACCTGTCAGTCAAACAATGATTTTTGTCTTATACAGCTGCAAAAATTATT
31692	31692_28			X					FKLU01000001:4451200-4451236		Reverse	37	0.0009	86.49		TGCATTTCTCTATAAACAGGAAGTGTGTGTGTGTGCGTGGTGGTAGTCAGAGTGGCGCT
31700	31700_13	W	YZ		XYZ		YZ		FKLU01000442:290161-290215	ENSLBEG00000020898	Forward	57	0.0003	78.95		TGCATCTGGTTGATATAATTACCATGTCCACATCAAATAAACAATAAATAAACATATGA
32062	32062_57					X										TGCATTTTTAACTTAATAAAGTTAAACACATTCTGCTCACGGCTGATCAGAAAGATGAT
32095	32095_33			X												TGCATGTTTCATTTCGTGCACAGACATCACCCTGCATACAGTCGTGCATCGATCGAAGC
32121	32121_52			X					FKLU01000064:284991-285053		Reverse	63	5e-08	84.13		TGCATAAGTGGATGAATTCTTAACCTAATTGTTAAAGGTCTCAATTACAAGTGAAATTC
32163	32163_51	W		YZ					FKLU01000008:3228191-3228247	cacna1ab	Forward	57	3e-12	89.47	GO:0005216,GO:0005245,GO:0005891,GO:0006811,GO:0016020,GO:0055085,GO:0070588,GO:0005262,GO:0006816,GO:0005244,GO:0016020,GO:0016021,GO:0070588,GO:0034765,GO:0016020,GO:0036269,GO:0036269,GO:0008331,GO:0007274,GO:0007274,GO:0005245,GO:0001966,GO:0001966,GO:0070509,GO:0007268,GO:0006816,GO:0005245	TGCATGCCCTCTGTGAAGCCAGCAGCATTCTACCATAAAGCATACACTTAATATAGTTA
32462	32462_12					X										TGCATGACGCCATATACTGTTATTGTTTGGGCCGTTGTACGCTACTTTTTTCCAATTCA
32485	32485_40		YZ			X										TGCATCATATATGTATCATATATGCACATTATTTGTATTTGTCTACTGGGAATGATGGT
32625	32625_22					X			FKLU01000047:681187-681244		Reverse	59	2e-09	86.44		TGCATCTGCTTGTATTTAGAAGGCTTTGGATTTCTTTTGCAAAGCAAGTTTTTGGTCAA
32758	32758_13				X											TGCATATACAAATGTAATAATTTTTAAATAAATTGGCAATTGCTTCAGACTGATTTGCA
33355	33355_13				X				FKLU01000187:853749-853793		Reverse	45	2e-08	91.11		TGCATATTGGCATGCTAAAATCTAGCTCAAAACATAGCTAGACCAGTGTAATAATAAAA
33680	33680_33					X			FKLU01000156:1191739-1191797		Forward	59	2e-08	81.36		TGCATTAACACATCAATGTGCAAATAAATATGACGGGGTTGCCTCCTGGTGTCCTAGTT
33898	33898_45				X				FKLU01000059:440151-440210		Forward	60	6e-10	86.67		TGCATCCATGCTCAGCAAATCAAGCCTGGGGAATCAGCAGCCCTTAACATAACCAGCCA
34389	34389_14				X				FKLU01000294:537165-537222		Reverse	58	7e-11	86.21		TGCATGCAAAAGATTGAAACAAGTCAAATTCCCCATAATTAAAAGCAGACACACTCGTC
34591	34591_15					X										TGCATGCATAAGAATGGGATTAGTTAGCACACATGCAAGATCGGAAGAGCGGTTCAGCA
34682	34682_22			X												TGCATTACACCTTAGTTACAGCACCACGAGGTTACCAAGCATAATAGACCATGGGGGCC
34852	34852_54				X				FKLU01000366:439254-439299		Forward	46	4e-06	84.78		TGCATGCTGCTTCCTTCCACACTCTGCTGCTGCTCGTCAACAGGCAAGACAGGCCACTG
34932		W							FKLU01005398:5239-5295		Reverse	57	4e-07	85.96		TGCATTCATTACATTTTTTATCAGTAGGACATTCTGGTATTTTTGGCATACTGTATAGT
35095	35095_13				X				FKLU01000112:738244-738288	smoc2	Reverse	45	4e-06	91.11	GO:0061515,GO:0048703,GO:0048703,GO:0042476,GO:0042476,GO:0030510,GO:0005509,GO:0062023	TGCATGGATGGATGGATGGATCTGATTAAATGTTTGTTACACAGAACCTTTCTGACAGA
35261	35261_10			X					FKLU01000140:367076-367126		Forward	51	1e-06	82.35		TGCATGCGTATATTCAAATTAAAAGGAAAAGAAAACAGACTAAATGAGCAGAAACACAA
	35261_35			X
35298	35298_55					X										TGCATCGCCATCAGGACGCTACGAGCCCGACCGAGTCAGCATTAGTGTTGTGTTACTCA
35357	35357_15				X				FKLU01000314:182980-183020		Reverse	41	1e-06	90.24		TGCATGTGACCCTATAAACAGGCTCAATGGCAAAATCTACTGGATAAAAAAGTCACACA
35543	35543_21			X					FKLU01000311:470562-470604	ldb2a	Forward	43	2e-11	100	GO:0003712,GO:0005634,GO:0006357,GO:0030274,GO:1900108,GO:0030514,GO:0003682,GO:0002040, GO:0045944,GO:0045892,GO:0030274,GO:0007275,GO:0005667,GO:0005634,GO:0001102,GO:0000122	TGCATCGTTGTAGGCTAGTTGCCCTCGTCTCTGTCTTATTCTGCATGCACGTATGTTTT
35577	35577_37			X					FKLU01001063:17157-17213		Forward	57	2e-09	84.21		TGCATCAGTGGAGAGACGTCAGAGTGGCGCCGCTACACGCCGGAGCTGTTGGGGGTTTG
35715	35715_23					X			FKLU01000244:496080-496118	RUNDC3A	Reverse	39	0.0009	84.62		TGCATTTTGTCTTGTTTGGACAACATTTTTTAAATGTTTACATTTTTGGTCAAAGCATG
38006	38006_8			X					FKLU01000676:27582-27638		Forward	59	1e-07	86.44		TGCATTGATGGGAGAGATGTCAGAGTACAGCTGGTGGGGGTTCAGGTGCCTTGCTCAAG
38723	38723_37			X					FKLU01000141:452615-452673	lmo4a	Forward	60	5e-08	86.67	GO:0031076,GO:0031076,GO:0030900,GO:0030900,GO:0005575,GO:0046872	TGCATTATTATCTGTGAAAACCAAAATTTGTCAATAATGAAAATTAAGTCGAATTGTCC
40481	40481_47			X												TGCATTAAATATTGCCTCGTCTAACATGGTTAGTGCACGGTTGTGCTATCAGTTGTCCA
40506	40506_49			X												TGCATGAATAATTACTGACATGCTGTAATTTTAACTGTTATATTTAGGGGTTTTTTTTC
	40506_50
42283	42283_30					X										TGCATTTGTGGAGCGGGGACTATGTGGTCACAGTCACCACAGTAATAATAACATTTCCA
43723	43723_11				X											TGCATGTGATATACTTGTGGGTTATATTTTTTGTATTTATGGATTTTTTAACAGTATAT
44300	44300_51			X												TGCATGAAACACTTTACAATAAACTCAGTTATATGACTAGAAATGCAAAGGCAATTGAG
44389	44389_43				X											TGCATATATACATACATGCAGACATACATACAAGCATATATACGTGAACGCACATTCAT
44995	44995_49			X					FKLU01000410:275846-275905	arid2	Reverse	60	4e-06	80	GO:0003676,GO:0003677,GO:0006355,GO:0005634,GO:0005634	TGCATCACCATGGGTTGAGTTCTTAAGATTCTGTATGACTCCACATGGCAACTTTTTCA

## Sheet: Table S7
Table S7. Adjusted R2 and degrees of freedom (Df) for environmental and phenotypic variables as a result of the variance partition analysis.
	Df	Symphodus ocellatus	Symphodus tinca
Environmental	3	0.01352	0.00155
Phenotypic	4	0.00728	-0.00029
Environmental+Phenotypic	7	0.02043	0.00062

## Sheet: Table S8
Table S8. Number of haplotype loci containing SNPs detected as significantly associated to the different environmental and phenotypical variables considering the three used methodologies: Genome-wide associated studies without (GWAS) and with covariates (GWAS-cov) and redundancy analysis (RDA). NA indicate that this variable was not included in the analysis.
		S. ocellatus				S. tinca
		RDA	GWAS-Cov	GWAS		RDA	GWAS-Cov	GWAS
Environmental	Temperature	54	0	110		55	0	0
	Productivity	70	0	140		48	1	1
	Turbulence	32	0	0		66	3	3
	EC1	NA	1	35		NA	0	0
	EC2	NA	0	1		NA	3	3
	EC3	NA	0	0		NA	0	1
Phenotypic	Hatching date	NA	0	0		NA	2	2
	PLD	NA	0	1		NA	0	0
	Settlement size	NA	0	5		NA	0	0
	PC2	NA	0	21		NA	0	0
				313

## Sheet: Table S9
Table S9. Functions of the GO terms of the genes associated to the loci potentially under selection for Symphodus ocellatus with elevated GO-term function and the clustered lower-level GO-terms. The letter correspond to letters found in the treemap (Figure 6A).
Representative upper-level GO-term	letter represented in treemap	Clustered GO-terms (lower level)	Description	frequencyInDb	uniqueness
receptor localization to synapse	a	GO:0097120	receptor localization to synapse	4e-05	0.904
receptor localization to synapse	b	GO:0055085	transmembrane transport	0.08916	0.872
receptor localization to synapse	c	GO:0015853	adenine transport	0	0.851
receptor localization to synapse	d	GO:0006886	intracellular protein transport	0.01199	0.855
receptor localization to synapse	e	GO:0006814	sodium ion transport	0.00305	0.853
receptor localization to synapse	f	GO:1903830	magnesium ion transmembrane transport	0.00088	0.899
receptor localization to synapse	g	GO:0035364	thymine transport	0	0.873
receptor localization to synapse	h	GO:0070509	calcium ion import	0.0004	0.858
receptor localization to synapse	i	GO:0015812	gamma-aminobutyric acid transport	5e-05	0.824
receptor localization to synapse	j	GO:1990504	dense core granule exocytosis	5e-05	0.801
receptor localization to synapse	k	GO:0006890	retrograde vesicle-mediated transport, Golgi to ER	0.00047	0.88
receptor localization to synapse	l	GO:0042147	retrograde transport, endosome to Golgi	0.00055	0.869
receptor localization to synapse	m	GO:0034220	ion transmembrane transport	0.03528	0.842
receptor localization to synapse	n	GO:1902475	L-alpha-amino acid transmembrane transport	0.0003	0.803
receptor localization to synapse	o	GO:0034765	regulation of ion transmembrane transport	0.00197	0.788
receptor localization to synapse	p	GO:0006811	ion transport	0.05344	0.877
receptor localization to synapse	q	GO:0015770	sucrose transport	4e-05	0.852
receptor localization to synapse	r	GO:0006836	neurotransmitter transport	0.00113	0.826
receptor localization to synapse	s	GO:0015807	L-amino acid transport	0.00051	0.801
receptor localization to synapse	t	GO:0006887	exocytosis	0.0021	0.761
response to yeast	a	GO:0001878	response to yeast	3e-05	0.917
response to yeast	b	GO:0042594	response to starvation	0.00109	0.896
response to yeast	c	GO:0071391	cellular response to estrogen stimulus	4e-05	0.888
response to yeast	d	GO:0006955	immune response	0.00337	0.884
response to yeast	e	GO:0036297	interstrand cross-link repair	0.00018	0.869
response to yeast	f	GO:0007224	smoothened signaling pathway	0.00038	0.781
response to yeast	g	GO:0048013	ephrin receptor signaling pathway	0.00016	0.781
response to yeast	h	GO:0007268	chemical synaptic transmission	0.00187	0.782
response to yeast	i	GO:0032482	Rab protein signal transduction	2e-05	0.824
response to yeast	j	GO:0007265	Ras protein signal transduction	0.00225	0.771
response to yeast	k	GO:0009966	regulation of signal transduction	0.00857	0.743
response to yeast	l	GO:0035556	intracellular signal transduction	0.04	0.727
response to yeast	m	GO:0007188	adenylate cyclase-modulating G-protein coupled receptor signaling pathway	0.00043	0.794
response to yeast	n	GO:0007166	cell surface receptor signaling pathway	0.0092	0.756
response to yeast	o	GO:0032924	activin receptor signaling pathway	9e-05	0.785
response to yeast	p	GO:0007186	G-protein coupled receptor signaling pathway	0.00882	0.757
response to yeast	q	GO:0030223	neutrophil differentiation	2e-05	0.683
response to yeast	r	GO:0035162	embryonic hemopoiesis	0.0001	0.671
regulation of protein stability	a	GO:0006139	nucleobase-containing compound metabolic process	0.26547	0.921
regulation of protein stability	b	GO:0031647	regulation of protein stability	0.0007	0.905
regulation of protein stability	c	GO:0042391	regulation of membrane potential	0.00135	0.901
regulation of protein stability	d	GO:0043547	positive regulation of GTPase activity	0.0047	0.888
regulation of protein stability	e	GO:0051090	regulation of sequence-specific DNA binding transcription factor activity	0.00085	0.853
regulation of protein stability	f	GO:0006376	mRNA splice site selection	0.00022	0.851
regulation of protein stability	g	GO:0000381	regulation of alternative mRNA splicing, via spliceosome	0.00017	0.875
regulation of protein stability	h	GO:0010923	negative regulation of phosphatase activity	0.00018	0.853
regulation of protein stability	i	GO:0006355	regulation of transcription, DNA-templated	0.09917	0.805
protein deubiquitination	a	GO:0006508	proteolysis	0.05223	0.942
protein deubiquitination	b	GO:0006511	ubiquitin-dependent protein catabolic process	0.00584	0.917
protein deubiquitination	c	GO:0016310	phosphorylation	0.07764	0.913
protein deubiquitination	d	GO:0016579	protein deubiquitination	0.00195	0.919
protein deubiquitination	e	GO:0018108	peptidyl-tyrosine phosphorylation	0.00188	0.909
protein deubiquitination	f	GO:0006468	protein phosphorylation	0.04137	0.884
protein deubiquitination	g	GO:0006470	protein dephosphorylation	0.00585	0.892
protein deubiquitination	h	GO:0006486	protein glycosylation	0.00317	0.822
embryonic caudal fin morphogenesis	a	GO:0035124	embryonic caudal fin morphogenesis	0	0.744
embryonic caudal fin morphogenesis	b	GO:0009888	tissue development	0.00491	0.734
embryonic caudal fin morphogenesis	c	GO:0035462	determination of left/right asymmetry in diencephalon	0	0.709
embryonic caudal fin morphogenesis	d	GO:0048332	mesoderm morphogenesis	0.00018	0.703
embryonic caudal fin morphogenesis	e	GO:0003301	physiological cardiac muscle hypertrophy	1e-05	0.689
embryonic caudal fin morphogenesis	f	GO:0001889	liver development	0.00023	0.681
embryonic caudal fin morphogenesis	g	GO:0021556	central nervous system formation	0	0.742
embryonic caudal fin morphogenesis	h	GO:0048264	determination of ventral identity	1e-05	0.72
embryonic caudal fin morphogenesis	i	GO:0042476	odontogenesis	0.00019	0.675
embryonic caudal fin morphogenesis	j	GO:0060837	blood vessel endothelial cell differentiation	2e-05	0.675
embryonic caudal fin morphogenesis	k	GO:0042246	tissue regeneration	0.00016	0.671
embryonic caudal fin morphogenesis	l	GO:0007389	pattern specification process	0.00147	0.67
embryonic caudal fin morphogenesis	m	GO:0050877	neurological system process	0.00502	0.743
embryonic caudal fin morphogenesis	n	GO:0001503	ossification	0.00074	0.724
embryonic caudal fin morphogenesis	o	GO:0009953	dorsal/ventral pattern formation	0.00034	0.679
embryonic caudal fin morphogenesis	p	GO:0001822	kidney development	0.00058	0.665
embryonic caudal fin morphogenesis	q	GO:0014032	neural crest cell development	0.00017	0.639
embryonic caudal fin morphogenesis	r	GO:0021654	rhombomere boundary formation	0	0.731
embryonic caudal fin morphogenesis	s	GO:0048747	muscle fiber development	0.00016	0.708
embryonic caudal fin morphogenesis	t	GO:0003230	cardiac atrium development	8e-05	0.677
embryonic caudal fin morphogenesis	u	GO:0060030	dorsal convergence	1e-05	0.646
embryonic caudal fin morphogenesis	v	GO:0021952	central nervous system projection neuron axonogenesis	6e-05	0.635
autophagosome assembly	a	GO:0000045	autophagosome assembly	0.00035	0.885
autophagosome assembly	b	GO:0006325	chromatin organization	0.00668	0.868
autophagosome assembly	c	GO:0007528	neuromuscular junction development	0.00019	0.841
autophagosome assembly	d	GO:0034332	adherens junction organization	0.00023	0.832
autophagosome assembly	e	GO:0007005	mitochondrion organization	0.00418	0.872
autophagosome assembly	f	GO:0050808	synapse organization	0.0007	0.829
autophagosome assembly	g	GO:0030036	actin cytoskeleton organization	0.00381	0.796
autophagosome assembly	h	GO:0051262	protein tetramerization	0.00044	0.876
autophagosome assembly	i	GO:0030030	cell projection organization	0.00608	0.804
autophagosome assembly	j	GO:0060271	cilium assembly	0.00104	0.796
cell adhesion	a	GO:0016339	calcium-dependent cell-cell adhesion via plasma membrane cell adhesion molecules	4e-05	0.932
cell adhesion	b	GO:0044331	cell-cell adhesion mediated by cadherin	3e-05	0.88
cell adhesion	c	GO:0007155	cell adhesion	0.00544	0.924
cell adhesion	d	GO:0090136	epithelial cell-cell adhesion	5e-05	0.878
cell adhesion	e	GO:0046588	negative regulation of calcium-dependent cell-cell adhesion	0	0.876
establishment or maintenance of epithelial cell apical/basal polarity	a	GO:0045197	establishment or maintenance of epithelial cell apical/basal polarity	8e-05	0.896
establishment or maintenance of epithelial cell apical/basal polarity	b	GO:0007049	cell cycle	0.01885	0.854
establishment or maintenance of epithelial cell apical/basal polarity	c	GO:0006915	apoptotic process	0.00406	0.869
establishment or maintenance of epithelial cell apical/basal polarity	d	GO:0007018	microtubule-based movement	0.00287	0.853
adenosine catabolism	a	GO:0006154	adenosine catabolic process	1e-05	0.883
adenosine catabolism	b	GO:0046103	inosine biosynthetic process	3e-05	0.875
dephosphorylation	a	GO:0016311	dephosphorylation	0.0125	0.924
dephosphorylation	b	GO:0009190	cyclic nucleotide biosynthetic process	0.00182	0.828
metabolism	NA	GO:0008152	metabolic process	0.75387	0.997
signaling	NA	GO:0023052	signaling	0.06765	0.988
carbohydrate metabolism	NA	GO:0005975	carbohydrate metabolic process	0.0526	0.971
locomotory behavior	NA	GO:0007626	locomotory behavior	0.00061	0.987
autophagy	NA	GO:0006914	autophagy	0.0023	0.962
chondrocyte proliferation	NA	GO:0035988	chondrocyte proliferation	4e-05	0.932

## Sheet: Table S10
Table S10. Functions of the GO terms of the genes associated to the loci potentially under selection for Symphodus tinca with elevated GO-term function and the clustered lower-level GO-terms. The letter correspond to letters found in the treemap (Figure 6B).
Representative upper-level GO-term	letter represented in treemap	Clustered GO-terms (lower level)	Description	frequencyInDb	uniqueness
intracellular protein transport	a	GO:0006886	intracellular protein transport	0.01199	0.887
intracellular protein transport	b	GO:0034220	ion transmembrane transport	0.03528	0.834
intracellular protein transport	c	GO:0006814	sodium ion transport	0.00305	0.836
intracellular protein transport	d	GO:0006811	ion transport	0.05344	0.874
intracellular protein transport	e	GO:0070509	calcium ion import	0.0004	0.84
intracellular protein transport	f	GO:0034765	regulation of ion transmembrane transport	0.00197	0.731
intracellular protein transport	g	GO:0055085	transmembrane transport	0.08916	0.869
intracellular protein transport	h	GO:1901842	negative regulation of high voltage-gated calcium channel activity	0	0.748
positive regulation of GTPase activity	a	GO:0043547	positive regulation of GTPase activity	0.0047	0.809
positive regulation of GTPase activity	b	GO:0042127	regulation of cell proliferation	0.00313	0.775
positive regulation of GTPase activity	c	GO:0006357	regulation of transcription from RNA polymerase II promoter	0.01273	0.731
positive regulation of GTPase activity	d	GO:0045892	negative regulation of transcription, DNA-templated	0.00592	0.725
positive regulation of GTPase activity	e	GO:1900108	negative regulation of nodal signaling pathway	1e-05	0.718
positive regulation of GTPase activity	f	GO:0007178	transmembrane receptor protein serine/threonine kinase signaling pathway	0.00115	0.694
positive regulation of GTPase activity	g	GO:0006355	regulation of transcription, DNA-templated	0.09917	0.715
positive regulation of GTPase activity	h	GO:0030948	negative regulation of vascular endothelial growth factor receptor signaling pathway	3e-05	0.699
dephosphorylation	a	GO:0016311	dephosphorylation	0.0125	0.876
dephosphorylation	b	GO:0016310	phosphorylation	0.07764	0.856
dephosphorylation	c	GO:0019693	ribose phosphate metabolic process	0.03032	0.858
dephosphorylation	d	GO:0036092	phosphatidylinositol-3-phosphate biosynthetic process	0.00011	0.822
dephosphorylation	e	GO:0006470	protein dephosphorylation	0.00585	0.847
dephosphorylation	f	GO:0006468	protein phosphorylation	0.04137	0.829
cytoskeleton organization	a	GO:0007010	cytoskeleton organization	0.00786	0.847
cytoskeleton organization	b	GO:0070830	bicellular tight junction assembly	0.00011	0.824
cytoskeleton organization	c	GO:0043652	engulfment of apoptotic cell	3e-05	0.802
cytoskeleton organization	d	GO:0030036	actin cytoskeleton organization	0.00381	0.768
cytoskeleton organization	e	GO:0006887	exocytosis	0.0021	0.779
heart contraction	a	GO:0060047	heart contraction	0.00045	0.748
heart contraction	b	GO:0002040	sprouting angiogenesis	0.00018	0.684
heart contraction	c	GO:0042476	odontogenesis	0.00019	0.68
heart contraction	d	GO:0003403	optic vesicle formation	0	0.739
heart contraction	e	GO:0061515	myeloid cell development	0.00014	0.652
heart contraction	f	GO:0031103	axon regeneration	9e-05	0.573
heart contraction	g	GO:0048703	embryonic viscerocranium morphogenesis	6e-05	0.69
heart contraction	h	GO:0007275	multicellular organism development	0.01559	0.628
heart contraction	i	GO:0051965	positive regulation of synapse assembly	0.00016	0.527
thigmotaxis	a	GO:0001966	thigmotaxis	1e-05	0.887
thigmotaxis	b	GO:0007268	chemical synaptic transmission	0.00187	0.75
thigmotaxis	c	GO:0007266	Rho protein signal transduction	0.00137	0.725
thigmotaxis	d	GO:0038026	reelin-mediated signaling pathway	2e-05	0.763
thigmotaxis	e	GO:0007264	small GTPase mediated signal transduction	0.00485	0.708
thigmotaxis	f	GO:0007165	signal transduction	0.06621	0.651
thigmotaxis	g	GO:0007186	G-protein coupled receptor signaling pathway	0.00882	0.7
pyrimidine nucleobase catabolism	a	GO:0006798	polyphosphate catabolic process	1e-05	0.85
pyrimidine nucleobase catabolism	b	GO:0006208	pyrimidine nucleobase catabolic process	5e-05	0.85
pyrimidine nucleobase catabolism	c	GO:0006915	apoptotic process	0.00406	0.833
pyrimidine nucleobase catabolism	d	GO:0007018	microtubule-based movement	0.00287	0.816
pyrimidine nucleobase catabolism	e	GO:0001764	neuron migration	0.0003	0.559
cell adhesion	NA	GO:0007155	cell adhesion	0.00544	0.959
biological_process	NA	GO:0008150	biological_process	1	1
N-terminal peptidyl-methionine acetylation	a	GO:0017196	N-terminal peptidyl-methionine acetylation	3e-05	0.918
N-terminal peptidyl-methionine acetylation	b	GO:0006508	proteolysis	0.05223	0.922
swimming behavior	NA	GO:0036269	swimming behavior	1e-05	0.978
