# Supplementary material for: Individual-based population genomics reveal different drivers of adaptation in sympatric fish
Source: Sci Rep. 2020 Jul 29;10:12683. doi: 10.1038/s41598-020-69160-2 (PMC7391720; doi:10.1038/s41598-020-69160-2)
Supplement: Supplementary file 3 — Supplementary Dataset 1. [file 41598_2020_69160_MOESM3_ESM.tsv]

ID	Pop	PLD	Settlement_size	PLD_Growth_rate	Hatching_date	Surface_temperature	Productivity	Turbulence
BL04	Blanes	10	47	4.7	194	22.5	0.158	0.509
BL05	Blanes	8	50.9	6.36	180	22	0.174	1.011
BL06	Blanes	10	55.2	5.52	186	21.8	0.158	0.909
BL07	Blanes	10	46.8	4.68	189	22	0.158	0.582
BL08	Blanes	8	38.3	4.79	188	21.8	0.158	0.833
BL09	Blanes	8	50.2	6.28	198	23	0.158	0.556
BL10	Blanes	10	50	5	186	21.8	0.158	0.909
BL11	Blanes	9	44.3	4.92	210	23.5	0.162	0.57
BL12	Blanes	8	46	5.75	183	22	0.164	1.1
BL13	Blanes	8	44.7	5.59	177	21.6	0.183	0.7
BL14	Blanes	11	52	4.73	186	21.9	0.158	0.867
BL15	Blanes	9	48.5	5.39	205	23.3	0.158	0.55
BL16	Blanes	8	53	6.63	178	21.7	0.18	0.767
BL17	Blanes	10	50.8	5.08	207	23.4	0.16	0.527
BL19	Blanes	9	40	4.44	194	22.4	0.158	0.48
BL1A	Blanes	10	52.3	5.23	203	23.3	0.158	0.618
BL20	Blanes	9	46.8	5.2	204	23.3	0.158	0.59
BL21	Blanes	9	48.3	5.37	216	23.6	0.169	0.57
BL22	Blanes	8	47.7	5.96	186	22	0.158	0.989
BL23	Blanes	9	44.1	4.9	189	21.9	0.158	0.61
BL24	Blanes	10	46.3	4.63	186	21.8	0.158	0.909
BL25	Blanes	9	40.9	4.54	210	23.5	0.162	0.57
BL26	Blanes	9	52.3	5.81	169	20.3	0.186	0.53
BL27	Blanes	9	47.8	5.31	177	21.7	0.18	0.74
BL28	Blanes	9	49.2	5.47	227	24.7	0.169	0.77
BL29	Blanes	9	51.6	5.73	189	21.9	0.158	0.61
BL3	Blanes	10	57.1	5.71	176	21.6	0.181	0.709
BL30	Blanes	8	39.9	4.99	211	23.5	0.163	0.578
BL31	Blanes	10	56.5	5.65	183	22	0.163	1.009
BLA32	Blanes	10	50	5	191	22.2	0.158	0.482
BLA34	Blanes	12	71.5	5.96	205	23.3	0.16	0.546
BLA35	Blanes	9	45.9	5.1	212	23.4	0.165	0.59
BLA36	Blanes	10	50.5	5.05	201	24.5	0.158	0.564
BLA37	Blanes	9	40.6	4.51	191	22.1	0.158	0.48
BLA38	Blanes	11	41.2	3.75	205	23.3	0.159	0.542
BLA39	Blanes	10	48.8	4.88	191	22.2	0.158	0.482
BLA41	Blanes	10	56.2	5.62	174	21.3	0.186	0.609
ESC01	Aguamarga	9	45.8	5.09	201	24.8	0.156	0.78
ESC02	Aguamarga	9	58.3	6.48	205	25.6	0.156	0.64
ESC03	Aguamarga	10	42	4.2	174	22.2	0.16	0.836
ESC04	Aguamarga	8	45.1	5.64	191	23.1	0.156	0.778
ESC06	Aguamarga	8	40.4	5.05	195	24.3	0.156	0.856
ESC07	Aguamarga	10	43.4	4.34	172	22.2	0.16	0.827
ESC08	Aguamarga	9	39.2	4.36	182	21.6	0.157	0.95
ESC09	Aguamarga	7	37.1	5.3	206	25.6	0.156	0.613
ESC13	Aguamarga	9	40.1	4.46	174	22.2	0.16	0.84
ESC14	Aguamarga	11	46.9	4.26	168	22.4	0.16	0.95
ESC15	Aguamarga	10	44.7	4.47	179	21.7	0.158	0.836
ESC16	Aguamarga	10	47.9	4.79	195	24.4	0.156	0.864
ESC17	Aguamarga	NA	NA	NA	NA	NA	NA	NA
ESC19	Aguamarga	14	55.8	3.99	178	21.6	0.158	0.913
ESC22	Aguamarga	9	41.1	4.57	163	21.5	0.16	0.81
ESC23	Aguamarga	10	41.1	4.11	153	18.5	0.169	0.818
ESC24	Aguamarga	10	45.2	4.52	200	24.5	0.156	0.818
ESC26	Aguamarga	9	41.8	4.64	200	24.5	0.156	0.84
ESC27	Aguamarga	10	42.7	4.27	180	21	0.158	0.845
ESC28	Aguamarga	8	40.8	5.1	235	26	0.152	0.678
ESC29	Aguamarga	8	41.4	5.18	207	25	0.156	0.656
ESC30	Aguamarga	8	40.5	5.06	227	26.5	0.152	1.122
ESC31	Aguamarga	9	38.3	4.26	170	22.5	0.16	0.97
ESC33	Aguamarga	9	48	5.33	188	21	0.156	0.8
ESC34	Aguamarga	10	46	4.6	178	21	0.159	0.891
ESC35	Aguamarga	10	45.1	4.51	193	22	0.156	0.882
ESC36	Aguamarga	8	41.4	5.18	205	25	0.156	0.622
ESC37	Aguamarga	8	41.5	5.19	173	22.5	0.16	0.856
He01	Herradura	NA	NA	NA	NA	NA	NA	NA
He02	Herradura	NA	NA	NA	NA	NA	NA	NA
He03	Herradura	NA	NA	NA	NA	NA	NA	NA
He04	Herradura	NA	NA	NA	NA	NA	NA	NA
He05	Herradura	NA	NA	NA	NA	NA	NA	NA
He06	Herradura	NA	NA	NA	NA	NA	NA	NA
He07	Herradura	9	52.1	5.79	160	20.1	0.245	1.13
He08	Herradura	NA	NA	NA	NA	NA	NA	NA
He09	Herradura	10	46.9	4.69	155	19.5	0.265	0.936
He10	Herradura	9	40.8	4.53	145	18.8	0.319	1.08
He11	Herradura	10	41.3	4.13	161	20.3	0.245	0.991
He12	Herradura	10	53.2	5.32	165	20.3	0.245	1.155
He13	Herradura	8	41.9	5.24	179	20.5	0.245	0.978
PA07	Palos	8	40	5	216	26.5	0.236	0.744
PA09	Palos	9	47.1	5.23	180	23.5	0.16	0.91
PA10	Palos	8	39.4	4.93	198	25.4	0.16	0.922
PA12	Palos	9	39.8	4.42	181	23.5	0.16	0.94
PA13	Palos	8	33.7	4.21	183	23.4	0.16	1.033
PA14	Palos	7	46.6	6.66	188	23.4	0.16	0.988
PA15	Palos	NA	NA	NA	NA	NA	NA	NA
PA16	Palos	9	43.2	4.8	186	23.3	0.16	1.02
PA18	Palos	9	40.4	4.49	196	25.2	0.16	0.89
PA19	Palos	9	39.4	4.38	169	25.3	0.16	1.15
PA20	Palos	9	45.2	5.02	180	23.5	0.16	0.91
PA21	Palos	9	43.5	4.83	182	23.4	0.16	1
PA32	Palos	8	42.6	5.33	181	23.6	0.16	0.922
PA33	Palos	10	40.7	4.07	184	23.4	0.16	1.027
PA34	Palos	NA	NA	NA	NA	NA	NA	NA
PA35	Palos	8	44.8	5.6	176	23.3	0.16	0.9
PA36	Palos	9	43	4.78	182	23.4	0.16	1
PA37	Palos	9	42.6	4.73	174	23.2	0.16	0.98
PA38	Palos	8	44.9	5.61	184	23.4	0.16	1.022
PA39	Palos	9	51.3	5.7	182	23.4	0.16	1
PA40	Palos	8	41.1	5.14	169	22.7	0.16	1.089
PA41	Palos	10	40.7	4.07	179	23.5	0.16	0.964
PA43	Palos	10	42.6	4.26	182	23.5	0.16	0.973
PA45	Palos	8	34.3	4.29	183	23.4	0.16	1.033
PA46	Palos	7	39.7	5.67	201	25.3	0.16	0.888
PAL8A	Palos	8	41.8	5.23	184	23.4	0.16	1.022
PS01	Colera	10	56.2	5.62	211	22.1	0.216	0.927
PS02	Colera	10	51.7	5.17	194	21.5	0.209	1.273
PS03	Colera	9	50.2	5.58	194	21.4	0.209	1.26
PS04	Colera	10	46.9	4.69	200	22.3	0.209	1.136
PS05	Colera	10	41.8	4.18	198	22	0.209	1.145
PS06	Colera	9	45.2	5.02	228	22.6	0.222	1.3
PS08	Colera	12	48.2	4.02	183	21.9	0.213	1.723
PS09	Colera	9	43.5	4.83	185	22	0.209	1.62
PS10	Colera	9	46.8	5.2	185	22	0.209	1.62
PS11	Colera	12	44.7	3.73	194	21.6	0.209	1.392
PS12	Colera	11	38.9	3.54	185	21.9	0.209	1.667
PS13	Colera	10	44.8	4.48	178	21.4	0.224	1.373
PS14	Colera	10	43.9	4.39	199	22.2	0.209	1.118
PS18	Colera	11	43.6	3.96	191	21.4	0.209	1.408
PS19	Colera	10	49.3	4.93	190	21.4	0.209	1.464
PS20	Colera	11	52.2	4.75	216	22.3	0.222	0.883
PS21	Colera	9	39.4	4.38	186	21.9	0.209	1.72
PS22	Colera	11	43.6	3.96	194	21.5	0.209	1.333
PS23	Colera	12	45.6	3.8	187	21.7	0.209	1.569
PS24	Colera	9	47	5.22	194	21.5	0.209	1.26
PS26	Colera	10	45.2	4.52	196	21.7	0.209	1.236
PS27	Colera	11	40.6	3.69	182	21.9	0.215	1.617
PS28	Colera	9	39.1	4.34	178	21.4	0.225	1.31
PS29	Colera	10	47.4	4.74	191	21.4	0.209	1.427
PS30	Colera	10	43	4.3	191	21.4	0.209	1.427
PS31	Colera	9	39.3	4.37	202	22.5	0.209	1.18
PS32	Colera	10	39.1	3.91	186	21.9	0.209	1.7
PS33	Colera	10	54.7	5.47	192	21.4	0.209	1.382
PS34	Colera	11	48.5	4.41	187	21.7	0.209	1.633
PS35	Colera	9	42.9	4.77	187	21.8	0.209	1.78
XA01	Xabia	9	31.6	3.51	213	26.6	0.16	0.9
XA02	Xabia	8	44.6	5.58	210	26.4	0.165	0.967
XA04	Xabia	8	35	4.38	206	25.4	0.169	0.856
XA05	Xabia	11	60.6	5.51	190	24.6	0.169	0.833
XA06	Xabia	9	39.2	4.36	179	23.6	0.173	0.99
XA07	Xabia	9	40	4.44	174	23.1	0.175	0.83
XA08	Xabia	9	43.7	4.86	203	25.1	0.169	0.86
XA10	Xabia	10	53.4	5.34	175	23.1	0.174	0.855
XA11	Xabia	9	44.8	4.98	167	22.6	0.175	0.84
XA12	Xabia	9	47.3	5.26	170	22.8	0.175	0.84
XA13	Xabia	9	39.6	4.4	166	22.6	0.175	0.81
XA14	Xabia	11	58.4	5.31	179	23.8	0.172	0.983
XA16	Xabia	9	36	4	204	25.3	0.169	0.9
XA17	Xabia	8	36.9	4.61	202	24.9	0.169	0.889
XA19	Xabia	10	55.8	5.58	193	24.7	0.169	0.809
XA21	Xabia	8	44	5.5	168	22.6	0.175	0.889
XA23	Xabia	8	35.8	4.48	194	24.7	0.169	0.778
XA25	Xabia	9	43.1	4.79	201	24.9	0.169	0.87
XA27	Xabia	8	40.7	5.09	173	22.8	0.175	0.778
XA29	Xabia	11	42.1	3.83	178	23.6	0.172	1
XA30	Xabia	NA	NA	NA	NA	NA	NA	NA
XA31	Xabia	10	38.6	3.86	163	22.5	0.175	0.673
XA32	Xabia	12	46.5	3.88	173	23	0.174	0.862
XA33	Xabia	9	44.7	4.97	180	23.8	0.172	1
XA34	Xabia	9	40	4.44	173	22.9	0.175	0.79
XA35	Xabia	11	41	3.73	199	24.9	0.169	0.85
XA36	Xabia	8	41	5.13	204	25.1	0.169	0.844
XAB18	Xabia	NA	NA	NA	NA	NA	NA	NA
