# Supplementary material for: Individual-based population genomics reveal different drivers of adaptation in sympatric fish
Source: Sci Rep. 2020 Jul 29;10:12683. doi: 10.1038/s41598-020-69160-2 (PMC7391720; doi:10.1038/s41598-020-69160-2)
Supplement: Supplementary file 4 — Supplementary Dataset 2. [file 41598_2020_69160_MOESM4_ESM.vcf]

##fileformat=VCFv4.2
##fileDate=20180228
##source="Stacks v1.47"
##INFO=<ID=NS,Number=1,Type=Integer,Description="Number of Samples With Data">
##INFO=<ID=AF,Number=.,Type=Float,Description="Allele Frequency">
##FORMAT=<ID=GT,Number=1,Type=String,Description="Genotype">
##FORMAT=<ID=DP,Number=1,Type=Integer,Description="Read Depth">
##INFO=<ID=locori,Number=1,Type=Character,Description="Orientation the corresponding Stacks locus aligns in">
#CHROM	POS	ID	REF	ALT	QUAL	FILTER	INFO	FORMAT	BL04	BL05	BL06	BL07	BL08	BL09	BL10	BL11	BL12	BL13	BL14	BL15	BL16	BL17	BL19	BL1A	BL20	BL21	BL22	BL23	BL24	BL25	BL26	BL27	BL28	BL29	BL3	BL30	BL31	BLA32	BLA34	BLA35	BLA36	BLA37	BLA38	BLA39	BLA41	ESC01	ESC02	ESC03	ESC04	ESC06	ESC07	ESC08	ESC09	ESC13	ESC14	ESC15	ESC16	ESC17	ESC19	ESC22	ESC23	ESC24	ESC26	ESC27	ESC28	ESC29	ESC30	ESC31	ESC33	ESC34	ESC35	ESC36	ESC37	He01	He02	He03	He04	He05	He06	He07	He08	He09	He10	He11	He12	He13	PA07	PA09	PA10	PA12	PA13	PA14	PA15	PA16	PA18	PA19	PA20	PA21	PA32	PA33	PA34	PA35	PA36	PA37	PA38	PA39	PA40	PA41	PA43	PA45	PA46	PAL8A	PS01	PS02	PS03	PS04	PS05	PS06	PS08	PS09	PS10	PS11	PS12	PS13	PS14	PS18	PS19	PS20	PS21	PS22	PS23	PS24	PS26	PS27	PS28	PS29	PS30	PS31	PS32	PS33	PS34	PS35	XA01	XA02	XA04	XA05	XA06	XA07	XA08	XA10	XA11	XA12	XA13	XA14	XA16	XA17	XA19	XA21	XA23	XA25	XA27	XA29	XA30	XA31	XA32	XA33	XA34	XA35	XA36	XAB18
un	2	1	AC	TC,AT	.	PASS	.	GT:DP	0/0:21	0/0:17	0/2:9	0/0:19	0/0:8	0/0:8	0/0:13	./.:4	0/0:9	0/0:6	0/0:11	0/1:9	0/0:8	0/0:21	0/0:16	0/0:13	0/0:11	0/0:31	0/0:7	0/1:16	0/0:20	0/0:5	0/1:10	0/0:15	0/0:10	0/0:11	0/0:15	0/1:13	0/0:9	0/0:17	0/0:6	0/0:15	0/0:20	./.:4	0/0:8	0/0:6	0/0:15	0/0:19	./.:3	0/0:11	./.:4	0/0:28	0/0:12	0/0:5	0/0:14	0/0:25	0/0:16	1/1:6	0/0:17	0/0:7	0/0:15	0/0:7	0/0:11	0/0:24	0/0:9	0/1:13	0/0:22	0/0:5	0/0:11	0/0:5	./.:0	0/0:15	0/0:9	0/0:14	0/0:16	0/0:5	0/0:6	0/0:6	0/0:19	0/0:9	0/0:18	0/0:13	0/0:19	1/1:29	0/0:21	0/0:17	0/0:14	0/0:17	0/0:27	0/0:16	0/0:18	0/0:25	0/0:19	0/0:16	./.:4	0/1:21	0/0:11	0/0:13	0/0:15	0/1:17	0/0:9	0/0:15	./.:4	0/0:11	./.:0	0/1:8	1/1:5	./.:3	0/0:9	0/0:6	0/0:11	0/0:8	./.:4	0/0:6	0/1:19	0/0:9	0/0:11	0/0:14	0/0:13	0/0:18	0/0:13	0/0:11	0/0:17	0/0:10	1/1:26	0/0:18	0/0:10	0/0:14	0/0:20	0/0:8	0/0:17	0/0:12	0/0:20	0/0:9	0/0:12	0/0:16	0/0:18	0/0:13	0/0:23	0/2:17	0/0:28	0/0:8	0/0:12	0/0:17	0/0:6	0/0:6	./.:0	0/0:13	./.:0	0/0:10	0/0:7	0/1:6	./.:0	./.:4	./.:4	./.:4	0/0:5	./.:4	./.:0	0/0:15	0/0:8	0/0:5	0/1:20	0/0:7	0/0:15	0/0:7	./.:3	./.:4	0/0:8	0/0:7	0/1:5	0/1:17
un	238	5	TA	TT,AA	.	PASS	.	GT:DP	0/0:22	0/0:8	0/0:9	0/0:13	0/0:7	0/0:6	0/0:12	1/1:6	0/0:5	0/0:13	0/0:12	0/0:7	0/0:8	0/0:13	0/0:16	0/2:15	./.:0	0/0:28	0/0:8	./.:4	0/0:15	0/0:7	0/0:11	0/0:7	0/1:12	0/0:18	0/1:18	0/0:13	0/0:11	0/2:22	0/0:6	0/0:7	0/0:26	0/0:14	0/0:13	0/0:19	0/0:21	0/1:14	0/0:7	0/0:27	0/0:14	0/0:31	0/0:9	0/0:15	0/0:31	0/0:16	0/0:25	0/0:11	0/0:21	0/0:21	0/0:25	0/0:19	0/0:10	0/0:21	0/0:19	0/0:7	0/0:17	0/0:13	0/1:19	0/0:7	0/0:11	0/0:15	0/1:20	0/0:10	0/0:25	./.:3	0/0:13	1/1:5	0/1:55	0/0:23	0/1:25	0/1:26	0/0:23	0/1:38	0/0:23	0/0:14	0/0:15	0/0:13	1/1:29	1/1:7	0/0:12	0/0:22	0/0:6	0/0:11	./.:4	1/1:5	0/0:11	0/0:8	0/0:7	0/1:21	0/0:7	0/1:11	1/1:5	0/1:11	0/1:13	0/1:14	0/0:13	0/0:7	0/0:5	0/0:12	0/1:12	0/0:10	0/1:11	0/0:9	0/0:13	0/0:11	1/1:16	0/0:16	0/0:16	0/0:9	0/0:17	0/1:9	./.:0	0/0:14	0/0:26	0/0:12	0/0:20	0/1:16	0/0:17	0/1:12	0/1:18	0/0:6	0/0:24	1/1:24	0/0:17	0/0:15	0/0:23	0/0:10	0/1:24	0/1:14	0/1:29	0/0:5	0/0:27	0/0:26	0/0:13	./.:0	0/0:12	0/0:19	0/0:10	0/0:9	0/0:8	0/0:12	./.:0	0/0:13	0/0:19	0/0:6	./.:4	./.:3	0/0:5	0/0:11	./.:0	0/0:6	0/0:17	0/1:5	0/0:9	0/0:8	0/0:6	./.:0	0/0:13	0/0:9	0/1:11	0/0:9
un	297	6	A	G	.	PASS	.	GT:DP	0/1:34	0/1:24	0/0:18	0/0:30	0/0:21	0/0:15	0/0:30	0/0:7	1/1:14	0/0:36	0/0:24	0/1:23	1/1:28	0/0:36	0/1:30	1/1:22	1/1:22	0/0:48	0/1:20	0/0:14	0/0:16	0/0:22	0/0:15	0/0:25	0/1:15	1/1:31	0/1:38	0/1:10	0/1:22	0/0:22	0/1:6	0/1:20	0/0:16	0/1:11	0/0:12	0/0:21	0/1:33	0/1:24	0/0:14	0/0:16	0/0:22	1/1:41	0/1:10	0/1:17	0/1:42	0/0:20	0/0:31	0/1:5	0/1:21	0/0:31	0/1:29	0/0:12	0/0:17	0/0:35	1/1:27	0/0:30	0/0:18	0/0:6	0/0:23	0/1:6	0/0:11	0/1:11	0/1:21	0/0:29	0/0:20	0/1:16	0/0:5	0/0:17	0/0:26	0/1:16	0/0:28	1/1:24	0/1:14	0/1:37	0/1:30	0/0:20	0/0:28	0/0:24	1/1:44	0/0:22	0/1:33	0/0:39	0/0:26	0/0:31	0/1:20	0/0:15	0/1:27	0/0:27	0/0:29	0/1:30	0/1:35	1/1:15	0/0:13	0/0:24	0/0:29	0/1:17	0/0:10	0/1:6	0/0:27	0/1:16	0/1:25	0/1:18	0/0:9	0/0:26	0/0:24	0/1:23	0/1:18	0/1:29	0/1:16	0/0:33	0/1:24	0/1:18	0/1:16	0/0:24	0/0:56	0/1:36	0/0:23	0/1:30	0/1:31	0/1:28	0/0:26	0/1:23	1/1:41	1/1:34	0/1:28	0/0:24	0/0:41	0/0:25	0/1:31	1/1:35	0/1:44	0/0:15	0/0:40	0/1:22	0/0:26	0/0:10	0/0:9	0/1:21	1/1:11	0/0:8	1/1:5	0/0:19	1/1:15	0/0:16	0/0:14	0/0:16	0/0:12	0/0:17	./.:0	0/0:14	0/0:10	0/0:18	1/1:22	0/1:11	0/0:21	0/0:21	1/1:13	0/1:15	0/1:20	0/0:16	1/1:12	0/0:17
un	769	14	CAAT	CAAC,AAAC,ATAC,AAAT,CATT	.	PASS	.	GT:DP	0/2:10	1/1:10	0/0:10	0/1:17	1/3:7	0/1:6	0/1:11	./.:0	0/0:5	0/1:13	0/1:11	0/0:10	2/2:5	0/0:13	1/1:16	1/2:19	0/4:6	0/0:18	0/0:9	1/1:5	./.:4	1/1:6	0/2:7	0/2:7	0/1:15	0/0:7	0/2:14	./.:0	0/0:12	1/2:7	1/1:8	0/0:5	1/1:10	./.:0	0/1:5	./.:0	2/2:8	2/2:8	0/0:5	1/1:10	0/2:5	1/2:12	./.:0	1/2:8	0/1:15	1/2:12	1/2:6	2/2:5	./.:0	./.:0	0/2:16	2/2:5	./.:0	0/1:12	1/1:18	0/5:5	1/1:10	2/2:5	0/1:10	3/3:5	./.:0	2/2:5	0/0:9	0/1:14	0/2:5	./.:0	./.:0	0/2:7	0/1:16	0/2:7	2/2:8	2/2:9	2/2:6	0/1:18	0/2:10	2/2:10	1/2:14	0/1:11	0/0:13	0/2:16	1/1:15	1/1:17	0/0:13	0/1:10	0/1:9	0/1:9	1/1:12	2/2:6	0/1:14	1/1:19	1/1:14	2/2:8	2/2:6	0/1:12	1/1:8	0/1:12	./.:0	1/1:6	1/1:6	1/2:7	1/2:10	0/0:5	0/1:5	0/1:13	0/2:9	0/1:10	0/1:7	0/0:6	1/1:8	0/0:10	0/2:11	0/1:7	0/2:6	./.:4	0/1:27	0/2:17	0/0:14	0/0:12	1/2:20	0/0:11	0/2:14	0/2:7	0/1:22	0/0:13	0/2:6	0/0:21	0/2:18	0/0:9	0/1:17	2/2:10	0/1:22	0/0:7	0/0:16	0/1:12	0/1:13	./.:0	0/0:9	0/2:9	./.:0	0/2:5	./.:0	./.:0	./.:4	./.:0	2/2:5	./.:4	0/0:5	0/0:5	./.:3	0/2:12	./.:4	1/1:11	1/1:9	1/3:7	1/2:12	1/2:13	1/2:11	./.:3	./.:4	1/1:5	./.:0	./.:4
un	1477	26	AGCTCA	AGCATA,AGCTCG,CGCTCA,AGTATA,AGTTCA,ATCTCA	.	PASS	.	GT:DP	0/0:20	0/0:27	0/1:27	0/0:28	0/6:32	0/0:21	0/1:25	0/1:12	0/0:23	0/1:27	./.:0	0/0:24	./.:0	0/1:18	0/1:29	0/0:31	./.:0	0/1:48	0/1:35	0/0:24	0/3:27	0/1:20	0/1:11	0/0:23	0/0:34	0/1:35	0/0:36	0/0:10	0/0:24	0/1:13	./.:0	0/0:11	0/0:15	0/0:13	./.:4	1/1:16	0/1:14	0/0:22	0/0:13	0/0:16	0/0:12	1/4:30	0/1:9	0/0:8	0/0:26	0/0:19	0/0:21	0/3:5	0/0:34	0/0:26	1/1:15	0/0:8	0/0:7	0/1:15	0/1:26	0/1:12	0/0:41	./.:4	./.:0	./.:0	0/1:5	0/1:21	0/0:19	1/1:32	0/0:8	0/0:8	2/2:8	0/1:8	0/0:30	0/1:10	0/0:30	0/0:8	0/0:30	0/1:39	0/1:43	0/1:17	0/0:30	0/1:17	0/0:35	1/4:20	0/0:29	0/0:44	0/1:34	0/1:30	0/0:12	0/1:29	0/0:28	0/0:20	0/0:21	0/0:26	0/0:19	0/0:31	0/1:17	0/0:23	0/0:18	0/0:20	./.:3	0/0:7	0/0:15	0/0:23	0/1:10	0/0:14	1/1:13	0/2:16	0/0:30	0/1:23	0/0:25	0/3:26	0/1:21	./.:0	0/0:39	0/0:27	0/5:18	0/0:16	0/3:29	0/2:38	0/0:27	0/0:22	0/0:40	0/0:19	0/1:21	0/0:13	./.:0	0/1:30	0/0:16	0/0:30	0/0:39	0/0:23	0/0:36	0/0:28	0/0:45	4/4:13	0/0:31	0/0:32	0/0:32	0/0:8	0/1:14	0/0:25	0/0:7	5/5:15	0/1:5	0/2:23	0/0:15	0/0:5	0/5:15	0/0:23	./.:0	0/1:15	./.:0	0/1:12	0/0:8	0/1:16	0/0:22	0/1:16	1/1:13	0/1:15	0/0:19	0/0:13	0/0:20	0/3:20	0/0:19	0/0:15
un	2008	35	G	T	.	PASS	.	GT:DP	0/0:6	0/0:12	0/0:9	0/1:18	0/0:6	0/0:15	0/0:6	./.:3	0/0:8	0/0:16	0/0:9	0/0:12	0/0:7	0/0:17	0/0:8	0/1:14	0/0:9	0/0:18	0/1:12	0/0:9	0/0:6	0/0:11	0/0:7	0/0:11	0/0:7	0/0:14	0/0:25	0/0:9	0/0:11	0/0:16	0/0:5	0/0:15	0/0:7	./.:0	0/0:12	0/0:13	0/1:21	0/0:10	0/1:10	0/1:21	0/0:5	0/0:24	0/1:9	0/0:15	0/0:17	0/0:15	0/1:11	0/0:10	./.:4	0/1:15	0/1:13	./.:4	./.:4	0/1:20	0/0:16	0/1:10	0/0:26	./.:0	0/0:6	0/0:8	1/1:5	0/0:15	0/1:13	0/0:16	0/0:11	0/0:6	0/0:7	0/0:8	0/0:24	0/0:6	0/0:14	0/0:20	0/0:7	0/0:32	0/0:18	0/0:13	0/0:17	0/0:18	0/0:13	0/1:14	0/0:13	0/1:19	0/0:12	0/0:19	0/0:7	0/1:13	0/1:9	0/0:12	./.:4	0/0:10	0/1:7	0/0:8	0/1:7	0/1:10	0/1:10	0/0:6	./.:0	./.:0	0/0:10	./.:4	0/1:7	0/0:6	0/1:6	0/0:9	0/0:16	0/0:12	./.:4	0/0:10	0/0:10	0/0:13	0/0:13	0/0:7	0/0:9	0/0:5	0/0:28	0/0:23	0/0:16	0/0:13	0/0:18	0/0:10	0/0:14	0/0:9	0/0:13	0/0:14	0/0:8	0/0:11	0/0:12	0/0:8	0/0:20	0/0:7	0/0:25	0/0:7	0/0:11	0/0:13	0/1:6	./.:3	0/0:11	0/0:12	0/1:6	./.:0	./.:3	0/0:8	0/0:5	0/0:7	./.:0	./.:0	./.:0	0/0:7	0/0:6	0/1:14	./.:0	0/1:11	0/1:12	0/1:5	0/0:10	0/1:10	1/1:8	0/0:7	0/0:9	0/0:7	0/1:8	0/0:9
un	2775	48	GGAC	GGTC,GGAT,GTAC,AGAC	.	PASS	.	GT:DP	0/4:30	0/0:29	0/0:18	0/1:41	0/0:23	0/0:17	1/1:34	0/0:17	0/1:18	0/0:30	0/1:29	0/0:25	0/1:27	0/0:35	0/0:24	0/0:35	0/0:26	0/0:54	0/0:30	0/0:30	0/0:30	0/0:34	0/2:16	0/0:35	0/0:23	0/1:25	0/0:40	0/0:18	0/0:25	0/0:23	1/2:24	0/0:31	0/0:52	0/0:32	0/0:32	0/1:20	0/0:33	0/0:33	0/0:22	0/0:37	0/1:23	0/0:46	0/0:33	0/0:34	0/0:45	0/0:28	0/0:31	0/0:17	0/0:28	0/0:27	0/0:44	0/0:25	0/0:25	0/0:33	0/0:25	0/0:32	0/0:47	0/0:14	0/0:35	0/0:31	0/0:26	0/1:25	0/0:38	0/0:52	0/0:15	0/0:20	0/0:7	0/1:27	0/0:46	0/0:38	0/1:29	0/0:24	0/0:31	0/0:66	0/0:42	0/0:35	0/0:34	0/0:32	0/0:43	0/0:27	0/0:37	0/0:52	0/0:31	0/0:35	0/0:21	0/0:39	0/0:43	0/0:30	0/0:28	0/0:39	0/0:33	0/0:39	0/0:19	0/0:28	0/0:27	0/0:28	0/0:16	0/0:14	0/0:26	0/0:20	0/0:21	0/0:17	0/0:12	0/0:16	0/1:38	0/0:26	0/1:32	0/0:13	0/0:31	0/0:41	0/0:22	0/0:20	0/0:18	0/0:23	0/0:46	0/0:45	0/0:36	0/0:32	0/0:47	0/0:25	0/0:17	0/0:30	0/1:44	0/1:40	0/0:27	0/0:38	0/0:48	0/0:22	0/0:34	0/0:30	0/0:67	0/0:27	0/3:23	0/0:26	0/0:24	0/0:11	0/0:16	0/0:28	0/0:19	0/0:16	0/0:13	0/0:27	0/0:19	0/0:16	0/3:14	0/0:13	0/0:11	0/0:18	./.:3	0/0:27	0/0:8	0/0:12	0/0:24	0/0:33	0/0:26	0/0:20	0/0:22	0/0:5	0/0:31	0/0:23	0/0:14	0/0:19
un	3247	56	C	T	.	PASS	.	GT:DP	0/0:30	0/0:11	0/0:10	0/0:20	0/1:13	0/0:9	0/0:16	0/0:7	0/1:6	0/1:20	0/1:19	0/0:6	0/0:11	0/1:19	0/0:19	0/0:15	0/0:13	0/0:21	0/0:9	0/0:11	0/0:17	0/0:10	0/0:12	0/1:26	0/0:15	0/0:21	0/0:14	0/0:10	0/0:18	./.:0	1/1:6	0/0:9	0/0:18	./.:3	0/0:8	0/1:11	./.:0	1/1:5	0/0:7	0/1:10	0/0:5	0/1:9	0/1:5	0/0:5	1/1:13	0/0:11	1/1:8	0/0:6	0/0:11	0/0:6	1/1:6	0/1:5	0/1:5	0/0:18	./.:3	0/1:6	1/1:9	./.:0	0/1:8	./.:0	0/1:6	0/1:6	0/1:9	0/1:13	1/1:5	0/0:5	./.:3	./.:0	1/1:6	0/0:8	0/0:12	./.:0	1/1:6	0/1:6	0/0:11	0/1:17	0/0:17	0/1:12	0/0:23	0/1:23	0/1:20	1/1:26	1/1:16	0/1:21	0/0:13	0/1:15	0/1:25	0/1:21	0/1:12	0/1:21	0/1:13	0/1:12	0/0:6	0/1:16	0/1:16	0/1:17	0/0:5	1/1:5	0/1:16	./.:0	1/1:11	1/1:7	0/1:12	./.:4	0/1:30	0/0:9	0/1:20	0/1:14	0/0:6	0/0:22	0/0:14	0/1:14	0/0:8	0/1:21	0/0:36	0/1:29	0/1:20	0/0:13	0/1:10	0/0:12	0/0:15	0/0:19	0/1:27	0/0:22	0/0:14	0/0:21	0/0:17	0/0:12	0/0:21	0/1:14	0/0:27	0/0:10	0/0:30	0/0:15	0/1:12	0/0:10	0/0:6	./.:4	0/0:9	0/0:11	1/1:9	0/0:11	0/0:10	0/0:8	0/0:5	./.:0	./.:0	0/0:5	0/1:7	1/1:13	./.:0	0/0:15	0/0:8	0/0:8	0/0:20	0/0:20	0/0:21	0/0:6	0/1:8	0/0:9	0/0:16	./.:0
un	3483	60	TGTTCTT	TGCTCTT,TGTCCTT,TGTTTTT,AGTTCTT,TATTCTT,TGTTCCT,TGTTCTA,TGTTCTC	.	PASS	.	GT:DP	0/0:19	0/0:26	0/1:20	0/0:17	0/0:12	0/0:20	0/0:20	0/0:9	0/0:9	0/0:26	0/0:16	0/0:18	0/0:16	0/0:20	0/0:19	0/0:26	0/0:18	0/0:42	0/0:22	0/0:9	0/0:13	0/0:13	./.:4	0/0:19	0/0:21	0/0:18	0/0:22	0/0:11	0/1:6	0/0:22	0/0:12	0/1:21	0/0:16	0/0:19	0/0:19	0/0:20	0/1:20	0/0:24	0/1:19	0/0:21	0/0:8	0/1:35	0/1:20	0/3:19	0/3:30	0/1:20	0/0:11	0/0:11	0/0:20	0/1:29	0/0:37	0/0:18	0/0:10	1/1:28	0/0:20	0/2:16	0/0:25	0/0:14	0/0:29	0/0:14	0/0:14	0/0:28	0/0:29	0/1:43	0/0:20	0/0:13	0/0:10	0/0:18	0/1:38	0/0:17	0/0:22	0/0:15	0/0:16	0/0:50	0/0:41	0/0:25	0/0:21	0/7:16	0/0:31	0/0:38	0/0:36	0/0:27	0/1:20	0/2:22	2/2:13	0/0:22	0/1:26	0/0:20	0/0:20	0/0:12	0/0:22	0/0:28	0/6:6	0/0:19	0/0:25	0/0:13	0/0:7	0/0:9	0/1:18	0/0:22	0/0:9	0/0:18	0/0:15	0/0:18	0/0:14	0/1:12	0/0:30	0/0:23	0/0:11	0/8:22	0/0:20	0/2:10	0/0:18	0/0:18	0/0:48	0/0:22	0/0:19	0/0:22	0/0:21	0/2:19	0/0:33	0/0:20	0/0:32	0/1:22	0/0:24	0/5:23	0/0:34	0/0:26	0/0:31	0/0:15	0/0:36	0/0:11	0/0:34	0/0:25	0/0:22	0/0:14	0/0:13	0/0:23	0/0:17	0/0:16	0/0:7	0/0:16	0/2:11	0/0:13	0/0:7	0/4:12	0/0:5	0/0:13	0/1:6	0/0:20	0/1:11	0/0:8	0/0:13	0/1:13	0/0:33	0/0:14	0/0:16	0/0:18	0/0:14	0/1:16	0/0:9	0/1:20
un	3955	68	GGA	CGA,GAA,GGG	.	PASS	.	GT:DP	0/0:22	0/0:19	0/0:11	0/0:9	0/1:14	0/0:6	0/0:10	./.:0	0/0:5	0/0:18	0/2:11	0/0:14	0/0:9	0/0:12	0/0:12	0/0:19	0/0:14	0/0:38	0/0:17	0/0:8	0/0:13	1/1:10	./.:4	0/0:30	0/0:18	0/0:15	0/0:19	0/0:11	0/0:16	0/0:21	./.:4	2/2:9	./.:0	./.:4	0/0:12	0/0:5	0/0:31	0/0:24	0/0:10	0/2:19	./.:4	0/0:10	0/0:6	0/0:7	0/2:35	0/0:23	0/0:17	0/0:6	./.:0	0/0:22	0/2:23	0/0:14	0/0:19	0/0:28	./.:3	0/0:7	0/0:10	./.:0	0/0:14	0/0:8	0/0:10	0/0:14	0/0:19	0/0:15	0/1:12	0/0:5	./.:3	0/0:15	0/0:22	0/0:24	0/2:37	0/0:12	0/0:5	./.:0	0/0:18	0/0:24	0/1:19	./.:0	./.:0	0/0:10	0/0:8	0/2:34	0/0:19	0/0:11	./.:3	0/0:11	0/0:12	0/1:17	0/0:15	0/0:7	0/0:19	0/0:7	0/0:10	0/0:14	./.:0	0/0:8	./.:4	0/0:10	0/1:19	./.:0	0/0:7	0/0:7	./.:4	0/0:14	0/2:15	0/0:6	./.:0	0/0:16	0/0:8	0/0:18	0/0:9	0/0:7	0/1:9	0/0:8	0/0:34	0/0:30	0/0:18	0/0:10	1/1:8	0/0:8	0/0:20	0/2:16	0/0:32	0/0:13	0/0:25	0/0:9	./.:0	0/0:9	0/0:17	0/0:11	0/0:43	./.:0	0/0:17	0/2:20	2/2:6	0/0:14	0/1:15	0/2:19	0/0:6	./.:0	0/0:6	0/0:7	0/0:5	0/0:15	0/1:9	0/0:10	0/0:6	0/0:5	./.:0	0/0:13	./.:4	0/1:10	0/0:15	./.:4	2/2:8	0/0:13	0/0:10	0/0:7	./.:0	3/3:7	./.:0	1/1:13
un	4545	78	ACGCGTG	ACGCTTG,GCGCGTG,ACACGTG,ACGCTAG,ACGCGAG,ACGCTTT,ACGTGTG,ACGTTTG,ATGCGTG	.	PASS	.	GT:DP	0/0:31	0/0:12	0/3:29	0/0:22	0/1:14	0/0:16	1/1:23	0/7:10	0/1:15	0/0:13	0/1:16	0/1:28	0/0:21	0/0:20	0/0:22	0/0:24	0/1:15	0/0:36	0/0:16	0/1:19	0/1:23	0/0:17	0/1:13	0/0:24	0/6:17	0/0:20	1/1:27	0/1:25	0/1:18	0/0:27	2/3:10	0/1:20	0/0:23	0/0:12	0/1:11	0/0:18	0/0:30	0/0:25	0/0:7	0/0:31	0/0:16	0/0:33	0/1:18	1/1:22	0/0:39	0/0:25	0/0:21	0/1:13	0/0:24	0/0:26	0/1:28	0/0:10	0/0:15	0/0:16	0/0:21	0/0:19	0/0:42	./.:4	0/0:25	0/0:19	./.:4	0/0:20	0/0:20	0/0:25	0/1:18	./.:4	1/1:9	0/0:9	0/0:19	0/1:15	0/1:28	./.:0	1/1:30	0/1:52	0/0:36	0/1:20	0/0:22	0/0:17	0/0:23	0/0:21	0/0:29	0/0:38	0/0:10	0/0:25	0/0:9	0/1:32	0/0:29	0/0:18	0/0:26	0/0:21	0/0:25	0/0:27	1/1:11	0/1:17	0/0:16	0/0:12	0/0:15	0/0:9	0/0:17	./.:4	0/1:17	0/0:18	0/0:21	0/0:15	0/0:25	0/1:17	0/1:14	0/1:15	0/0:10	0/8:18	0/0:25	2/9:29	0/1:10	0/1:13	0/2:37	0/5:33	0/1:25	0/0:32	0/0:29	0/0:39	0/1:15	0/0:20	0/0:25	0/1:23	0/0:20	0/0:25	1/1:34	0/1:27	0/0:30	0/1:14	2/2:60	0/0:14	0/0:22	0/3:25	0/1:22	0/0:13	0/0:19	0/0:20	0/1:19	0/1:18	0/0:8	0/1:17	4/4:8	0/0:5	0/0:19	0/1:11	0/1:11	0/1:17	0/0:6	0/1:22	0/0:14	0/0:12	0/0:9	0/0:9	0/1:19	0/0:15	0/0:16	0/1:9	0/0:25	0/0:21	0/0:14	0/2:12
un	4604	79	GC	AC,AT	.	PASS	.	GT:DP	0/1:44	1/1:29	0/0:31	0/0:67	0/0:28	0/0:33	0/0:40	0/1:15	1/1:22	0/1:42	0/0:38	1/1:42	0/0:44	0/1:43	0/1:37	0/1:42	0/1:24	0/1:58	0/0:32	0/0:26	1/1:21	0/0:36	0/1:21	0/1:35	0/1:32	1/1:44	0/1:48	0/1:19	0/1:31	0/1:16	0/0:5	1/1:7	0/1:18	0/0:26	0/0:13	0/0:21	0/1:15	0/1:37	1/1:11	0/1:22	0/0:6	0/1:29	0/1:16	0/1:13	0/1:38	1/1:13	1/1:29	0/1:9	1/1:10	0/0:37	0/1:39	1/1:15	0/0:21	0/0:36	0/1:24	0/0:18	0/1:36	./.:0	0/1:17	0/0:9	0/1:19	1/1:23	0/1:35	0/1:33	0/1:17	0/0:26	./.:3	1/1:19	0/1:31	1/1:10	0/1:26	0/1:17	1/2:25	0/0:52	0/1:45	0/0:31	1/1:38	0/1:18	0/0:47	1/1:23	0/0:40	0/1:67	0/1:36	1/1:25	1/1:21	0/0:44	0/0:47	0/0:46	0/1:29	0/1:34	0/1:25	0/0:38	0/1:18	0/1:22	0/1:30	0/0:38	0/1:17	1/1:11	1/1:21	0/1:28	0/1:19	1/1:33	0/1:15	0/1:36	0/1:49	0/0:28	1/1:29	0/1:33	0/1:30	0/1:60	0/0:42	0/0:17	0/1:25	0/1:26	1/1:57	0/1:57	0/0:37	1/1:30	0/1:45	1/1:35	0/1:28	0/1:35	0/1:60	0/0:43	0/1:41	1/1:42	0/1:43	1/1:40	1/1:47	0/0:39	0/0:76	0/1:40	0/1:54	1/1:33	0/1:38	0/0:27	0/1:40	0/1:46	0/1:34	0/0:20	1/1:16	0/0:28	0/0:17	0/1:24	1/1:16	0/1:23	1/1:19	0/1:21	0/1:6	0/1:35	0/0:7	0/1:31	1/1:21	0/1:25	0/0:46	0/1:24	1/1:18	0/1:18	0/0:33	0/1:31	0/1:25	0/0:36
un	5135	88	GCGATT	GCGAGC,GCGGTT,GTGATT,TCCATT	.	PASS	.	GT:DP	0/0:19	0/4:10	0/0:13	0/2:27	0/1:14	0/0:14	0/0:26	0/1:11	0/3:11	0/0:22	0/0:19	0/0:16	0/0:19	0/0:24	0/0:12	0/2:24	0/0:18	0/0:32	0/0:18	0/1:7	0/0:12	0/0:26	0/0:18	0/0:21	0/0:16	0/0:22	0/1:24	0/0:15	0/0:15	0/0:11	./.:0	0/0:7	0/0:7	0/0:14	0/0:15	0/0:14	0/0:16	0/0:23	0/1:12	0/0:17	0/2:9	0/1:25	0/0:12	0/0:22	0/0:23	0/0:14	0/0:16	0/0:6	0/0:17	0/0:16	0/0:19	./.:0	0/0:11	0/0:20	0/0:11	0/0:17	0/0:29	./.:0	0/0:13	0/0:7	./.:3	0/0:25	0/0:24	0/0:15	0/0:11	0/0:10	./.:0	0/2:11	0/0:24	1/1:14	0/0:21	./.:4	0/0:18	0/0:40	1/1:31	0/1:15	0/2:20	0/0:11	0/2:38	0/0:17	0/0:22	0/0:33	0/0:27	0/0:21	0/0:12	0/2:24	0/0:20	0/1:15	0/0:22	0/0:29	0/1:17	0/1:19	0/0:9	0/0:16	0/0:21	0/2:15	0/0:7	./.:3	0/2:14	0/0:12	0/0:6	0/0:13	0/0:11	0/0:18	0/0:17	0/0:13	0/0:16	1/1:15	2/2:12	0/0:29	0/0:26	0/0:29	0/0:17	0/0:16	0/0:50	0/1:22	0/0:26	0/0:21	0/0:28	0/0:14	0/0:19	0/0:22	0/0:35	0/0:18	0/1:15	0/0:25	0/0:32	./.:0	0/0:36	0/0:30	0/0:39	0/0:15	0/0:25	0/2:24	0/0:29	0/0:14	0/0:12	./.:0	0/1:5	0/0:11	0/0:5	0/0:13	0/1:7	0/0:10	0/0:9	0/0:5	./.:4	0/0:6	./.:4	0/0:14	0/0:5	0/0:9	0/0:18	./.:4	0/2:20	0/0:17	0/1:7	0/2:10	./.:0	0/0:5	0/2:13	0/1:14
un	5784	99	CG	CT,TG	.	PASS	.	GT:DP	0/0:22	0/0:27	0/0:16	0/0:31	0/0:21	0/0:21	0/1:36	0/0:9	0/0:14	0/0:27	0/0:20	0/0:24	0/0:12	0/0:25	0/0:19	0/0:25	0/0:11	0/0:41	0/0:22	0/0:25	0/0:14	0/0:15	0/0:24	0/1:21	0/0:23	0/0:27	0/0:29	0/0:15	0/2:22	0/0:26	0/0:9	0/0:17	0/0:18	0/0:20	0/0:18	0/0:23	0/0:49	0/0:36	0/1:14	0/0:34	0/0:24	0/0:38	0/1:23	0/0:33	0/0:42	0/1:25	0/0:32	0/0:11	0/0:29	0/0:34	1/1:24	0/0:11	0/0:26	0/0:20	0/0:28	0/1:18	0/0:39	0/1:10	0/0:24	0/0:22	0/0:10	0/0:16	0/0:28	0/0:30	0/0:26	0/1:22	0/0:17	0/0:25	0/0:39	0/1:17	0/0:50	0/0:29	0/0:19	0/1:49	0/0:24	0/0:28	0/1:18	0/1:24	0/0:41	0/0:21	0/0:25	0/0:43	0/0:27	0/0:30	0/0:19	0/0:26	0/1:21	0/1:27	0/0:18	0/0:15	0/0:17	0/0:21	0/0:6	0/0:19	0/0:19	0/0:21	./.:4	0/0:10	0/1:24	0/0:17	0/0:8	0/0:19	0/0:11	0/1:11	0/0:19	0/0:12	0/0:26	0/0:28	0/0:17	0/0:30	0/0:19	0/0:24	0/0:21	0/0:17	0/0:36	0/0:29	0/0:23	0/0:23	0/0:38	0/0:15	0/0:14	0/0:20	0/0:45	0/0:22	0/0:21	0/0:38	0/0:28	0/0:20	0/0:42	0/0:20	0/0:35	0/0:22	0/0:25	0/0:25	0/0:22	0/0:13	0/0:10	0/0:22	0/0:16	0/0:14	0/0:6	0/1:15	0/1:10	0/0:12	0/0:8	0/0:11	0/0:9	0/0:13	0/0:7	0/0:21	0/0:9	0/0:8	0/0:15	0/0:14	0/0:25	0/1:11	0/1:13	0/1:11	0/0:15	0/0:24	0/0:8	0/0:11
un	6669	114	CAC	TGC,TAC,CAT,CGC	.	PASS	.	GT:DP	0/0:38	0/0:36	0/0:30	0/0:47	0/0:25	0/0:25	0/0:45	0/1:27	0/0:28	0/0:53	0/0:37	0/0:25	0/0:41	0/0:27	0/0:40	0/0:41	0/0:22	0/0:68	0/1:38	0/0:32	0/0:28	0/0:30	0/0:18	0/0:36	0/0:31	0/0:42	0/0:40	0/1:29	0/0:31	0/0:21	0/0:18	0/1:19	0/2:42	0/0:26	0/0:22	0/1:39	0/0:42	0/0:41	0/0:20	0/0:26	0/0:28	0/0:70	0/1:19	1/1:22	0/0:32	0/0:27	0/0:35	0/0:14	0/1:36	0/0:28	0/0:44	0/0:17	0/2:40	0/0:30	0/0:31	0/0:35	0/0:62	0/0:5	1/2:30	0/0:31	0/1:7	0/1:21	0/0:42	0/0:47	0/0:22	0/2:12	./.:4	0/1:29	0/1:42	0/0:21	0/0:48	0/2:34	0/0:21	0/2:71	0/0:61	0/0:31	0/1:37	0/0:23	0/0:49	0/0:35	0/0:48	0/0:57	0/4:40	0/1:36	0/0:23	0/0:31	0/0:41	0/1:32	0/0:26	0/1:40	0/2:23	0/3:40	0/0:16	0/0:22	0/0:28	0/0:36	0/1:18	0/0:15	0/0:31	0/2:27	0/0:24	0/0:24	0/0:17	0/1:26	0/0:61	0/0:25	0/0:26	0/0:32	0/0:24	0/0:48	0/0:35	0/0:27	0/0:23	0/1:30	0/0:67	0/1:35	0/0:44	0/0:40	0/0:63	0/0:31	0/0:38	0/2:31	0/0:60	0/0:27	0/0:34	0/0:40	0/0:48	0/0:37	0/0:51	0/0:44	0/0:63	0/0:32	0/0:52	0/0:43	0/0:44	0/2:17	0/0:21	0/0:42	0/0:24	0/1:27	0/0:9	0/2:20	0/0:25	0/0:21	0/0:15	0/0:18	0/0:14	0/0:23	0/0:6	0/0:29	0/0:12	0/2:31	0/0:26	0/0:34	0/0:32	0/0:21	0/0:39	0/0:13	0/0:39	0/0:35	0/0:28	0/0:24
un	7023	120	ATGCG	ATGTG,GTGCG,ATACG,AAGCG,ATGCA,GTGTG	.	PASS	.	GT:DP	0/1:23	0/0:15	0/1:19	1/1:8	0/0:16	0/0:14	0/1:17	0/1:13	0/1:13	0/2:19	0/2:17	0/0:21	0/0:16	0/0:16	0/0:19	0/2:25	0/2:10	0/0:26	0/1:17	0/1:18	0/1:15	1/1:6	0/2:14	0/1:21	1/1:13	0/0:20	0/0:31	0/2:15	0/0:17	0/0:15	0/1:7	0/0:16	0/0:16	0/1:9	0/0:14	0/1:15	0/2:23	0/0:25	0/2:9	0/0:23	0/0:6	0/1:38	0/0:17	0/0:16	0/0:25	0/4:20	0/0:19	0/0:7	0/0:29	0/1:29	0/0:16	0/0:5	0/0:9	0/0:21	0/0:18	0/0:19	0/1:24	0/0:5	0/0:13	0/0:17	0/0:11	0/0:18	0/0:9	0/0:18	0/1:10	0/0:10	./.:4	0/1:13	0/0:14	0/2:14	0/1:18	0/0:9	0/0:15	0/1:40	0/0:26	0/0:8	0/0:16	./.:4	0/1:26	0/0:15	0/0:19	0/2:34	0/1:20	0/0:18	0/0:6	0/0:14	0/0:16	0/0:16	0/1:16	0/0:21	0/0:16	0/0:18	0/0:6	0/1:14	0/0:14	0/0:24	0/2:6	./.:4	0/6:14	0/0:9	0/0:7	0/0:19	0/0:11	0/0:24	0/0:20	0/2:9	0/0:22	0/0:18	0/0:15	0/0:20	0/1:21	2/3:19	1/2:15	0/1:16	0/0:34	0/0:25	0/0:19	1/1:18	0/1:21	0/0:15	0/0:19	0/1:19	0/0:33	2/2:16	0/0:18	0/0:19	1/1:26	0/0:18	0/0:26	0/1:11	1/1:20	2/3:16	0/0:19	0/0:24	0/0:22	1/2:7	0/0:8	0/0:11	0/1:14	./.:4	0/0:8	0/0:16	0/2:5	./.:0	0/0:13	0/2:8	./.:4	0/0:11	./.:0	0/0:14	./.:0	0/5:11	0/2:10	0/0:15	0/2:13	0/2:14	0/0:11	1/1:9	0/2:16	0/0:13	0/1:5	0/0:17
un	7082	121	CGG	CGC,GGG,CAG	.	PASS	.	GT:DP	0/0:24	0/2:32	0/0:26	0/1:24	1/1:16	0/0:20	0/2:34	0/0:17	0/2:21	0/1:37	2/2:31	0/0:25	0/1:37	0/0:20	0/1:36	0/2:50	0/1:26	0/2:58	0/2:36	1/2:25	0/0:33	0/0:26	0/0:10	0/0:13	1/1:28	0/1:31	0/2:36	0/0:10	1/1:35	0/0:20	0/1:5	2/2:9	0/0:35	0/2:28	0/1:17	0/2:32	0/0:28	0/0:26	1/2:20	1/1:18	1/1:7	1/1:25	0/0:13	0/1:31	0/1:44	0/1:19	0/0:22	1/1:11	0/1:27	0/1:41	0/0:16	0/0:10	./.:0	0/1:25	1/1:12	0/1:21	1/1:24	0/0:10	0/1:37	0/0:23	0/1:14	1/1:21	0/0:26	0/0:40	1/2:25	2/2:8	2/2:14	1/2:18	0/0:27	0/1:21	0/2:42	1/2:26	1/1:26	0/1:64	0/1:43	1/1:33	2/2:29	0/0:6	0/0:19	1/2:20	0/0:11	0/0:18	0/1:38	0/0:32	0/0:8	0/1:36	0/1:29	0/1:19	./.:0	0/0:25	0/0:17	2/3:34	./.:4	0/1:27	0/1:10	0/1:21	0/0:9	0/1:10	0/1:28	0/0:11	0/0:12	0/0:17	0/1:13	0/2:16	0/1:38	0/0:26	0/1:24	0/2:28	0/1:15	0/1:38	0/2:33	0/0:13	0/1:24	0/1:12	0/0:46	0/1:36	0/2:25	0/0:24	0/0:64	1/1:10	0/0:19	0/0:26	0/0:50	0/0:34	0/0:23	1/1:6	0/0:46	0/0:21	0/2:35	0/1:25	0/0:49	0/0:16	0/0:35	0/1:22	1/2:27	0/2:11	0/1:13	0/1:14	1/1:10	0/1:12	0/0:9	0/2:24	0/1:21	1/2:12	0/2:10	1/1:11	./.:0	0/0:8	./.:0	0/0:11	./.:0	2/2:17	0/1:22	1/1:21	0/0:20	0/2:23	0/0:9	0/0:5	0/0:22	0/1:26	0/1:20	0/0:29
un	7141	122	GCAA	TCAA,TCAT,GACA	.	PASS	.	GT:DP	0/1:46	0/0:51	0/0:20	0/0:66	0/0:17	./.:0	0/0:19	0/0:9	1/1:18	0/0:30	0/0:25	0/0:33	0/0:21	0/0:16	./.:0	0/0:27	./.:0	0/0:40	0/0:40	0/0:39	1/1:19	0/0:24	0/0:16	0/0:25	./.:0	0/0:28	./.:0	0/1:30	0/0:21	./.:0	0/0:23	0/0:21	0/0:29	0/0:25	0/1:50	0/0:16	0/0:31	0/0:47	0/0:12	0/0:61	0/0:27	0/0:28	0/0:16	0/0:28	0/0:57	0/0:22	0/0:46	0/0:28	0/0:34	0/0:41	0/0:55	0/0:28	./.:0	0/0:57	0/0:21	0/0:37	1/1:30	0/0:13	0/0:47	0/0:21	0/0:26	0/0:17	0/0:32	0/0:58	0/0:20	0/0:10	0/3:24	0/0:23	0/0:74	0/0:20	0/0:30	0/0:26	0/0:26	0/0:37	./.:0	0/0:57	./.:0	2/2:28	0/0:78	0/0:59	0/0:69	0/0:87	0/0:48	0/0:64	./.:0	0/0:55	0/0:52	0/0:50	0/0:55	./.:0	0/0:61	0/0:54	0/0:20	0/0:57	0/0:42	0/0:27	0/0:13	0/0:19	0/0:33	0/0:19	0/0:34	0/0:37	./.:0	./.:0	0/0:32	0/0:26	0/0:23	./.:0	0/0:14	0/0:35	0/1:44	1/1:17	./.:0	0/0:18	0/0:58	0/0:39	0/0:38	0/0:21	0/0:23	1/1:21	0/0:20	0/0:20	./.:0	0/0:55	0/0:39	./.:0	0/0:42	0/0:43	0/0:47	0/0:35	0/0:37	0/0:36	0/0:35	./.:0	0/0:42	0/0:27	./.:0	0/0:35	0/0:20	0/0:43	0/0:16	0/0:41	0/0:37	./.:0	0/0:10	0/0:13	0/0:17	0/0:30	0/0:15	0/1:42	0/0:16	0/0:37	0/0:50	./.:0	0/0:53	0/0:26	0/0:47	./.:0	0/0:11	0/0:26	0/0:39	0/0:13
un	7436	127	GC	AC,GA	.	PASS	.	GT:DP	0/0:25	0/0:22	0/0:23	0/0:25	0/0:18	0/0:13	0/0:24	0/0:8	0/0:12	0/0:27	0/0:23	0/0:16	0/0:21	0/0:29	0/0:28	0/0:39	0/0:18	0/0:38	0/0:30	0/0:21	0/0:25	0/0:14	0/0:13	0/0:25	0/0:23	0/0:19	0/0:33	0/0:20	0/0:21	0/0:12	0/0:6	0/0:22	0/0:28	0/0:19	0/0:27	0/0:23	0/0:33	0/0:30	0/0:12	0/0:27	0/0:9	0/0:38	0/0:16	0/0:25	0/0:45	0/0:30	0/1:35	0/0:20	0/0:18	0/1:18	0/1:33	0/0:24	0/0:14	0/0:38	0/0:20	1/1:23	0/1:25	0/0:14	0/0:34	0/1:14	0/1:12	0/0:26	0/0:32	0/0:29	0/0:21	0/2:19	0/0:12	0/0:19	0/0:48	0/0:20	0/2:29	2/2:22	0/0:26	0/0:48	0/0:54	0/0:40	0/0:29	0/1:31	0/0:33	1/1:17	0/0:33	0/0:44	0/1:16	0/0:27	0/0:18	0/1:21	0/0:36	0/1:29	0/0:21	0/0:27	0/0:25	0/0:31	0/1:11	0/0:21	0/0:26	0/0:25	0/0:11	0/0:16	0/1:15	0/0:16	0/1:15	0/0:14	0/0:17	0/1:23	0/0:25	0/0:23	0/0:23	0/0:35	0/0:12	0/0:30	0/0:25	0/1:22	0/0:19	0/0:11	0/0:54	0/0:36	0/0:37	0/0:23	0/0:32	0/0:28	0/0:32	0/0:18	0/0:38	0/0:19	0/0:30	0/0:33	0/0:32	0/0:23	0/0:47	0/0:35	0/1:44	0/0:21	0/0:51	0/0:23	0/1:28	0/0:14	0/1:14	0/1:21	0/0:23	0/0:11	0/0:9	0/1:14	0/0:16	0/0:15	0/0:8	0/0:10	0/0:14	0/0:22	0/1:5	0/0:25	0/0:7	0/0:21	0/0:16	0/0:12	0/0:32	0/1:24	0/0:13	0/0:16	0/0:24	0/0:14	0/1:13	0/0:22
un	7672	131	CCCG	TCCG,TGCG,TCCA,TCTG	.	PASS	.	GT:DP	0/1:35	1/1:23	1/1:19	1/1:26	1/1:14	0/1:16	0/1:22	1/1:8	0/1:21	0/2:31	1/1:36	1/1:28	0/1:19	0/1:43	1/3:28	0/1:32	1/1:15	1/1:36	0/1:33	0/1:14	1/1:13	1/1:15	1/1:13	1/1:26	1/1:12	0/1:24	0/1:32	0/0:15	0/1:22	0/1:24	0/1:5	0/0:17	1/1:8	1/1:15	0/1:22	0/1:24	1/1:29	1/1:31	0/0:21	0/1:27	0/0:10	0/0:40	0/0:21	0/0:14	0/0:37	0/1:19	0/0:28	0/1:11	0/0:15	0/1:32	0/1:37	0/0:14	0/0:33	0/0:39	0/0:28	0/2:29	0/0:42	0/0:8	0/0:25	0/0:18	0/0:19	0/0:33	0/0:32	0/1:43	0/1:24	0/1:15	0/1:8	0/1:22	0/0:46	1/1:29	0/2:32	0/1:19	1/1:35	1/1:55	0/0:46	0/1:27	0/0:25	0/0:19	0/1:58	0/0:29	0/1:43	0/0:49	0/0:21	0/0:36	0/0:16	0/0:23	0/0:20	0/0:37	1/1:25	0/0:13	0/0:28	0/0:36	0/0:14	0/0:36	0/0:32	./.:0	0/0:16	0/0:17	0/0:26	0/0:26	0/0:21	0/0:20	0/1:23	0/0:27	0/0:35	1/1:24	0/0:16	1/1:31	0/0:9	1/1:39	1/1:35	0/0:9	1/1:21	1/1:20	1/1:43	1/1:34	1/1:31	1/1:31	0/1:42	0/0:27	0/1:26	0/1:32	0/1:61	0/1:39	0/1:26	0/1:35	1/1:46	1/1:27	0/0:38	0/1:26	0/1:59	0/1:19	1/1:46	1/1:18	0/0:29	0/0:19	0/0:9	0/4:27	./.:0	0/0:21	0/1:14	0/1:19	0/2:14	0/0:15	0/2:16	0/0:13	0/0:10	0/0:15	0/0:8	0/0:18	0/0:12	0/0:11	0/1:34	0/1:22	0/0:32	0/1:21	0/1:20	0/1:23	0/1:16	0/1:22	0/1:21	0/1:27
un	8439	144	GGCG	AGCG,GACG,GGCA,GGTG	.	PASS	.	GT:DP	0/0:38	0/0:23	0/0:20	0/0:39	0/2:26	0/0:24	0/0:38	0/3:7	0/0:17	0/0:32	0/0:27	0/0:32	0/0:23	0/1:36	0/0:20	0/0:34	0/1:17	0/1:51	0/0:26	0/3:27	0/1:28	0/0:22	0/1:22	0/0:28	0/0:17	0/0:24	0/1:38	0/0:22	0/0:29	0/1:28	0/0:14	0/0:40	0/0:49	0/0:30	0/0:19	0/1:34	0/0:34	0/0:32	0/0:17	0/0:41	0/4:19	0/0:39	0/0:15	0/0:35	0/0:57	0/0:35	0/0:22	0/1:22	0/0:29	0/0:30	0/0:37	0/2:20	0/0:30	0/0:45	0/0:30	0/0:38	0/0:45	0/0:13	0/0:43	0/0:26	0/1:13	0/0:23	0/2:50	0/3:42	0/0:22	0/0:19	0/1:19	0/0:15	0/0:38	0/0:47	0/0:38	0/0:39	0/1:24	0/0:46	0/0:45	0/0:40	0/0:39	0/2:33	0/1:43	0/0:36	0/0:41	0/0:61	0/0:23	0/1:30	0/0:13	0/0:24	0/0:38	0/0:36	0/1:26	0/1:27	0/1:25	0/0:38	0/0:13	0/1:33	0/0:33	0/0:35	0/0:14	0/1:21	1/1:20	0/0:14	0/0:25	0/0:11	0/1:17	1/1:25	0/0:21	0/0:11	0/0:26	0/0:9	0/1:19	0/1:44	0/0:33	0/0:27	0/0:26	0/1:15	0/1:53	0/1:46	0/0:30	0/0:33	0/0:42	0/0:31	0/0:28	0/0:30	0/0:48	0/1:36	0/0:41	0/0:49	0/0:42	0/0:30	0/0:51	0/0:31	0/0:66	0/1:22	0/0:20	0/0:31	0/0:21	0/0:26	0/0:22	0/0:34	0/0:29	0/0:26	0/2:14	0/0:25	0/0:23	0/0:18	0/0:20	0/0:18	0/0:14	0/0:17	0/0:12	0/1:25	0/0:8	1/2:25	0/0:35	0/0:17	0/3:27	0/0:33	0/0:30	0/1:24	0/0:28	0/0:21	0/0:23	0/3:25
un	8734	149	GA	AA,GG	.	PASS	.	GT:DP	0/0:36	0/0:18	0/0:6	0/0:23	0/0:19	0/0:6	./.:0	0/0:7	./.:0	0/1:21	0/0:5	0/0:6	1/1:17	0/0:14	0/1:11	0/0:11	./.:0	0/1:26	./.:0	0/0:5	0/0:15	0/0:13	0/0:10	0/0:10	0/0:7	0/1:12	0/0:22	0/0:11	0/0:18	0/0:10	0/0:7	0/0:7	0/0:23	0/0:9	0/1:20	0/0:12	0/0:30	0/0:30	0/0:14	0/0:25	0/0:14	0/0:23	0/1:14	0/0:24	0/1:30	0/0:22	0/0:19	1/1:5	1/1:7	0/0:29	0/0:13	0/0:15	0/0:19	0/0:10	1/1:15	0/0:21	0/0:37	0/0:10	0/0:13	0/0:7	0/0:9	0/0:32	0/0:16	0/0:11	0/0:21	./.:4	./.:0	1/1:14	0/0:41	1/1:17	0/0:14	0/0:9	1/1:26	0/0:37	0/0:19	1/1:25	0/0:23	0/0:13	0/1:28	0/0:19	0/0:16	0/0:32	0/0:17	0/0:21	0/0:6	0/0:16	0/0:23	0/0:9	0/0:11	0/0:13	0/0:5	0/0:12	./.:4	0/0:15	0/0:8	0/0:14	./.:0	./.:4	1/1:10	0/0:9	0/0:5	0/0:12	0/1:5	0/1:14	0/0:7	0/0:10	0/0:8	0/0:12	0/0:10	0/0:7	0/0:17	0/0:13	0/0:11	0/0:6	0/0:10	0/0:19	0/1:19	0/2:10	0/0:10	0/0:14	1/1:20	0/0:5	0/0:22	1/1:16	1/1:8	0/0:19	0/0:26	0/0:17	0/0:14	0/1:10	1/1:31	0/0:9	0/0:39	0/1:15	0/0:7	./.:0	0/0:6	0/0:13	0/0:11	0/0:18	0/0:6	./.:0	./.:0	./.:4	./.:4	./.:4	0/0:8	./.:0	./.:0	./.:4	0/0:8	0/0:16	./.:0	0/0:17	0/0:9	0/1:18	0/0:10	0/0:6	0/0:5	0/0:11	0/0:6	0/0:16
un	8911	152	A	C	.	PASS	.	GT:DP	0/1:26	0/0:15	0/0:25	0/0:29	0/0:15	0/0:18	0/0:28	0/0:11	0/1:15	0/0:38	0/0:19	0/0:23	0/1:28	0/1:20	0/0:20	0/1:29	0/0:10	0/0:47	0/0:22	0/0:34	1/1:14	0/0:22	0/0:13	0/1:18	0/1:24	0/1:42	0/1:30	0/0:10	0/1:28	0/1:12	0/0:5	0/0:5	0/0:13	0/1:10	0/1:6	0/0:19	0/0:17	0/0:10	0/0:11	0/0:13	./.:4	0/1:30	0/0:14	0/0:18	0/0:29	0/1:19	0/0:15	0/1:5	0/0:22	0/0:12	0/0:36	0/0:8	0/1:18	1/1:17	0/0:25	0/1:20	0/0:44	./.:0	0/1:11	0/0:18	./.:0	0/1:27	0/1:22	0/1:32	0/0:11	./.:0	0/0:6	1/1:13	0/0:41	0/1:9	0/1:19	0/1:12	0/0:28	0/0:55	0/0:51	0/1:17	0/1:15	0/0:14	0/0:36	0/0:19	0/1:23	0/1:40	0/0:24	0/0:23	0/0:21	1/1:31	0/0:23	0/0:12	0/0:15	0/0:19	0/0:25	0/0:34	0/0:5	0/0:13	0/0:15	0/1:14	0/0:6	./.:0	0/1:28	0/0:22	0/1:7	0/0:11	0/0:9	0/0:14	0/0:32	0/0:12	0/0:22	0/0:27	0/0:23	0/1:41	0/0:28	0/0:14	0/1:11	0/0:13	0/0:37	1/1:27	0/0:27	0/1:17	0/0:46	0/0:14	0/1:20	0/0:14	0/1:47	0/0:26	0/0:15	0/0:26	0/1:32	0/0:24	0/1:35	0/0:30	0/0:44	0/0:7	0/0:35	0/1:22	0/0:17	0/0:6	0/1:6	0/0:16	./.:4	0/1:17	0/0:9	0/1:15	0/0:11	0/0:11	0/0:9	0/1:14	0/0:11	0/0:12	./.:0	0/1:16	./.:0	0/1:7	0/0:11	0/1:23	0/1:19	0/0:10	0/0:15	./.:0	0/0:15	0/1:16	0/1:16	0/0:11
un	9147	156	GACTCTG	GACTCTC,GACACTG,GACTCCG,AACTCTC,AACTCTG,GAATCTG,GACATTG,GTCTCTG	.	PASS	.	GT:DP	0/0:16	0/0:8	0/0:9	1/2:16	0/0:10	1/1:9	0/1:14	0/0:5	0/0:13	0/0:19	0/1:12	0/0:11	0/2:6	0/0:15	1/1:9	2/2:6	0/1:9	0/2:23	0/0:12	0/0:14	0/0:9	0/2:10	1/1:7	0/1:9	0/1:10	0/4:9	0/3:20	./.:0	0/2:9	0/1:9	./.:0	0/1:7	0/0:13	./.:4	0/0:5	0/0:9	0/2:5	0/1:14	./.:3	0/1:6	0/0:5	0/0:9	./.:0	0/0:6	0/0:13	0/0:9	0/0:7	0/0:7	0/0:10	./.:0	./.:0	./.:4	./.:0	0/0:11	0/0:8	./.:4	0/0:23	0/0:6	./.:4	0/0:5	0/0:6	0/1:13	0/0:27	0/0:11	0/0:7	0/0:7	./.:0	0/0:5	0/0:21	./.:0	0/0:8	0/0:5	0/0:10	0/3:20	0/0:14	1/2:15	0/0:8	0/0:9	0/3:18	0/0:9	0/0:15	0/3:23	0/3:11	0/0:12	0/0:12	0/0:15	0/0:8	0/0:13	0/6:13	0/0:9	0/0:8	0/0:10	0/0:6	0/0:9	0/0:7	0/0:12	./.:0	./.:0	0/5:8	./.:3	./.:0	0/3:9	0/0:6	0/1:9	0/0:18	0/0:14	./.:4	0/0:11	0/0:7	0/0:22	0/0:9	0/0:16	./.:0	0/0:12	0/3:27	3/8:20	0/0:16	0/3:13	0/0:11	0/0:10	0/0:14	2/7:14	0/0:15	0/3:11	0/1:6	1/2:10	0/0:26	0/0:12	0/0:15	0/0:11	0/0:29	0/3:9	0/0:16	0/0:9	0/0:10	0/0:6	./.:0	./.:4	./.:0	0/0:11	./.:4	0/0:6	./.:4	./.:0	0/0:7	./.:4	0/3:7	./.:3	./.:0	0/0:9	0/0:5	0/1:6	0/0:11	./.:4	0/0:9	0/0:7	0/0:6	./.:0	0/0:8	0/0:11	0/0:10	0/0:8
un	9265	158	TG	GG,TA	.	PASS	.	GT:DP	0/0:14	0/1:10	0/0:11	0/0:15	1/1:8	0/0:17	0/0:15	0/2:10	0/0:11	1/1:18	0/1:11	0/0:6	0/1:13	0/1:14	0/0:10	0/1:16	0/0:13	0/0:19	0/0:18	0/1:17	0/0:13	0/1:15	0/0:10	0/1:18	0/0:24	0/0:18	0/1:21	0/0:9	0/1:13	0/0:17	1/1:8	0/2:8	1/1:11	0/2:21	0/0:18	0/0:12	0/1:25	0/0:15	0/0:11	0/0:11	1/1:9	0/0:19	0/0:12	0/0:9	0/0:23	0/0:16	0/0:13	./.:0	0/0:16	0/0:23	0/0:16	./.:0	0/0:11	0/0:21	0/0:21	0/0:12	0/0:24	1/1:7	0/0:21	0/0:12	./.:3	0/0:9	0/0:13	0/0:15	0/1:9	0/0:6	./.:0	0/0:12	0/1:37	0/1:18	1/1:24	0/0:12	0/1:28	0/1:34	0/1:25	1/1:11	0/0:15	0/0:9	0/0:28	0/0:9	0/1:21	0/0:37	0/0:8	0/0:10	0/0:9	2/2:18	0/0:13	0/0:15	0/1:13	0/0:12	0/0:8	0/0:16	0/0:6	0/0:16	0/0:10	0/0:15	./.:0	./.:0	0/0:6	0/0:10	0/0:8	0/0:7	./.:0	0/2:11	0/0:18	0/0:9	0/0:15	0/0:14	0/0:14	0/0:24	0/0:19	0/1:10	0/0:8	0/0:12	0/0:23	0/0:19	0/1:7	0/1:11	0/1:30	0/0:14	0/0:11	0/0:9	0/1:29	0/0:17	0/0:11	0/0:14	0/1:24	0/1:17	0/0:15	0/0:16	0/0:27	0/0:6	0/0:17	0/1:14	0/0:11	0/0:6	0/0:6	0/0:8	0/0:6	./.:0	./.:0	0/2:19	./.:0	./.:3	0/0:5	./.:0	./.:0	1/1:7	./.:0	0/0:7	./.:0	0/0:5	0/1:28	0/0:11	0/0:8	1/1:11	0/0:9	0/0:5	0/0:7	0/0:14	./.:0	./.:4
un	9383	160	GGGCAT	GGGCTT,GGCCAT,GAGCAT,AGGCTT,GGGCTG,GGGTAT	.	PASS	.	GT:DP	0/0:40	0/0:23	0/0:20	0/1:45	1/1:16	0/4:24	0/0:26	0/0:14	0/1:12	0/0:12	0/1:21	1/3:25	0/0:34	0/1:37	1/1:26	0/3:30	0/3:19	0/0:46	0/0:18	0/0:20	0/0:27	0/1:22	0/5:21	0/0:39	0/0:21	0/2:27	0/0:26	0/1:27	1/1:25	0/0:7	0/0:5	0/2:9	./.:4	0/1:8	./.:0	0/0:9	0/0:6	1/1:10	0/3:6	0/0:8	./.:0	0/0:5	./.:0	0/0:6	0/0:19	0/1:10	0/1:10	1/3:11	0/0:5	0/0:9	1/1:8	./.:0	./.:0	0/0:7	0/1:8	./.:3	0/0:8	./.:3	./.:4	./.:0	0/0:7	./.:4	./.:0	0/0:7	0/2:7	0/0:8	./.:0	0/1:8	0/1:6	0/0:11	0/1:19	0/1:6	./.:4	0/1:10	1/2:13	0/0:6	0/1:7	0/1:17	0/1:37	0/0:29	0/0:41	2/6:33	0/0:23	0/0:28	0/0:21	0/1:26	0/0:34	0/0:35	0/1:22	0/0:32	1/1:21	1/2:19	0/1:12	0/0:27	0/1:44	0/1:24	0/1:17	0/0:5	0/0:23	0/1:9	0/0:17	0/0:12	0/0:17	0/1:24	0/0:22	0/1:22	0/0:30	0/1:23	0/0:16	0/0:37	0/0:38	0/0:24	0/1:21	0/1:25	0/3:55	1/1:52	0/0:31	0/0:23	0/1:28	1/1:28	0/0:40	0/0:26	0/0:40	1/1:42	0/1:27	0/1:36	0/1:35	0/0:32	0/1:49	0/0:31	0/0:44	0/1:27	0/1:49	0/0:27	0/0:18	0/0:23	0/3:21	0/1:21	0/0:14	0/1:25	0/1:15	0/0:18	0/1:17	0/1:15	0/0:20	0/1:10	0/1:16	0/0:12	0/1:14	0/2:31	./.:3	0/0:16	0/1:17	0/1:20	0/1:24	0/1:22	0/0:23	0/0:20	0/1:17	0/0:11	0/0:30	1/1:6
un	9619	164	AC	GC,GT	.	PASS	.	GT:DP	0/1:18	0/1:18	0/1:18	1/1:24	0/1:17	0/1:18	1/1:23	0/1:7	0/0:17	0/1:27	0/1:15	1/1:23	0/1:21	0/0:7	0/0:16	1/1:30	0/1:6	1/1:39	0/1:24	0/0:16	0/1:11	0/1:18	0/1:11	1/1:19	0/1:20	0/0:26	0/0:24	0/0:12	0/1:18	0/0:20	0/1:7	0/1:15	0/1:18	0/1:12	0/1:13	1/1:8	1/1:18	0/1:25	0/1:9	0/0:9	0/0:14	0/1:39	0/0:24	0/0:17	0/1:23	1/1:13	0/1:26	0/0:13	0/1:17	0/0:20	0/0:28	0/0:8	1/1:10	1/1:18	./.:3	0/1:16	0/1:28	0/1:5	1/1:19	1/1:11	0/1:9	0/1:14	0/1:19	0/0:16	1/1:10	0/0:9	./.:0	0/1:12	0/0:36	0/0:5	0/1:42	1/1:9	1/1:14	0/0:17	1/1:34	0/0:20	0/1:18	0/0:16	0/0:33	0/1:19	0/1:16	0/1:21	0/1:25	0/1:20	0/0:18	1/1:26	1/1:26	1/1:12	0/0:16	0/0:12	0/1:14	0/0:28	./.:4	1/1:28	0/1:23	0/1:21	0/1:5	./.:0	1/1:13	0/0:17	0/1:5	0/1:12	0/0:7	0/0:7	0/1:20	0/1:13	1/1:15	0/0:20	0/1:10	0/0:31	1/1:20	1/1:23	1/1:20	1/1:12	0/0:33	0/0:25	0/1:20	1/1:21	0/1:33	0/0:15	./.:4	0/1:17	0/1:40	0/1:21	./.:4	0/0:21	0/1:27	0/1:11	1/1:24	0/1:14	0/1:38	1/1:16	0/0:14	0/1:18	0/1:28	1/1:5	0/0:7	0/1:23	0/1:7	1/1:8	./.:3	0/1:15	0/0:15	1/1:6	0/0:7	0/1:7	./.:3	0/0:10	0/1:8	0/1:16	0/0:10	1/1:11	0/0:10	1/1:16	1/1:16	0/1:17	1/1:11	0/1:10	0/1:16	0/1:26	0/1:6	0/1:23
un	9737	166	AC	AT,GC	.	PASS	.	GT:DP	0/0:33	0/0:32	0/1:13	0/1:26	0/1:26	0/0:19	0/0:27	./.:4	0/0:16	0/0:42	0/0:18	0/0:20	0/0:23	0/0:52	0/1:24	0/1:21	0/0:18	0/0:36	0/0:24	0/1:11	0/0:22	0/1:21	0/1:19	0/0:31	0/0:31	0/0:32	0/1:40	0/0:11	0/0:20	0/0:19	0/0:12	0/1:23	0/0:25	0/0:9	0/1:16	0/1:23	0/1:20	1/1:31	0/0:12	0/1:26	0/1:10	0/0:31	0/1:15	0/0:16	0/0:32	1/1:26	0/0:28	0/1:6	0/1:21	0/2:27	1/1:18	1/1:11	0/1:19	0/0:24	0/0:28	0/0:19	0/0:41	0/0:11	0/0:27	0/0:19	0/0:13	0/1:9	0/1:25	0/0:22	0/0:14	0/0:23	0/1:7	0/0:15	0/0:53	0/0:12	0/0:29	0/0:30	0/1:21	0/1:43	1/1:36	0/1:18	0/1:41	0/0:13	0/1:42	0/0:29	0/0:27	0/0:51	1/1:18	0/0:33	0/1:28	0/0:36	0/1:30	1/1:21	0/1:25	0/1:21	0/1:22	0/1:24	0/0:20	0/1:20	0/0:27	0/0:25	0/1:7	0/0:10	0/0:17	0/0:16	0/0:9	0/1:18	0/0:9	0/1:21	0/1:18	0/1:16	0/0:19	0/1:26	0/1:22	1/1:27	0/1:26	0/1:25	0/1:19	0/1:30	1/1:35	0/1:53	0/1:35	1/1:45	0/0:19	0/0:20	0/1:18	0/1:19	0/0:36	1/1:28	0/0:22	0/0:33	0/1:30	0/1:23	1/1:34	0/0:21	0/1:46	1/1:21	0/1:30	1/1:30	0/1:21	0/0:14	1/1:8	0/0:17	0/0:19	0/1:14	0/0:9	0/1:25	0/0:16	0/1:9	0/0:18	0/1:10	0/0:13	0/0:10	0/0:8	0/0:23	0/1:12	0/0:15	0/0:26	0/0:20	0/0:35	0/0:25	0/0:23	0/0:19	0/1:20	0/0:23	0/1:22	0/0:13
un	9914	169	GTAG	GTAA,GTTG,GAAG,ATAG	.	PASS	.	GT:DP	0/0:17	1/1:15	0/0:10	0/1:37	0/0:6	0/0:13	0/0:16	0/0:17	0/0:17	0/0:30	1/1:10	0/0:19	0/0:11	0/0:31	0/0:19	0/0:15	0/0:16	0/0:49	0/0:12	0/0:9	0/1:21	0/1:6	0/0:16	0/0:25	1/1:7	0/1:19	0/0:30	0/1:25	./.:0	0/0:15	0/0:9	0/1:23	1/1:12	0/0:18	1/1:12	0/1:25	./.:0	0/0:18	./.:3	0/0:33	0/1:26	0/0:22	1/1:14	0/0:12	0/0:19	1/1:24	0/1:37	./.:4	0/0:35	0/0:14	0/0:47	0/0:9	0/0:17	0/0:41	1/1:16	1/1:18	0/0:37	0/1:9	0/0:10	./.:0	0/1:16	0/0:14	0/0:23	0/0:42	0/0:18	1/1:7	0/1:15	0/0:12	0/0:24	1/1:11	0/1:35	0/0:28	0/0:12	0/0:62	0/0:15	0/0:16	0/0:25	0/0:13	1/1:21	0/1:33	0/0:17	0/1:39	0/0:18	0/1:21	0/0:9	./.:0	0/0:31	0/3:41	0/1:17	0/0:12	0/0:13	0/0:32	0/0:7	./.:0	0/0:13	0/0:16	1/1:13	0/0:9	./.:0	0/0:23	0/0:5	0/0:16	0/0:17	1/1:9	2/2:14	0/0:7	0/1:24	0/0:12	0/0:21	./.:0	0/0:14	./.:0	0/1:20	1/2:21	0/0:36	0/1:27	0/0:24	0/1:20	0/1:36	./.:0	1/1:26	0/0:10	0/0:24	1/1:29	0/0:27	0/0:27	0/0:36	./.:0	0/0:38	0/0:20	0/0:23	0/0:17	0/0:35	0/1:20	./.:0	./.:4	0/1:15	1/2:29	0/0:25	0/0:19	0/1:6	0/1:29	0/0:21	0/1:23	0/3:20	0/0:24	./.:0	0/0:26	./.:4	0/0:16	0/0:10	0/0:27	0/0:26	0/0:20	0/0:12	1/4:22	0/0:6	0/0:16	0/0:22	0/0:24	0/1:15	0/1:22
un	9973	170	AG	AA,TG	.	PASS	.	GT:DP	0/0:37	0/0:15	0/0:16	0/0:29	0/0:10	0/0:17	0/1:27	0/0:15	0/0:14	0/1:25	0/1:26	0/0:19	0/0:12	0/0:30	0/1:20	0/0:30	0/1:21	0/0:34	0/0:18	0/0:12	0/1:29	0/0:11	0/0:21	0/0:28	0/0:24	0/0:30	0/0:12	0/0:15	0/0:19	0/0:33	0/0:18	0/0:18	0/1:27	0/0:13	1/1:24	0/0:20	0/0:37	0/0:30	0/0:23	0/1:34	0/0:18	0/0:45	0/0:15	0/0:22	0/0:55	0/0:24	0/0:27	0/0:12	0/0:25	0/0:33	1/1:23	0/0:21	0/1:25	0/0:40	0/0:27	1/1:22	0/0:43	0/0:18	0/0:31	0/1:19	0/1:7	0/0:23	0/0:27	0/0:48	0/0:18	0/0:17	0/0:6	0/0:20	0/0:51	0/0:30	0/1:36	0/0:33	0/0:21	0/0:40	0/0:46	0/0:34	0/0:35	0/1:23	0/1:19	0/0:29	0/0:28	0/2:45	0/0:50	0/0:27	0/0:10	0/0:25	0/0:42	0/0:32	0/0:15	0/0:11	0/0:11	0/0:23	0/0:12	0/0:29	0/0:27	0/0:16	0/0:8	0/0:9	0/0:22	0/0:15	0/0:11	0/0:9	0/1:9	0/0:16	0/0:23	0/0:15	0/1:23	0/0:15	0/0:15	0/0:27	0/1:13	0/0:19	0/0:11	0/1:13	0/0:31	0/0:28	0/1:26	0/0:34	0/0:36	0/0:15	0/0:14	0/0:12	0/1:46	0/0:25	0/0:27	1/1:19	0/0:37	0/1:20	0/0:40	0/0:37	0/0:54	0/0:9	0/0:35	0/1:25	0/0:30	0/1:33	0/0:9	0/0:15	0/0:21	0/1:16	0/0:8	0/0:20	0/0:13	0/0:7	0/0:9	0/1:15	0/1:9	0/0:12	0/0:10	0/1:27	./.:0	0/0:15	0/0:17	0/0:18	0/0:21	0/1:17	0/0:15	0/0:11	0/1:15	0/0:13	./.:0	0/0:19
un	10032	171	TC	TA,CC	.	PASS	.	GT:DP	0/0:33	0/0:29	0/0:12	0/1:33	0/0:15	0/0:15	0/0:21	0/0:17	0/0:19	0/0:35	0/0:19	0/0:19	0/0:20	0/0:28	0/1:15	0/0:26	0/0:19	0/0:57	0/0:31	0/0:28	0/0:15	0/0:27	0/0:23	0/1:35	0/0:25	0/0:29	0/1:8	0/0:21	0/0:15	0/0:26	0/0:18	0/0:19	0/0:37	0/0:14	0/0:29	0/1:20	0/0:54	0/0:35	0/0:22	0/0:41	0/0:17	0/0:47	0/0:34	0/0:29	0/0:40	0/0:26	0/0:37	0/1:12	0/0:34	0/0:21	0/0:28	0/0:20	0/0:34	0/1:34	0/0:26	0/0:23	0/0:36	0/0:15	0/0:37	0/0:20	0/0:19	0/1:29	0/0:42	0/0:44	0/0:21	0/0:17	0/0:11	0/0:27	0/0:47	0/1:28	0/0:38	1/1:18	0/0:30	0/1:64	0/1:55	0/0:35	0/0:42	0/0:23	0/1:38	0/0:16	0/1:28	0/0:24	0/0:25	0/0:27	0/0:8	0/0:26	0/0:22	0/0:24	0/0:15	0/0:17	0/0:24	0/0:23	0/0:11	0/0:22	0/0:22	0/0:23	0/0:9	0/0:10	0/0:14	0/0:11	0/0:9	0/0:9	0/0:16	0/1:9	0/1:21	0/0:16	0/0:22	0/0:17	./.:0	0/0:10	0/0:27	0/1:26	0/0:22	0/1:22	0/0:40	0/2:38	0/1:33	1/1:13	0/0:38	0/0:23	0/0:22	0/0:21	0/0:39	0/0:24	0/0:25	0/0:24	0/0:34	0/0:27	0/0:39	0/0:25	0/0:35	0/0:13	0/0:30	0/0:32	0/0:20	0/0:9	0/0:14	0/1:22	0/0:13	0/1:12	0/0:8	0/1:11	0/0:12	0/0:10	0/1:11	0/0:5	./.:3	0/0:16	0/0:9	0/0:18	0/0:8	0/0:7	0/0:11	0/0:12	0/0:19	0/0:20	0/0:10	0/0:14	0/0:23	0/0:13	0/0:9	0/0:19
un	10150	173	TTT	CTT,TGT,TTC	.	PASS	.	GT:DP	0/0:25	0/0:25	0/0:19	0/0:35	0/0:19	0/0:19	0/1:25	0/0:10	0/0:16	0/3:43	0/0:25	0/0:14	0/0:22	0/0:26	0/0:30	0/0:42	0/0:22	0/3:38	0/1:24	0/0:16	0/1:18	0/2:23	2/3:18	0/1:30	0/0:23	0/0:31	0/2:35	0/1:23	0/1:35	0/0:26	0/0:21	0/0:31	0/1:25	2/3:32	0/2:31	0/2:26	0/0:49	0/0:29	0/2:16	0/1:32	0/0:20	0/0:58	0/1:22	0/2:34	0/0:47	0/0:41	0/0:45	0/3:13	0/1:31	0/1:42	0/2:44	0/0:17	0/0:30	0/0:31	0/0:29	0/0:23	0/0:35	0/0:14	0/0:36	0/0:24	0/0:17	0/1:33	0/0:53	0/0:43	0/0:29	0/0:21	0/0:17	0/3:19	0/0:62	0/0:21	0/1:39	0/0:39	0/0:31	0/1:40	0/1:42	0/0:46	0/2:31	1/2:27	0/0:47	0/0:25	0/1:32	0/0:55	0/0:21	0/0:25	0/0:26	0/0:32	0/0:22	0/0:26	0/3:31	0/0:12	0/0:24	0/0:31	0/3:12	0/3:23	0/0:23	0/1:33	1/1:9	0/1:7	0/0:20	0/0:19	0/3:10	0/3:16	0/0:10	0/0:20	0/0:21	0/2:20	0/1:21	0/0:37	0/2:13	0/1:34	0/0:26	0/0:17	0/0:15	2/2:16	0/0:57	0/1:32	0/1:25	0/0:22	0/0:38	0/0:11	0/0:14	0/0:25	0/0:40	0/0:19	0/0:26	0/2:27	0/1:48	2/3:27	0/0:35	0/1:24	0/2:46	0/0:25	0/0:34	0/0:34	0/0:29	0/3:15	0/0:19	0/0:19	0/0:23	0/1:12	0/0:11	0/3:20	0/1:9	0/0:5	0/0:13	0/2:10	0/0:11	0/0:18	./.:3	0/2:18	0/0:12	0/0:14	0/3:17	0/0:20	0/2:17	0/0:15	0/1:23	0/0:11	0/0:18	0/0:20	0/0:12	0/0:20
un	10268	175	TTGGCGC	TTGATGC,TTTGCGC,ATGGCGC,TCGGCAC,TTGGCGA,TTGGCAC,TTGGTGC	.	PASS	.	GT:DP	0/0:54	0/0:26	0/0:18	0/0:38	0/0:23	0/0:21	0/0:32	0/1:15	0/1:20	0/0:45	0/0:39	0/0:22	0/0:26	0/0:33	0/0:29	0/0:33	0/1:25	1/1:57	0/0:43	0/0:20	0/1:24	0/0:17	0/0:23	0/0:40	0/0:25	0/0:34	0/5:27	0/0:20	0/0:25	0/0:34	0/0:10	0/0:27	0/0:29	0/0:20	0/0:26	0/0:33	0/0:31	0/0:44	0/0:15	0/0:45	0/0:8	0/0:40	0/0:20	0/0:22	0/0:46	0/0:18	0/0:30	0/4:19	0/0:16	0/0:39	0/0:37	0/0:21	0/1:17	0/0:35	0/0:32	0/2:30	0/0:31	./.:4	0/1:30	0/0:20	0/1:15	0/1:37	0/3:26	0/1:49	0/2:25	0/0:24	0/1:18	0/1:24	0/0:60	0/1:29	0/6:42	0/0:27	0/0:21	0/1:38	0/0:47	0/1:45	0/0:37	0/0:24	0/0:49	0/0:37	0/0:46	0/2:50	0/0:36	0/0:37	2/2:22	0/0:27	0/0:45	0/0:54	0/0:35	0/0:40	0/0:27	0/0:34	0/0:24	0/0:35	0/0:36	0/0:30	0/0:11	0/0:16	0/0:18	0/0:21	0/0:33	0/0:25	0/0:27	0/0:29	0/0:30	0/1:21	0/1:34	0/0:37	0/0:12	0/1:32	0/0:20	0/1:36	0/0:23	0/0:19	1/1:57	0/3:62	0/5:38	0/1:39	0/1:34	0/0:19	0/1:41	0/1:48	0/0:56	0/0:46	0/0:32	0/4:50	0/0:41	0/7:31	0/1:63	0/0:38	0/0:82	0/0:26	0/0:48	0/2:29	0/1:35	0/0:23	0/1:22	0/0:30	0/0:30	0/0:26	0/2:10	0/0:30	0/0:16	0/0:21	0/0:10	0/1:17	0/0:16	0/0:20	0/0:11	0/0:43	0/0:11	0/0:27	0/2:29	0/2:19	0/2:38	0/0:36	0/0:40	0/0:23	0/0:23	0/0:28	0/0:16	0/0:29
un	10504	179	CAATC	TAATC,CGATC,CAATA,TACAC	.	PASS	.	GT:DP	0/0:15	0/0:31	0/0:15	1/1:7	0/0:18	0/1:10	0/0:10	0/0:7	0/0:11	0/0:28	./.:0	1/1:15	0/1:16	1/4:20	0/1:27	0/0:42	0/0:23	0/0:41	0/1:11	1/1:11	0/0:20	0/0:6	1/1:8	1/1:9	0/0:17	2/2:20	0/1:72	0/0:7	0/0:10	0/0:51	1/1:16	0/0:44	0/1:74	1/1:21	0/0:18	0/0:45	1/1:36	0/0:28	0/0:54	0/0:75	./.:0	0/0:56	0/0:18	0/1:48	0/0:85	0/0:65	0/0:56	0/1:28	0/0:54	0/0:31	0/0:45	0/0:20	0/0:29	0/0:44	0/1:53	1/1:15	0/0:71	./.:0	0/0:45	1/1:22	0/0:25	0/0:52	1/1:75	0/0:84	0/0:69	0/0:11	0/0:28	1/1:26	0/0:86	0/0:49	0/1:87	0/0:53	0/0:58	0/1:84	0/0:40	0/0:79	0/0:31	0/0:61	1/1:10	./.:0	0/0:28	0/0:19	0/1:30	1/1:13	0/0:12	0/3:29	0/0:17	0/3:22	./.:4	0/0:7	./.:0	0/0:40	0/0:17	0/1:20	0/0:27	0/3:18	0/0:5	0/0:6	0/0:19	0/0:7	0/0:14	0/0:10	0/0:20	0/0:32	0/0:22	1/1:13	0/0:26	0/0:15	./.:4	0/0:15	0/0:15	0/0:11	0/0:7	0/0:19	0/0:20	0/0:26	0/0:14	1/1:7	0/1:21	0/0:11	1/1:8	0/1:21	0/0:15	0/2:29	1/1:9	0/0:20	0/0:44	0/1:24	0/1:29	1/1:22	0/0:54	./.:0	0/0:43	0/0:29	0/0:28	0/0:9	0/0:25	0/1:29	0/0:17	0/1:26	0/0:9	0/1:27	./.:4	0/0:10	0/0:12	0/0:13	0/0:20	0/0:17	0/0:10	0/2:26	0/0:15	0/0:16	0/0:24	0/1:15	0/0:21	0/1:22	0/0:14	./.:0	0/0:14	0/0:10	1/1:7	0/0:29
un	11035	188	ATACCT	ATACCG,ACACCG,ACACCT,ATACTT,ATCCCT,ACAGCT,CTACCG	.	PASS	.	GT:DP	0/1:28	0/0:25	1/2:17	0/0:29	0/1:12	0/2:17	0/2:25	1/1:8	1/2:17	0/2:25	0/0:12	1/1:15	./.:4	1/2:31	0/2:24	0/2:26	0/2:22	0/0:44	0/2:15	0/1:6	2/2:13	0/2:17	2/2:18	1/2:31	0/3:23	0/2:24	0/2:27	2/7:18	0/2:24	1/2:22	0/0:7	1/2:12	2/2:9	0/0:10	0/0:21	1/3:12	0/1:21	0/3:30	0/3:11	0/2:17	1/1:5	0/1:24	0/0:5	0/0:11	0/0:24	0/1:22	0/5:22	0/0:10	1/1:13	0/2:30	1/3:26	2/2:16	0/1:24	0/0:24	0/1:16	1/1:15	0/1:24	./.:0	0/1:14	1/3:18	2/2:9	1/2:23	0/1:14	0/0:29	1/2:14	1/1:8	./.:0	1/2:17	0/1:30	0/0:14	0/2:15	0/1:22	0/1:13	0/1:33	0/1:28	0/0:19	2/2:10	1/1:10	0/3:47	0/1:25	1/2:41	1/1:53	0/0:25	0/0:25	0/1:6	1/2:24	0/1:29	1/1:35	0/1:22	0/1:19	1/1:14	0/2:26	0/2:11	0/1:18	0/0:25	5/5:29	0/0:13	0/1:15	4/4:17	0/1:15	1/1:7	1/3:26	0/1:17	0/0:24	0/1:21	1/2:15	1/2:22	0/2:22	1/2:18	0/6:27	0/1:22	0/1:24	0/2:18	2/2:19	0/0:40	0/0:43	0/2:47	0/0:36	0/1:31	0/1:17	./.:0	2/2:13	0/1:34	0/2:31	2/2:22	0/0:31	0/0:36	0/1:18	./.:0	0/2:22	1/1:28	0/1:14	0/1:35	0/1:16	0/2:14	1/1:15	0/3:19	0/2:16	0/2:15	1/3:12	1/1:5	1/1:19	0/1:12	0/0:11	1/2:20	0/2:14	0/1:7	0/4:7	./.:0	0/0:23	./.:0	1/2:18	1/2:23	0/1:16	0/1:21	0/1:28	0/1:18	1/1:12	1/1:17	0/0:13	0/0:18	0/2:17
un	11802	201	AGCTTG	TGCTTG,AGCTTA,AGTTTG,AACTTG,AGCGTG,AGCTAG,TGCTTA	.	PASS	.	GT:DP	0/1:30	0/0:36	0/0:24	0/1:38	0/3:17	0/1:14	0/1:30	0/0:10	0/0:20	0/0:46	0/3:23	0/0:25	0/0:23	0/0:26	0/1:26	0/1:31	0/1:23	0/2:61	0/0:31	0/1:16	0/0:22	0/1:19	0/0:24	0/2:35	0/1:23	0/2:35	0/0:36	0/0:27	0/3:18	0/4:26	0/0:25	1/3:26	0/0:33	0/0:23	0/0:29	0/1:29	0/0:38	0/0:39	0/0:26	0/0:31	0/0:19	0/0:38	0/0:20	0/1:38	0/1:62	0/1:39	0/0:29	0/0:23	0/0:35	0/0:50	0/0:45	0/1:24	0/0:31	0/0:39	0/0:39	0/0:26	0/3:30	0/1:17	0/1:49	0/0:30	0/1:17	0/0:31	0/0:37	0/0:59	0/1:26	0/0:15	0/0:18	0/0:14	0/1:62	0/0:22	0/0:42	0/2:34	0/0:23	0/1:51	0/0:35	0/0:44	0/0:41	0/0:33	0/0:42	0/0:30	0/0:37	0/0:52	1/3:38	0/0:32	0/0:20	0/0:29	0/1:32	0/4:34	0/0:24	0/0:28	0/1:27	0/5:30	0/0:16	0/1:24	0/3:23	0/1:25	0/2:17	0/0:15	0/2:18	0/0:30	0/0:38	0/0:24	0/0:17	0/2:12	0/3:30	0/0:13	0/2:32	0/0:27	0/0:17	0/0:39	0/0:35	0/1:20	0/0:24	0/0:30	0/0:72	0/3:44	0/0:41	1/2:27	0/1:36	1/1:26	0/0:20	0/0:32	0/0:53	2/4:27	0/0:29	0/1:35	0/1:47	0/2:21	0/1:50	0/0:18	0/1:88	0/0:10	0/0:34	0/7:24	0/0:31	0/0:20	0/0:19	0/4:35	0/0:30	0/4:26	0/1:23	0/0:32	0/0:15	0/0:13	0/0:15	0/4:12	0/0:17	0/0:17	0/0:10	0/0:32	0/1:6	0/0:16	0/2:25	0/1:33	0/0:35	0/0:37	0/0:28	0/0:24	0/0:20	0/0:18	0/6:19	0/0:23
un	11861	202	TTTCAGG	TTTCAGC,TGTCAGG,ATTCAGG,TTACAGG,TTTCAAG,TTTCTGG,TTTGAGC,TTTGAGG	.	PASS	.	GT:DP	0/0:13	0/1:21	0/0:9	0/0:42	0/0:14	0/0:8	0/0:20	0/0:7	0/0:13	0/0:35	0/0:25	0/0:24	0/0:12	0/1:24	0/1:24	0/0:31	0/0:15	0/0:22	1/8:28	0/0:18	0/0:24	2/2:7	0/0:22	0/0:25	0/0:26	0/0:37	0/1:31	1/1:13	0/0:30	0/0:11	0/1:14	0/0:15	0/0:34	0/1:24	0/0:31	0/0:20	0/1:34	0/1:39	0/0:21	0/1:32	0/7:26	0/0:31	0/0:12	1/1:36	0/0:40	0/0:24	0/1:24	1/1:16	0/0:13	0/0:23	0/0:23	0/1:14	0/1:20	0/0:39	1/1:47	0/1:31	0/1:48	0/1:12	0/0:14	0/0:27	1/1:25	0/1:10	0/1:41	0/0:48	1/1:29	0/0:20	1/5:17	0/0:27	0/0:49	1/1:16	0/0:25	0/0:10	0/0:27	0/0:55	0/0:37	0/0:20	0/0:31	0/0:31	0/1:35	0/0:33	0/1:41	0/1:46	0/0:30	0/1:37	0/0:18	0/1:20	0/0:30	0/0:19	0/0:31	0/1:29	1/1:25	1/3:23	0/0:15	0/0:15	0/0:32	0/0:23	0/1:8	0/0:12	0/0:23	0/0:10	0/1:33	0/1:16	0/0:14	0/0:19	0/1:22	1/1:22	0/0:29	0/1:26	0/0:6	0/0:41	0/0:30	0/1:28	0/0:22	0/0:22	0/0:61	0/1:39	0/1:40	0/0:23	0/1:37	0/0:14	0/0:19	0/0:33	0/0:14	1/1:17	0/1:22	0/0:17	1/2:37	0/0:29	1/2:47	0/1:33	0/0:50	0/0:15	0/0:31	0/0:14	0/0:9	0/0:16	0/0:19	0/1:30	0/0:15	0/0:15	0/0:9	1/1:12	0/0:5	0/0:19	0/4:13	0/0:17	0/0:8	0/0:21	0/1:9	0/0:17	0/6:7	0/3:17	0/0:12	0/1:10	1/1:22	0/0:30	0/0:19	0/1:7	0/0:16	0/0:17	1/1:14	0/1:19
un	12038	205	ACTTA	CCTTA,ACATA,CTTTA,ACTTG,ACTCA	.	PASS	.	GT:DP	0/0:17	0/0:11	0/0:7	0/2:14	0/0:5	1/3:6	1/2:12	./.:0	1/1:12	0/1:9	0/0:9	1/2:7	0/2:7	0/2:12	./.:4	0/0:14	0/1:9	0/2:8	./.:4	./.:0	0/0:6	0/0:7	0/0:5	0/1:11	./.:0	0/1:10	0/0:20	0/0:8	1/1:6	2/2:11	./.:3	./.:0	./.:0	1/1:8	0/0:5	2/2:5	0/0:11	0/0:8	0/0:7	0/0:8	./.:0	0/0:14	0/0:7	0/0:6	0/1:16	0/0:6	0/0:13	./.:0	0/0:6	0/1:8	0/1:14	0/0:5	0/0:7	0/0:15	0/1:9	3/3:9	0/0:14	./.:4	0/2:10	./.:0	0/1:5	0/0:7	0/1:18	0/0:17	0/0:10	./.:0	./.:0	0/0:8	0/0:13	./.:4	0/0:9	0/0:11	0/1:11	1/2:12	0/1:21	./.:4	0/0:10	./.:0	0/1:23	0/0:10	0/0:10	0/1:15	0/0:9	0/0:10	0/1:5	0/0:13	0/3:8	0/2:12	3/3:6	0/0:17	1/2:5	0/0:15	./.:4	0/0:6	0/0:9	3/5:7	0/0:5	0/0:5	0/3:5	0/0:7	1/1:5	0/0:6	0/1:9	0/1:12	0/1:13	0/2:5	1/3:10	0/2:10	0/0:6	2/2:15	0/1:14	0/0:8	./.:0	0/0:8	0/0:20	0/0:14	0/1:6	0/1:13	0/0:8	0/0:11	0/1:11	0/1:9	1/1:18	1/3:9	0/2:9	2/2:11	0/0:10	0/0:11	0/0:19	0/1:8	0/1:16	./.:4	0/2:17	0/0:14	0/1:12	./.:0	0/0:8	0/0:12	0/0:10	./.:4	./.:0	./.:4	0/2:6	./.:3	./.:4	./.:0	0/1:6	0/3:5	./.:3	./.:3	./.:0	./.:3	0/0:12	./.:0	0/1:11	0/0:5	./.:0	./.:0	./.:0	0/1:11	0/3:9	0/0:6
un	12215	208	CAATCC	CAACCC,CAATAC,AAATCC,CACTCC,CAACCT,CGATCC	.	PASS	.	GT:DP	0/1:11	0/0:14	0/0:5	0/0:10	0/1:6	0/0:8	0/0:8	2/2:5	0/0:7	0/2:10	0/1:9	0/1:7	0/5:13	./.:0	0/1:9	./.:0	0/0:9	0/0:11	0/3:11	0/0:8	0/0:14	0/0:5	./.:3	0/0:11	1/2:11	0/0:5	0/0:11	0/3:7	0/1:12	0/1:19	0/4:6	0/0:10	2/2:7	./.:4	2/2:13	0/0:8	0/0:23	0/3:17	0/1:13	0/1:22	./.:3	0/0:26	0/2:6	0/0:5	0/0:17	0/0:22	0/0:11	./.:0	0/4:15	0/1:9	0/0:22	0/0:7	0/3:10	0/0:20	0/1:12	0/0:5	0/0:18	0/1:7	0/0:11	0/4:11	0/0:10	0/2:9	0/0:13	0/0:13	./.:4	0/0:9	1/1:6	0/0:11	0/0:26	0/0:17	0/0:17	0/0:25	0/0:10	0/1:32	0/3:31	0/0:14	0/0:11	0/0:13	0/0:22	./.:0	0/0:8	0/0:23	0/4:11	0/0:24	0/0:10	0/3:13	0/0:13	0/0:10	0/2:15	0/0:9	0/3:10	0/1:13	./.:0	0/0:8	0/0:19	4/4:11	./.:4	./.:3	0/0:9	0/0:10	0/3:6	./.:4	0/4:7	0/1:11	0/3:8	0/0:6	0/0:6	0/1:6	0/0:9	0/0:17	0/0:17	0/0:10	0/0:7	0/0:5	5/5:10	0/0:12	0/1:13	0/0:8	0/0:13	0/0:8	1/3:12	0/0:10	0/0:24	0/0:10	0/1:7	0/0:9	0/2:23	0/0:13	0/1:15	0/1:14	0/6:16	0/0:9	0/0:18	0/0:11	0/1:13	./.:3	./.:0	0/0:11	0/4:14	0/2:11	0/0:6	0/0:8	1/1:10	./.:4	0/4:9	0/0:5	0/0:6	0/0:8	./.:0	./.:0	./.:0	0/0:5	0/0:7	0/3:9	0/4:5	0/0:9	0/1:5	0/2:9	3/4:12	0/2:7	0/0:5	0/1:13
un	12451	212	TT	AT,TC	.	PASS	.	GT:DP	1/1:9	0/0:10	0/0:12	1/1:15	0/1:5	0/0:7	1/1:11	./.:0	0/1:11	0/1:13	0/0:12	0/0:10	0/1:6	0/1:5	0/0:6	0/0:7	0/0:7	0/0:18	1/1:16	0/0:7	0/0:8	0/1:9	0/0:9	0/0:13	0/0:13	0/0:15	0/0:7	./.:3	1/1:14	0/0:9	./.:4	0/1:11	0/1:6	0/0:9	./.:0	0/0:6	0/0:20	0/0:12	./.:4	0/0:19	0/1:9	1/1:21	./.:0	0/0:18	0/0:23	0/0:16	0/1:6	0/1:6	0/1:5	0/0:10	0/1:17	0/0:6	0/1:13	0/1:13	0/1:5	1/2:9	0/1:29	./.:3	0/0:7	1/1:8	0/0:6	0/0:13	0/0:10	0/0:23	0/0:10	0/1:9	0/0:5	0/0:6	0/1:12	0/0:7	0/0:19	0/0:11	0/0:15	0/1:29	0/1:19	0/1:7	0/0:8	1/1:10	0/0:10	0/1:5	0/0:11	0/1:16	0/0:12	0/0:10	./.:3	0/0:8	0/2:12	0/1:15	0/0:5	0/1:11	1/1:9	0/0:7	./.:4	0/0:6	./.:0	./.:0	./.:3	./.:0	0/0:8	0/0:5	1/1:6	0/0:9	./.:3	0/0:6	0/0:6	0/0:6	0/0:9	0/0:8	0/0:5	0/0:20	0/1:13	0/0:8	./.:4	0/0:14	0/1:27	0/0:12	0/0:10	0/0:6	0/0:13	0/0:15	0/0:13	0/0:16	0/1:14	0/0:12	./.:0	0/0:8	0/0:24	1/1:8	0/1:15	0/0:5	0/1:17	./.:0	0/1:10	0/1:6	1/1:5	./.:0	./.:0	./.:3	0/1:5	0/1:9	0/0:5	./.:0	0/0:9	0/0:9	0/0:6	./.:4	./.:0	./.:0	./.:0	0/0:10	./.:0	0/1:11	0/0:6	./.:3	0/1:7	0/1:7	0/0:7	0/0:7	0/1:7	./.:0	0/0:5	0/0:7
un	12864	219	CG	TG,CC	.	PASS	.	GT:DP	0/1:33	0/0:29	0/0:25	1/1:34	0/0:26	0/0:16	0/1:30	0/0:12	0/1:23	0/0:34	0/1:30	0/0:24	0/0:24	0/1:27	0/0:36	0/1:30	0/0:27	0/0:57	0/0:22	0/0:29	0/0:20	0/0:29	0/0:26	0/0:28	0/0:29	0/0:30	0/0:29	0/0:19	0/0:20	0/0:12	0/0:7	1/1:13	0/1:26	0/0:24	0/0:18	0/0:8	0/0:24	0/0:16	0/0:17	0/0:23	0/0:17	0/0:35	0/0:28	0/0:26	0/0:29	0/0:28	0/0:27	0/1:13	0/1:26	0/0:44	0/0:27	0/1:12	0/0:25	0/1:18	0/0:15	0/1:12	0/0:34	0/0:8	0/0:24	0/0:12	0/0:14	0/0:21	0/0:39	0/0:34	0/0:25	0/0:11	0/0:12	1/2:11	0/0:23	0/0:8	0/0:25	0/0:21	0/0:27	0/0:44	0/0:20	0/0:38	0/0:24	0/0:14	0/1:45	0/0:28	0/0:33	0/0:47	0/0:33	0/1:43	0/0:19	0/0:31	0/0:25	0/0:25	0/0:26	0/1:34	0/0:32	0/0:30	0/0:15	0/0:33	0/0:25	0/1:17	./.:0	0/0:11	0/1:26	0/1:22	0/0:25	0/1:27	0/1:13	0/1:14	0/0:43	0/0:23	0/0:29	0/1:22	0/1:21	0/0:41	0/0:32	0/0:26	0/0:17	0/1:15	0/0:46	0/0:44	0/0:32	0/0:34	0/0:44	0/0:26	0/0:18	0/0:24	0/1:42	0/0:37	0/0:25	0/0:30	0/0:46	0/0:22	0/0:46	0/1:39	0/0:46	0/1:20	0/0:37	0/0:36	0/0:39	0/0:8	0/1:21	0/0:32	0/0:22	0/0:17	0/0:5	0/0:26	0/0:17	0/0:12	0/0:13	0/0:13	0/0:5	0/0:15	0/0:7	0/0:24	./.:4	0/0:19	0/1:21	0/0:15	0/0:25	0/0:26	0/0:16	0/0:11	1/1:17	0/0:21	0/0:16	0/0:20
un	13159	224	GA	GG,AA	.	PASS	.	GT:DP	0/0:33	0/0:45	0/0:37	0/0:27	0/0:26	0/0:38	0/0:62	0/0:24	0/0:32	0/0:64	0/0:48	0/0:45	0/0:44	0/0:45	0/0:47	0/0:45	0/0:41	0/0:59	0/0:47	0/0:34	0/0:39	0/0:26	0/1:22	0/1:59	0/0:35	0/0:41	0/0:45	0/0:31	0/0:44	0/0:31	0/0:9	0/0:15	0/0:40	0/0:18	0/0:37	0/0:36	0/0:40	1/1:15	0/0:29	0/0:36	0/0:22	0/0:54	0/0:34	0/0:27	0/0:23	0/0:30	1/1:26	0/0:14	0/0:39	0/0:27	0/0:41	0/0:20	0/1:39	0/0:34	0/0:49	0/0:33	0/0:33	0/0:16	0/1:30	0/0:15	0/1:15	0/1:35	0/0:28	0/0:23	0/0:7	0/0:26	0/1:13	0/1:26	0/0:54	0/1:26	0/0:59	0/1:31	0/0:29	0/1:53	0/0:36	0/0:34	1/1:11	1/1:14	0/0:71	0/0:52	0/0:33	0/0:42	0/0:37	0/0:27	0/0:32	0/1:38	0/1:47	0/1:49	0/0:47	0/0:51	0/0:13	0/0:45	0/1:29	0/0:50	0/0:49	0/0:32	0/0:21	0/1:22	0/0:23	0/1:31	0/0:36	0/0:38	0/0:33	0/0:16	0/0:42	0/0:12	0/0:43	0/0:50	0/0:28	0/0:56	0/0:16	0/0:56	0/0:27	0/0:27	0/0:91	0/0:61	0/0:52	0/0:55	0/0:60	0/0:40	0/0:39	0/0:43	0/0:70	0/0:44	0/0:44	0/0:51	0/0:51	0/0:28	0/1:56	0/0:45	0/0:47	0/0:41	0/0:36	0/0:30	0/0:41	0/0:30	0/0:11	0/0:20	0/0:32	0/0:32	0/0:22	1/1:18	0/0:35	0/0:22	0/0:19	0/0:29	0/2:11	0/0:16	0/0:18	0/0:16	0/0:16	0/0:24	0/0:19	0/0:11	0/0:35	0/1:37	0/0:21	0/0:13	0/0:40	0/0:35	0/0:29	0/0:44
un	13218	225	C	T	.	PASS	.	GT:DP	0/0:25	0/0:24	0/0:19	0/0:42	0/0:18	0/0:17	0/1:21	0/0:12	0/1:15	0/0:33	0/0:23	0/0:23	0/0:25	0/0:25	0/0:20	0/1:32	0/1:10	0/0:44	0/0:26	0/0:23	0/0:9	0/0:16	0/0:16	0/0:26	0/0:20	0/1:35	0/0:22	0/0:15	0/0:21	0/0:14	0/0:18	0/0:23	1/1:34	0/0:11	0/0:14	0/0:17	0/0:15	0/0:18	0/0:11	0/1:19	0/0:8	0/1:43	0/1:12	0/1:24	0/1:40	0/0:29	0/1:38	0/0:11	0/0:24	0/0:32	0/0:35	0/0:11	0/0:15	0/0:34	0/0:40	0/1:19	0/1:34	0/0:7	0/1:27	0/0:20	0/0:8	0/1:24	0/0:31	0/0:34	0/0:13	0/0:5	0/0:13	0/0:16	0/0:42	0/0:13	0/1:39	0/0:20	0/0:28	0/0:42	0/0:35	0/0:24	0/0:26	0/1:32	0/0:49	0/0:22	0/0:28	0/0:49	0/1:29	0/0:21	0/1:18	0/0:25	0/0:23	0/0:30	0/0:20	0/1:23	0/0:22	0/0:23	0/0:12	0/0:23	0/0:24	0/0:20	0/0:7	0/0:15	0/0:10	0/1:15	0/0:7	0/0:12	0/0:11	0/1:11	0/0:34	0/0:20	0/0:24	0/0:24	0/0:19	0/0:45	0/1:19	0/0:25	0/1:15	0/1:19	0/0:58	0/0:36	0/0:24	0/1:22	0/0:37	0/0:25	1/1:23	0/0:28	0/1:42	0/0:16	0/0:23	0/0:23	0/1:42	0/0:27	0/0:37	0/0:28	0/1:54	0/0:17	0/0:41	0/1:33	0/1:23	0/0:20	0/0:14	0/0:19	0/0:10	0/0:16	1/1:9	0/0:11	0/1:19	0/0:6	0/0:11	0/0:11	0/0:8	0/1:9	0/0:5	0/1:20	0/0:8	0/0:16	0/0:24	0/0:16	0/0:20	0/0:21	0/0:13	0/0:13	0/0:14	0/1:30	0/0:8	1/1:19
un	13336	227	GG	AG,AT	.	PASS	.	GT:DP	0/0:15	0/1:12	0/0:15	0/1:15	0/0:10	0/1:9	0/0:14	./.:0	0/1:7	0/1:9	0/1:12	0/1:5	0/1:10	0/1:10	0/0:10	0/1:24	0/1:12	0/0:25	0/0:11	0/0:5	0/0:8	0/0:8	0/1:11	0/1:12	./.:0	0/0:16	0/0:11	1/1:9	0/0:9	1/1:18	0/0:9	0/0:9	0/0:19	0/0:7	0/1:11	0/0:11	0/0:25	0/2:21	0/1:18	0/0:18	0/1:10	0/1:27	0/0:7	0/0:11	0/0:30	0/0:13	0/0:20	./.:4	0/0:26	0/0:29	0/0:21	0/0:15	0/0:18	0/0:23	0/0:20	0/0:13	0/0:25	0/0:10	0/0:20	0/0:12	0/0:13	0/0:22	0/1:28	0/0:27	0/0:19	0/0:7	0/0:7	0/0:12	0/0:28	0/0:12	0/0:23	0/0:15	0/0:19	0/0:32	0/0:28	0/0:21	0/0:18	0/0:18	0/0:24	0/0:13	0/0:14	0/0:25	0/0:16	0/1:14	0/1:6	0/0:17	0/0:8	0/0:11	0/1:14	0/0:11	0/0:8	0/0:14	./.:4	0/1:5	0/1:13	0/0:8	0/0:6	./.:4	0/1:9	0/0:8	1/1:7	0/0:10	0/0:5	./.:4	0/1:14	0/0:9	0/0:7	0/0:12	0/1:16	0/1:11	0/0:15	0/1:10	0/1:10	0/0:12	0/0:32	0/0:21	0/0:12	0/0:10	0/0:15	0/0:9	0/1:10	0/1:6	1/1:18	0/1:8	0/0:16	0/0:10	0/0:18	./.:4	0/0:26	0/0:8	0/0:29	0/0:12	0/0:24	0/0:21	0/0:12	./.:3	0/0:6	0/1:14	0/1:11	0/1:6	./.:3	0/0:8	0/0:6	./.:3	0/0:6	0/0:5	0/0:7	./.:0	./.:0	0/0:10	./.:0	0/0:6	0/0:10	0/1:9	./.:4	0/0:6	0/0:15	0/0:5	0/1:6	0/0:9	./.:3	0/0:13
un	13395	228	CGCT	CGCC,AGCT,CGTT,CTCT	.	PASS	.	GT:DP	0/0:54	0/0:56	0/2:26	0/0:33	0/0:27	0/0:22	1/2:42	0/1:12	0/2:22	0/0:47	0/0:21	0/0:35	0/0:26	0/0:45	0/0:30	0/1:50	0/0:29	0/0:52	0/1:41	0/0:23	0/0:36	0/1:28	0/0:20	0/0:33	0/0:30	0/0:33	1/2:45	0/0:22	0/0:35	0/1:29	0/0:14	0/0:30	0/1:40	0/0:20	0/0:36	0/0:38	1/2:43	0/1:42	0/0:30	0/1:39	0/0:25	0/0:59	0/1:14	0/0:26	0/0:58	0/1:26	0/0:34	0/1:16	0/1:31	0/1:50	0/0:39	0/0:16	0/0:30	0/0:49	0/0:22	0/1:34	0/0:37	0/0:13	0/0:39	0/0:29	0/0:13	0/0:38	0/0:34	0/0:41	0/0:35	0/0:23	0/1:19	0/0:27	0/0:46	0/0:21	0/1:43	0/0:25	0/0:21	0/0:58	0/0:54	0/0:36	0/0:13	0/0:34	0/3:64	0/0:39	0/0:40	0/0:71	0/0:33	0/0:41	0/0:24	0/0:35	0/0:43	0/0:56	0/0:29	0/0:33	0/0:34	0/0:34	0/0:15	0/0:43	0/0:28	0/0:26	0/0:21	0/0:8	0/0:30	0/0:15	0/0:23	0/4:25	0/0:19	0/0:27	0/0:60	0/1:24	0/0:30	0/0:30	0/0:22	1/1:42	0/1:50	0/0:32	0/2:22	0/0:26	0/0:61	0/0:54	0/0:33	0/0:46	0/2:43	0/0:28	0/0:31	0/1:38	0/0:79	0/1:40	1/1:17	0/0:49	0/0:54	0/0:24	0/0:58	0/0:42	0/0:76	0/0:26	0/0:41	0/1:42	0/0:38	0/0:13	0/0:18	0/0:26	0/0:27	0/0:26	0/0:12	0/0:23	0/0:19	0/1:21	0/1:20	0/0:13	0/0:19	0/0:14	0/0:15	0/0:26	0/0:7	0/0:25	0/0:22	0/1:30	0/0:41	0/1:43	0/0:30	0/0:17	0/0:29	0/1:27	0/0:22	0/0:31
un	13454	229	AAG	AGG,AAA,CAG	.	PASS	.	GT:DP	0/0:30	0/0:11	0/0:20	0/1:24	0/0:14	0/0:21	0/1:25	0/0:30	0/0:10	0/1:29	0/0:21	0/0:21	0/0:28	0/1:22	0/0:23	0/0:49	0/0:20	0/1:48	0/0:17	0/0:18	0/0:12	0/0:20	0/0:14	0/0:27	0/0:19	0/0:18	0/0:68	0/0:23	0/0:21	0/0:35	0/0:29	0/0:39	0/0:74	0/1:22	0/0:36	0/0:35	0/0:19	0/1:25	0/0:40	0/0:40	0/0:16	0/0:63	0/0:28	0/1:40	0/1:42	0/0:49	0/1:34	0/0:24	0/0:34	0/0:15	0/1:13	0/0:29	0/0:22	0/0:29	0/0:32	0/1:18	0/1:50	0/0:10	0/0:27	0/0:36	0/0:7	0/0:18	0/0:13	0/0:62	0/0:26	0/1:24	./.:4	0/0:16	0/1:29	0/0:38	0/0:48	0/0:26	0/0:30	0/0:23	0/0:31	0/0:46	0/0:38	0/0:37	0/0:18	0/0:31	0/0:38	0/0:52	0/0:25	0/1:46	0/0:17	0/1:39	0/0:34	0/0:25	0/0:14	0/0:28	0/0:26	0/1:43	0/1:17	0/0:14	0/0:20	0/1:22	0/0:15	0/0:12	0/0:33	0/0:21	0/0:15	0/1:20	0/0:15	0/1:63	0/0:34	0/0:37	0/0:33	0/0:17	0/0:6	0/0:51	0/0:27	0/0:17	0/0:16	0/0:30	0/0:25	0/0:44	0/2:43	0/0:33	0/1:19	0/0:33	0/0:24	0/0:12	0/0:38	0/0:41	0/0:21	0/1:31	0/0:28	0/0:38	1/2:59	0/0:20	0/0:47	0/0:25	0/0:17	0/0:23	0/0:25	0/0:20	0/0:13	1/3:24	0/1:28	0/0:37	0/0:12	0/0:28	0/0:16	0/0:16	0/0:33	0/0:37	0/0:10	0/0:28	0/0:22	0/0:31	0/0:21	0/1:28	0/1:23	0/0:20	0/0:31	0/0:26	0/0:17	0/0:17	0/0:19	0/0:33	0/0:19	0/0:29
un	13513	230	ATGG	AGGG,ATGC,GTGG,ATAG	.	PASS	.	GT:DP	0/0:27	0/0:10	0/0:8	./.:0	0/0:6	0/1:11	0/0:28	./.:0	0/0:8	0/0:39	0/0:11	1/1:7	0/0:19	./.:0	0/0:15	2/2:13	0/4:16	0/0:36	0/0:15	0/0:13	3/3:9	0/0:6	0/1:14	0/0:22	0/0:9	0/0:11	0/0:28	./.:0	0/0:16	0/0:8	0/0:8	0/0:5	./.:0	0/0:12	0/0:9	0/0:22	0/0:23	./.:0	0/0:8	0/0:24	0/0:15	0/0:22	0/0:12	0/0:21	0/0:39	./.:0	0/0:11	./.:4	0/0:12	0/0:12	0/0:16	0/1:17	0/0:16	./.:0	0/0:23	./.:0	0/0:32	0/0:11	1/1:12	0/0:18	0/0:5	0/1:13	0/0:22	./.:0	0/0:22	0/0:10	0/0:11	0/0:15	0/0:29	0/0:28	./.:0	1/1:23	./.:0	0/0:26	0/0:11	0/0:17	0/0:28	1/1:7	0/0:16	0/0:23	0/0:8	0/0:14	1/1:10	0/0:15	./.:4	0/0:24	0/0:14	0/0:20	0/1:15	0/0:11	0/0:18	0/0:23	1/1:6	0/0:5	0/0:5	0/0:8	./.:4	0/0:8	0/1:13	0/0:7	./.:0	0/0:6	0/0:9	./.:4	./.:0	0/0:11	0/0:10	0/0:14	0/0:19	0/0:32	0/0:5	0/0:9	./.:0	0/0:12	0/0:28	0/0:20	0/0:16	0/0:23	./.:0	0/0:18	./.:0	0/0:14	0/0:21	0/0:10	0/0:16	0/0:22	0/3:28	2/2:10	0/0:41	0/0:9	0/0:38	./.:0	0/0:22	0/0:10	./.:0	./.:4	0/0:6	0/0:5	./.:4	0/0:15	0/0:11	0/0:7	0/0:12	./.:0	0/0:8	./.:4	./.:0	0/0:8	./.:3	0/0:16	./.:0	0/0:7	2/2:9	./.:0	0/0:16	0/0:6	0/0:7	0/0:9	0/0:17	0/0:7	0/0:10	./.:0
un	13631	232	GAC	GGC,CAC,GAA	.	PASS	.	GT:DP	0/2:40	0/0:39	0/0:35	0/0:58	0/0:18	0/0:28	0/0:35	0/0:25	1/1:22	0/0:56	0/0:36	0/0:28	0/0:39	0/0:30	0/0:65	0/0:53	0/1:24	0/0:72	0/1:37	0/0:26	0/2:38	0/1:31	0/0:27	0/0:30	1/2:38	0/2:40	1/2:53	0/0:24	0/0:42	0/0:22	0/0:9	0/0:21	0/1:36	0/0:24	0/0:22	0/2:23	0/2:39	0/0:38	0/2:17	0/0:29	0/0:19	0/2:46	0/0:28	0/1:28	0/0:35	0/0:28	0/1:48	1/1:15	0/0:22	0/2:48	0/0:32	0/1:19	0/0:30	0/0:30	0/0:32	0/2:22	0/1:48	1/1:12	0/0:39	0/0:9	0/3:12	0/1:41	0/2:44	0/0:68	0/0:23	0/1:10	0/1:10	0/0:24	0/0:62	0/0:16	0/0:52	0/0:21	0/0:19	0/0:59	0/1:54	0/1:45	0/0:28	1/1:10	0/0:51	0/0:26	0/3:31	0/2:60	0/1:37	0/0:42	0/0:26	0/0:50	0/0:33	0/1:37	0/0:29	0/0:35	0/0:46	0/0:51	0/0:24	0/2:36	0/2:30	1/2:35	0/0:12	0/0:18	0/1:31	0/2:26	0/0:26	1/2:21	0/0:14	0/1:24	0/1:43	0/0:18	0/0:34	0/1:34	0/0:31	1/1:49	0/0:41	0/0:34	0/0:39	0/0:12	0/2:83	0/0:50	0/0:38	0/0:35	0/2:62	0/0:31	0/0:26	0/0:33	0/1:99	0/0:55	0/0:36	0/0:54	1/1:58	0/2:24	0/0:46	0/0:38	0/2:66	0/0:18	0/0:52	0/0:49	0/0:38	0/0:17	0/0:21	0/0:37	0/0:26	0/0:34	0/0:13	0/0:34	0/1:25	0/3:16	0/0:24	0/0:26	0/0:17	0/1:30	0/2:11	0/2:33	0/0:10	0/2:22	0/1:32	0/0:25	0/0:35	0/0:20	0/1:29	0/1:22	0/0:29	0/0:25	0/0:16	0/0:33
un	13690	233	TGC	TGT,GGT,GGC,TAC	.	PASS	.	GT:DP	0/0:34	0/1:31	0/0:15	0/0:22	0/1:25	0/0:20	0/0:27	0/0:16	0/1:19	0/0:14	0/0:18	1/1:13	1/4:41	0/0:9	1/1:21	0/1:32	0/4:31	0/1:57	0/0:26	0/1:31	0/0:16	0/0:27	0/0:24	0/1:38	0/1:42	0/0:20	0/0:30	0/1:21	0/0:31	1/1:25	0/1:19	0/1:28	0/1:37	1/1:16	1/1:22	0/0:37	1/1:20	0/1:30	0/0:23	0/0:7	1/1:17	0/1:78	0/0:28	0/2:33	0/0:29	0/0:23	1/1:13	0/0:19	0/0:11	0/2:34	0/0:45	1/1:8	0/1:36	0/1:30	0/2:42	0/0:25	0/0:55	0/0:6	0/0:29	0/0:27	0/2:25	0/0:24	0/0:32	1/1:21	0/1:26	0/0:7	./.:0	0/0:14	./.:0	1/1:19	0/0:40	0/1:28	0/0:28	0/1:46	0/1:60	0/0:26	0/1:29	0/0:11	0/0:18	0/0:31	0/1:42	1/1:28	0/0:28	0/3:36	1/1:16	0/1:38	0/0:19	0/0:6	0/0:22	0/0:13	0/0:28	0/0:34	0/1:22	0/0:18	1/1:5	0/1:24	0/0:17	1/2:14	0/0:34	0/2:23	0/0:23	0/0:28	0/0:21	0/3:21	0/0:22	0/1:34	0/1:29	0/1:32	0/1:19	0/1:38	0/0:35	0/0:24	0/0:24	1/1:9	0/1:42	0/0:21	0/0:16	1/1:9	0/0:19	./.:0	0/1:30	0/0:25	0/1:46	0/1:32	0/0:27	0/0:32	1/1:48	0/0:21	0/0:29	0/0:26	0/0:19	0/0:25	0/1:50	0/0:13	2/2:19	0/0:15	0/1:22	0/2:37	0/3:25	1/1:28	1/3:19	0/1:25	0/0:17	0/1:22	./.:4	0/0:9	0/0:22	0/0:11	0/2:13	1/1:13	1/1:7	0/1:16	0/0:22	./.:0	0/0:17	0/0:35	0/0:36	0/0:21	0/3:24	0/0:34	0/0:20	1/1:11
un	14162	241	CACAC	CACGC,CGCAC,CACAT,CAAAC,CGCGC,TACAC	.	PASS	.	GT:DP	0/0:19	0/1:25	0/4:34	0/2:17	0/1:18	0/0:25	0/0:25	0/1:29	0/0:26	0/1:41	0/1:18	0/0:17	0/0:29	0/0:16	0/2:18	0/3:42	0/0:14	0/2:46	0/0:22	0/0:21	0/0:18	0/2:10	0/2:11	0/0:14	0/4:29	1/2:26	0/0:25	0/0:20	0/0:15	0/0:9	3/3:5	0/0:7	0/0:16	0/0:5	0/0:7	0/0:12	0/0:18	0/1:19	0/0:10	0/1:15	0/1:15	0/0:29	0/0:12	0/0:14	0/2:23	0/0:18	0/1:17	0/1:9	0/0:19	0/0:23	0/0:30	0/0:13	0/0:19	0/3:25	0/0:16	0/0:14	0/0:24	0/0:5	0/0:20	1/1:10	0/0:9	0/0:19	0/0:16	0/1:40	0/2:15	0/0:15	./.:4	0/0:16	0/0:27	0/0:11	0/1:25	2/2:6	0/0:20	0/0:33	0/0:36	0/3:23	0/0:9	0/1:10	0/0:26	0/0:20	0/1:26	0/0:32	0/3:13	0/0:14	0/0:16	0/5:31	0/0:32	0/0:7	0/2:11	0/0:21	0/0:21	0/1:37	1/1:17	0/0:19	0/0:18	0/1:17	0/0:12	0/0:9	0/0:16	0/0:18	0/1:14	0/2:17	0/0:10	2/2:22	0/0:22	0/0:25	0/0:23	0/1:13	0/0:23	0/0:30	0/5:24	0/0:19	0/0:17	0/0:18	0/0:28	0/0:25	0/0:14	0/1:13	0/0:37	0/2:18	0/0:13	0/4:18	0/1:46	0/1:27	0/2:5	0/1:25	0/0:36	1/3:19	1/2:23	0/6:22	0/0:28	0/1:18	0/2:20	0/0:21	0/1:22	./.:4	0/1:15	0/0:27	0/0:14	0/2:12	0/0:7	0/1:21	0/0:22	0/0:17	0/4:16	0/0:10	1/3:6	0/0:19	0/1:11	0/1:21	0/1:16	0/2:15	0/0:26	0/0:21	0/0:9	0/0:5	0/1:18	0/0:7	4/4:20	0/1:17	0/1:15	0/3:32
un	14693	250	GCG	GTG,GCA,ACG	.	PASS	.	GT:DP	0/0:22	0/0:13	0/0:6	0/0:22	0/0:28	0/0:31	0/0:16	0/0:8	0/0:9	0/0:35	0/0:22	./.:0	0/0:13	0/0:17	0/0:11	0/3:44	0/0:17	0/0:44	./.:0	./.:4	0/0:8	0/0:9	0/0:14	./.:0	0/0:16	0/0:21	0/0:37	0/0:16	0/0:17	0/0:8	0/0:5	./.:0	0/0:19	0/0:14	0/0:16	0/0:5	0/0:9	1/1:15	./.:0	0/0:17	0/0:15	0/0:15	0/0:9	0/1:22	0/1:39	./.:0	./.:0	0/0:12	./.:0	0/0:16	0/0:15	./.:0	0/0:15	0/0:35	0/1:29	1/1:8	0/0:19	./.:4	0/0:10	1/1:10	0/0:8	0/0:30	0/0:17	0/1:29	0/0:12	./.:0	0/0:8	0/0:23	0/0:17	0/0:11	0/0:28	0/0:14	0/0:14	0/0:40	0/0:36	0/0:7	0/0:17	0/0:20	0/0:31	0/0:29	0/0:33	0/0:49	0/0:15	0/0:15	0/0:9	0/0:14	0/0:17	0/1:18	0/0:7	0/0:22	0/0:17	0/0:19	./.:0	0/0:15	0/0:11	./.:4	./.:0	0/1:10	0/0:26	0/0:14	0/0:6	1/1:10	0/0:16	0/0:27	0/0:18	0/0:21	./.:0	0/0:31	0/0:11	0/0:29	0/0:30	0/0:15	0/0:19	./.:0	0/0:54	0/0:39	./.:0	0/0:22	./.:0	0/0:13	0/0:23	0/0:7	0/0:33	0/1:37	0/0:26	0/0:28	0/0:33	1/1:12	./.:0	0/1:34	0/0:31	0/0:10	0/0:11	0/0:14	0/0:8	0/0:13	0/0:8	0/0:20	0/0:11	0/0:19	./.:4	./.:0	0/0:16	0/0:8	0/0:14	0/0:5	./.:0	1/1:6	0/0:6	0/0:28	./.:0	0/0:25	0/0:28	0/0:8	0/0:16	0/0:20	0/0:9	0/0:14	0/0:10	2/2:13	0/0:19	0/0:17
un	14929	254	GCT	GCG,ACG,GAG	.	PASS	.	GT:DP	0/1:44	0/1:28	1/1:19	0/1:51	0/1:13	0/0:22	0/0:29	1/1:5	1/1:22	./.:0	0/0:30	0/0:40	0/0:34	0/3:29	0/0:35	1/1:42	1/1:7	1/1:22	1/1:27	1/1:17	0/1:31	0/1:24	0/1:10	1/1:32	0/0:25	0/0:40	0/1:45	0/0:26	0/1:27	0/0:25	./.:4	0/0:46	0/1:34	0/1:20	0/0:49	1/1:22	0/1:51	1/1:24	1/1:16	0/1:46	0/1:19	0/1:42	0/0:5	0/0:19	0/1:53	1/1:32	0/1:31	0/0:26	1/1:16	0/0:15	1/1:21	0/0:13	0/0:44	0/0:39	0/0:41	0/1:33	0/0:52	1/1:12	0/0:32	0/0:15	0/1:16	1/1:29	0/0:52	1/1:20	0/1:30	0/0:18	0/0:23	0/0:16	0/0:26	0/1:48	0/1:51	0/1:31	1/1:17	0/1:50	0/0:63	0/0:57	0/0:28	0/1:35	0/1:57	0/0:46	0/0:21	0/1:71	0/1:25	0/1:32	1/1:10	0/0:31	0/0:44	0/0:25	1/1:32	1/1:35	1/1:18	0/1:35	0/0:21	0/1:28	0/1:36	0/0:14	0/1:21	0/0:22	0/0:36	1/1:15	1/1:14	0/1:18	0/1:24	1/1:22	0/2:42	0/0:23	1/1:8	0/1:25	0/0:21	0/1:34	1/2:23	1/1:42	0/1:23	0/0:31	0/0:88	1/1:27	0/0:19	0/0:53	0/0:43	0/1:35	0/0:22	1/1:9	0/0:63	0/1:46	0/1:34	0/1:38	0/0:52	0/1:33	0/1:45	0/0:57	0/1:54	0/1:18	1/1:62	0/1:32	1/1:24	0/0:22	0/1:25	0/0:31	1/1:15	0/1:14	0/0:16	0/0:28	0/0:20	0/1:33	0/0:30	1/1:12	0/1:19	0/1:20	./.:4	0/1:25	0/1:12	1/1:7	0/1:15	1/2:15	0/0:41	1/1:12	0/0:17	0/0:12	1/1:19	1/1:9	0/1:18	0/0:40
un	15224	259	AGCA	ATCA,AGTA,AGCC,GGCA	.	PASS	.	GT:DP	0/0:15	0/0:9	./.:0	0/0:27	0/0:9	0/0:8	0/0:12	0/0:10	./.:4	0/0:12	0/0:17	0/0:12	0/0:13	0/1:17	0/0:11	0/0:21	0/0:5	0/0:17	0/0:24	0/0:11	0/0:17	0/1:13	0/0:7	0/1:22	0/0:7	0/1:13	0/0:31	0/0:13	0/1:11	0/0:9	0/0:9	0/0:10	0/0:21	0/0:5	0/0:7	0/0:10	0/0:21	0/0:16	0/0:7	0/0:11	0/0:16	0/4:27	0/0:7	0/0:17	0/0:23	0/0:15	0/0:10	0/0:7	0/0:12	0/0:18	0/0:15	0/0:6	0/0:9	0/0:17	0/0:15	0/0:8	0/0:16	0/0:5	0/0:9	0/0:10	0/0:6	0/0:7	0/1:15	0/0:9	0/0:13	./.:4	./.:4	0/0:7	0/0:25	0/0:11	0/1:7	0/0:12	0/1:15	0/1:15	0/0:14	0/0:20	0/1:15	0/0:11	0/0:15	0/0:5	0/0:12	0/0:22	0/0:15	0/0:19	0/0:7	0/0:14	0/1:6	0/0:14	0/0:16	0/0:9	0/0:7	0/0:16	./.:0	0/0:11	./.:4	0/0:20	./.:3	./.:0	0/0:11	0/0:8	./.:3	0/0:6	./.:0	0/0:16	0/0:13	0/0:6	0/1:9	0/0:15	0/0:10	0/0:14	0/0:9	0/0:11	0/0:11	./.:3	0/0:27	0/0:19	0/0:23	0/0:12	0/0:15	0/0:12	0/0:9	0/0:6	0/0:23	0/0:15	0/1:14	0/0:21	0/3:33	0/0:7	0/0:17	0/1:18	./.:0	./.:0	0/0:15	0/0:9	0/0:13	./.:0	0/0:6	0/0:7	0/0:5	./.:4	./.:0	0/0:9	./.:4	./.:3	./.:3	0/0:6	./.:0	./.:4	./.:4	0/0:8	./.:0	0/0:5	0/0:10	0/1:6	0/0:6	0/0:12	0/0:6	0/0:5	0/1:8	1/1:6	./.:0	0/0:5
un	15342	261	CCGAGT	CTGAGC,CCGAGC,CCGATT,CTGAGT,ACGAGC,CCAAGT,CCGCGT	.	PASS	.	GT:DP	0/0:13	2/4:8	0/2:15	0/2:13	1/1:9	./.:0	0/0:24	0/2:8	1/2:11	0/2:12	1/1:19	0/0:16	1/2:16	0/2:12	0/1:12	2/2:20	3/3:9	1/1:27	0/1:15	0/6:11	0/0:12	0/0:13	./.:0	0/1:19	0/2:17	0/2:20	0/2:25	2/3:9	0/0:11	0/0:14	0/0:7	0/0:10	2/5:22	0/0:17	1/1:14	1/4:17	2/2:16	0/3:24	0/0:10	0/0:24	./.:0	0/0:38	0/0:9	0/0:12	0/1:23	0/3:19	0/1:23	./.:4	0/0:14	3/3:17	0/7:22	0/0:14	0/0:5	1/2:18	1/1:12	0/1:16	0/1:24	0/2:10	2/2:20	0/0:18	2/2:8	0/1:13	0/0:15	1/4:13	0/0:17	1/1:12	1/1:6	0/0:16	0/3:30	1/2:15	1/2:31	0/2:11	0/3:19	0/1:31	0/1:28	3/3:18	0/1:10	1/2:11	0/0:32	1/2:14	0/0:12	0/1:27	0/0:22	2/2:17	0/0:6	0/2:17	0/2:20	2/3:17	0/1:11	0/0:20	0/1:18	0/4:24	0/1:10	0/0:13	0/2:13	0/0:11	./.:4	./.:0	1/2:18	0/0:9	0/1:13	0/0:17	0/0:6	0/0:7	0/3:20	./.:0	2/2:11	0/1:20	0/2:7	0/0:20	0/0:13	0/2:25	0/1:12	0/0:10	0/2:38	./.:0	0/0:21	1/2:16	1/1:18	0/0:9	0/1:13	1/2:19	0/2:29	0/0:14	0/2:13	0/2:22	0/2:34	0/2:12	0/1:26	0/0:24	1/2:25	1/2:10	0/0:19	0/3:15	0/1:17	0/0:8	0/4:13	1/1:11	2/2:10	0/0:6	0/0:6	0/3:11	0/0:7	0/1:10	0/0:12	2/2:10	./.:4	0/2:13	0/0:5	0/0:11	./.:4	0/1:7	0/1:21	1/2:12	0/0:14	0/1:12	./.:0	0/0:10	0/0:14	0/1:9	0/3:8	0/1:7
un	15696	267	CGG	CAG,TGG,CGA	.	PASS	.	GT:DP	0/0:40	0/0:22	0/0:37	0/1:35	1/1:22	0/0:15	0/0:37	0/0:8	0/0:20	0/0:45	0/0:21	0/1:33	0/1:44	0/0:31	0/1:26	0/0:35	0/1:17	0/0:46	0/0:40	0/1:28	0/0:22	0/0:23	0/0:14	0/0:50	0/0:35	0/1:42	0/0:42	1/1:25	0/0:17	0/0:31	0/1:15	0/1:21	0/0:41	0/0:20	0/1:39	0/0:19	0/2:32	0/0:28	1/1:21	0/1:35	0/1:28	1/1:45	1/1:25	0/0:35	1/1:52	0/1:35	1/1:39	0/1:15	1/1:38	1/1:39	1/2:42	0/1:17	0/1:26	0/1:37	0/1:29	1/1:24	0/1:58	0/0:6	0/1:31	0/1:19	1/1:18	0/1:35	1/1:42	0/1:44	0/0:14	0/1:13	0/0:19	0/1:19	0/1:30	0/0:32	0/1:56	0/0:35	0/0:38	0/0:67	0/0:42	0/3:41	0/0:32	1/1:31	1/1:53	0/0:27	1/1:26	0/1:52	0/1:41	0/1:32	1/1:21	0/0:38	1/1:30	0/1:45	1/1:24	1/1:35	0/1:18	1/1:34	0/1:14	0/1:27	0/1:23	1/1:36	1/1:10	1/1:11	0/1:30	0/1:24	0/1:17	1/1:27	0/1:20	0/0:13	0/0:43	0/0:24	0/1:38	0/0:35	0/0:31	0/0:53	0/0:37	0/0:24	0/0:27	0/0:26	0/0:53	0/1:48	0/0:42	0/1:29	0/0:53	0/0:32	0/0:32	0/0:26	0/1:54	0/0:36	0/1:24	0/1:45	0/0:51	0/0:35	0/0:53	0/0:51	0/0:55	0/1:24	0/1:43	0/0:35	1/1:28	0/1:14	0/1:19	0/0:17	1/1:19	1/1:21	1/1:14	0/0:15	1/1:16	1/1:20	0/0:14	1/1:18	1/1:8	0/1:15	./.:3	0/1:28	0/1:10	0/1:20	1/1:28	0/1:24	0/1:36	1/1:29	0/1:26	0/1:13	0/1:25	0/1:23	0/1:25	0/0:32
un	15814	269	GCCACTAG	GTCACTAG,GTCACTTG,GTCTCTAG,ACCACTAG,GCCAATAG,GCCACAAG,GCCACTTG,GTCACTAC,GTTACTAG	.	PASS	.	GT:DP	1/1:9	0/0:13	1/1:20	0/1:33	1/1:11	1/1:12	0/1:22	0/6:11	0/1:18	0/0:23	1/9:21	0/0:9	1/1:8	1/7:32	1/1:30	0/0:11	0/0:9	0/4:40	1/1:25	0/1:15	0/1:18	0/1:13	0/0:11	1/1:15	0/1:15	0/1:23	0/1:23	0/1:19	1/1:35	0/0:16	0/0:11	1/1:13	1/1:17	0/1:12	0/0:21	0/0:21	0/1:22	0/0:6	0/0:7	0/0:32	0/0:15	0/0:20	0/0:5	0/2:16	1/1:30	1/2:32	0/0:12	0/0:16	0/1:14	1/1:16	0/1:32	0/1:22	0/0:14	1/2:33	0/0:27	0/1:14	0/1:38	0/1:7	0/0:22	0/0:9	1/5:17	0/3:25	0/1:30	1/3:28	0/1:17	0/0:9	0/0:8	0/1:17	0/1:28	1/2:34	0/1:30	0/0:12	0/1:19	0/1:47	1/1:42	./.:0	1/1:17	0/1:10	./.:0	0/0:26	1/1:13	0/0:44	0/0:10	0/0:28	1/1:7	0/0:8	0/0:7	1/1:24	1/1:6	1/1:23	0/0:14	0/0:12	0/0:5	0/1:17	./.:4	1/1:6	0/1:5	1/1:9	0/0:5	1/1:12	0/0:19	0/0:5	1/1:12	0/0:15	0/0:30	0/0:6	0/1:26	1/1:20	0/1:21	1/3:33	0/2:35	1/3:22	0/1:17	0/0:8	1/1:50	0/2:37	0/1:33	1/1:11	4/4:16	1/1:12	0/0:32	0/1:17	0/1:44	1/2:21	0/8:24	1/1:10	0/0:28	0/0:19	1/1:38	1/1:27	0/1:48	0/0:21	1/1:21	1/1:18	1/1:21	0/1:11	1/1:11	1/1:11	3/3:8	0/1:21	./.:0	1/4:27	1/2:17	1/2:10	0/0:11	0/1:19	0/0:7	0/1:13	./.:0	0/1:35	./.:4	1/1:14	0/1:22	1/1:6	0/0:21	1/1:12	1/1:10	0/0:9	1/1:8	0/0:21	0/0:6	0/1:18
un	16109	274	CGCC	AGCC,AGCT,CCCT,CGCT,CGTC	.	PASS	.	GT:DP	0/4:16	0/1:17	0/2:8	0/0:16	./.:0	0/1:12	0/0:19	./.:4	0/0:7	0/0:16	0/1:9	0/0:11	0/2:9	0/0:16	./.:0	0/0:23	0/0:9	0/0:33	0/2:11	0/1:7	0/0:11	0/1:11	0/3:14	0/0:16	0/0:10	0/0:10	0/0:22	0/0:6	0/1:9	0/0:20	0/0:12	0/2:18	0/0:17	0/0:12	0/1:14	0/0:6	0/0:33	0/0:24	0/0:17	0/2:15	0/1:14	0/1:29	0/0:14	0/0:11	0/1:30	0/0:11	0/0:11	0/1:10	0/2:18	0/0:21	0/0:26	0/0:7	0/1:14	0/0:31	0/0:21	0/0:16	0/0:12	0/0:10	0/0:22	0/1:13	0/0:14	0/0:23	0/0:27	0/0:17	0/1:11	0/0:14	0/0:14	0/0:23	0/1:21	0/0:28	0/2:17	0/0:35	0/0:24	0/0:40	0/0:19	0/0:25	1/2:16	0/0:17	0/0:19	0/0:13	0/3:22	0/0:24	0/1:19	0/0:8	0/0:11	0/0:12	0/5:16	0/0:19	0/0:9	0/2:14	0/0:15	0/0:11	./.:4	0/0:20	0/0:14	0/0:12	0/0:7	0/0:5	0/2:9	0/0:15	0/0:8	0/0:9	0/0:10	0/0:6	0/0:12	0/3:7	0/1:18	0/1:12	0/0:11	./.:0	0/0:8	0/0:10	0/1:11	0/3:10	0/1:19	0/1:27	0/0:16	0/4:18	0/1:22	0/0:14	0/0:12	0/1:20	0/0:26	0/0:15	0/0:12	2/2:18	0/0:20	0/0:11	0/0:25	0/3:11	0/0:27	0/0:11	0/2:19	0/0:21	0/3:14	0/0:9	0/0:13	0/0:16	0/0:6	0/0:8	0/0:6	0/0:9	0/0:9	0/0:7	0/1:10	./.:4	0/0:5	0/0:8	./.:0	0/0:13	./.:3	0/0:10	0/0:11	0/0:9	0/0:11	0/0:15	0/0:5	0/0:6	0/0:8	0/0:11	0/0:10	0/0:18
un	17348	295	ATCG	AGCG,AGCA,ATGG,TGCG	.	PASS	.	GT:DP	0/1:63	0/0:42	1/1:23	0/0:23	0/0:33	0/0:18	0/0:35	./.:0	1/1:29	1/1:36	0/0:41	0/0:20	1/1:63	1/1:27	0/1:58	0/1:49	0/0:15	1/1:45	0/0:21	1/1:17	0/0:35	0/0:38	1/1:14	./.:0	0/0:22	0/0:58	0/0:71	0/1:32	0/0:19	1/1:19	0/1:16	0/0:16	0/0:20	0/1:35	1/1:17	0/2:27	0/0:18	3/3:35	0/0:49	0/0:27	0/0:11	1/1:40	0/0:21	0/1:51	./.:0	0/0:22	./.:0	1/1:11	1/1:29	0/1:69	0/0:35	0/1:30	0/1:53	./.:0	0/1:48	1/1:15	0/0:42	./.:0	./.:0	0/0:13	./.:0	./.:0	0/0:38	1/1:34	./.:0	0/1:19	0/1:20	0/0:21	0/0:91	0/0:42	0/0:30	0/0:42	1/1:53	1/1:43	0/1:95	1/1:30	0/0:20	0/1:32	1/1:40	0/0:25	0/0:55	./.:0	0/0:24	0/0:39	0/1:38	0/1:62	0/2:52	0/0:26	./.:0	0/1:61	0/0:45	./.:0	./.:0	1/1:22	0/1:49	0/0:32	./.:0	./.:0	0/0:36	0/1:44	0/1:35	./.:0	0/0:35	0/0:20	./.:0	0/1:32	0/1:32	0/1:47	1/1:21	0/0:46	0/1:55	1/1:24	0/0:34	./.:0	0/0:38	0/1:67	0/1:72	0/0:15	0/1:70	0/1:36	1/1:24	0/0:50	0/0:71	0/1:50	1/1:30	0/0:38	1/1:37	./.:0	1/1:40	1/1:31	0/0:85	0/0:22	0/0:28	0/0:22	0/1:43	0/0:13	./.:0	./.:0	1/1:48	0/1:20	./.:4	0/0:34	0/0:22	0/0:27	0/0:17	4/4:18	0/0:6	./.:0	1/1:17	0/0:29	1/1:9	1/1:16	0/0:16	0/0:23	1/1:49	./.:0	1/1:17	1/1:13	0/0:30	0/1:38	1/1:18	0/0:28
un	17584	299	GTT	ACT,GTA,ACA	.	PASS	.	GT:DP	0/1:22	0/1:29	0/2:17	0/1:29	0/0:8	0/2:11	./.:0	0/1:10	0/1:14	./.:0	0/2:17	0/1:17	0/2:21	1/1:21	0/1:24	0/1:29	0/1:16	0/0:33	1/1:25	0/1:16	1/1:17	0/0:20	./.:0	1/1:23	0/0:19	1/1:21	0/1:38	1/1:16	0/1:23	1/1:6	./.:0	0/0:6	1/1:6	0/1:9	0/2:5	1/1:9	1/1:8	1/1:19	./.:0	1/1:17	1/1:5	0/1:6	1/1:5	2/2:14	./.:0	2/2:6	2/2:14	./.:0	0/0:9	1/1:21	0/0:19	./.:0	0/1:12	2/2:10	1/1:5	2/2:6	2/2:26	1/1:5	1/1:10	./.:0	0/1:9	0/0:14	1/1:16	2/2:14	0/0:15	0/2:6	./.:0	0/1:13	0/1:20	0/0:6	0/1:18	0/2:6	0/0:16	0/0:35	./.:0	0/2:15	0/0:23	1/1:7	0/2:33	0/0:21	0/1:27	0/0:32	0/1:28	0/0:17	0/0:14	0/1:17	0/2:34	3/3:28	1/1:22	1/1:22	0/2:23	0/1:24	./.:0	0/1:24	2/2:18	0/1:22	0/1:7	0/0:9	0/1:19	0/0:9	0/2:10	0/0:11	0/1:14	0/0:15	0/1:27	0/1:20	0/2:15	0/0:18	./.:0	1/1:34	0/1:31	./.:0	0/1:21	1/1:21	./.:0	0/1:37	0/1:37	0/0:28	0/0:19	1/1:18	1/1:26	0/1:18	0/0:45	0/0:22	0/1:22	1/1:24	1/1:28	0/0:22	0/1:38	0/1:26	0/1:33	./.:0	0/1:37	0/0:26	0/0:22	./.:0	./.:0	0/0:15	./.:0	0/0:17	0/0:7	1/1:16	0/1:10	0/0:20	0/1:16	0/2:15	2/2:9	2/2:7	1/2:6	0/2:15	./.:0	0/1:14	0/0:28	1/1:19	./.:0	0/0:18	0/1:21	0/1:15	0/1:17	1/1:17	0/1:16	2/2:16
un	18351	312	CG	GG,CA,GA	.	PASS	.	GT:DP	1/1:39	0/0:34	0/0:24	1/1:56	0/0:19	0/1:23	1/1:26	0/0:12	0/1:21	0/2:36	1/1:16	0/1:23	0/1:27	0/0:31	0/0:35	1/1:33	0/0:26	1/2:48	0/0:38	0/1:20	0/0:21	1/1:28	0/1:25	1/1:39	1/1:26	1/1:38	0/1:30	1/1:20	0/1:24	1/1:18	0/1:7	0/0:13	1/1:25	0/1:18	0/1:12	1/1:15	0/3:24	0/1:20	0/0:22	0/0:30	0/0:11	0/1:46	0/0:22	0/1:21	0/0:36	1/1:24	0/0:25	2/2:10	0/1:21	0/0:25	0/0:41	0/0:14	0/1:16	0/1:28	0/1:36	0/0:15	0/0:44	0/0:6	0/0:23	0/0:22	0/0:5	0/1:18	0/0:21	0/0:34	0/2:17	0/0:5	./.:0	1/1:32	0/0:47	0/1:11	0/0:43	1/1:23	1/1:35	1/2:56	0/1:51	1/1:39	0/1:19	0/0:28	0/0:57	0/0:37	0/1:35	0/0:49	0/0:39	0/0:8	0/0:19	0/0:41	0/0:33	0/0:27	0/2:16	0/0:28	0/1:25	0/0:37	0/1:18	0/1:38	0/0:15	0/0:51	0/2:7	0/0:5	0/0:38	1/2:19	0/0:22	0/1:27	0/1:14	0/0:17	0/1:41	1/1:12	0/1:28	0/0:32	1/1:15	0/1:48	0/1:32	0/0:28	0/0:33	0/0:25	0/1:60	0/1:47	1/1:28	0/0:32	1/1:52	0/1:22	0/0:28	1/1:24	0/1:68	0/0:38	0/1:23	0/1:41	1/1:53	1/2:22	0/1:43	0/1:37	0/1:69	0/1:19	0/0:26	0/1:37	0/0:27	0/0:14	0/1:17	0/1:31	0/0:18	0/0:26	0/0:13	0/0:24	0/0:22	0/1:14	0/0:10	0/0:14	0/0:9	0/0:17	./.:0	0/1:25	./.:0	0/0:12	0/1:21	0/1:22	0/0:31	0/0:23	0/1:24	0/0:17	0/0:26	0/1:22	0/0:13	0/0:31
un	18410	313	GTCG	ATCG,GCCG,GTCA,GTTG	.	PASS	.	GT:DP	0/0:18	0/0:18	0/1:10	0/0:15	0/0:8	0/0:9	0/0:7	./.:4	0/0:8	0/0:13	0/0:16	0/0:12	0/0:9	0/0:17	0/0:11	0/0:19	0/0:8	0/0:29	0/0:13	0/0:8	0/0:16	0/0:10	0/1:7	0/0:13	0/0:16	0/0:15	0/0:22	0/0:9	0/2:10	0/0:17	0/0:16	0/0:22	0/0:22	0/0:16	0/0:16	0/0:17	0/1:26	0/0:32	0/0:12	0/0:31	0/0:10	0/1:27	0/0:8	0/1:15	0/0:26	0/1:27	0/0:23	0/0:5	0/0:15	0/0:18	0/0:28	0/0:11	0/0:14	1/1:19	0/0:17	0/1:16	0/1:23	0/0:8	0/0:19	0/0:13	0/1:11	0/1:22	0/1:30	0/0:28	0/0:29	0/1:12	0/0:5	0/0:13	0/0:32	0/0:17	0/0:24	0/0:21	0/0:19	0/1:39	0/0:35	0/1:14	0/0:27	0/1:12	0/0:16	0/1:9	0/1:17	0/0:23	0/4:13	0/1:13	0/0:14	0/0:13	0/0:18	0/0:9	0/0:11	0/0:11	0/0:12	0/0:7	0/0:5	0/0:9	0/0:13	0/0:8	./.:4	./.:4	0/3:10	0/0:10	0/0:7	0/0:9	0/0:8	0/0:7	0/1:15	./.:0	0/0:9	0/0:10	0/0:9	0/0:18	0/0:16	0/0:8	0/0:7	0/0:16	0/0:19	0/0:15	0/0:11	1/1:7	0/0:10	0/0:10	0/0:13	0/0:13	0/1:28	0/0:19	0/0:17	0/0:17	0/0:16	0/0:11	0/0:16	0/0:16	0/0:26	0/0:11	0/0:25	0/0:7	0/0:15	0/0:8	0/0:5	0/0:7	0/0:11	0/0:5	0/1:5	0/1:12	0/0:7	./.:3	0/0:9	0/0:12	./.:4	0/1:10	./.:0	0/1:16	0/0:6	0/0:10	0/0:12	0/0:10	0/0:16	0/0:6	0/0:14	0/0:9	0/1:11	0/0:9	0/0:8	0/0:19
un	18528	315	ATGC	ATGT,CTGC,AGGC,ATCC	.	PASS	.	GT:DP	0/0:19	0/0:23	0/0:12	0/1:26	0/0:13	0/2:12	0/0:11	0/0:10	0/0:14	0/0:20	0/0:8	0/0:19	0/0:18	0/0:19	0/0:13	0/0:31	0/0:16	0/0:37	0/0:19	0/0:10	0/0:9	0/0:14	0/0:8	0/0:19	0/0:13	0/0:22	0/0:32	0/1:10	0/0:16	0/0:9	./.:0	0/0:7	1/2:32	0/0:12	0/0:8	0/0:9	0/2:23	0/0:20	0/0:12	0/0:9	0/0:15	0/0:21	0/1:14	0/0:13	0/0:16	0/0:5	0/0:18	./.:0	0/0:14	0/0:27	0/0:26	0/0:11	0/0:10	0/0:12	0/0:22	0/0:6	0/0:28	./.:3	0/0:16	0/0:7	0/0:5	0/0:18	0/0:20	0/1:24	0/4:8	1/2:6	0/0:7	0/0:6	0/0:25	./.:4	0/0:30	0/0:13	0/1:12	0/0:35	0/1:45	0/2:18	0/0:18	0/0:7	0/0:38	0/0:15	0/0:22	0/0:42	0/0:25	0/0:18	0/0:11	0/1:22	0/0:16	0/0:15	0/0:12	0/0:17	0/0:7	0/2:17	0/0:6	0/0:6	0/2:16	0/1:17	0/0:7	./.:0	0/0:16	0/0:11	0/0:8	0/0:10	0/2:7	0/0:12	0/0:22	0/0:10	0/0:17	0/2:22	0/0:16	0/1:23	0/0:31	0/0:16	0/0:13	0/0:9	0/2:38	0/0:18	0/0:22	0/0:18	0/1:27	0/0:21	0/0:15	0/0:15	0/0:23	0/0:14	0/0:11	0/0:31	0/1:28	0/0:11	0/0:31	0/0:12	0/3:28	0/0:10	0/0:24	0/0:21	0/0:23	0/0:11	0/0:8	0/1:20	0/0:11	0/0:5	0/0:6	0/0:14	0/0:9	1/1:7	0/0:8	0/0:10	./.:0	0/0:6	./.:4	0/0:9	./.:0	0/0:7	0/2:9	0/0:14	0/0:14	0/0:18	0/2:9	0/0:7	0/0:13	0/0:12	0/0:11	0/0:12
un	19236	327	GA	GT,TA	.	PASS	.	GT:DP	0/2:54	0/0:15	0/0:18	0/0:28	0/2:33	0/0:10	0/2:38	0/0:6	0/0:17	0/0:16	0/0:31	0/0:18	0/0:32	0/0:22	1/2:27	0/0:36	0/0:9	0/0:67	0/0:34	2/2:12	1/1:17	0/0:26	0/0:29	0/0:41	0/1:34	0/1:34	0/0:43	0/0:38	0/0:28	0/0:27	0/1:20	0/0:17	0/1:40	0/0:22	1/2:42	1/1:12	0/0:44	0/1:47	0/0:28	0/0:43	0/0:32	0/0:49	0/0:18	0/0:31	0/0:63	0/0:34	0/0:39	0/0:24	0/2:34	0/0:35	0/0:33	0/0:26	0/0:34	0/0:51	0/0:36	0/0:32	0/0:52	0/0:15	0/0:37	0/2:16	0/0:27	0/2:29	0/0:33	0/0:61	0/0:28	0/0:25	0/0:11	0/0:12	0/2:61	./.:0	0/0:53	./.:0	./.:0	0/0:46	0/0:48	0/0:33	0/0:42	0/0:29	0/2:56	0/1:36	0/0:34	0/0:66	1/2:35	0/1:45	0/0:23	0/0:51	0/0:37	0/0:32	0/0:48	0/1:28	0/0:45	0/2:54	0/0:14	0/0:38	0/2:36	0/0:32	0/0:7	0/0:15	0/0:35	0/0:21	0/0:24	0/0:9	0/0:29	0/0:19	0/2:47	0/0:33	0/1:33	0/2:29	0/0:19	0/0:43	0/1:44	0/0:28	0/0:26	2/2:13	1/1:34	0/0:62	0/0:21	0/0:28	0/1:34	0/1:47	0/1:38	1/2:37	0/0:27	0/0:48	0/0:15	0/1:41	0/0:60	0/1:51	1/2:67	0/0:16	0/2:78	0/0:38	1/2:63	0/0:22	0/0:22	0/1:27	0/2:31	0/0:36	0/0:21	0/1:32	0/0:10	0/2:27	0/0:27	0/0:32	0/0:21	0/0:16	2/2:11	0/0:32	0/0:18	0/0:36	0/0:20	0/0:38	0/2:30	0/2:25	0/0:40	0/0:35	0/0:23	0/0:21	0/0:36	0/0:38	0/0:28	0/0:33
un	20062	341	AATGA	TATGA,ACTGA,ACTGT,AACGA,AATTA	.	PASS	.	GT:DP	0/0:38	0/0:16	0/0:19	./.:0	0/2:29	0/2:26	0/2:21	0/1:15	0/0:13	1/2:49	0/0:12	1/5:29	0/0:26	0/2:27	0/0:30	1/2:37	0/2:29	0/0:26	0/0:33	0/1:13	0/0:41	0/0:21	0/0:18	0/0:40	0/1:29	0/0:38	0/0:43	0/0:22	0/0:35	./.:0	0/0:9	0/1:18	0/2:24	0/0:18	0/0:22	0/0:22	0/1:21	0/1:39	0/0:25	0/0:18	0/1:20	1/1:41	0/0:25	0/0:30	./.:0	1/1:15	0/2:22	0/0:13	0/0:33	0/0:37	0/2:44	1/1:12	./.:0	0/0:42	0/0:14	0/0:12	0/0:52	./.:0	0/2:26	0/0:11	0/0:5	./.:0	0/0:28	0/0:41	0/0:26	0/1:11	0/0:11	1/1:9	0/0:28	1/1:17	0/0:38	1/1:15	0/1:33	0/0:57	0/0:45	1/1:24	0/0:25	0/0:18	3/3:31	0/2:34	0/0:46	0/0:52	0/0:22	0/0:10	0/2:20	0/0:40	0/2:34	0/0:38	0/0:27	0/0:38	0/2:21	0/0:39	./.:4	0/0:23	0/2:31	0/0:40	0/0:7	0/0:19	0/2:22	0/0:29	0/2:25	0/0:17	0/2:29	0/2:27	0/0:42	0/0:11	0/0:15	0/0:37	0/0:22	0/1:41	0/0:26	1/1:37	0/0:13	1/2:27	0/0:68	0/0:60	0/0:35	0/1:40	0/1:31	0/0:31	0/0:33	0/0:40	0/0:40	2/2:17	1/1:14	0/1:53	0/0:50	0/0:26	./.:0	0/0:35	0/0:69	0/0:32	0/0:54	0/2:48	2/2:19	0/1:25	0/0:26	./.:0	0/2:28	0/4:15	./.:3	2/2:18	0/1:26	0/0:20	0/0:18	0/0:12	0/0:13	0/0:32	0/0:14	0/0:36	./.:4	0/0:23	0/2:29	0/1:19	0/0:24	0/2:38	0/2:26	0/2:27	0/0:35	0/0:16	0/0:28	0/1:21
un	20239	344	CA	CG,AA	.	PASS	.	GT:DP	0/2:18	0/1:28	0/0:19	0/0:32	0/0:27	0/0:21	0/0:33	0/0:12	0/1:17	0/1:26	0/0:16	0/0:32	0/1:35	0/0:26	0/0:24	0/0:112	0/0:19	0/1:52	0/0:24	0/0:19	0/0:32	0/1:14	0/1:19	0/0:29	0/1:24	0/2:23	1/1:79	0/0:17	0/0:23	0/0:37	0/0:28	0/0:56	0/0:54	0/1:31	1/1:45	0/1:40	0/0:69	0/1:60	0/1:44	0/0:44	0/0:39	0/0:87	0/0:39	0/0:42	0/0:79	0/0:61	0/1:47	0/0:23	0/0:47	0/0:61	0/1:70	0/0:27	0/0:53	0/0:54	0/0:50	0/0:40	0/0:72	0/0:31	0/0:64	0/0:52	0/0:19	0/0:51	0/0:71	0/0:73	0/1:57	0/0:27	0/0:24	0/0:37	0/0:78	0/0:56	0/0:73	0/0:56	1/1:47	0/0:78	0/0:65	0/0:64	0/1:60	0/1:61	0/0:36	0/0:26	0/0:29	0/0:35	0/0:26	0/0:27	0/0:18	0/0:24	0/0:44	0/0:28	0/0:18	0/0:37	0/0:29	0/1:30	0/0:20	0/0:19	0/1:34	0/0:15	0/0:10	0/0:13	0/2:16	0/0:12	0/0:27	0/0:26	0/1:14	0/0:75	0/0:28	0/1:21	0/1:26	0/0:19	0/1:10	0/0:28	0/0:29	0/0:14	0/0:13	1/1:22	0/0:60	0/1:38	0/1:22	0/0:35	0/1:29	0/0:21	0/0:23	0/1:24	0/0:50	0/0:38	0/0:21	0/1:37	0/0:44	0/1:33	0/0:44	0/1:36	0/1:50	0/0:30	0/0:38	0/1:33	0/0:30	0/0:25	0/0:18	0/0:31	0/0:20	0/0:24	0/1:7	0/0:21	0/0:22	0/1:22	0/0:12	0/1:11	0/0:13	0/0:16	0/0:11	0/1:31	0/1:15	0/0:25	0/0:21	0/0:20	1/2:25	0/0:21	0/0:39	0/0:13	0/0:22	0/0:21	0/0:26	0/0:50
un	20416	347	A	G	.	PASS	.	GT:DP	0/0:49	0/0:33	0/0:19	0/1:45	0/0:29	0/0:29	0/1:60	0/0:22	0/0:28	0/0:37	0/0:34	0/0:29	0/0:18	0/0:42	0/0:56	0/0:58	0/0:36	0/0:76	0/0:43	0/0:21	0/0:28	0/0:20	0/0:32	0/0:48	0/0:33	0/0:49	0/0:57	0/0:36	0/0:39	0/0:48	0/0:21	0/0:36	0/0:62	0/0:16	0/0:16	0/0:38	0/0:32	0/0:47	0/1:21	0/0:44	0/0:39	0/1:69	0/0:41	0/1:36	0/0:71	0/0:51	0/0:46	0/0:19	0/0:42	0/0:58	0/0:63	0/0:26	0/1:33	0/1:45	0/0:30	0/0:39	0/0:42	0/0:8	0/0:29	0/0:36	0/0:28	0/0:34	0/0:48	0/0:48	0/1:33	0/0:25	0/0:16	0/1:24	0/0:73	0/1:29	0/0:47	0/0:49	0/0:35	0/0:81	0/0:55	0/0:48	0/0:38	0/0:20	0/0:82	0/0:53	0/0:41	0/0:90	0/0:41	0/0:51	0/0:33	0/0:53	0/0:34	0/0:36	1/1:21	0/0:48	0/0:47	0/0:37	0/0:25	0/0:45	0/0:45	0/0:38	0/0:23	0/0:15	0/0:43	0/0:22	0/0:31	0/0:20	0/1:32	0/0:34	0/0:44	0/0:27	0/0:28	0/0:27	0/0:19	0/0:55	0/0:50	0/1:45	0/0:27	0/0:39	0/0:98	0/0:71	0/0:62	0/0:46	0/0:53	0/0:44	0/0:53	0/0:43	0/0:57	0/0:37	0/0:49	0/0:37	0/0:66	0/0:29	0/1:56	0/0:56	0/0:89	0/0:35	0/0:46	0/1:34	0/1:29	0/0:35	0/0:41	0/0:41	0/0:42	0/0:29	0/0:29	0/0:36	0/0:23	0/0:23	0/0:15	0/0:34	0/1:18	0/0:33	0/0:23	0/0:31	1/1:8	0/1:26	0/0:34	0/1:38	0/1:42	0/0:45	0/0:23	0/0:35	0/0:32	0/0:24	0/0:30	0/0:40
un	21065	358	CAC	CAG,CTC,CTG,TAC	.	PASS	.	GT:DP	0/0:43	1/1:36	0/1:19	0/1:38	1/1:35	0/0:20	0/1:33	0/0:25	1/1:17	0/0:37	0/1:38	0/0:8	0/1:29	1/1:15	0/0:28	0/1:38	0/0:33	0/1:42	0/1:26	0/0:22	0/1:22	0/1:26	0/1:27	1/1:34	0/1:19	1/1:40	0/1:43	0/1:24	1/1:35	1/1:19	0/1:13	0/1:22	1/1:33	0/1:11	0/1:27	0/0:29	1/1:13	0/1:32	1/1:7	0/1:31	0/1:15	0/1:39	0/0:13	0/1:26	0/0:28	0/0:49	0/0:36	0/1:12	1/1:26	1/1:29	0/0:42	0/0:12	0/1:25	0/0:38	0/0:27	1/2:22	0/1:37	0/0:13	0/1:20	0/1:20	0/0:30	0/0:35	0/0:12	1/1:38	0/1:25	0/0:15	0/0:9	0/1:26	0/1:40	0/0:23	0/0:45	0/0:28	0/0:27	0/1:50	0/1:48	0/0:34	0/1:26	1/1:16	0/1:60	0/1:37	0/1:40	0/1:94	0/0:35	0/0:19	0/1:35	0/0:56	0/1:41	0/4:43	0/1:37	1/1:21	0/0:33	1/1:25	1/1:18	0/0:17	1/1:19	0/1:41	0/1:11	0/0:18	0/0:31	0/0:31	0/0:32	0/1:20	./.:4	0/0:10	1/1:33	1/1:29	1/1:24	1/3:33	1/1:18	1/1:41	0/1:38	0/0:36	0/1:37	0/1:26	1/1:53	1/1:59	0/0:53	0/0:71	0/1:46	0/0:41	0/0:34	0/0:47	1/1:34	0/0:62	1/1:32	0/1:44	0/0:42	0/1:27	0/0:66	0/1:34	0/0:77	0/1:29	0/0:54	0/1:55	1/1:31	0/0:25	0/0:29	0/1:45	0/0:20	0/1:26	1/2:17	0/0:42	0/0:9	0/0:15	0/1:12	0/0:22	0/1:19	0/0:20	0/1:7	0/0:38	./.:3	0/1:12	0/0:14	0/0:18	0/1:27	0/1:32	1/1:25	0/1:9	1/2:25	0/1:26	0/0:20	1/1:24
un	21360	363	CAC	CAA,TAC,CTC	.	PASS	.	GT:DP	0/0:8	0/0:11	2/2:6	0/0:29	0/0:17	0/0:13	1/2:19	./.:0	./.:4	0/1:28	0/0:15	0/0:16	0/0:8	0/0:25	0/0:9	0/0:16	0/0:10	0/0:17	0/0:7	0/0:8	0/0:9	0/0:18	0/0:16	0/0:8	0/0:16	0/0:10	0/0:20	0/0:6	0/0:18	0/0:12	0/0:5	0/0:8	0/1:13	./.:3	0/0:13	0/0:7	0/1:13	0/0:14	0/0:10	0/0:12	0/0:8	0/0:13	0/0:8	0/0:13	0/0:23	0/0:18	./.:4	0/0:7	0/0:13	0/0:27	0/0:19	0/0:7	0/0:11	0/0:15	./.:4	0/0:7	0/0:19	./.:0	0/0:11	./.:4	./.:4	0/0:10	0/0:21	0/0:18	0/0:12	0/0:10	0/0:5	0/0:9	0/0:24	0/0:5	0/0:18	0/0:14	0/0:10	0/0:37	0/0:27	0/0:19	0/0:15	0/0:12	0/0:33	0/0:14	0/0:12	0/0:27	0/0:14	0/0:22	0/0:19	0/0:14	0/1:12	0/0:14	0/0:8	0/0:22	0/0:22	0/0:22	0/0:10	0/0:11	0/0:13	0/0:10	0/0:6	0/0:5	0/0:15	0/0:8	0/0:5	0/0:9	0/1:11	0/0:11	1/1:20	1/2:12	0/0:15	0/0:22	0/0:10	0/0:26	3/3:12	0/2:14	0/0:12	0/0:7	0/0:35	0/1:26	0/1:27	0/0:25	0/0:30	0/1:14	0/0:11	0/0:17	0/0:27	0/0:19	0/0:18	0/0:18	0/0:14	0/2:12	1/1:20	0/1:13	0/0:15	0/0:10	0/0:25	0/0:21	0/0:25	0/0:10	0/0:7	0/0:15	0/0:7	0/0:10	0/0:6	0/0:8	0/2:6	./.:3	0/0:7	0/1:5	./.:0	0/0:10	./.:0	0/0:21	./.:4	0/0:13	0/1:14	0/0:6	0/0:14	0/0:18	0/0:6	0/0:8	0/0:14	0/0:17	0/1:15	2/2:12
un	22363	380	GAAG	GGAG,GAAA,CAAG,GACG	.	PASS	.	GT:DP	0/1:18	0/1:10	0/0:13	0/1:19	0/0:12	0/0:11	0/0:16	0/0:5	./.:3	0/1:21	0/0:11	0/0:22	0/0:15	0/0:13	0/0:8	0/0:16	0/1:10	0/0:21	0/0:18	0/0:13	0/0:16	0/0:16	0/1:9	0/0:15	0/0:8	0/0:11	0/0:16	0/0:7	0/1:11	1/1:16	./.:0	0/0:14	0/0:18	0/0:10	0/0:6	./.:4	0/0:16	0/0:9	0/0:7	0/0:11	./.:0	0/0:21	0/0:5	0/1:17	0/1:23	0/0:14	0/0:10	0/4:8	0/0:10	0/0:19	0/0:31	0/0:11	0/0:19	0/0:12	0/0:11	0/0:7	0/0:25	0/0:5	0/0:13	0/1:5	0/0:9	0/0:16	0/0:7	0/0:20	0/0:12	0/0:6	./.:0	0/0:8	0/0:26	0/0:14	0/0:14	0/0:13	0/0:20	0/0:23	0/0:27	0/1:13	0/1:15	0/0:8	0/1:18	0/0:11	0/0:18	0/0:24	0/0:8	0/0:16	0/0:7	0/0:13	0/0:15	0/0:18	0/1:9	0/0:14	0/0:9	0/1:24	0/0:7	0/0:11	0/0:12	0/0:11	./.:0	0/0:8	0/0:13	0/0:7	0/0:8	0/0:7	0/0:9	0/0:6	0/1:24	0/0:12	0/0:7	0/0:16	1/1:9	0/0:15	0/0:12	1/1:8	0/0:5	0/0:17	0/0:26	0/0:15	0/0:11	0/0:11	0/0:31	0/0:10	0/0:10	0/0:19	0/0:31	0/0:17	0/0:14	0/0:19	0/0:29	0/0:23	0/0:22	0/1:13	0/1:28	0/0:5	0/0:13	0/0:13	0/0:10	0/0:13	0/0:5	0/0:8	0/0:6	./.:0	1/1:5	0/1:12	./.:3	0/0:6	./.:4	./.:4	./.:0	0/0:8	./.:3	0/0:10	./.:0	0/0:5	0/0:11	0/1:5	0/0:10	0/2:13	./.:0	0/0:7	0/3:14	0/0:11	0/0:13	0/0:18
un	22481	382	CCG	CCA,CTG,ACG	.	PASS	.	GT:DP	0/0:24	./.:0	0/0:11	0/0:29	0/0:19	0/0:14	0/1:31	0/0:14	0/1:7	0/1:36	0/2:17	0/0:14	0/0:19	0/0:26	./.:0	./.:0	0/0:14	./.:0	0/0:13	0/0:11	0/0:13	0/0:12	1/1:19	0/1:25	0/0:7	0/0:14	0/0:18	0/0:6	./.:0	0/0:30	./.:0	0/1:22	0/1:30	0/1:19	0/2:25	1/1:10	0/0:35	0/1:32	0/0:19	0/0:30	./.:0	0/0:31	0/0:26	0/2:29	0/2:41	1/1:47	0/0:24	0/0:7	0/0:19	./.:0	./.:0	0/0:13	0/1:29	./.:0	./.:0	0/0:25	0/1:41	./.:0	0/0:33	0/1:21	./.:0	0/0:37	1/1:45	./.:0	0/0:24	./.:0	./.:0	0/2:19	0/2:50	./.:0	2/2:22	0/0:35	0/0:38	0/0:44	0/0:48	0/0:52	0/0:33	0/0:26	0/0:27	0/0:23	./.:0	0/1:47	0/1:19	0/0:19	0/0:16	1/1:19	0/1:20	0/1:19	0/1:15	0/0:18	0/1:20	./.:0	./.:3	0/0:19	0/0:29	0/1:27	0/1:10	0/1:11	0/1:20	0/2:14	0/0:11	0/0:13	./.:0	0/0:13	0/1:33	0/1:14	0/0:24	0/0:22	0/1:16	0/2:29	1/2:17	0/0:17	./.:0	0/0:14	0/1:44	1/1:39	0/0:19	0/0:18	0/0:31	./.:0	0/2:17	0/0:19	0/0:33	0/0:23	0/0:16	1/1:10	0/0:37	0/0:25	0/0:30	0/1:19	0/0:52	0/0:13	0/0:24	0/0:21	1/1:11	./.:0	0/0:12	0/0:16	0/0:11	0/0:10	./.:0	0/0:14	2/2:7	0/0:12	0/0:9	./.:3	0/3:9	0/1:9	0/0:10	0/0:23	0/0:7	0/2:19	0/0:15	0/0:12	0/0:18	0/0:18	0/0:5	./.:0	0/0:20	./.:0	0/0:13	0/0:30
un	23307	396	CTTTA	TGTTA,CTATA,TTTTA,CTTCA,CTTTC	.	PASS	.	GT:DP	0/3:45	0/0:40	0/5:30	0/0:36	0/0:21	0/0:32	0/0:43	0/1:24	0/1:16	0/0:36	0/0:19	0/0:33	0/1:32	0/0:30	0/1:32	0/2:65	0/2:25	0/1:57	0/1:33	0/0:27	0/0:23	0/0:31	0/3:16	0/3:34	0/0:34	0/3:32	0/0:50	0/0:20	0/0:29	0/0:21	0/0:6	0/0:26	0/2:19	0/0:18	0/0:24	0/2:20	0/1:27	0/0:28	0/0:19	0/0:38	0/0:12	0/0:36	0/0:17	0/0:31	0/0:51	0/0:19	0/0:28	1/1:11	0/2:25	0/1:33	0/0:43	0/0:19	0/0:24	0/0:25	0/0:39	0/0:25	0/0:51	0/1:11	0/0:35	0/2:12	0/0:8	0/0:30	0/0:24	0/0:44	0/1:25	0/1:13	./.:0	0/0:27	0/2:55	0/1:24	0/0:38	1/1:23	0/1:25	0/0:63	0/0:54	0/0:32	0/0:34	0/0:20	0/0:49	0/1:26	0/0:36	0/0:54	0/0:41	0/0:35	0/0:17	0/0:41	0/0:38	0/0:30	0/1:33	0/0:25	0/0:31	0/0:56	0/0:15	0/0:32	0/0:27	0/0:35	0/0:23	0/0:8	0/0:16	0/0:26	0/0:35	0/1:18	0/0:25	0/0:37	0/0:43	0/0:27	0/0:42	0/0:39	0/0:23	0/0:39	0/0:31	0/0:31	0/0:29	1/3:25	0/0:50	0/3:58	0/0:29	0/0:39	0/0:46	0/0:29	0/2:34	0/0:23	./.:0	0/0:33	0/0:30	0/0:27	0/0:47	0/1:26	0/0:46	0/1:34	0/0:58	0/3:26	0/0:47	0/1:35	0/0:33	0/0:17	0/0:21	0/0:17	0/0:22	0/2:39	0/0:7	0/1:23	0/0:20	0/2:17	0/0:29	0/1:22	0/0:12	0/0:9	0/0:13	0/1:31	0/0:17	0/0:16	0/0:27	0/0:27	0/0:26	0/0:25	0/0:38	0/0:22	0/0:38	0/4:18	0/0:21	0/0:34
un	23602	401	AA	GA,AT	.	PASS	.	GT:DP	0/1:50	0/0:26	0/1:21	0/0:32	0/1:19	0/0:15	0/0:40	0/0:15	0/1:17	0/0:34	0/1:27	0/0:24	0/0:16	0/1:38	0/0:31	0/0:24	0/0:25	0/0:53	0/0:18	0/0:21	0/0:12	0/0:16	0/0:27	0/0:26	0/0:22	0/0:28	0/0:25	0/0:18	0/0:24	0/0:15	0/0:6	0/0:13	0/1:19	0/1:10	0/0:11	1/1:16	0/0:18	0/0:26	0/0:14	0/0:25	0/0:18	0/0:25	0/2:12	0/2:19	0/0:27	0/0:16	0/0:27	0/0:5	0/0:24	0/0:30	0/0:28	0/0:12	0/0:21	0/0:26	0/0:15	0/0:25	0/0:32	0/0:5	0/0:15	0/0:5	0/0:10	0/0:22	0/0:33	0/0:31	0/0:17	0/0:14	0/0:7	0/0:14	0/2:33	0/0:16	2/2:27	0/0:7	0/0:15	0/0:32	0/0:40	0/0:27	0/0:25	0/0:23	0/0:27	0/2:26	0/0:46	0/0:56	0/1:26	0/0:35	0/0:27	0/0:17	0/0:34	0/0:35	0/0:26	0/1:31	0/0:31	0/1:25	0/0:23	0/1:21	0/1:31	0/0:27	0/0:12	0/0:7	0/1:23	0/0:9	0/0:9	0/0:20	0/0:11	0/2:18	0/1:22	0/0:24	0/0:16	0/0:20	0/0:22	0/1:39	0/0:14	0/1:24	0/0:19	0/0:31	0/0:51	0/1:55	0/1:23	0/0:22	0/0:45	0/0:45	0/1:24	0/1:39	0/0:33	0/1:33	0/0:29	0/0:29	0/0:35	0/0:24	0/0:54	0/0:25	0/1:59	0/0:18	0/1:58	0/0:22	0/1:19	0/1:16	0/0:20	0/0:18	0/0:23	0/0:18	0/0:6	0/1:16	0/0:15	0/0:13	0/0:9	0/0:14	0/0:12	0/0:18	0/1:9	0/0:37	0/0:6	0/0:17	0/0:23	0/0:19	0/1:31	0/1:35	0/0:18	0/0:23	0/0:15	0/0:19	0/0:15	0/0:25
un	23661	402	CTG	CTA,CCG,ATG	.	PASS	.	GT:DP	0/0:26	0/0:10	./.:0	0/0:10	0/0:26	./.:4	./.:0	0/0:10	./.:4	0/0:15	./.:0	0/0:20	0/0:14	1/1:7	0/0:15	./.:0	0/0:9	./.:0	0/0:11	0/0:13	0/0:10	0/1:12	./.:0	0/1:5	./.:0	0/0:8	./.:0	./.:0	0/0:11	./.:0	./.:0	0/0:6	0/1:28	0/0:21	0/0:13	0/0:5	0/0:12	0/0:5	0/0:9	0/0:13	./.:0	0/0:10	0/0:23	0/1:25	0/0:30	0/0:17	0/1:20	0/0:8	0/0:11	0/0:19	0/0:10	./.:0	0/0:23	0/0:32	./.:0	0/0:21	./.:0	./.:0	0/0:19	0/0:20	0/0:5	0/0:20	0/0:10	0/0:26	./.:0	0/1:9	0/0:9	0/0:10	0/0:29	0/0:21	1/1:11	0/0:21	0/0:20	./.:0	0/0:23	0/0:12	0/0:21	0/0:18	0/0:10	./.:4	0/0:30	0/0:21	0/0:15	0/0:8	./.:0	0/0:12	./.:0	0/0:16	./.:0	0/0:7	1/1:17	./.:0	0/0:8	0/0:18	0/0:33	0/0:17	0/0:7	0/0:6	./.:0	0/0:7	./.:0	0/0:17	0/0:6	0/0:16	./.:0	0/0:17	0/0:12	0/0:14	0/1:16	0/0:7	0/0:24	./.:0	0/0:18	./.:0	0/0:31	0/0:29	0/0:13	0/0:18	0/1:22	0/0:20	0/0:18	1/1:10	./.:0	1/1:10	0/0:16	0/0:27	0/0:18	1/1:17	0/0:33	0/0:13	0/2:34	0/0:34	1/1:13	0/3:23	0/0:8	0/0:7	./.:0	0/1:12	./.:0	./.:0	0/0:7	1/1:12	0/0:23	./.:0	0/0:9	./.:0	0/0:7	0/0:18	./.:4	0/0:19	0/0:5	0/0:13	./.:3	0/0:13	./.:0	0/1:15	1/1:10	./.:0	0/0:13	0/2:25	./.:0	0/0:16
un	23838	405	TACCA	AACCA,ATCCA,TAGCA,TACCG,AACTA	.	PASS	.	GT:DP	0/2:15	0/2:15	0/0:10	0/0:19	./.:3	0/0:6	0/0:10	./.:0	0/0:8	0/0:13	0/0:5	0/0:11	0/0:6	0/0:16	0/0:11	0/1:25	0/0:5	0/0:27	0/0:5	0/1:10	./.:0	0/0:11	1/1:8	0/1:21	0/0:10	0/0:9	0/1:21	./.:0	0/0:13	0/0:9	./.:4	./.:0	./.:3	0/0:17	0/0:13	0/0:7	0/0:25	0/0:14	./.:4	0/0:10	0/0:10	0/0:19	0/0:7	0/0:20	0/0:17	0/0:20	0/0:13	0/0:7	0/0:16	0/0:15	0/0:13	2/2:16	0/0:11	0/0:21	0/1:11	0/0:13	0/0:28	./.:3	0/0:13	0/0:12	4/4:5	1/1:14	0/0:7	0/0:16	0/0:11	0/0:7	./.:0	0/0:9	0/0:29	1/1:15	0/0:30	1/1:11	0/2:13	0/0:28	0/0:22	0/5:16	0/2:11	0/0:14	0/0:9	0/0:12	0/0:13	0/0:21	0/0:16	0/0:5	0/0:5	0/0:11	0/0:5	0/0:5	0/0:15	0/0:8	0/0:15	0/0:16	0/3:5	./.:4	./.:3	0/0:10	./.:4	0/0:5	0/0:16	0/0:6	./.:4	0/0:9	0/1:5	0/0:5	0/0:17	0/0:10	2/3:6	0/0:9	0/0:7	0/1:16	0/0:9	3/3:5	0/1:6	0/0:6	0/2:17	0/2:25	0/0:10	0/0:15	0/0:14	0/0:6	0/0:11	0/1:10	0/0:33	0/3:9	1/1:7	0/0:18	0/0:18	0/0:15	0/0:16	0/0:10	0/0:30	0/0:8	0/0:18	0/1:12	0/0:8	./.:0	0/0:9	0/0:13	0/0:7	0/0:7	0/0:6	0/0:7	./.:4	0/1:5	0/0:8	0/0:5	./.:4	0/0:5	0/0:6	./.:4	0/0:6	0/0:6	0/0:12	0/0:5	0/0:7	0/0:17	0/1:9	0/0:11	0/1:11	0/0:5	0/0:5	0/0:10
un	23897	406	CG	CA,TG	.	PASS	.	GT:DP	0/1:52	0/0:23	0/1:28	0/0:34	0/0:24	0/0:26	0/0:44	0/1:18	0/0:23	0/0:29	0/0:32	0/0:37	0/0:44	0/0:25	0/1:31	0/0:32	0/1:25	0/1:53	0/1:41	0/1:27	0/1:24	0/1:21	0/0:34	0/0:46	0/0:27	0/0:29	0/0:41	0/0:18	0/0:23	0/1:31	0/0:19	0/0:25	0/0:31	0/0:30	0/0:33	0/0:27	0/0:45	0/0:31	0/1:23	0/1:31	0/0:18	1/1:59	0/0:29	0/0:23	0/0:39	0/0:37	0/0:27	0/1:15	0/0:20	0/0:43	0/0:32	0/0:19	0/1:23	0/0:46	0/0:30	0/0:18	0/0:35	0/2:7	0/1:29	0/0:16	0/0:20	0/0:20	0/0:37	0/0:50	0/0:24	0/0:19	0/0:15	0/0:18	0/1:40	0/1:22	0/1:45	0/0:23	0/0:28	0/0:53	0/0:51	0/0:30	0/1:34	0/0:28	0/0:64	0/0:29	0/0:36	0/1:72	0/0:45	0/0:43	0/0:29	0/0:29	0/1:37	0/1:32	0/0:26	0/1:30	0/1:31	0/0:38	0/1:16	0/0:22	0/0:28	0/1:24	0/0:17	0/0:11	0/0:37	0/1:20	0/0:25	0/0:29	0/0:18	0/0:30	0/0:38	0/0:19	0/1:27	0/1:30	0/0:20	1/1:30	0/1:41	0/0:35	0/1:23	0/0:26	0/0:52	0/0:44	0/0:40	0/0:40	0/0:53	0/0:32	0/0:30	0/0:34	0/0:58	0/1:44	0/0:35	0/0:31	0/0:56	0/0:33	0/1:47	1/1:34	0/0:65	0/0:34	0/0:39	0/0:25	0/0:34	0/0:13	0/0:19	0/0:18	0/0:24	0/0:20	0/0:11	0/0:26	0/1:12	0/0:19	1/2:11	0/1:17	1/1:11	0/0:19	0/0:9	0/0:33	0/0:6	0/1:25	0/0:29	0/0:21	0/0:34	0/1:11	0/1:28	0/0:16	0/1:22	0/0:26	0/1:15	0/1:27
un	23956	407	GCTA	CCTA,GCTT,GCAA,GTTA	.	PASS	.	GT:DP	0/2:19	0/1:15	1/1:11	0/1:18	0/2:5	0/2:15	1/1:20	0/1:13	0/0:17	0/2:33	1/2:18	1/2:13	0/0:19	0/0:29	0/1:14	1/2:28	0/1:16	2/2:41	1/1:26	1/1:11	0/1:16	1/2:18	0/2:13	1/2:19	1/1:26	0/0:25	0/1:36	0/1:16	2/2:17	1/1:10	0/2:5	1/1:8	1/2:19	0/0:8	1/2:16	1/1:19	2/2:28	0/1:22	0/0:13	0/1:27	0/0:14	1/1:26	2/2:10	2/2:14	1/2:36	0/1:16	1/1:19	1/2:9	0/2:17	0/0:25	1/2:17	0/0:22	0/1:15	0/1:31	1/1:22	1/2:19	0/2:32	0/1:7	0/0:14	0/2:9	0/0:6	0/0:19	1/1:24	0/1:23	0/0:15	0/2:11	./.:4	0/1:12	0/0:28	0/0:14	0/0:26	0/0:18	0/0:12	0/0:50	0/0:37	0/0:22	0/0:10	1/1:8	0/1:44	0/0:21	1/2:31	0/0:29	0/2:16	0/0:21	0/4:10	0/1:17	0/0:24	0/1:20	0/2:11	1/1:29	1/1:9	0/1:18	0/0:14	1/1:26	0/0:8	0/0:22	1/2:7	2/2:10	1/2:18	0/0:13	0/1:17	2/2:8	0/2:14	1/1:18	0/0:20	0/0:8	1/2:16	0/0:18	0/1:12	0/1:32	0/2:18	0/1:15	0/2:13	0/0:18	0/2:36	1/1:41	0/2:21	0/0:21	2/3:24	1/2:13	0/0:9	0/0:14	0/1:33	0/2:24	0/1:25	1/1:33	0/0:30	0/1:22	0/2:30	0/2:23	0/2:44	0/0:14	1/2:30	2/2:33	1/1:28	0/0:8	0/0:13	0/0:25	0/0:23	0/1:7	./.:0	0/1:21	0/1:14	0/0:9	0/0:8	1/2:14	1/1:8	0/0:14	./.:0	0/1:19	0/0:11	0/2:15	0/0:19	0/1:12	0/2:12	0/1:14	0/1:18	0/0:8	0/2:12	0/1:19	0/0:23	0/1:20
un	24074	409	TCACG	CCACG,TTACG,TCATG,CCACA,TCACA,TCCCG	.	PASS	.	GT:DP	0/0:24	0/1:11	0/0:11	0/0:13	0/1:9	0/6:10	0/0:18	0/0:5	1/1:5	0/0:23	0/0:9	0/0:9	0/0:15	0/0:13	0/0:9	0/1:21	0/1:7	0/0:20	0/5:6	0/1:14	1/1:19	1/1:9	0/0:9	0/2:19	0/1:12	0/0:16	0/0:15	0/0:9	0/0:8	0/0:23	0/0:11	0/1:20	0/0:21	0/0:11	0/0:24	0/2:16	0/1:26	0/0:25	0/1:13	0/1:30	1/1:9	0/0:31	0/0:12	0/0:21	0/0:14	0/3:34	0/0:22	./.:0	0/1:24	0/1:39	0/0:18	0/0:15	0/4:21	0/0:28	0/0:21	0/1:27	0/0:20	./.:0	0/1:18	0/0:10	0/1:9	0/0:21	0/0:26	0/1:30	0/4:16	0/0:7	./.:0	0/0:13	0/0:36	0/0:19	0/0:27	0/1:27	0/2:22	0/3:39	0/1:34	0/0:18	0/2:12	0/0:20	0/0:13	0/1:12	0/1:13	1/1:28	0/1:13	0/0:11	0/0:7	0/2:15	0/0:17	0/1:16	./.:4	./.:4	0/0:6	0/0:10	./.:0	0/0:5	0/0:12	0/0:9	0/0:5	./.:0	0/3:10	0/0:9	1/1:9	0/1:9	./.:0	0/0:12	0/0:11	0/0:10	0/0:14	0/0:15	0/1:11	0/0:18	0/0:14	0/0:13	0/1:10	0/0:6	0/0:23	0/0:23	./.:4	0/0:7	0/3:20	0/0:9	0/1:10	0/0:5	0/0:27	0/0:12	1/2:8	0/0:19	0/0:26	3/3:6	0/1:21	0/1:18	0/0:17	0/1:8	0/0:25	0/0:13	0/0:11	./.:3	1/1:5	1/1:8	0/0:9	0/1:7	0/0:5	0/0:6	./.:3	./.:0	./.:0	0/0:7	./.:4	0/1:6	./.:3	0/0:8	./.:0	./.:0	0/1:10	./.:0	0/0:9	0/0:12	0/0:11	./.:0	0/0:8	0/1:10	0/2:9	0/0:24
un	24959	424	GGAA	AGAA,GGTG,GTAA	.	PASS	.	GT:DP	0/2:27	0/0:19	1/1:11	./.:0	0/0:17	0/0:18	0/1:24	0/0:9	0/1:16	0/0:38	0/0:25	0/0:29	0/0:24	0/0:22	0/0:20	0/1:34	0/0:18	0/0:37	0/0:31	0/0:19	0/0:21	0/0:15	0/2:14	0/0:18	0/0:12	0/2:21	0/0:18	0/1:12	0/1:22	0/1:20	0/0:11	0/0:15	0/0:35	./.:4	0/0:21	0/0:26	0/0:29	0/0:32	0/0:24	0/0:25	0/0:6	0/1:38	0/0:20	0/0:29	0/2:30	./.:0	0/0:30	0/1:11	0/0:26	0/0:18	0/0:40	0/1:16	0/0:13	0/0:34	0/0:11	0/0:17	0/3:49	0/0:12	0/0:36	0/2:16	0/0:11	0/2:29	0/1:20	0/2:36	0/0:25	0/0:11	0/2:6	0/0:16	0/0:37	0/1:34	0/0:40	0/2:28	0/0:29	0/0:48	0/0:39	0/1:27	0/0:28	0/1:14	0/0:46	0/0:24	0/0:8	0/2:36	1/1:7	0/0:25	0/0:13	0/0:21	0/1:30	0/0:12	0/0:27	0/0:25	0/1:25	0/0:22	0/0:14	0/0:29	0/0:17	0/1:28	0/0:18	0/0:13	0/0:23	0/0:21	0/0:11	0/2:21	0/1:15	0/0:13	0/1:29	0/1:19	0/0:25	0/0:18	0/2:12	0/2:30	0/2:20	0/2:25	0/0:15	0/2:12	0/0:45	0/0:28	0/1:35	0/1:25	0/0:23	2/2:17	2/2:8	2/2:5	1/1:22	0/1:35	0/2:18	0/0:22	0/1:31	0/0:19	0/0:45	0/0:19	0/0:39	0/0:21	0/0:38	0/1:18	0/0:24	0/0:19	0/0:20	0/0:25	0/0:20	0/0:18	0/1:7	0/2:16	0/0:14	0/0:23	0/0:13	0/0:18	0/0:8	0/0:19	0/0:8	0/1:22	0/0:6	0/0:17	0/0:17	0/1:18	0/1:22	0/1:18	0/1:16	0/0:17	0/0:23	0/2:14	0/1:14	0/0:20
un	25077	426	CGGAGTG	CGAAGTG,CGGGGTG,CGGAGTC,CGGAGCG,CGGGATG,CTGAGTG,TGGAGTG	.	PASS	.	GT:DP	0/0:30	1/1:29	0/1:37	0/0:39	0/0:9	0/1:20	0/0:37	1/1:25	0/0:36	2/5:46	1/1:30	0/2:29	0/1:28	0/0:31	0/1:41	0/0:44	0/0:37	2/2:75	0/1:30	0/1:21	1/1:15	0/2:33	0/0:25	0/1:41	1/1:16	0/0:20	1/1:13	0/1:23	0/0:29	0/0:16	0/0:6	1/1:16	0/0:59	0/0:18	0/0:39	0/1:13	0/0:39	0/1:29	0/0:11	0/0:26	0/0:24	0/0:33	0/1:22	0/1:35	0/0:39	0/0:42	0/0:43	0/1:15	2/7:38	0/0:43	0/0:37	0/0:26	0/0:28	0/0:32	0/0:33	0/0:34	0/0:42	0/0:17	0/1:30	0/3:18	0/0:14	0/0:18	0/0:43	0/0:44	0/0:27	0/0:8	1/2:13	0/1:18	0/0:45	1/2:22	0/2:51	0/1:15	0/1:30	0/1:47	0/1:55	0/1:22	1/1:45	0/1:28	0/0:38	0/4:30	0/0:26	0/0:59	0/0:38	0/0:30	0/1:23	0/0:44	0/0:34	0/0:38	0/0:25	0/0:42	0/0:30	0/0:47	0/2:29	0/0:28	0/0:18	0/0:20	0/0:6	0/0:16	0/0:32	0/0:24	0/0:14	0/0:24	0/0:13	0/0:17	0/1:43	0/1:32	0/1:26	0/0:36	0/1:23	0/6:48	1/1:36	0/2:36	0/1:25	0/0:15	0/1:68	0/1:47	0/0:35	1/2:24	0/1:38	0/2:21	0/0:20	0/1:18	0/2:80	0/0:30	0/0:32	1/1:21	0/0:51	0/1:24	0/1:49	1/3:39	0/1:46	0/0:13	0/0:33	0/1:29	0/0:27	0/0:14	0/0:15	0/0:33	0/0:26	0/0:15	0/0:17	0/0:27	0/0:22	0/0:20	1/1:19	0/1:11	0/0:11	0/0:18	0/0:17	0/1:22	0/0:8	1/1:10	0/1:23	0/0:23	0/2:35	0/0:28	0/2:33	0/0:21	0/0:31	0/0:35	0/0:13	0/0:26
un	25195	428	AACATA	AACGTA,AGCATA,TACATA,AACGCA,AATGTA,AACATG	.	PASS	.	GT:DP	0/1:61	0/0:16	1/1:15	0/0:31	0/0:15	0/1:21	0/1:33	0/0:17	0/0:14	0/1:32	0/2:28	2/2:16	0/0:37	0/1:38	1/6:27	0/1:55	0/1:27	0/0:22	0/0:7	0/1:23	0/3:18	./.:0	0/1:23	0/1:45	0/1:40	0/0:33	0/0:22	1/1:36	0/1:23	0/1:23	./.:0	0/1:27	./.:0	0/1:15	0/0:26	0/1:25	1/2:40	0/0:35	0/0:14	0/0:17	0/0:14	0/0:13	0/0:10	0/0:7	1/1:49	1/1:13	0/1:30	./.:0	0/1:29	0/0:41	0/2:53	0/0:13	0/0:11	0/0:32	0/1:27	0/0:18	0/0:44	./.:0	0/1:41	0/0:18	2/2:7	0/2:30	0/0:37	0/0:41	0/0:24	0/1:29	0/0:10	0/1:25	0/0:34	1/1:27	0/1:46	0/0:14	0/1:32	0/0:19	0/0:41	0/2:30	0/0:28	0/0:10	0/0:34	0/0:26	0/1:50	0/0:58	0/0:31	0/0:41	0/0:11	0/0:45	0/1:57	0/1:39	0/1:33	0/0:40	0/0:27	0/1:34	0/1:21	0/1:42	0/1:39	0/0:25	0/0:19	0/0:17	1/1:22	0/1:24	0/0:31	0/0:15	0/1:29	0/1:28	1/1:21	0/0:24	4/4:24	0/0:22	1/5:22	./.:0	0/0:23	1/1:52	0/2:28	0/0:19	1/1:91	0/0:44	0/0:18	0/0:29	0/1:53	0/0:30	0/0:20	0/0:35	0/1:65	0/1:42	1/3:43	0/0:14	0/1:57	0/0:17	1/1:87	0/3:39	0/0:67	0/0:13	0/0:50	0/0:24	0/1:24	0/1:27	0/1:30	0/0:29	0/0:31	0/0:12	0/0:14	0/0:25	0/0:20	0/1:18	0/1:33	0/0:6	0/0:19	0/0:24	0/0:5	0/1:37	0/5:12	0/0:17	0/1:34	0/0:8	0/2:53	0/0:32	./.:0	0/1:23	0/1:34	0/0:28	0/1:37	0/0:21
un	26375	448	CCGGCC	CCGGTC,CCGGTT,CTGGTC,CCAGTC,CCGACC,TCGGCC	.	PASS	.	GT:DP	1/1:19	0/1:11	1/1:8	0/0:19	0/0:14	0/1:20	0/1:20	0/0:19	0/1:9	0/0:24	0/1:16	1/1:11	1/1:6	0/0:16	0/0:17	0/0:10	0/0:11	0/1:24	0/1:13	1/1:11	0/0:5	0/1:5	./.:0	0/6:12	1/1:9	0/1:13	1/1:23	0/1:23	0/1:9	0/1:11	1/1:8	0/0:23	0/0:31	1/3:14	0/1:20	0/0:20	./.:0	0/1:23	0/1:5	0/1:22	0/1:9	0/1:24	1/2:5	0/1:11	1/2:30	0/0:18	0/0:29	0/0:8	0/1:13	0/0:12	0/1:20	./.:4	0/0:22	1/1:19	0/1:22	0/1:13	0/0:31	0/0:7	0/0:15	1/1:16	0/0:20	1/1:30	0/1:31	0/0:42	0/0:11	0/1:11	0/0:5	0/1:14	0/1:27	0/0:8	0/0:8	0/0:12	0/0:8	0/1:16	0/0:23	0/4:12	0/1:16	0/1:16	0/0:17	0/1:15	0/1:13	0/0:24	0/1:14	0/0:21	0/0:7	0/1:13	1/3:27	0/1:10	1/1:8	1/1:9	0/0:13	0/0:11	0/5:10	0/0:13	1/1:18	0/0:12	0/0:7	0/1:10	0/0:7	0/0:8	0/0:6	0/1:7	./.:0	0/1:14	0/0:25	./.:0	1/1:11	0/2:16	0/1:9	1/1:23	0/0:16	0/0:15	0/0:12	0/1:7	0/0:23	0/1:28	0/0:15	1/1:14	0/1:9	./.:0	0/0:16	1/1:7	0/0:20	./.:0	0/0:12	0/1:16	0/1:16	0/1:20	0/1:32	1/1:23	0/0:16	0/1:13	0/1:17	0/1:11	0/0:12	./.:4	0/0:5	0/0:14	1/1:13	0/0:10	0/0:7	0/0:11	1/1:7	./.:0	0/1:9	./.:4	./.:4	1/1:12	0/1:9	0/1:14	./.:0	1/1:9	0/0:11	0/1:9	./.:0	0/0:9	0/0:13	1/1:5	0/0:8	0/0:16	./.:4	0/1:25
un	26493	450	T	A	.	PASS	.	GT:DP	0/0:10	0/0:7	./.:4	0/0:15	./.:3	./.:3	0/0:23	./.:4	./.:3	0/0:11	./.:4	0/0:12	0/0:11	0/0:11	0/0:10	0/0:10	0/1:11	0/0:11	0/0:5	./.:0	0/0:7	0/0:7	./.:0	0/1:17	0/0:10	0/0:12	0/0:17	0/0:5	./.:4	0/1:16	./.:4	0/0:14	0/0:10	./.:0	0/0:9	0/0:7	0/0:20	0/0:23	0/0:6	./.:4	./.:4	0/0:15	1/1:8	0/0:6	0/0:30	0/0:16	0/0:15	0/1:6	0/0:17	0/0:22	0/0:10	1/1:8	0/0:13	0/0:19	0/0:16	0/0:12	0/0:21	0/0:7	0/0:18	0/0:11	0/0:5	0/0:11	0/0:15	0/0:22	0/0:11	0/0:5	./.:0	0/0:11	0/1:21	0/0:20	0/0:17	0/0:15	0/0:18	1/1:30	0/0:19	0/0:18	0/0:5	0/0:17	0/0:18	./.:0	0/0:16	0/0:18	./.:3	0/0:13	./.:0	0/0:11	0/0:15	0/0:8	0/0:10	0/0:24	0/0:14	0/0:13	0/0:7	0/0:5	0/0:7	0/0:12	./.:0	0/0:5	./.:4	0/0:12	0/1:5	0/0:10	1/1:9	0/0:5	0/0:18	0/0:7	0/1:10	0/0:9	./.:3	0/0:17	0/0:10	0/0:8	0/0:10	0/0:14	0/0:28	0/0:10	0/0:14	0/0:8	0/0:7	0/0:7	0/0:7	0/0:12	0/0:15	0/0:11	0/0:11	0/0:6	0/0:6	./.:3	0/0:9	0/0:11	0/0:28	./.:0	./.:0	0/0:19	0/0:9	./.:4	./.:3	0/0:13	0/0:13	./.:4	./.:4	./.:4	./.:0	./.:3	./.:0	0/1:5	./.:0	./.:4	0/0:5	0/1:6	0/0:5	./.:4	0/0:9	0/0:7	0/0:8	0/0:6	./.:0	./.:4	0/0:11	./.:0	0/0:6	0/0:12
un	26670	453	CT	CA,TT	.	PASS	.	GT:DP	0/0:21	1/1:7	1/1:8	./.:0	./.:3	./.:4	0/0:7	./.:0	0/0:7	0/1:5	0/1:10	./.:0	./.:0	./.:0	0/0:10	0/0:9	0/1:5	1/1:21	0/0:7	0/0:6	./.:4	0/0:5	0/0:6	0/0:10	0/0:13	0/0:20	0/0:13	./.:0	0/0:8	0/1:11	./.:3	0/0:11	0/1:16	./.:0	./.:3	0/0:16	0/0:26	0/1:16	0/0:7	0/0:22	0/0:6	0/0:13	./.:3	0/1:12	./.:0	0/0:7	0/0:7	./.:0	0/0:13	1/1:14	0/0:9	1/1:5	0/0:10	0/0:13	0/0:7	0/0:5	0/0:26	0/0:5	0/1:15	0/0:10	./.:4	0/0:15	0/0:21	0/0:20	0/0:10	./.:4	./.:0	0/0:17	0/0:28	0/0:8	0/0:17	./.:0	./.:0	0/1:22	0/0:12	0/0:14	0/0:15	0/0:9	0/0:14	0/0:11	0/0:10	0/0:10	0/0:5	0/0:7	0/0:6	./.:4	0/0:6	0/0:14	0/0:9	0/0:6	./.:0	0/0:6	./.:0	0/0:7	0/2:10	0/0:6	./.:0	0/0:6	1/1:8	./.:4	0/0:6	./.:3	0/0:5	./.:4	0/0:13	./.:4	0/0:12	0/2:8	0/0:6	./.:0	0/1:13	1/1:5	./.:3	0/0:10	0/0:12	0/0:7	0/0:5	0/0:16	0/1:13	./.:4	./.:0	./.:3	0/1:19	./.:0	0/0:5	0/0:9	./.:0	0/0:8	0/0:6	0/1:10	0/0:22	0/0:5	0/0:5	0/0:5	0/1:9	0/0:5	./.:0	./.:4	0/0:8	./.:4	./.:3	./.:0	0/0:8	./.:0	./.:4	0/0:5	0/0:5	./.:3	./.:3	1/1:9	./.:0	0/0:8	0/0:12	0/1:10	0/0:16	./.:0	0/0:9	./.:4	0/0:8	./.:0	0/1:5	0/0:8
un	27024	459	TAG	TAA,AAG,TGG	.	PASS	.	GT:DP	0/0:24	0/0:18	0/0:7	0/0:30	0/0:12	0/0:14	0/0:21	0/0:9	0/0:10	0/0:25	0/0:20	0/0:16	0/0:22	0/1:24	0/1:18	0/0:23	0/0:15	0/0:39	0/0:21	0/0:14	0/0:18	0/1:27	0/1:18	0/0:18	0/0:16	0/0:20	0/0:22	0/0:11	0/1:18	0/0:30	0/0:9	0/0:17	0/0:32	0/0:18	0/0:16	0/0:24	0/0:28	0/0:22	0/0:17	0/1:37	0/0:11	0/0:31	0/1:18	0/1:22	0/0:39	0/0:22	0/0:24	0/0:12	0/1:21	0/1:34	0/0:34	0/0:19	0/0:23	0/0:22	0/0:25	0/0:22	0/0:13	0/0:12	0/0:21	0/1:20	0/0:17	0/1:28	0/0:33	0/1:28	0/1:20	0/1:12	0/0:12	0/0:15	0/0:33	0/0:27	0/0:43	0/0:32	0/0:19	0/0:33	0/0:39	0/0:43	0/0:19	0/1:23	0/0:41	0/1:25	0/0:11	0/0:39	0/1:21	0/0:30	0/0:17	0/0:28	0/0:27	0/0:20	0/0:11	0/0:39	0/0:17	0/0:23	0/0:10	0/0:25	0/0:33	0/0:33	0/0:7	0/1:6	0/0:16	0/0:14	0/0:16	0/0:25	0/0:7	0/0:14	0/0:29	0/0:15	0/0:24	0/0:14	0/0:20	0/0:24	0/0:29	0/0:11	0/0:18	0/0:11	0/0:45	0/0:24	0/0:27	0/0:30	0/0:37	0/0:22	0/0:23	0/0:15	0/0:40	0/0:11	0/0:18	0/0:35	0/0:38	1/1:29	0/0:32	0/0:25	0/1:46	0/0:16	0/0:29	0/0:18	0/0:21	0/0:15	0/0:22	0/0:20	0/1:17	0/1:10	0/0:13	0/0:13	0/0:23	0/1:15	0/0:10	0/1:17	1/1:8	0/0:14	0/3:5	0/0:21	./.:0	0/0:9	0/0:18	0/0:15	0/0:24	0/2:15	1/1:17	0/0:21	0/0:16	0/0:16	0/0:8	0/0:18
un	27555	468	TTGC	TTTC,TTTT,ATGC,TGTT	.	PASS	.	GT:DP	0/1:24	0/1:20	0/1:26	0/1:39	0/0:23	0/0:25	0/0:21	0/0:16	0/0:31	0/0:33	0/0:38	0/2:28	0/0:16	0/1:30	0/2:33	0/0:38	0/0:14	0/1:54	0/1:28	0/0:21	0/1:31	0/0:30	0/0:9	0/2:40	0/1:33	0/0:27	0/0:38	0/1:22	0/0:24	0/0:26	./.:0	0/0:11	0/0:22	0/1:22	0/0:17	1/1:15	0/0:22	0/1:30	0/0:16	0/0:34	0/0:15	0/1:25	0/0:14	0/1:23	1/1:27	1/2:20	0/1:27	1/1:16	1/1:25	0/0:30	0/1:25	0/1:16	0/2:17	0/0:24	0/0:37	0/0:18	0/0:41	0/0:7	0/0:26	0/1:14	2/4:15	0/0:21	0/2:27	0/0:31	0/0:21	0/1:9	./.:0	0/1:24	1/1:35	0/1:18	0/0:47	0/0:15	0/0:26	0/0:46	0/3:43	0/0:11	0/0:25	0/0:12	0/0:39	0/1:27	0/1:30	0/1:53	0/0:42	0/1:39	0/0:12	0/0:23	0/2:35	1/1:19	0/0:20	0/0:20	0/0:26	1/1:40	0/1:12	0/1:20	0/1:23	0/1:41	0/0:27	0/0:11	0/0:30	0/1:25	0/0:5	0/1:26	0/0:21	0/0:24	0/0:30	0/1:13	0/0:30	0/0:35	0/0:21	0/0:29	0/0:35	0/0:32	0/0:20	0/0:20	0/0:51	1/1:17	0/0:23	0/0:25	1/1:30	0/0:29	0/1:23	1/2:19	0/1:45	0/1:30	0/0:22	0/1:27	0/0:25	0/1:32	0/1:49	0/0:27	0/0:52	0/0:25	0/1:37	0/1:27	0/0:37	0/0:17	./.:0	0/0:42	0/0:22	0/0:18	0/2:20	1/1:28	0/1:25	0/0:19	0/0:17	0/1:18	./.:3	0/1:16	0/1:10	0/0:25	0/0:12	0/0:26	0/1:30	0/0:35	0/0:19	0/1:25	0/0:24	0/1:16	1/1:30	0/0:34	0/2:17	0/1:31
un	27968	475	C	T	.	PASS	.	GT:DP	0/0:24	0/0:18	0/1:19	0/0:28	0/0:9	0/0:11	0/0:31	0/0:10	0/1:24	0/1:20	0/0:17	0/0:25	0/1:13	0/0:19	0/0:28	0/1:22	0/0:16	0/1:30	0/1:24	0/0:13	0/0:17	0/0:13	0/1:23	0/0:24	0/1:16	0/0:24	0/0:33	0/0:14	0/0:17	0/0:11	0/0:12	0/0:19	0/0:28	0/0:18	0/0:23	0/0:23	0/0:24	0/0:31	0/0:14	0/0:23	0/1:22	0/0:44	1/1:34	0/0:27	0/0:43	0/0:26	0/0:30	0/0:10	0/0:19	0/0:32	0/0:36	0/0:16	0/0:19	0/0:33	0/0:24	0/1:26	0/0:50	0/1:15	0/0:29	0/0:17	0/0:15	0/0:22	0/0:33	1/1:36	0/0:19	0/1:22	0/0:8	0/1:32	0/1:52	0/0:17	0/1:48	0/0:42	0/0:30	0/1:46	0/0:21	0/0:17	0/0:21	0/0:19	0/0:25	0/1:26	0/0:18	0/0:37	0/0:23	0/1:26	0/0:26	0/1:25	0/0:26	0/0:23	0/0:9	0/0:22	0/0:22	0/0:21	0/0:13	0/0:17	0/0:17	0/0:11	./.:0	0/0:16	0/0:16	0/1:9	0/1:10	0/0:17	0/0:10	0/0:15	0/1:22	0/0:20	0/0:17	0/0:13	0/1:13	1/1:29	0/0:25	0/0:25	0/0:15	0/1:27	0/0:36	0/0:31	0/0:14	0/0:20	0/0:19	0/0:19	0/0:9	0/0:26	0/0:24	0/0:21	0/0:28	0/0:22	0/0:46	0/0:19	0/0:24	0/0:12	0/0:30	0/0:6	0/0:17	1/1:31	0/0:6	0/1:10	0/1:12	0/0:22	0/0:12	0/0:11	0/0:6	0/0:18	0/0:9	0/0:12	0/0:6	0/0:10	0/0:13	0/0:5	0/0:6	0/0:8	0/0:8	0/0:14	0/0:20	0/0:12	0/0:14	0/0:10	0/0:19	0/0:10	0/0:22	0/0:18	0/0:16	0/0:25
un	28086	477	A	C	.	PASS	.	GT:DP	0/0:65	0/0:29	0/1:30	0/1:50	0/0:21	0/1:26	0/0:40	0/0:21	0/0:25	0/0:68	0/0:38	1/1:24	0/0:18	0/0:47	0/0:21	0/0:37	0/0:37	0/0:41	0/0:47	0/1:36	0/0:37	0/1:46	0/0:30	0/1:40	0/0:38	0/0:33	0/1:33	0/1:26	0/1:32	0/1:24	0/0:10	0/0:8	0/0:36	1/1:25	0/0:24	0/0:19	1/1:33	1/1:33	0/0:17	1/1:16	0/1:21	0/0:48	0/0:28	0/0:50	0/0:52	0/0:37	0/1:29	1/1:16	0/1:30	0/0:36	0/1:52	1/1:35	0/0:34	0/0:40	0/1:32	0/0:32	0/0:37	0/0:11	0/1:40	0/0:17	0/0:19	0/0:33	0/1:41	0/1:58	0/0:14	0/0:19	0/0:9	0/0:25	0/0:61	0/1:34	0/0:55	0/0:41	1/1:34	0/1:55	0/0:58	1/1:42	0/1:36	0/0:28	0/0:67	0/1:33	0/0:46	0/0:61	0/1:40	0/1:54	0/0:29	0/0:51	0/1:45	0/0:34	0/0:35	0/1:38	0/1:60	0/0:41	1/1:26	0/0:31	0/0:57	0/0:59	0/1:24	0/1:16	0/0:32	0/1:24	0/0:29	0/1:31	0/0:28	0/0:28	0/0:51	0/0:27	0/0:36	0/0:26	0/0:24	0/0:55	0/1:48	0/0:24	0/0:34	0/0:27	0/0:88	0/0:19	0/0:40	0/0:44	0/0:48	0/0:49	0/0:27	0/1:23	0/1:69	0/0:39	0/0:48	0/0:49	0/1:74	0/0:42	0/0:84	0/1:40	0/0:81	0/0:15	0/1:75	1/1:33	0/0:38	0/0:35	0/1:35	1/1:52	0/0:20	0/1:26	0/1:22	0/1:35	0/0:37	0/0:14	0/1:26	0/1:22	0/1:12	0/0:34	0/0:10	0/0:30	0/0:14	0/0:18	0/1:32	0/0:26	0/0:41	0/1:43	0/0:32	0/0:18	0/0:33	0/0:33	0/0:27	0/1:31
un	28322	481	ACTGG	ACTGA,ACTAG,GCTGG,AATGG,ACCGG	.	PASS	.	GT:DP	./.:4	0/0:18	./.:3	0/0:10	0/1:6	0/0:8	0/0:8	./.:4	0/0:6	0/0:15	0/0:21	0/1:12	0/0:10	0/0:11	0/0:7	2/2:10	0/0:7	0/0:19	./.:4	./.:4	./.:3	0/0:9	./.:4	0/0:11	0/0:5	1/1:9	0/0:11	0/2:7	0/0:16	0/0:6	0/0:11	0/0:15	0/0:25	1/1:9	0/0:13	0/0:17	0/0:15	0/0:18	0/0:8	0/0:11	0/0:14	0/0:16	0/0:10	0/5:12	0/0:19	0/0:15	0/0:17	0/1:6	0/0:17	0/0:20	0/0:15	./.:0	0/0:10	0/0:26	0/1:10	0/4:5	0/0:15	./.:0	0/0:13	0/1:9	./.:0	0/0:14	0/0:14	0/0:22	0/0:8	1/1:7	0/0:10	0/1:9	0/0:14	0/0:5	0/0:31	0/0:9	0/0:16	0/1:28	0/0:27	0/0:16	0/0:13	0/0:13	0/0:13	0/1:13	1/1:7	0/0:18	0/0:8	0/0:12	0/0:8	0/0:13	0/0:11	0/0:10	0/0:8	0/0:13	0/1:11	0/2:7	0/1:5	0/0:8	./.:4	0/0:5	./.:3	./.:0	0/1:7	./.:3	0/0:8	0/0:9	1/2:5	0/0:6	0/0:8	0/0:5	0/0:8	0/0:7	0/0:5	0/0:12	0/0:6	0/0:8	./.:0	./.:0	0/0:40	0/0:10	./.:0	0/0:13	0/0:12	0/1:10	0/0:9	0/0:9	0/0:18	0/0:9	3/3:12	0/0:8	0/0:10	0/0:7	0/0:15	0/2:15	1/1:23	./.:4	0/0:16	0/3:6	./.:0	./.:0	./.:0	./.:0	./.:0	./.:0	./.:0	./.:0	./.:0	./.:0	./.:0	./.:0	./.:0	./.:0	./.:0	./.:0	./.:0	./.:0	./.:0	./.:0	./.:0	./.:0	./.:0	./.:0	./.:0	./.:0	./.:0	./.:0
un	28735	488	AGGA	AAGA,AATA,GGGA,AGGC	.	PASS	.	GT:DP	0/0:29	1/1:25	0/1:18	1/3:33	1/1:23	1/2:15	0/3:19	0/0:14	0/1:13	1/4:19	0/1:27	1/1:26	0/0:26	0/0:36	0/1:24	1/1:18	1/1:23	0/0:58	1/1:19	1/1:14	./.:4	1/1:16	1/1:20	0/1:25	0/1:22	0/1:26	1/1:8	1/1:8	0/1:22	0/0:25	0/1:17	0/1:35	0/1:33	0/1:20	0/2:28	0/0:26	0/3:39	0/3:31	1/1:13	0/0:37	0/1:9	1/1:30	1/1:14	0/0:22	0/0:50	0/1:31	0/0:27	0/0:9	1/1:26	0/0:35	0/1:24	0/1:19	0/1:29	0/3:43	0/2:27	0/0:28	0/0:30	0/1:10	1/1:32	0/0:17	0/2:18	0/2:21	0/0:41	0/0:34	0/0:15	0/1:15	1/1:11	./.:0	0/0:44	1/1:23	0/1:32	0/1:35	0/1:33	0/1:48	2/2:13	0/0:46	0/3:34	0/1:28	0/1:31	1/1:32	1/1:18	0/1:50	0/1:22	0/0:26	1/1:11	0/0:21	0/1:18	1/2:22	0/0:21	0/1:19	1/2:17	0/0:25	0/0:8	1/1:24	1/1:24	0/1:21	0/0:6	0/1:8	0/1:10	0/1:10	0/0:8	0/0:14	1/1:8	0/0:12	0/1:28	0/0:15	0/1:21	1/1:26	0/2:14	1/1:43	1/1:22	0/1:23	0/1:15	0/1:14	1/1:53	0/2:33	0/1:20	0/0:26	0/0:25	./.:0	0/0:18	0/0:14	0/1:42	0/0:11	0/0:22	0/2:20	0/0:37	0/0:19	0/0:29	1/1:10	0/2:53	0/0:18	1/1:31	0/1:28	0/0:35	0/1:13	0/3:9	0/0:14	0/1:10	0/1:17	1/1:8	1/1:6	0/0:9	0/0:10	1/2:8	0/1:10	./.:0	0/1:9	./.:4	0/1:29	0/0:6	0/1:11	0/0:14	2/2:13	0/0:18	0/1:19	0/0:26	0/1:9	0/0:20	0/1:16	0/1:6	0/0:14
un	28794	489	GATGGT	TATGGT,GATGGC,GATAAC,GAGGGT,GGTGGT,TAAGGC	.	PASS	.	GT:DP	0/0:5	0/0:24	0/4:13	0/0:16	./.:0	0/0:6	2/2:5	./.:0	./.:3	0/0:38	2/2:9	0/0:16	0/0:5	./.:0	0/0:8	0/0:14	./.:0	0/0:15	./.:0	./.:0	0/0:13	0/0:6	0/0:5	0/0:8	0/2:12	0/0:22	0/0:11	0/0:11	0/1:9	0/0:6	0/0:18	0/0:8	0/0:34	0/0:7	0/0:20	0/3:22	0/0:10	./.:0	./.:4	0/0:12	0/1:10	0/0:14	0/1:15	0/1:22	0/0:12	./.:0	0/6:10	0/0:14	0/0:13	0/0:10	0/0:18	./.:3	0/0:10	0/1:11	0/1:15	0/0:12	0/0:51	./.:0	./.:0	0/0:14	0/1:18	0/0:30	0/1:29	0/1:39	0/0:19	./.:0	./.:0	./.:0	./.:0	./.:0	./.:0	./.:0	./.:0	./.:0	./.:0	./.:0	./.:0	./.:0	0/0:9	0/0:14	0/0:7	0/0:16	0/1:9	./.:0	0/1:9	0/3:20	0/0:17	0/0:6	0/0:7	0/0:9	0/0:9	0/2:19	0/1:10	0/1:9	0/0:22	./.:16	./.:4	./.:3	0/0:11	./.:4	0/1:10	0/0:5	1/1:7	0/0:7	0/0:20	0/0:6	0/1:6	0/0:6	./.:0	0/0:11	0/0:9	./.:3	0/0:8	0/0:22	0/1:44	./.:0	0/0:6	0/0:23	./.:0	0/0:17	0/0:17	0/0:22	0/0:20	0/0:16	./.:4	0/0:13	0/5:28	./.:4	0/0:20	2/2:15	0/0:31	0/1:9	0/0:26	0/0:20	0/1:20	0/0:12	0/0:11	0/0:19	0/0:11	0/0:15	1/1:9	0/0:6	0/1:13	./.:0	./.:0	./.:0	./.:0	./.:0	./.:0	0/1:10	./.:4	./.:0	0/0:17	0/0:7	0/0:5	0/0:5	0/0:9	./.:0	0/0:14	0/0:15	0/0:11	0/0:27
un	28912	491	CC	CT,GC	.	PASS	.	GT:DP	0/0:30	0/0:33	0/0:22	0/0:43	0/0:30	0/0:23	0/0:26	0/0:15	0/0:14	0/0:28	0/0:36	0/0:27	0/1:25	0/0:27	0/1:24	0/0:32	0/0:18	0/0:47	0/0:30	0/0:18	0/0:30	0/1:23	0/1:18	0/0:43	0/0:24	0/1:25	0/0:37	0/1:26	0/1:37	0/0:32	0/0:12	0/0:24	0/1:43	0/0:26	0/0:35	0/0:27	0/0:38	0/0:44	0/0:25	0/0:51	0/0:12	0/0:53	0/0:20	0/2:35	0/1:55	0/0:32	0/1:36	0/0:18	0/0:32	0/0:34	0/0:47	0/0:24	0/2:24	0/0:38	0/0:36	0/0:26	0/0:42	./.:0	0/0:32	0/1:24	0/0:12	0/0:27	0/0:44	0/0:50	0/1:33	0/0:18	0/0:13	0/0:36	0/0:53	0/0:37	0/0:49	0/2:31	0/0:36	0/0:44	0/0:44	0/2:31	0/1:27	0/1:26	0/0:61	0/0:37	0/0:45	0/0:58	0/1:32	0/0:27	0/0:13	0/0:39	0/0:33	0/0:29	0/0:23	0/0:32	0/0:28	0/0:43	0/0:18	0/0:40	0/0:31	0/0:36	0/0:19	0/1:15	0/0:26	0/1:20	0/0:21	0/0:15	0/0:19	0/0:26	0/1:36	0/0:23	0/1:25	0/0:27	0/0:36	0/0:33	0/0:28	0/0:24	0/0:17	0/0:20	0/0:67	0/0:55	0/0:36	0/0:27	0/0:50	0/1:31	0/0:32	0/0:18	0/0:50	0/0:31	0/0:37	0/1:34	0/0:52	0/0:34	0/1:39	0/1:32	0/1:48	0/0:22	0/0:40	0/0:33	0/0:28	0/0:12	0/0:22	0/0:32	0/0:32	0/0:18	0/0:18	0/0:23	0/0:16	0/2:17	0/1:20	0/0:24	0/0:11	0/0:17	0/0:15	0/0:23	0/0:16	0/1:23	0/0:18	0/0:25	0/0:31	0/0:21	0/0:25	0/2:24	0/0:35	0/0:24	0/0:23	0/0:35
un	28971	492	AC	CT	.	PASS	.	GT:DP	0/0:16	0/0:19	0/0:9	0/1:21	0/0:7	0/0:21	0/0:29	0/0:10	0/0:12	0/1:34	0/0:18	0/0:17	0/0:19	0/1:22	0/0:11	0/0:29	0/0:12	0/0:50	0/0:20	0/0:10	0/0:19	0/0:17	0/0:9	0/0:23	0/0:13	0/1:15	0/0:26	0/1:16	0/0:18	0/0:36	0/0:23	0/1:17	0/0:40	0/0:20	0/0:24	0/0:35	0/0:19	0/0:33	0/0:15	0/0:24	0/0:20	0/0:44	0/0:19	0/0:22	0/0:44	0/0:37	0/1:24	0/0:11	0/0:31	0/0:34	1/1:30	0/0:23	0/0:35	0/1:26	0/0:28	0/0:22	0/0:29	0/0:8	0/0:26	0/0:17	0/1:14	0/0:22	0/0:31	0/0:47	0/1:19	0/0:8	0/0:11	0/0:20	0/0:49	0/0:19	0/0:32	0/0:36	0/0:24	0/0:51	0/1:36	0/0:40	0/0:26	0/1:16	0/0:31	0/1:15	0/0:28	0/0:49	0/1:15	0/0:27	0/0:17	0/0:23	0/0:15	0/1:19	0/0:15	0/0:26	0/0:13	0/0:25	0/0:17	0/0:33	0/0:13	0/1:21	0/1:9	0/0:12	0/0:17	0/0:8	0/0:12	0/0:11	0/0:14	0/1:14	0/0:28	0/0:13	0/0:20	0/1:19	0/0:15	0/1:33	0/0:19	0/0:17	0/0:18	0/0:20	0/0:45	0/0:24	0/0:24	0/0:17	0/0:47	0/0:16	0/0:17	0/0:20	0/0:40	0/0:26	0/0:21	0/0:25	0/0:36	0/0:21	0/1:35	0/0:22	0/0:36	0/0:12	0/0:33	0/0:25	0/0:18	0/0:10	0/0:10	0/0:21	0/0:16	0/0:19	0/0:11	0/0:21	0/0:7	0/0:7	0/0:8	0/1:9	0/0:8	0/1:11	./.:0	0/0:14	0/0:5	0/0:12	0/0:17	0/0:8	0/0:23	0/0:13	0/0:16	0/0:14	0/1:7	0/0:12	0/0:10	0/1:18
un	29384	499	GATGCG	GATACG,AATGCG,GGTACG,GACGCG,GATATG,GATGCT,GGTGCG	.	PASS	.	GT:DP	0/0:22	0/1:14	1/1:12	0/0:13	2/2:8	0/1:8	0/1:16	1/1:8	0/0:7	0/1:7	0/0:6	0/7:10	1/1:7	0/0:13	1/2:13	0/5:21	0/1:8	0/0:15	1/1:8	1/1:8	1/2:9	1/2:14	./.:4	0/1:13	0/0:16	0/0:15	0/1:14	1/4:8	0/1:10	0/0:14	./.:0	1/1:12	0/0:6	0/0:10	0/2:12	0/0:7	0/1:18	0/1:15	0/2:13	0/1:22	1/2:9	1/1:15	0/1:6	0/6:12	0/1:19	1/1:9	1/2:11	./.:4	1/1:10	0/0:20	0/1:21	0/0:13	0/0:10	0/1:17	1/1:14	0/1:14	0/3:21	./.:4	0/1:12	0/1:9	1/1:12	0/1:24	0/2:16	1/2:17	0/2:15	0/1:12	./.:0	0/0:7	0/1:29	0/0:25	0/1:14	0/0:13	0/0:16	0/0:32	0/2:28	0/0:7	0/1:16	1/3:5	0/1:15	0/0:9	0/1:14	1/1:18	0/0:13	0/1:18	./.:0	1/1:9	1/1:10	0/2:13	0/2:10	1/1:15	0/2:15	0/1:10	./.:3	1/1:11	0/0:6	0/1:10	./.:3	./.:4	1/1:8	./.:4	./.:3	0/0:7	0/1:7	0/0:11	0/1:15	1/1:5	2/2:15	0/1:6	0/1:10	0/1:20	0/0:13	0/0:14	0/0:6	1/2:7	0/1:15	0/0:14	0/1:11	0/1:10	1/2:10	0/1:11	0/2:7	0/0:8	0/0:30	0/0:10	0/3:10	0/0:23	1/1:12	0/2:9	0/0:23	1/2:13	0/2:16	0/1:12	0/0:8	0/0:10	1/1:13	0/0:6	./.:4	0/1:11	0/0:10	1/1:9	1/1:6	1/1:8	0/1:10	2/2:5	./.:0	./.:4	./.:3	0/0:6	0/1:7	0/0:8	./.:0	1/2:8	0/0:9	1/1:10	1/2:15	0/1:6	1/1:8	0/1:6	1/2:10	0/1:10	0/0:5	1/2:15
un	29797	506	CA	GA,GT	.	PASS	.	GT:DP	0/1:23	1/1:11	0/0:9	0/0:28	0/0:15	0/0:12	0/0:16	0/0:7	0/0:10	0/0:28	0/0:12	0/1:12	0/0:7	0/0:16	0/0:15	0/0:15	0/0:15	0/1:34	0/1:11	0/0:7	0/0:12	0/1:21	0/0:13	0/0:17	0/0:15	0/0:21	0/0:16	0/0:8	0/0:11	0/0:28	0/1:17	0/1:26	0/0:26	0/0:17	0/0:13	0/0:22	0/0:45	0/1:29	0/0:15	0/0:31	0/0:12	0/0:32	0/1:7	0/0:19	0/0:36	0/1:30	0/1:22	0/1:10	0/0:16	0/0:33	0/1:24	0/1:20	0/0:34	0/0:39	0/0:20	0/0:22	0/0:45	0/0:15	0/1:25	1/1:15	0/1:13	0/1:21	0/0:31	0/1:30	0/0:20	0/0:20	0/0:20	0/0:16	0/0:43	0/1:16	0/1:21	0/0:33	0/1:19	1/1:43	0/0:39	0/0:16	0/1:34	0/0:24	0/0:23	1/1:11	0/0:14	0/1:25	0/1:22	0/0:27	0/0:10	1/1:20	0/0:14	0/0:14	1/1:13	0/1:16	0/0:7	0/0:12	./.:0	0/0:17	0/0:9	1/1:22	./.:3	./.:0	0/0:7	0/1:9	0/0:11	0/0:11	0/1:7	0/0:6	0/0:23	0/0:13	0/0:18	0/1:13	0/1:6	0/1:26	0/0:16	0/0:25	0/1:12	0/0:12	0/1:29	0/1:30	0/1:17	0/0:8	0/0:29	0/1:16	0/1:13	0/0:18	0/1:25	0/1:15	0/0:12	1/1:13	0/0:30	0/0:21	0/0:26	0/1:11	0/0:37	0/0:17	0/0:25	0/0:24	0/1:14	0/0:8	0/0:10	0/0:12	0/0:17	0/0:10	0/0:7	1/1:8	0/1:7	0/0:5	0/1:9	0/1:7	0/0:5	0/0:8	./.:0	0/0:13	./.:0	0/1:11	0/0:10	0/1:7	0/0:12	0/2:14	0/0:5	0/0:5	0/0:14	0/0:11	0/1:16	0/0:21
un	30151	512	GGTA	GCTA,AGTA,GCAA,GGTT	.	PASS	.	GT:DP	0/1:48	0/1:44	0/0:7	0/0:45	0/1:17	0/0:29	0/0:41	0/3:13	2/2:39	1/1:37	1/1:34	0/0:31	0/0:38	0/0:47	0/2:37	0/0:46	0/1:18	0/0:63	0/1:40	0/3:22	0/0:39	0/0:32	0/0:18	0/0:14	0/1:30	0/1:33	0/0:44	0/1:30	0/0:39	1/1:27	1/1:20	0/0:24	0/1:56	0/1:21	0/0:38	0/0:15	0/0:48	0/1:40	0/1:25	0/1:46	0/0:19	1/1:47	0/0:20	0/0:21	0/1:59	0/1:32	0/1:42	./.:4	0/1:31	0/2:36	0/1:83	0/0:26	1/1:25	1/1:38	0/1:42	0/0:52	0/1:46	0/0:14	0/2:35	0/0:6	0/0:14	0/1:31	0/1:43	1/1:41	0/0:37	0/0:13	0/1:9	0/1:17	0/1:62	0/0:22	0/0:53	0/1:38	1/1:20	0/0:28	0/0:34	0/0:19	0/1:34	0/0:22	0/0:54	1/1:26	0/0:33	./.:0	0/1:35	1/1:37	0/1:18	0/0:46	0/1:55	0/1:40	1/1:22	1/1:18	0/0:33	0/1:48	0/1:20	1/2:44	0/0:31	0/0:38	0/0:22	0/0:18	1/1:35	0/1:14	0/1:30	0/0:8	1/1:28	0/0:28	0/0:46	0/0:28	0/0:34	0/0:23	0/3:30	1/4:46	0/1:31	0/1:35	0/0:25	0/0:31	0/0:38	0/0:67	1/2:37	0/1:37	0/0:50	2/2:32	0/0:34	0/0:25	0/1:70	0/0:27	0/1:35	0/2:38	0/1:58	0/1:35	0/1:67	0/1:34	0/1:61	0/0:22	0/1:40	0/1:37	1/1:33	0/1:18	0/0:25	0/0:44	0/1:26	0/1:28	0/1:15	0/0:19	0/1:20	0/1:15	0/0:10	0/1:24	0/1:21	1/1:14	1/1:9	0/1:46	0/1:14	0/1:21	0/0:23	1/1:5	0/0:29	0/1:27	0/0:30	0/1:18	0/0:12	0/0:22	0/1:24	0/0:32
un	30210	513	AATTTT	ACCTTT,ACTTTT,ACCCTT,AATTAG,GATTTT	.	PASS	.	GT:DP	0/0:20	0/0:12	0/1:17	0/0:33	0/1:17	0/0:27	0/1:26	0/0:7	0/1:20	0/0:14	0/1:25	0/0:18	0/1:29	0/1:20	0/0:18	0/0:28	0/0:5	1/1:24	./.:0	0/1:17	0/0:13	0/0:17	0/0:20	0/1:22	0/1:16	0/0:36	1/1:20	0/2:21	3/3:15	1/1:15	./.:0	0/0:11	0/0:10	0/0:9	0/0:8	0/0:19	0/1:20	0/0:18	0/0:17	0/1:18	1/1:15	0/0:20	0/0:17	0/0:16	0/1:25	0/0:13	0/1:17	0/0:7	0/0:13	0/1:25	0/0:24	0/1:12	0/0:12	0/0:9	0/0:7	./.:3	1/1:9	1/2:5	0/0:23	0/1:23	0/0:15	0/0:14	0/0:16	0/0:27	1/1:7	0/0:13	0/0:8	0/0:13	0/0:32	1/1:10	0/1:29	0/0:7	1/1:31	0/0:36	0/0:39	0/1:11	0/0:18	0/4:18	0/1:45	0/1:21	0/1:23	0/1:36	0/1:26	0/0:22	0/0:13	0/0:9	./.:4	0/1:17	0/0:14	0/0:23	0/2:20	0/0:29	0/0:12	1/1:18	0/0:18	0/0:22	0/2:10	0/0:18	1/1:11	0/0:13	0/0:10	0/0:8	0/0:11	0/0:7	1/1:29	0/1:18	0/0:27	1/1:19	0/0:14	0/0:10	0/0:28	0/1:21	0/0:9	0/1:13	0/0:40	0/0:31	0/1:24	0/1:20	0/1:43	0/0:16	0/1:13	0/0:23	0/0:65	0/0:12	0/0:17	0/0:38	0/0:25	0/0:23	0/0:34	0/0:33	0/0:31	1/1:16	0/0:42	./.:0	0/5:21	0/1:9	0/0:10	0/0:24	0/0:13	0/0:14	0/0:6	0/0:17	1/1:11	./.:0	0/0:7	./.:0	0/2:8	0/0:14	0/0:11	0/0:28	./.:0	0/0:6	0/0:24	0/1:11	0/0:8	0/0:12	0/0:13	0/0:11	0/0:14	0/0:18	0/0:20	0/0:16
un	30387	516	ATC	CTC,ATA,AAC	.	PASS	.	GT:DP	0/1:21	0/0:16	0/0:16	0/0:28	0/0:13	0/2:19	./.:3	./.:4	0/0:13	0/0:20	0/0:19	0/1:24	0/0:22	0/0:33	0/0:18	0/0:37	0/1:16	0/2:43	0/0:27	0/2:16	0/0:21	0/0:22	0/0:19	0/0:17	0/0:15	0/0:33	0/0:39	0/1:15	0/0:14	0/1:21	0/0:8	0/0:7	0/0:26	0/1:18	0/1:21	0/0:11	0/0:26	0/0:21	0/0:19	0/0:35	0/0:17	1/3:31	0/0:16	0/1:22	0/1:36	0/0:19	0/1:28	0/0:17	1/3:29	1/1:48	0/0:31	0/0:15	0/0:17	0/0:31	0/1:22	0/1:12	0/1:28	0/0:5	0/0:32	0/0:19	0/0:9	0/1:29	0/1:29	0/0:15	0/1:22	0/0:13	0/0:7	0/0:25	0/0:38	0/0:26	0/1:25	0/0:36	0/0:35	0/0:25	0/0:37	0/0:34	0/0:12	0/1:21	0/0:28	0/0:36	1/1:15	0/0:19	0/0:22	0/1:34	0/0:12	0/0:15	0/0:15	0/1:26	0/0:14	0/0:25	0/0:22	0/0:32	0/1:17	0/1:33	0/0:13	0/0:24	0/1:12	0/0:14	0/0:13	0/0:21	0/0:12	0/1:13	0/1:18	1/1:24	0/2:28	0/0:25	0/0:32	0/0:20	0/0:19	0/0:19	0/0:33	0/0:19	0/0:12	0/0:20	0/0:36	0/0:40	0/0:22	0/1:32	0/0:36	0/0:21	0/0:30	0/1:21	0/0:39	0/0:38	0/0:22	0/0:28	0/0:28	0/0:31	0/1:43	0/1:32	0/0:59	0/1:20	0/1:51	0/0:31	0/1:26	0/0:9	0/0:14	0/0:24	0/0:10	0/0:17	0/1:8	0/0:19	0/0:10	1/1:13	0/0:11	0/0:17	0/0:5	0/1:16	0/0:7	1/1:12	0/0:12	0/2:23	0/0:17	1/1:21	0/0:10	0/0:20	0/1:21	0/0:16	0/0:14	0/0:17	0/0:13	0/1:23
un	31390	533	AATTA	GATTA,AAATA,AATTC,ACTTA,AATAA	.	PASS	.	GT:DP	0/2:20	0/1:27	0/1:12	0/0:19	0/0:10	0/0:21	0/3:31	./.:4	0/4:6	0/0:6	0/0:14	./.:3	0/0:10	0/2:25	0/0:19	0/0:23	./.:0	0/0:32	0/0:17	0/0:6	0/0:10	0/0:10	0/0:11	0/0:11	0/0:16	0/0:13	1/1:11	0/0:12	0/3:20	0/1:20	0/0:8	0/0:15	0/0:25	0/0:13	2/3:16	0/1:14	0/0:12	0/0:18	0/0:9	0/2:24	2/2:13	0/3:26	0/3:8	1/1:12	0/2:32	0/0:12	0/0:19	0/0:21	0/0:8	0/0:11	0/0:35	0/3:10	0/0:18	0/1:34	0/0:28	1/4:40	0/0:11	0/0:13	0/0:17	0/0:21	0/4:22	./.:4	0/0:20	1/1:17	0/0:27	./.:0	./.:0	./.:0	./.:0	./.:0	./.:0	./.:0	./.:0	./.:0	./.:0	./.:0	./.:0	./.:0	./.:0	0/0:23	0/0:13	0/0:14	0/0:12	0/0:32	0/0:10	1/1:13	0/0:14	0/2:22	4/5:29	1/2:25	0/1:26	0/0:18	0/0:13	1/1:6	0/0:12	0/1:23	0/0:7	0/0:8	0/0:8	0/0:11	0/0:14	0/1:10	0/0:8	0/0:19	0/0:16	1/1:7	0/1:21	0/0:18	0/0:13	0/0:9	0/0:17	2/4:9	./.:0	0/2:12	0/0:35	0/1:45	0/0:30	1/1:19	1/1:13	0/4:22	4/4:10	0/0:7	1/1:23	0/0:15	./.:0	0/0:23	0/0:38	0/0:21	0/2:31	0/0:18	0/1:44	0/0:5	./.:0	4/4:10	0/1:19	0/1:17	1/2:8	0/0:8	0/0:9	0/0:7	./.:4	1/2:14	0/0:11	1/2:9	0/3:5	./.:4	0/0:6	./.:4	0/0:10	0/1:19	./.:0	./.:0	0/0:17	0/0:5	0/0:12	0/0:17	3/3:8	./.:4	0/1:8	./.:0	0/3:23	0/0:24
un	33573	570	CT	TG	.	PASS	.	GT:DP	0/0:58	0/0:38	0/1:23	0/0:55	0/0:30	0/1:19	0/0:52	0/0:18	0/0:21	0/0:44	0/0:33	0/1:35	0/0:25	0/0:44	0/0:38	0/0:23	0/0:11	0/0:31	0/0:37	0/0:24	0/1:31	0/0:34	0/0:25	0/0:21	0/1:33	0/0:15	0/0:45	0/0:18	0/0:30	0/0:26	./.:4	./.:0	0/0:9	0/0:14	0/0:32	0/0:31	1/1:14	0/0:38	0/1:33	0/0:31	0/0:12	0/0:42	0/0:28	0/0:17	0/0:51	0/0:11	0/0:34	0/0:14	0/0:10	0/0:51	0/0:32	0/0:22	0/1:35	0/0:29	0/0:20	0/0:20	0/0:43	0/0:5	0/0:31	./.:4	0/0:16	0/0:32	0/0:38	0/0:22	0/0:28	0/0:17	./.:3	0/0:18	0/0:28	0/0:12	0/0:31	./.:0	0/0:14	0/0:58	0/0:67	0/0:27	0/1:26	0/0:16	0/0:55	0/0:47	0/0:44	0/0:68	0/0:31	0/0:41	0/0:19	0/0:42	0/1:58	0/0:22	0/0:32	0/0:23	0/0:27	0/0:54	0/0:18	0/0:40	0/1:31	0/0:34	0/0:27	0/1:16	0/0:45	./.:0	0/0:22	0/0:9	0/0:39	0/0:32	0/0:43	0/0:10	0/0:32	0/0:31	0/0:22	0/1:50	0/1:34	1/1:19	./.:0	0/0:37	0/0:56	0/0:22	0/0:35	0/1:38	0/1:47	0/0:37	0/0:14	0/1:27	0/0:43	0/0:60	0/0:39	0/0:55	0/0:55	0/0:43	0/1:58	0/0:30	0/0:44	0/0:25	0/0:53	0/0:30	0/0:17	0/0:21	0/0:9	0/0:38	0/0:33	0/0:37	0/0:17	0/0:24	0/0:10	0/0:16	0/0:24	0/0:18	0/0:19	0/0:25	0/0:13	0/0:25	0/0:19	0/0:8	0/0:34	0/0:25	0/0:35	0/0:28	0/0:27	0/0:27	0/0:37	0/0:21	0/0:24	0/0:26
un	33927	576	GTAA	GAAA,GTTA,TAAA,GTAT	.	PASS	.	GT:DP	0/1:32	0/1:20	0/0:12	0/2:26	0/2:17	0/0:14	0/0:33	0/1:10	0/2:10	0/0:29	0/2:26	0/1:17	0/3:24	2/4:27	0/2:25	0/0:33	0/0:26	0/1:42	0/0:15	0/0:13	0/1:20	0/2:13	3/3:12	0/3:25	0/0:16	0/0:23	0/1:34	0/0:18	0/0:24	0/1:20	0/0:12	0/0:16	0/0:44	0/0:11	0/2:20	0/1:21	0/2:36	0/0:29	0/1:14	0/2:40	0/0:12	0/3:37	0/0:14	0/0:24	0/2:42	0/0:29	0/0:22	0/0:10	0/0:21	1/2:31	0/0:32	0/0:17	0/0:18	0/0:26	0/0:22	0/1:20	0/2:38	0/0:5	./.:0	0/0:25	0/1:12	0/0:25	0/2:25	0/0:25	0/0:20	0/0:16	0/0:8	0/0:17	0/1:38	0/0:20	0/2:31	0/2:21	0/0:33	0/0:42	0/1:28	0/0:26	0/0:24	0/0:28	1/1:32	0/0:24	0/0:18	0/1:36	0/0:34	0/0:45	0/0:11	0/1:34	0/0:35	0/0:32	0/0:27	0/0:27	0/0:25	0/2:21	0/0:11	0/0:30	0/0:28	0/1:26	0/0:7	0/0:16	1/2:24	0/0:10	0/0:16	0/1:16	0/1:21	./.:0	0/2:24	0/0:24	1/2:23	0/1:16	0/1:23	0/0:33	./.:0	0/2:20	0/1:13	0/1:19	0/0:43	0/1:49	0/1:26	0/1:32	2/2:46	1/3:21	0/0:34	0/2:29	0/1:46	0/0:32	0/0:27	0/0:33	0/0:34	0/0:25	0/1:30	1/3:34	1/1:56	0/1:20	0/0:38	0/1:25	0/0:19	0/0:18	0/0:22	0/0:25	1/1:20	0/2:34	0/0:12	0/0:9	0/0:15	0/0:12	0/0:10	0/1:13	0/0:7	0/0:21	0/0:9	0/0:21	0/0:7	1/2:17	0/1:21	0/1:20	0/2:25	0/2:26	0/2:22	0/2:19	0/0:21	0/0:34	0/0:20	0/0:22
un	34045	578	GC	CC,GG	.	PASS	.	GT:DP	0/0:35	0/0:35	0/0:30	0/0:44	0/0:29	0/0:30	0/0:41	0/0:23	0/0:22	0/0:44	0/0:27	0/0:34	0/0:32	0/0:36	0/0:29	0/0:39	0/0:21	0/0:64	0/0:48	0/0:30	0/0:21	0/0:36	0/0:14	0/0:38	0/0:32	0/0:39	0/0:52	0/0:21	0/0:36	0/0:22	0/0:10	0/0:18	0/0:37	0/0:21	0/0:25	0/0:21	0/0:40	0/0:35	0/0:12	0/0:34	0/1:12	0/0:39	0/0:14	0/0:28	0/0:39	0/0:29	0/1:27	0/0:8	0/0:32	0/1:27	0/0:46	0/0:12	0/0:19	0/0:22	0/0:27	0/1:22	0/0:36	0/0:11	0/0:32	0/0:20	0/0:14	0/1:29	0/1:29	0/0:37	0/0:33	0/0:13	0/0:12	0/1:22	0/0:35	0/0:30	0/0:39	0/0:28	0/0:33	0/0:37	0/0:49	0/0:26	0/0:28	0/1:21	0/1:38	0/1:40	0/0:47	0/0:45	0/0:41	0/0:46	0/0:16	0/0:34	0/0:40	0/0:20	0/0:30	0/1:39	0/0:33	0/0:51	0/0:16	0/0:31	0/0:25	0/0:36	0/0:13	0/0:19	0/1:33	0/0:36	0/0:30	0/0:21	0/0:22	0/2:29	0/0:44	0/0:35	0/0:32	0/0:47	0/0:28	0/0:55	0/0:54	0/0:35	0/0:30	0/0:36	0/0:67	0/0:55	0/0:51	0/0:41	0/0:56	0/0:23	0/0:27	0/0:35	0/0:52	0/0:34	0/0:31	0/0:44	0/0:48	0/0:23	0/0:59	0/0:24	0/0:60	0/0:24	0/0:65	0/0:38	0/0:29	0/0:25	0/1:33	0/0:48	0/0:28	0/0:19	0/0:19	0/0:38	0/0:22	0/0:29	0/1:25	0/1:14	0/0:11	0/0:25	0/0:15	0/1:25	0/0:12	0/1:27	0/0:30	0/0:12	0/0:28	0/0:27	0/0:40	0/0:13	0/0:29	0/0:29	0/0:18	0/0:24
un	34458	585	CGCCGGT	CGCCAGT,CGCCGAA,CGCTGGT,TGCCGGT,CGTCGGT,CACCGGT,CGCCGAT,CGTTGGT	.	PASS	.	GT:DP	0/0:35	0/0:11	4/4:7	1/1:19	./.:0	0/4:24	0/0:43	0/0:17	0/0:6	0/1:36	0/0:17	./.:3	./.:0	0/0:13	0/0:14	./.:0	2/7:90	1/1:34	0/0:15	0/0:14	1/1:11	0/0:26	0/0:19	./.:0	0/0:13	0/0:13	0/0:55	0/0:20	0/0:7	./.:0	./.:0	0/0:17	2/2:66	0/0:7	0/0:7	./.:4	0/0:23	1/1:13	0/0:17	0/3:20	1/1:5	0/0:28	0/0:19	./.:0	0/0:29	0/0:19	./.:0	0/0:11	./.:0	0/0:15	0/0:18	0/0:20	0/0:6	0/0:14	0/0:11	0/0:17	1/1:12	./.:0	0/0:10	2/2:46	0/0:16	./.:0	./.:0	0/0:18	3/3:12	2/2:38	0/0:5	./.:0	0/0:47	0/0:34	0/1:31	0/0:12	0/3:21	0/2:122	1/1:27	0/0:15	0/0:15	0/0:18	0/0:30	./.:0	0/0:20	0/0:65	0/0:29	0/3:42	0/0:17	0/0:30	3/3:14	0/0:10	0/0:29	0/0:17	0/0:25	0/0:20	0/0:15	0/0:17	0/4:23	0/0:11	2/2:43	./.:0	0/0:9	0/0:13	0/0:25	0/4:22	0/1:17	0/0:12	0/0:45	0/0:21	0/0:14	0/0:12	./.:0	0/1:33	0/0:35	0/0:37	0/0:26	0/0:16	0/0:21	0/0:54	0/0:10	0/8:34	0/0:47	0/5:39	0/0:9	0/2:72	2/2:142	0/0:33	3/3:15	0/0:41	./.:0	./.:0	5/5:25	0/1:26	0/1:80	0/0:31	0/0:46	0/6:43	0/0:9	0/0:8	0/0:30	0/0:32	0/4:32	0/0:12	0/0:7	0/0:22	0/0:7	./.:0	0/0:24	0/0:12	0/0:18	0/0:13	1/1:9	0/1:25	0/0:5	2/2:91	0/0:32	0/0:16	0/0:26	0/0:38	0/5:20	3/3:7	0/0:10	0/0:20	./.:0	0/0:15
un	34576	587	GAAG	GCAG,GAGG,CAGG,GCGG,GCAA,GCGA	.	PASS	.	GT:DP	0/0:13	0/0:18	0/1:22	0/1:23	1/2:22	2/3:20	0/0:17	0/0:10	./.:0	0/1:35	0/0:27	0/1:18	0/1:13	0/2:27	0/2:22	0/0:19	0/2:24	0/0:36	1/1:10	./.:0	0/2:15	0/1:10	0/1:19	0/0:5	0/0:7	0/0:26	0/0:39	./.:0	0/2:17	0/1:10	0/0:7	2/2:13	0/1:38	0/0:11	1/1:28	1/1:12	1/1:11	1/5:25	0/2:20	0/0:13	./.:0	0/0:29	0/1:17	0/1:25	0/1:37	0/1:25	0/1:37	0/4:12	0/0:24	0/1:28	0/0:24	0/0:6	0/0:22	0/0:19	0/2:27	0/1:38	0/1:28	0/0:13	0/0:21	0/0:24	1/1:7	0/0:13	0/0:32	0/1:30	0/0:13	./.:0	1/1:15	0/0:19	0/0:38	1/1:10	0/2:17	0/0:26	1/1:10	0/1:37	0/1:27	0/1:34	1/1:11	0/0:22	0/0:34	2/2:8	0/1:26	0/0:40	0/0:10	0/1:27	0/1:23	0/1:24	0/0:27	0/0:28	0/2:21	0/1:18	0/1:19	0/0:21	0/0:16	1/2:20	0/0:26	0/1:18	0/0:6	0/1:12	0/0:27	0/1:14	0/2:12	0/1:18	0/2:7	0/0:18	0/1:30	0/0:16	0/1:22	2/3:22	0/0:10	0/0:7	0/0:17	1/6:25	3/3:7	0/0:20	0/1:31	0/1:57	0/0:25	0/0:33	0/1:30	0/1:15	0/0:24	0/0:6	0/1:16	0/0:29	1/2:29	0/4:26	0/0:22	0/1:20	0/2:45	1/2:22	0/1:40	0/1:17	0/0:16	0/2:14	0/0:15	0/1:15	0/2:13	0/1:27	1/1:27	0/1:15	./.:0	0/0:14	0/0:8	0/1:12	0/2:16	0/0:11	0/0:12	0/0:23	0/0:5	0/0:22	0/2:11	0/0:15	1/1:14	0/0:8	3/3:8	0/1:25	2/2:7	0/1:19	0/0:14	0/0:10	0/0:11	0/1:24
un	34694	589	ACGACG	ATGACG,ACAACG,ACGGCG,ACAGCG,ATGATG,ACGACT,ACGATG,ACAACT,GCGACG	.	PASS	.	GT:DP	0/5:35	0/0:36	0/3:14	1/1:26	0/0:8	1/1:16	0/1:31	0/0:5	0/0:7	0/0:38	0/1:28	0/3:25	0/1:24	0/1:39	0/0:26	0/0:18	0/4:26	0/2:60	0/1:31	./.:0	0/1:10	2/2:12	1/1:14	2/3:23	1/1:21	0/1:34	./.:3	1/3:15	0/0:24	0/0:20	0/4:10	0/0:12	0/9:12	0/0:5	1/1:17	0/0:9	0/0:48	0/0:42	1/1:9	0/1:25	1/1:14	1/1:14	0/6:10	0/1:19	0/0:15	0/0:19	0/0:15	0/0:7	0/0:12	0/0:33	1/1:24	0/0:8	./.:0	0/0:23	0/0:10	1/2:29	./.:4	1/1:9	0/0:12	1/1:10	0/2:5	0/3:28	0/0:37	0/0:41	3/3:18	0/0:14	0/7:6	0/0:24	2/7:25	0/0:5	1/1:21	./.:4	./.:0	0/0:29	6/6:25	1/5:41	./.:0	0/0:19	./.:0	./.:0	./.:0	./.:0	./.:0	./.:0	./.:0	./.:0	./.:0	./.:0	./.:0	./.:0	./.:0	./.:0	./.:0	./.:0	./.:0	./.:0	./.:0	./.:0	./.:0	./.:0	./.:0	./.:0	./.:0	./.:0	0/0:38	1/1:14	0/2:20	2/2:19	0/0:23	./.:0	0/1:23	0/0:12	0/3:23	0/2:27	2/2:25	1/1:28	5/5:9	1/1:15	0/0:23	0/0:35	0/0:15	./.:0	0/0:40	0/0:26	0/0:14	0/3:28	1/1:9	0/0:12	0/2:51	2/2:12	0/0:62	0/0:23	0/3:41	0/0:16	./.:0	0/0:17	0/0:8	1/1:18	0/0:29	0/2:33	./.:0	1/1:9	0/0:8	4/4:7	0/0:14	0/0:6	1/2:9	0/2:16	0/0:5	0/0:26	0/0:6	0/2:12	0/0:25	2/2:12	./.:0	2/2:12	./.:4	./.:0	0/8:28	1/1:10	2/2:24	0/0:21
un	34930	593	CGG	CAG,CAT,TGG	.	PASS	.	GT:DP	1/1:14	0/1:16	0/1:28	0/1:38	0/1:22	0/1:20	0/1:26	0/0:17	0/0:9	0/2:40	0/0:29	1/1:24	0/1:25	1/1:29	0/1:29	0/1:23	0/0:25	0/1:43	0/1:45	0/0:17	0/0:19	1/1:25	0/1:10	0/1:27	1/1:25	1/3:26	0/0:27	0/1:18	1/1:26	./.:4	./.:0	./.:0	0/0:5	0/0:6	1/1:5	./.:0	0/0:6	0/0:8	./.:3	0/0:10	./.:0	0/1:12	0/0:13	0/0:7	0/0:14	0/0:5	0/1:6	./.:0	0/1:9	0/0:13	0/0:11	1/1:5	1/1:5	0/1:5	0/0:8	./.:3	0/0:13	./.:0	0/0:9	./.:4	./.:0	0/0:19	0/0:15	./.:0	0/0:8	0/0:7	./.:0	0/0:5	0/1:20	./.:0	./.:4	./.:0	0/0:12	0/0:20	0/0:26	0/0:5	0/0:8	0/0:8	0/0:38	0/0:17	0/0:25	0/0:39	0/0:21	0/0:16	0/0:16	0/0:30	0/0:23	0/0:15	0/0:15	0/0:19	0/0:15	0/0:30	0/1:12	0/0:14	0/1:24	0/0:17	1/1:5	0/0:7	0/0:21	1/1:19	0/0:7	0/0:15	0/0:13	0/0:9	0/0:16	1/1:25	1/1:26	0/1:20	0/1:15	1/1:23	1/1:28	1/1:25	0/0:14	0/1:15	0/0:35	0/1:27	0/1:26	0/1:21	0/0:42	0/1:13	0/0:7	0/0:5	0/0:37	0/0:22	1/1:15	0/1:20	0/1:43	1/1:20	0/1:32	0/0:32	0/1:41	1/1:15	0/0:36	0/1:19	0/0:29	./.:4	0/0:14	0/0:13	0/0:7	0/0:11	0/0:7	0/0:16	0/0:13	0/1:19	0/0:9	0/0:11	./.:4	0/0:8	./.:0	0/1:13	0/0:7	0/0:9	0/1:18	0/1:15	0/0:18	0/0:12	0/1:15	0/0:12	0/0:14	0/0:15	0/0:8	0/0:8
un	35284	599	A	C	.	PASS	.	GT:DP	0/0:26	0/0:18	0/0:17	0/0:23	0/0:25	0/0:27	0/0:22	0/0:8	./.:4	0/0:29	0/0:22	0/0:31	0/0:26	0/0:18	1/1:28	0/0:32	0/1:13	0/0:39	0/0:22	0/1:9	0/0:11	0/0:24	1/1:14	0/0:27	0/0:23	0/0:24	0/0:32	0/0:16	0/0:16	0/0:9	0/0:5	0/0:11	0/0:16	0/0:15	0/0:11	0/0:17	0/0:23	0/0:28	0/1:12	0/1:18	0/1:9	0/0:28	1/1:14	0/0:15	0/1:41	0/0:16	1/1:25	0/0:5	0/0:9	0/0:33	0/0:25	0/1:15	0/0:16	0/1:24	0/0:15	0/0:18	0/0:24	0/0:8	0/1:17	0/1:16	1/1:6	0/1:25	0/1:19	0/1:26	0/0:15	./.:0	0/0:5	0/0:18	0/0:41	0/1:16	0/1:32	0/1:19	0/1:21	0/0:38	0/0:49	0/0:25	0/0:16	0/1:11	0/0:29	0/0:22	0/0:24	0/0:40	0/0:33	0/0:23	0/0:13	0/0:20	1/1:27	0/0:19	0/0:21	0/0:14	1/1:12	0/0:40	./.:4	0/0:19	0/0:19	0/1:26	0/0:13	0/0:7	0/0:19	0/1:16	0/0:19	0/1:19	./.:0	0/1:16	0/0:35	0/1:19	0/1:24	0/0:24	0/0:9	0/1:36	0/0:23	0/1:18	./.:0	0/0:17	0/0:34	0/0:34	0/1:28	0/0:24	0/1:33	0/1:21	0/0:17	0/0:12	0/0:44	0/1:38	0/0:31	0/1:25	0/0:48	0/0:12	0/1:39	0/1:22	0/0:47	0/0:25	0/0:29	1/1:26	0/1:26	0/0:9	0/1:16	0/1:28	0/0:22	0/1:12	1/1:6	1/1:9	1/1:13	0/0:11	0/1:12	0/1:13	0/1:14	0/0:15	./.:0	1/1:24	0/0:6	0/1:16	0/1:28	0/0:12	0/0:22	0/0:22	0/1:21	0/0:9	0/1:24	0/0:6	0/0:6	0/0:19
un	35697	606	GCTA	GCCA,GTTA,CCTA,GCTT	.	PASS	.	GT:DP	1/1:5	1/1:5	./.:0	0/0:11	0/0:5	0/0:6	1/1:10	./.:0	./.:0	0/1:13	./.:4	1/1:5	0/0:8	0/1:6	0/0:7	0/1:7	0/0:7	1/1:9	0/0:10	1/1:6	1/2:8	0/0:17	./.:0	0/1:14	1/1:5	0/0:12	0/1:14	0/2:5	1/1:8	0/0:12	./.:3	./.:0	0/0:18	./.:4	0/1:14	./.:0	1/2:8	0/0:16	./.:4	0/0:20	0/0:13	0/1:16	0/0:8	0/0:12	0/0:25	0/0:18	0/0:7	0/0:7	0/1:15	0/0:14	0/0:18	0/0:5	0/0:10	0/0:27	0/0:15	0/0:8	0/1:22	./.:0	0/1:5	0/0:13	0/0:6	0/0:8	0/0:14	0/0:25	0/0:13	./.:0	./.:0	1/2:11	0/2:16	0/0:9	1/1:10	./.:0	1/1:7	0/1:24	1/1:20	1/1:10	1/1:10	0/0:12	0/0:21	0/0:13	0/0:21	0/0:17	0/3:14	0/0:15	0/0:9	0/0:12	0/0:11	0/0:15	0/0:13	0/2:5	0/0:20	0/0:18	0/0:6	0/0:7	0/0:10	0/1:6	0/0:9	0/0:8	0/0:11	0/0:10	0/0:11	0/1:7	0/0:8	0/0:12	0/0:14	./.:4	./.:0	0/1:8	0/1:6	0/0:29	./.:0	./.:4	./.:4	./.:0	1/1:17	1/1:16	./.:0	1/1:5	0/1:12	1/2:6	0/1:6	0/1:5	0/1:17	1/1:7	0/1:5	1/1:9	0/0:15	0/1:29	1/1:11	0/1:15	0/0:21	0/0:10	1/1:6	1/1:9	0/0:7	./.:0	./.:4	0/1:10	0/0:6	0/1:16	./.:0	0/4:16	0/0:9	0/0:10	0/0:8	0/0:6	0/0:6	0/1:6	0/0:8	0/1:11	./.:0	0/0:11	0/0:16	0/0:11	0/0:18	0/1:7	0/0:9	0/0:8	0/0:16	0/1:12	0/0:13	0/0:15
un	35874	609	GT	TT,GA	.	PASS	.	GT:DP	0/0:48	0/0:26	./.:0	0/0:34	2/2:13	./.:0	./.:0	./.:0	1/1:20	0/0:36	0/0:24	0/0:45	0/0:43	./.:0	0/0:52	0/0:45	0/0:9	0/0:100	0/0:23	0/0:42	0/0:12	0/0:36	0/0:9	0/0:54	0/0:27	0/0:15	0/0:34	0/0:15	0/0:52	./.:0	0/0:9	./.:0	0/0:34	0/0:19	0/0:13	./.:0	0/0:30	0/0:26	0/0:18	0/0:16	0/0:10	0/0:88	0/0:19	0/0:24	0/0:36	./.:0	0/0:30	0/0:33	0/0:20	./.:0	./.:0	0/0:15	1/1:16	1/1:19	0/0:45	0/0:43	0/0:69	0/0:18	0/0:41	0/0:20	0/0:15	0/0:36	0/0:54	0/0:33	0/0:33	./.:0	./.:0	./.:0	./.:0	./.:0	./.:0	./.:0	./.:0	./.:0	./.:0	./.:0	./.:0	./.:0	0/0:66	./.:0	0/0:47	./.:0	0/0:40	0/1:36	0/0:13	0/0:21	./.:0	0/0:13	0/0:23	./.:0	0/0:21	0/0:30	0/1:17	1/1:39	0/0:24	0/0:25	0/0:16	./.:0	0/0:20	0/0:14	0/0:33	0/0:24	0/0:13	0/0:29	0/0:48	0/0:28	0/0:46	./.:0	0/0:47	./.:0	0/0:46	0/0:14	0/0:16	0/0:16	0/2:82	0/0:77	0/0:42	0/0:17	0/0:60	0/0:21	0/0:44	0/0:16	0/0:40	0/0:26	0/0:25	0/0:52	0/0:38	0/0:19	0/0:37	0/0:49	./.:0	0/0:27	0/0:29	0/0:23	0/0:57	0/0:7	1/1:13	1/2:37	0/0:11	0/0:27	0/0:11	./.:0	0/0:17	0/0:31	0/0:13	0/0:21	0/0:5	1/1:13	./.:4	0/0:16	0/0:18	0/0:15	0/0:32	0/0:12	0/0:17	0/0:37	0/0:37	0/0:23	0/0:61	0/0:14	0/0:12	0/0:26
un	36582	621	CTC	CTT,TTC,CGC	.	PASS	.	GT:DP	0/1:53	2/2:35	1/1:8	1/1:20	./.:0	0/0:14	0/0:25	./.:0	0/0:14	0/0:29	2/2:21	./.:0	0/0:19	0/0:63	./.:0	0/0:59	0/0:17	1/2:63	./.:0	0/0:19	./.:0	0/0:23	2/2:22	0/0:27	0/0:25	1/2:36	1/1:22	0/0:28	0/2:36	0/0:27	./.:0	2/2:19	0/0:18	3/3:13	0/0:16	./.:0	0/2:50	./.:0	0/0:25	./.:0	0/1:17	0/0:28	./.:0	./.:0	0/0:22	0/0:20	0/0:22	0/0:6	0/0:26	0/0:31	0/0:36	0/0:20	0/0:18	0/0:32	0/0:32	0/0:21	0/0:63	./.:0	0/0:22	0/0:10	./.:0	0/0:17	0/0:68	0/0:33	0/0:55	./.:0	0/0:15	0/1:13	0/0:45	0/0:24	1/1:15	0/1:39	./.:0	2/2:36	0/0:34	0/3:57	1/1:15	0/0:16	0/0:33	./.:0	./.:0	0/0:60	0/0:25	./.:0	2/2:13	0/0:22	./.:0	0/0:25	0/0:59	0/0:54	./.:0	0/0:30	0/0:5	0/0:27	0/0:48	0/0:19	2/2:10	0/0:11	./.:0	0/1:31	0/2:40	0/0:31	1/3:21	./.:0	0/0:47	1/1:14	0/0:32	0/0:40	0/0:8	0/0:74	1/1:19	2/2:12	0/0:17	2/3:46	0/0:44	0/0:45	1/1:18	0/0:56	0/1:56	0/2:52	1/1:12	./.:0	./.:0	0/0:19	0/0:28	0/2:55	./.:0	0/2:42	1/1:22	0/0:17	2/2:50	0/2:27	2/2:32	0/0:25	1/1:10	0/0:16	./.:0	0/0:51	0/0:23	0/0:30	0/0:14	0/0:18	0/0:34	./.:0	0/0:32	0/0:11	0/0:17	0/3:28	./.:0	0/2:42	0/0:5	./.:0	0/0:27	0/0:10	0/0:24	0/0:25	0/0:28	0/0:19	0/0:25	0/0:33	0/0:16	1/1:13
un	37349	634	CA	AA,AT	.	PASS	.	GT:DP	0/0:44	0/1:39	0/0:33	0/1:39	0/0:19	0/0:29	0/1:42	0/1:20	0/0:27	0/0:61	0/1:32	0/0:25	0/2:52	0/0:40	0/0:24	0/0:36	0/1:26	0/1:73	0/0:35	0/0:35	0/0:32	0/0:36	0/0:20	0/0:45	0/1:41	0/1:39	0/1:44	0/0:26	0/1:30	0/2:21	0/0:11	0/0:18	0/0:32	0/0:25	0/0:18	0/1:13	0/0:24	0/0:35	0/0:23	0/1:28	0/0:15	0/0:35	0/1:30	0/0:26	0/1:33	2/2:26	0/0:32	0/0:12	0/0:27	0/0:32	1/1:38	0/1:12	0/0:36	0/0:30	0/0:36	0/0:19	0/0:47	./.:3	0/0:21	0/2:27	0/1:14	0/0:31	1/1:35	0/1:49	0/0:17	0/0:20	./.:0	0/0:29	0/0:46	0/0:30	0/0:36	0/0:15	0/0:33	0/0:66	0/0:46	0/0:27	0/1:31	0/0:32	0/0:41	0/0:44	0/0:31	1/1:68	0/1:55	0/0:44	0/0:21	0/1:31	0/0:38	0/0:29	0/0:30	0/0:33	1/1:32	0/1:40	0/0:17	0/1:33	0/0:20	0/1:30	0/0:16	1/1:16	0/0:33	0/0:31	0/0:28	0/0:28	0/0:12	0/2:25	0/0:47	0/0:41	1/1:34	0/0:27	0/0:15	0/1:59	0/0:41	0/1:46	0/0:26	1/1:16	0/0:83	0/0:48	0/1:42	0/1:34	0/0:49	0/0:37	0/0:23	0/0:30	0/0:85	0/1:36	1/2:38	0/1:30	0/0:56	0/1:28	0/0:79	0/0:32	0/1:75	0/1:20	0/1:57	0/1:35	0/1:42	0/0:22	0/0:26	0/1:42	0/0:36	0/1:22	0/0:13	0/0:31	0/1:29	0/0:16	0/0:15	0/0:26	0/1:11	0/0:21	0/0:8	0/0:30	1/1:14	0/2:19	0/1:20	0/0:24	0/1:33	0/0:28	0/0:6	0/0:15	0/0:24	0/1:34	0/0:20	0/0:31
un	37762	641	GC	TC,GT	.	PASS	.	GT:DP	0/0:50	0/0:43	0/0:24	0/0:29	1/1:27	0/1:21	0/0:42	0/0:10	0/1:21	0/0:54	0/1:34	0/1:27	0/0:24	0/0:36	0/0:31	0/0:36	0/0:27	0/0:66	1/1:43	0/1:26	0/0:27	0/1:25	0/0:25	0/0:30	0/1:32	0/1:40	0/0:43	0/1:25	0/0:26	0/0:33	0/0:22	0/0:35	0/0:24	0/0:20	0/1:30	0/0:20	0/0:36	0/0:34	0/0:14	0/0:34	0/1:21	0/0:40	0/0:16	0/1:27	0/0:49	0/0:32	0/1:35	0/0:17	0/1:30	0/0:42	0/0:35	0/1:20	0/0:27	0/0:33	0/1:34	0/1:27	0/0:59	0/0:16	0/0:34	0/0:18	0/0:15	0/0:36	0/0:41	0/1:34	0/0:23	0/0:24	0/1:17	0/0:25	0/0:58	0/0:25	0/0:37	0/0:35	0/0:31	0/0:58	0/0:49	0/0:27	0/1:34	0/0:24	0/0:66	0/0:47	0/0:40	0/0:55	0/1:38	0/1:41	0/0:18	0/0:34	0/1:40	0/0:34	0/1:42	0/0:49	0/0:32	0/0:42	0/0:19	0/1:43	0/0:30	0/0:29	0/1:15	0/0:16	0/0:29	0/1:24	0/0:31	0/1:31	0/1:31	0/0:23	0/0:43	0/0:28	0/0:33	0/0:38	0/1:25	0/0:54	0/1:33	0/1:37	0/0:22	0/0:34	0/0:72	0/0:65	0/0:51	0/0:49	0/1:49	0/0:36	0/0:38	0/0:40	0/0:60	0/0:40	0/0:38	0/0:51	0/0:49	0/0:33	0/1:41	0/1:41	0/1:76	0/0:33	0/0:57	0/0:56	0/1:35	0/1:18	0/0:23	1/1:25	0/0:39	0/0:20	0/0:13	0/0:28	0/1:26	0/2:18	0/0:27	0/0:17	0/1:19	0/0:16	0/1:10	0/0:43	0/0:8	0/0:18	0/0:35	0/1:22	0/0:47	0/1:30	0/0:30	0/0:21	0/1:33	0/0:21	0/0:21	0/0:27
un	38765	658	GG	GA,AA	.	PASS	.	GT:DP	1/2:33	0/1:21	1/2:13	0/0:13	0/0:9	0/1:16	0/0:14	0/0:7	0/0:11	0/0:31	0/1:21	0/1:16	0/0:17	1/1:27	1/2:24	0/1:39	0/0:19	1/1:57	1/1:30	1/1:29	1/1:28	0/1:22	1/1:11	0/0:25	0/0:18	0/0:17	0/0:18	0/0:5	0/0:22	0/1:17	0/0:8	0/0:10	1/1:14	0/2:10	0/2:12	0/1:12	0/1:15	0/0:13	0/1:13	0/0:16	0/0:7	0/0:15	1/1:10	0/0:11	0/1:30	0/1:20	0/0:22	1/1:12	1/1:20	0/1:21	0/0:18	0/0:9	0/1:15	0/0:16	0/0:11	0/0:11	0/0:14	1/1:5	0/0:10	1/1:7	./.:0	1/1:25	0/0:13	1/1:20	0/0:8	0/0:8	1/1:5	0/0:8	0/0:19	1/1:13	1/1:17	0/1:18	0/1:25	1/1:53	1/1:42	0/0:18	0/0:13	0/1:12	0/0:26	0/1:23	1/1:27	0/1:32	0/0:11	1/1:17	1/1:10	0/0:18	0/0:20	0/1:25	0/0:8	1/1:29	1/1:16	0/0:22	1/1:17	0/0:13	1/1:14	2/2:13	1/1:8	./.:0	0/1:22	./.:4	1/1:13	1/1:22	0/0:10	1/2:17	1/1:32	0/0:10	0/0:22	0/1:24	0/0:10	1/1:44	0/1:16	0/1:24	0/1:17	1/2:23	1/1:57	0/2:31	0/1:27	1/1:21	0/1:27	0/0:8	0/0:16	0/0:11	0/1:15	0/2:26	0/1:20	1/1:34	0/0:30	1/1:25	1/1:50	0/1:32	0/0:30	0/0:10	0/0:20	0/2:18	1/1:37	0/0:5	1/1:7	0/0:13	1/1:11	./.:0	./.:0	0/0:8	0/0:6	1/1:5	1/2:5	./.:3	./.:4	0/1:6	./.:3	1/1:16	./.:0	0/1:9	0/1:21	0/0:11	0/0:10	1/1:29	0/0:13	0/0:10	0/1:26	1/2:24	1/1:19	./.:0
un	39296	667	TGAAACGA	TGAGACGA,TGAAGCGA,TGAAACAA,TAAAACGA,TGAAATGA,AGAAACGA,TGAGACGT,TGCAACGA	.	PASS	.	GT:DP	0/1:41	0/0:27	0/1:19	0/0:23	0/0:15	0/0:17	0/1:26	0/0:12	0/0:17	0/0:28	0/0:20	0/0:22	0/0:14	0/0:28	0/3:24	0/0:32	0/1:22	0/0:55	0/0:12	0/1:12	0/1:15	0/0:13	0/0:15	0/0:27	0/0:24	0/1:17	0/0:21	0/0:24	0/0:34	0/3:30	1/1:9	0/0:17	0/0:30	0/0:21	0/0:26	0/0:25	0/1:25	0/0:34	0/0:21	0/0:30	1/4:12	0/1:44	0/0:17	1/1:31	0/0:41	0/0:16	0/5:21	0/1:16	0/3:24	2/2:35	0/0:23	1/2:18	0/0:23	0/0:45	0/0:22	0/0:18	0/0:44	0/0:10	0/0:33	0/0:19	0/0:10	0/1:20	0/2:27	0/0:29	0/1:19	0/0:10	0/0:12	0/0:24	0/1:48	0/0:28	0/0:33	0/0:29	0/0:19	0/0:42	0/7:22	0/0:29	0/0:31	0/1:33	0/0:30	0/0:23	0/0:32	0/0:40	0/3:21	0/0:29	0/0:19	0/0:31	0/0:45	0/0:29	0/0:18	0/0:24	0/2:20	0/5:35	0/0:17	0/0:33	0/0:24	0/0:27	0/0:13	0/0:12	0/0:24	0/0:20	0/0:20	0/0:12	0/0:12	0/0:20	0/0:21	0/0:28	0/2:25	0/0:8	0/0:18	0/0:28	0/0:26	0/0:6	0/0:23	0/0:22	0/0:59	1/8:44	0/0:28	0/1:31	0/1:36	0/0:35	0/0:27	0/0:40	0/0:42	0/0:40	0/0:25	0/0:25	0/0:36	0/1:26	0/1:47	0/0:34	2/4:55	0/1:16	0/0:27	0/0:24	0/0:32	0/0:9	0/2:26	0/0:20	0/0:22	0/1:19	0/3:13	0/0:19	0/0:23	0/0:17	0/0:6	0/0:30	0/0:16	0/1:20	0/3:11	0/0:29	0/0:12	2/2:11	0/0:24	0/0:14	0/1:30	0/0:27	0/6:25	0/0:22	0/1:35	0/1:16	0/0:18	0/0:16
un	39355	668	TG	AG,TA	.	PASS	.	GT:DP	0/0:11	0/1:10	0/0:9	0/0:12	0/0:5	0/0:6	0/0:7	./.:3	0/0:5	0/0:7	./.:4	0/0:5	./.:4	./.:0	1/2:10	1/1:11	0/0:7	0/1:15	0/1:8	./.:0	0/1:8	0/1:6	0/0:5	0/1:9	0/0:6	0/0:8	0/0:11	./.:0	./.:4	0/1:12	0/0:5	0/0:15	0/0:11	./.:0	0/0:10	0/0:10	0/0:26	0/0:14	0/0:6	0/1:12	0/0:7	1/1:25	0/1:11	0/0:11	0/0:32	0/0:17	0/0:19	0/1:5	1/1:12	0/0:11	0/1:18	./.:4	0/1:18	0/0:18	0/0:22	0/0:15	0/0:28	./.:3	0/0:14	0/1:16	./.:4	0/0:24	0/0:18	0/1:15	0/0:10	./.:0	./.:0	0/1:10	0/0:16	1/1:8	0/0:24	1/1:21	0/1:17	0/1:24	0/1:20	1/1:15	0/1:17	0/0:12	0/0:5	0/1:9	0/1:11	0/0:18	0/1:11	0/0:7	./.:0	0/0:9	0/0:13	0/1:9	0/0:9	0/0:5	0/1:10	0/0:9	./.:3	0/1:6	0/1:9	./.:0	./.:0	./.:0	./.:4	./.:0	0/1:6	0/1:10	./.:0	0/0:6	0/0:7	0/0:8	0/0:7	0/1:6	./.:0	0/0:9	0/0:11	0/0:9	0/0:6	0/0:10	0/0:23	0/0:11	0/0:11	0/0:15	0/0:23	0/1:7	0/1:12	0/0:8	1/1:10	0/0:16	0/0:10	0/0:8	1/1:13	0/0:8	1/1:8	0/0:13	0/0:23	0/0:9	0/0:20	0/0:6	1/1:8	./.:0	./.:4	./.:3	0/0:6	0/0:6	0/0:5	./.:4	0/1:6	./.:4	./.:4	0/0:8	./.:0	0/1:11	1/1:5	1/1:8	./.:0	./.:0	0/0:9	0/0:8	0/0:8	0/0:10	0/0:9	./.:4	1/1:5	0/1:7	1/1:6	0/1:16
un	39414	669	GCG	GCA,GAA,CCG	.	PASS	.	GT:DP	0/0:30	0/1:31	1/1:16	0/0:42	0/1:25	0/0:24	0/0:39	0/0:10	0/0:31	0/1:49	0/1:30	1/3:37	0/1:42	0/0:20	0/0:45	0/1:29	0/0:20	0/0:59	0/1:41	0/0:31	0/1:22	0/0:28	0/1:18	0/0:30	0/0:22	0/0:46	1/1:31	0/0:15	./.:0	0/0:24	./.:4	./.:0	0/0:47	0/0:17	1/3:17	1/2:20	0/1:31	0/1:26	0/1:9	0/0:39	0/0:11	0/0:54	0/1:20	0/0:38	0/0:48	0/0:40	0/1:37	0/0:14	0/1:21	0/0:15	0/0:42	0/0:20	0/1:17	0/0:16	0/2:42	0/0:31	0/1:52	0/0:7	0/0:36	0/0:15	0/1:12	0/0:21	0/2:28	0/0:34	0/3:26	0/1:17	0/2:17	0/0:26	0/0:34	0/1:24	0/0:48	0/1:21	0/0:25	0/2:41	0/0:61	0/0:26	0/0:21	0/0:26	0/0:45	0/1:29	0/0:21	0/0:44	0/0:34	0/0:16	0/0:20	0/0:39	0/0:19	0/0:21	1/1:13	0/0:44	0/1:14	0/0:43	0/0:10	0/0:31	0/0:22	0/0:30	0/0:5	1/1:5	0/1:21	0/0:26	0/0:10	0/0:21	0/1:7	0/1:13	0/0:39	0/0:22	0/0:30	0/1:36	0/1:26	0/0:20	0/1:39	0/0:23	0/1:33	0/0:11	0/0:41	0/1:35	0/1:20	0/1:20	./.:0	0/0:25	0/1:10	0/0:36	0/1:71	0/1:31	0/1:25	0/1:27	0/0:42	0/0:19	0/1:29	0/0:30	0/1:37	0/0:20	0/0:24	0/1:19	0/1:42	0/0:10	./.:4	0/1:22	0/0:14	0/0:17	0/0:9	0/1:36	0/1:24	0/1:18	0/3:7	1/1:23	./.:3	0/0:13	./.:0	0/2:12	0/0:9	0/0:23	0/0:24	0/1:26	0/0:26	0/0:8	0/0:8	0/0:6	0/0:25	0/0:27	./.:3	0/0:18
un	39768	675	AGA	GGA,AAA,AGC	.	PASS	.	GT:DP	0/0:40	0/0:28	0/0:22	0/0:25	0/0:26	0/0:13	0/0:27	0/0:13	0/0:19	0/0:32	0/0:29	0/0:21	0/0:21	0/0:23	0/1:17	0/1:27	0/0:32	0/0:56	0/0:23	0/1:12	0/0:28	0/1:31	0/0:20	0/0:32	0/0:23	0/0:13	0/0:36	0/0:19	0/1:30	0/1:9	0/0:10	0/0:11	0/0:12	0/0:11	0/0:13	0/0:10	0/0:14	0/0:9	0/0:13	0/0:13	0/0:10	0/0:15	0/0:6	0/0:15	0/0:22	0/1:13	0/0:11	./.:0	0/0:9	0/0:14	0/0:11	0/0:7	0/0:16	0/0:14	0/0:19	0/0:16	0/0:16	./.:4	0/0:10	1/1:8	0/0:7	0/0:9	0/1:19	0/0:16	0/0:8	./.:0	./.:4	0/0:5	0/0:27	1/1:8	0/0:16	0/0:5	0/1:9	0/0:14	0/0:25	0/0:14	0/0:8	./.:0	0/0:26	0/1:30	0/0:38	0/0:43	0/0:26	0/0:36	0/0:17	0/1:18	0/0:35	0/0:21	0/1:21	0/0:29	0/0:25	0/0:32	0/0:11	0/0:19	0/1:31	0/0:31	0/0:21	0/0:14	0/0:9	0/0:20	1/3:23	0/2:12	0/0:21	0/0:25	0/0:43	0/0:32	0/0:40	0/0:30	0/0:27	0/0:25	0/0:41	0/0:43	0/0:15	0/0:26	0/0:26	0/0:52	0/0:12	0/1:25	0/0:20	0/0:43	0/0:25	0/0:23	0/0:38	0/0:40	0/0:27	0/0:34	0/0:31	0/1:36	0/0:47	0/0:40	0/0:50	1/1:18	0/0:38	0/1:24	0/0:31	0/0:24	0/0:26	0/2:20	0/0:21	0/0:37	0/0:9	0/0:26	0/0:23	0/0:24	0/1:18	0/0:23	0/0:7	0/0:23	0/0:13	0/0:31	0/0:12	0/0:24	0/0:30	0/0:25	0/1:21	0/1:23	0/0:10	0/0:27	0/0:29	0/0:12	0/2:19	0/1:15
un	40004	679	T	C	.	PASS	.	GT:DP	0/0:12	0/0:20	0/0:10	0/0:9	0/1:13	0/0:16	0/1:14	0/0:13	0/1:5	0/0:14	0/0:8	0/0:12	0/0:13	0/1:14	0/1:20	0/0:14	1/1:14	1/1:27	0/0:6	0/0:5	0/1:6	0/1:6	0/1:15	0/1:17	0/0:8	0/1:12	0/1:20	0/1:11	0/0:11	0/0:11	./.:0	0/1:10	0/0:11	./.:0	./.:3	0/1:14	0/0:11	0/0:9	0/1:6	0/0:15	./.:0	0/0:13	0/0:7	1/1:14	0/0:13	0/0:10	0/1:10	./.:0	0/1:6	0/1:15	0/0:10	0/0:9	0/0:12	0/0:16	0/0:11	0/1:12	0/1:14	./.:0	0/0:13	./.:3	0/0:5	0/1:13	0/0:16	0/0:20	0/0:7	0/0:13	./.:4	0/0:7	0/0:11	0/0:11	0/0:13	0/0:20	0/0:7	0/0:17	1/1:22	0/0:10	0/1:9	0/0:10	0/0:12	0/0:14	0/0:18	0/1:18	1/1:9	0/0:9	0/0:5	0/0:17	0/0:14	0/1:10	0/1:6	0/0:6	./.:4	0/1:18	0/0:6	0/0:10	0/1:11	./.:0	./.:3	./.:3	0/0:8	0/0:6	0/0:6	0/0:6	0/0:5	0/0:8	0/0:12	0/1:12	0/1:14	0/1:10	0/0:13	0/1:13	0/0:7	0/1:19	0/0:6	0/0:10	0/0:20	0/0:25	0/0:14	0/1:11	0/0:10	0/1:10	0/0:9	0/0:8	0/0:11	0/0:11	0/0:12	0/0:9	0/0:11	0/0:19	0/0:13	0/0:8	0/0:18	0/0:5	0/1:13	0/0:10	./.:0	0/1:6	0/0:6	0/0:7	0/0:5	0/0:10	./.:0	0/1:5	0/1:9	./.:4	./.:3	0/1:5	./.:4	0/0:6	0/1:8	0/0:11	./.:4	0/0:5	0/0:10	0/1:10	0/0:8	1/1:15	0/1:9	0/0:8	0/1:5	0/0:6	0/0:6	0/0:19
un	40181	682	T	C	.	PASS	.	GT:DP	0/0:21	0/0:26	0/0:14	0/0:32	0/0:19	0/0:9	0/0:22	0/0:9	0/0:10	0/0:19	0/0:15	0/0:19	0/0:13	0/0:21	0/1:14	0/0:14	0/0:12	0/0:25	0/0:21	0/1:12	0/0:15	0/0:15	0/0:12	0/0:17	0/0:14	0/0:30	0/0:32	0/0:11	0/0:23	0/0:11	0/0:12	0/0:22	0/0:32	0/0:9	0/0:17	0/0:20	0/0:30	0/0:20	0/1:8	0/0:22	0/0:11	0/1:41	0/0:10	0/0:18	0/1:28	0/0:24	0/0:25	0/0:15	0/0:18	0/0:25	0/0:42	0/0:14	0/0:15	0/0:25	0/0:18	0/0:31	0/0:39	0/0:11	0/0:29	0/0:15	0/0:12	0/0:30	0/0:27	0/0:37	0/0:20	0/0:20	0/0:7	0/1:20	0/0:35	0/0:24	0/0:28	0/0:23	0/0:21	0/1:30	0/0:38	0/0:27	0/0:19	0/0:17	0/0:25	0/0:16	0/0:19	0/0:31	0/0:19	0/0:13	0/0:12	0/0:16	0/0:20	0/0:12	0/0:10	0/0:13	0/0:15	0/0:11	0/0:8	0/0:13	0/0:23	0/0:24	./.:4	./.:4	0/0:9	0/0:9	0/0:7	0/0:13	0/0:7	0/0:14	0/0:12	0/0:12	0/0:6	0/0:10	0/0:12	0/0:16	0/0:18	0/0:14	0/0:15	0/0:11	0/0:27	0/0:20	0/0:31	0/0:13	0/0:15	0/0:14	0/0:14	0/0:11	1/1:29	0/0:15	0/0:17	0/0:16	0/1:32	0/0:10	0/0:22	0/0:13	0/0:28	0/0:11	0/0:27	0/1:22	0/0:21	0/0:7	0/0:7	0/1:15	0/0:12	0/0:6	0/0:7	0/0:13	0/0:5	0/0:6	0/0:5	./.:4	0/0:8	1/1:9	./.:4	0/0:12	./.:3	0/0:9	0/1:21	0/0:7	0/1:13	0/0:9	0/0:13	./.:4	0/0:13	0/0:14	0/0:10	0/0:10
un	40358	685	T	C	.	PASS	.	GT:DP	0/0:38	0/0:28	0/0:29	0/0:38	0/1:23	0/1:21	0/1:37	0/0:13	0/0:27	0/0:45	0/0:33	0/0:32	0/0:41	0/0:41	0/0:41	0/0:33	0/0:15	0/0:52	0/0:35	0/0:23	0/0:24	0/0:27	0/0:27	0/0:44	0/1:21	0/0:41	0/0:35	0/0:23	0/0:15	0/0:25	./.:4	0/0:25	0/0:12	0/0:22	0/1:16	0/0:15	0/0:25	1/1:31	0/0:16	0/1:32	0/0:19	0/1:36	0/0:20	0/1:24	0/0:48	0/0:17	0/0:19	0/0:13	0/1:25	0/0:28	0/0:30	0/0:27	0/0:28	0/0:30	0/1:23	0/0:25	0/0:46	1/1:6	0/0:16	0/0:15	0/0:15	0/0:21	0/0:26	0/1:29	0/0:27	0/1:16	0/0:6	0/0:34	0/0:39	1/1:26	0/0:39	1/1:22	1/1:26	0/0:54	0/0:33	0/0:34	0/0:26	0/1:17	0/1:51	0/0:31	0/0:41	0/1:52	0/1:27	0/0:37	0/0:20	0/0:38	1/1:32	0/1:28	1/1:34	0/0:34	0/0:32	0/0:39	0/0:21	0/0:31	0/0:26	0/0:32	0/0:13	0/0:10	0/1:19	0/0:30	0/0:26	0/0:22	0/0:33	0/0:28	0/0:44	0/0:29	0/1:29	0/1:26	0/1:21	0/1:46	0/0:36	0/0:35	0/0:27	0/0:28	0/0:69	0/0:44	0/0:49	0/1:27	0/0:61	0/0:24	0/1:27	0/0:26	0/1:62	0/0:41	0/0:33	0/0:32	0/0:59	0/1:29	0/0:59	0/0:41	0/0:61	0/0:35	0/0:47	0/0:32	0/0:36	0/0:20	0/0:31	0/0:26	0/0:37	0/1:20	0/0:8	0/0:23	0/0:24	0/0:16	0/0:13	0/0:22	1/1:8	0/0:30	0/1:13	0/1:25	0/0:8	0/1:15	0/0:31	0/0:20	0/0:33	0/0:30	0/0:16	0/0:10	0/0:32	0/1:31	0/0:13	0/0:25
un	40771	692	G	A	.	PASS	.	GT:DP	1/1:14	0/0:21	0/1:15	0/1:28	0/0:19	1/1:12	0/0:23	0/0:5	0/0:12	0/0:17	0/0:14	0/1:16	0/0:14	0/1:12	0/0:28	0/1:25	0/0:21	0/0:32	0/1:7	0/1:16	1/1:16	0/0:23	1/1:12	0/1:29	0/1:22	0/1:21	0/0:35	0/0:12	0/0:19	0/0:18	0/0:11	0/0:14	0/0:24	0/0:18	0/0:11	0/1:10	0/1:18	0/1:22	1/1:13	0/0:18	0/1:13	0/1:31	0/1:24	0/1:17	0/0:33	0/0:20	1/1:32	1/1:7	0/0:20	1/1:30	1/1:26	0/1:14	0/1:19	1/1:21	1/1:24	0/0:16	0/1:32	0/1:10	0/0:27	1/1:18	0/0:14	0/1:27	0/1:23	0/0:39	0/1:13	0/1:17	0/1:8	0/0:16	1/1:42	0/1:15	1/1:24	0/1:21	1/1:22	0/0:39	0/1:26	1/1:13	0/0:18	0/1:19	0/1:26	0/1:13	0/1:23	1/1:30	0/1:22	0/0:21	1/1:16	0/1:16	1/1:14	0/1:9	0/1:8	0/1:28	0/0:18	0/1:27	0/0:12	0/0:19	0/1:13	0/1:15	0/1:8	./.:0	0/1:18	0/1:11	0/1:9	0/1:12	0/0:5	0/0:14	0/0:25	0/0:14	0/0:23	0/0:12	0/1:15	0/1:30	0/1:30	0/1:8	0/0:19	1/1:7	0/1:37	0/1:26	0/0:22	0/0:16	0/0:36	0/0:12	0/0:10	0/1:9	0/0:46	1/1:21	0/0:12	0/0:26	0/0:25	0/1:14	0/1:29	0/0:21	1/1:30	0/1:14	1/1:22	1/1:20	1/1:20	0/0:5	0/1:9	0/0:22	0/1:12	1/1:9	./.:0	1/1:5	0/0:12	1/1:8	0/0:7	0/0:6	0/1:5	0/0:7	1/1:5	0/1:7	0/1:5	0/1:12	0/0:12	0/0:7	0/0:13	0/0:5	0/0:14	1/1:7	0/1:12	0/1:15	0/1:11	1/1:23
un	40948	695	CCC	CCT,CAT,CAC,TCC	.	PASS	.	GT:DP	1/1:17	0/0:22	0/0:13	./.:0	1/1:20	./.:0	0/1:55	2/2:13	0/0:19	2/2:25	0/0:24	0/0:29	0/0:23	0/3:36	2/3:45	2/2:18	1/1:20	0/4:84	0/2:50	1/1:14	0/1:42	0/0:33	1/1:7	0/0:66	0/0:27	1/1:41	1/1:64	0/4:40	0/0:41	0/0:23	4/4:9	0/0:12	4/4:8	1/1:29	1/1:15	./.:0	0/0:48	0/1:41	3/3:13	0/0:25	0/4:20	0/1:73	2/2:28	1/1:39	./.:0	0/3:36	1/1:16	1/1:10	./.:0	1/3:43	0/3:54	0/3:21	0/0:20	0/0:38	1/2:37	1/2:24	0/2:53	0/1:18	0/0:17	1/1:15	2/2:11	./.:0	1/1:28	0/0:68	1/1:28	0/2:14	./.:0	1/1:11	./.:0	1/1:20	2/2:28	0/1:31	0/1:43	1/1:36	2/2:51	1/1:8	1/1:11	1/1:19	0/0:32	1/1:33	0/1:66	0/1:79	0/0:13	1/4:48	1/2:33	0/0:47	./.:0	0/2:47	0/0:16	0/3:45	0/0:23	0/0:47	1/1:6	0/0:35	./.:0	0/1:41	3/3:13	0/0:7	1/2:30	0/1:35	0/1:32	1/1:15	2/2:9	1/1:19	./.:0	3/3:20	0/1:56	1/1:25	1/1:29	3/3:39	0/4:48	0/2:37	1/1:10	0/4:35	0/1:48	1/2:54	3/3:22	2/2:20	2/2:40	1/1:13	0/0:33	1/1:13	0/3:58	0/0:74	1/1:23	0/0:35	0/1:58	1/3:46	./.:0	0/0:20	2/2:40	0/0:40	0/0:28	0/0:54	2/2:25	1/2:22	0/3:30	0/2:51	0/3:40	1/1:16	0/0:9	2/2:43	0/0:31	0/0:21	0/1:37	0/0:15	0/0:15	0/2:36	0/2:20	0/0:46	1/2:28	./.:0	0/0:22	0/1:40	./.:0	1/1:18	1/2:38	./.:0	0/1:36	3/3:23	1/2:54	2/2:28
un	41302	701	AGCTTA	AGGTTA,AGCTGA,AGGATA,AAGATA,AGCTTC,TGGTTA	.	PASS	.	GT:DP	1/1:22	0/0:21	1/1:14	1/1:23	1/1:6	0/1:15	0/1:23	./.:3	0/6:19	1/1:21	0/0:9	0/1:20	0/1:26	0/1:23	1/4:21	1/2:28	0/1:13	1/1:22	0/1:17	1/1:12	1/1:14	0/0:7	1/2:14	0/1:24	0/0:9	0/1:21	1/1:23	1/1:8	1/2:13	0/0:12	0/2:19	0/1:16	./.:0	./.:0	1/1:24	0/1:31	0/1:33	0/0:26	0/1:25	0/0:23	0/0:17	0/1:57	0/1:15	0/1:30	0/0:64	0/3:32	0/1:28	0/0:20	0/0:27	0/2:38	0/1:40	0/2:21	2/2:13	1/1:17	0/2:44	0/1:28	0/5:65	0/0:12	0/1:39	0/1:16	0/0:26	1/1:32	0/1:41	0/0:45	0/1:24	1/1:6	0/0:14	0/0:22	0/0:64	0/1:27	0/0:55	0/0:40	0/1:32	0/2:50	1/1:47	0/1:44	0/2:32	0/1:29	1/1:36	0/2:30	0/1:21	0/2:37	0/0:19	1/1:17	3/3:6	0/1:33	0/0:28	0/1:35	4/4:9	1/1:23	1/1:19	0/0:26	0/0:10	0/0:8	0/5:21	0/0:25	1/1:17	1/2:5	0/0:10	0/1:12	0/0:17	1/1:7	0/1:11	0/1:30	0/1:23	./.:0	0/1:20	1/1:19	0/0:9	0/0:22	0/1:24	0/1:15	1/1:11	0/1:14	1/1:19	0/1:35	0/1:27	0/0:21	2/2:12	0/1:23	0/1:22	0/1:13	2/2:22	0/1:17	1/1:5	0/2:29	1/1:41	0/0:10	0/1:34	1/1:19	0/1:52	0/1:20	1/1:50	0/1:23	0/1:19	0/2:11	0/0:23	0/1:22	1/1:22	0/1:14	0/0:12	1/1:14	0/0:7	0/1:6	0/1:9	1/1:11	0/0:8	1/1:8	0/1:6	0/1:22	1/2:7	0/1:13	0/0:24	1/1:14	0/0:17	0/3:18	0/0:8	0/0:12	0/0:11	0/1:12	0/0:6	0/0:16
un	41361	702	AGT	CGT,ATG	.	PASS	.	GT:DP	0/0:12	0/0:22	0/0:10	0/1:17	0/0:8	0/0:13	0/1:21	0/2:7	0/0:15	0/0:24	0/0:18	0/0:13	0/0:7	0/0:19	0/0:20	0/0:17	0/0:8	0/0:17	0/0:13	0/0:13	0/1:10	0/0:18	0/1:8	0/1:22	0/0:10	0/0:18	0/0:26	0/0:13	0/0:6	0/0:6	./.:0	0/0:15	0/0:17	0/0:11	0/0:11	0/1:9	0/1:13	0/0:23	0/0:5	0/0:16	0/0:11	0/1:25	0/0:8	0/0:14	0/2:13	0/0:18	0/0:18	0/0:5	0/0:14	0/0:29	0/0:17	./.:4	0/0:13	0/1:28	0/0:11	0/1:13	0/0:28	./.:0	0/1:17	0/0:11	0/0:8	0/0:10	0/0:17	0/0:21	0/0:17	0/0:5	./.:4	0/1:5	0/0:29	./.:3	0/0:16	0/0:15	0/0:8	0/0:26	0/0:31	0/0:13	0/0:10	0/0:19	0/0:30	0/0:19	0/0:15	0/0:22	0/0:20	0/0:21	0/0:11	0/0:20	0/0:14	0/0:18	0/0:10	0/1:12	0/0:13	0/0:20	0/1:5	0/0:9	0/0:8	./.:0	./.:3	./.:4	0/0:10	0/0:7	./.:4	0/0:13	0/0:7	./.:3	0/0:12	0/0:6	0/0:14	0/0:10	0/0:5	0/0:26	0/0:19	0/1:16	0/0:12	0/0:13	0/0:27	0/1:16	0/0:12	0/0:8	0/0:17	0/0:16	0/0:10	0/0:11	0/1:17	0/1:8	0/0:17	0/0:16	0/0:24	0/0:14	0/0:18	0/0:14	0/1:28	0/0:17	0/0:15	0/0:8	./.:4	./.:4	0/0:6	0/0:11	0/0:8	1/1:8	./.:0	0/0:10	./.:4	0/0:9	./.:0	0/0:7	./.:0	./.:4	./.:0	0/0:11	./.:0	0/0:7	0/0:8	0/2:11	0/0:15	0/0:12	0/1:16	./.:4	0/0:10	0/0:9	0/0:8	0/2:8
un	41420	703	CA	CT,TA	.	PASS	.	GT:DP	0/0:61	0/0:34	0/0:9	0/0:7	0/0:40	0/0:6	0/0:8	./.:3	0/0:7	0/0:11	0/0:7	0/0:29	0/0:6	0/1:10	0/0:6	0/0:30	0/0:6	0/0:14	1/1:11	0/0:6	0/0:26	0/0:6	0/0:9	0/0:15	0/0:29	0/1:16	0/0:18	./.:3	0/0:7	0/0:16	0/0:8	0/0:9	0/0:18	0/0:9	0/0:14	0/0:27	0/2:46	0/0:47	0/0:10	0/0:6	0/0:9	0/0:57	0/0:9	0/1:6	0/0:25	0/1:11	0/0:14	./.:4	0/1:27	0/0:19	0/0:23	0/0:15	0/0:44	0/2:18	0/0:12	0/0:9	0/1:16	0/1:7	0/0:14	./.:3	0/0:6	0/0:21	0/0:19	0/0:13	0/0:42	0/0:5	0/0:6	./.:4	0/0:25	0/0:15	0/1:18	0/0:17	0/0:6	0/0:24	0/0:27	0/0:15	0/0:22	0/0:10	0/0:55	./.:4	0/0:11	0/0:14	0/0:7	0/0:9	./.:0	0/0:8	0/0:9	0/0:7	0/0:38	0/0:31	0/0:33	./.:4	./.:0	0/0:7	1/1:5	0/0:5	./.:0	./.:0	0/0:7	0/0:22	0/1:5	./.:0	0/0:7	0/0:16	0/0:16	0/0:9	./.:3	0/0:8	0/0:7	0/0:16	0/0:7	0/0:13	0/0:7	0/0:5	0/0:18	0/0:17	0/0:15	0/0:12	0/0:60	0/0:33	./.:4	0/0:31	0/0:62	0/0:13	0/0:9	0/0:58	0/0:11	0/0:7	0/0:66	0/0:10	0/0:16	0/0:26	0/0:13	0/0:9	0/0:5	0/0:21	0/0:25	./.:3	0/0:8	./.:4	./.:0	0/1:5	0/0:7	./.:0	./.:4	./.:0	./.:3	./.:4	./.:0	0/0:9	./.:0	1/1:5	0/0:13	0/0:5	0/0:8	0/0:44	0/0:6	./.:3	0/0:11	0/0:7	0/0:22	0/0:11
un	41597	706	A	T	.	PASS	.	GT:DP	0/0:39	0/0:32	0/0:30	0/0:50	0/0:20	0/0:27	0/1:47	0/0:16	0/0:28	0/0:46	0/0:28	0/0:23	0/0:38	0/0:30	0/0:35	0/1:40	0/0:22	0/0:57	0/0:22	0/0:23	0/0:33	0/0:20	0/0:18	0/0:23	0/0:41	0/1:41	0/0:37	0/0:22	0/0:32	0/0:29	0/0:26	0/0:31	0/0:38	0/0:19	0/0:25	0/1:32	0/0:56	0/0:52	0/0:17	0/1:37	0/1:19	0/0:41	0/0:20	0/0:32	0/0:67	0/0:37	0/0:39	0/0:20	0/0:42	0/1:38	0/0:47	0/0:12	0/1:41	0/0:40	0/0:40	0/0:40	0/0:51	0/0:19	0/0:33	0/0:39	0/0:11	0/0:20	0/0:35	0/0:46	0/0:18	0/0:10	0/0:10	0/0:31	0/0:59	0/1:41	0/0:45	0/0:48	0/0:23	0/0:63	1/1:35	0/0:54	0/0:37	0/1:33	0/0:46	0/1:41	0/0:42	0/0:70	0/0:49	0/0:37	0/0:20	0/0:39	0/1:34	0/0:30	0/1:29	0/0:29	0/0:33	0/0:39	0/0:13	0/0:33	0/0:40	0/0:34	0/0:11	0/0:18	0/0:28	0/0:25	0/0:31	0/0:16	0/0:21	0/0:19	0/0:33	0/0:22	0/0:34	0/0:12	0/0:18	0/0:43	0/0:42	0/0:34	0/1:21	0/0:22	0/0:72	0/0:61	0/0:51	0/0:48	0/0:56	0/1:27	0/0:31	0/0:27	0/0:48	0/0:41	0/0:46	0/0:36	0/0:50	0/0:27	0/0:61	0/0:27	0/0:49	0/0:23	0/0:51	0/0:43	0/0:46	0/1:23	0/0:23	0/0:45	0/0:28	0/0:20	0/1:11	0/0:26	0/0:25	0/0:19	0/0:20	0/0:15	0/0:14	0/0:18	0/1:10	0/0:27	0/1:20	0/1:20	0/0:30	0/0:10	0/1:34	0/0:27	0/0:18	0/0:17	0/0:32	0/0:24	0/0:26	0/1:29
un	41656	707	TCAATT	TCGATT,TTAATT,TCACTT,GCAATT,TCAATC,TTAAAT	.	PASS	.	GT:DP	0/0:45	0/0:14	0/0:15	0/0:30	0/0:16	0/0:28	0/0:29	0/0:8	0/0:25	0/0:31	0/0:16	0/6:21	0/2:22	0/0:38	0/0:29	1/1:62	0/0:15	0/0:55	0/0:11	0/0:10	0/0:21	0/0:20	0/0:6	0/0:19	0/0:21	0/0:23	0/0:28	0/0:9	1/1:21	./.:0	0/2:13	0/1:27	0/0:49	0/0:11	1/1:14	0/0:32	0/0:44	0/0:52	0/0:23	0/0:32	0/0:31	0/2:58	0/0:32	0/0:22	0/0:51	0/0:45	0/0:58	0/2:22	0/0:34	0/0:14	0/0:34	0/0:7	0/0:30	0/0:39	0/0:20	0/0:18	0/0:59	0/0:22	0/0:18	1/1:35	./.:0	0/0:25	0/0:23	0/0:40	0/5:42	3/3:9	0/0:7	0/0:11	0/0:55	0/1:52	0/0:43	0/0:25	0/0:35	./.:0	0/0:62	./.:0	0/0:24	0/0:35	0/0:29	2/2:13	0/0:19	1/2:67	0/0:22	0/0:35	2/2:8	0/0:23	0/0:10	0/0:29	0/0:28	0/0:13	0/0:26	0/0:31	0/1:22	0/0:24	0/0:13	0/0:37	0/0:11	0/0:12	0/2:22	0/0:22	0/0:24	./.:0	0/0:25	2/2:13	1/1:19	0/0:20	0/0:18	0/0:26	0/0:16	0/0:40	0/0:33	0/0:15	0/0:11	0/0:13	0/0:51	0/0:50	1/1:21	./.:0	0/0:46	0/0:38	0/0:25	0/2:28	0/0:42	0/0:29	0/2:27	0/0:33	0/0:17	0/0:31	0/0:39	0/0:42	1/4:49	0/0:19	0/0:24	0/0:23	0/0:27	0/0:24	0/0:28	0/0:12	0/0:28	0/0:13	0/0:12	0/0:16	0/0:31	0/0:7	0/0:18	0/0:16	0/0:11	0/0:23	0/0:14	0/0:20	0/0:9	0/0:16	0/0:14	0/0:15	0/1:35	0/1:33	0/0:29	0/0:18	0/0:15	0/0:31	0/0:9	0/1:36
un	41715	708	T	A	.	PASS	.	GT:DP	0/0:18	0/0:21	0/0:14	0/0:24	0/0:14	0/0:10	0/0:26	0/0:14	0/0:11	0/0:22	0/0:20	0/0:16	0/0:18	0/1:27	0/0:27	0/0:33	0/0:16	0/0:39	0/0:13	0/0:10	0/1:10	0/0:28	0/0:16	0/0:18	0/0:12	0/0:24	0/0:16	0/0:14	0/0:17	0/0:30	0/0:15	0/0:14	0/0:16	0/0:15	0/0:23	0/1:18	0/0:32	0/0:16	0/0:15	0/0:34	0/1:10	0/0:30	0/0:11	0/0:37	0/0:32	0/0:27	0/0:34	0/0:8	0/0:26	0/0:32	0/0:34	0/0:14	0/0:34	0/0:38	0/0:26	0/0:22	0/0:34	0/1:17	0/0:19	0/0:27	0/0:13	0/1:23	0/0:24	0/0:37	0/1:15	0/0:11	0/0:17	0/1:10	0/0:32	0/1:17	0/0:41	0/1:25	0/1:19	0/0:38	0/1:30	0/0:32	0/0:38	0/0:24	0/0:32	0/1:26	0/0:17	0/0:49	0/0:20	0/0:32	0/0:11	0/0:17	0/0:17	0/0:30	0/0:27	0/0:39	0/0:19	0/1:20	0/0:13	0/0:20	0/0:25	0/1:23	./.:0	0/0:11	0/0:5	./.:0	0/1:20	0/0:15	0/0:20	0/0:12	0/0:25	0/0:13	0/0:20	0/0:20	0/0:11	0/1:34	0/0:24	0/0:17	0/0:18	0/0:12	0/0:53	0/1:34	0/0:28	0/0:22	0/1:29	0/0:16	0/0:18	0/0:19	0/0:41	0/0:31	0/0:26	0/0:31	0/0:17	0/0:15	0/1:46	0/0:19	0/0:52	0/1:24	0/0:41	0/0:28	0/0:18	0/0:12	0/0:14	0/0:18	0/0:12	0/0:15	0/0:7	0/0:22	0/0:19	0/0:10	0/0:8	0/0:6	0/0:8	0/0:10	0/1:9	0/0:22	./.:4	0/1:18	0/0:16	0/0:17	0/0:17	0/0:16	0/0:12	0/0:13	0/1:20	0/1:11	0/0:12	0/0:20
un	41833	710	TGACAGC	TCACAGC,TGACACC,TGACAGT,TGTCAGC,TCACAGT,AGACAGC,TGACGGC,TGATAGC	.	PASS	.	GT:DP	0/6:45	0/3:47	0/1:29	0/0:18	0/1:32	0/0:30	0/0:44	0/0:10	0/0:11	0/1:52	1/2:44	0/1:37	0/0:40	0/0:49	0/2:43	0/3:33	0/0:44	0/0:50	0/0:49	0/0:24	0/0:20	0/0:29	0/3:21	0/2:34	0/5:24	0/0:28	0/0:32	0/0:14	0/4:33	0/0:24	0/0:7	0/0:17	0/2:33	0/3:18	0/0:9	0/0:20	0/1:19	0/0:31	0/0:18	0/0:30	0/0:22	0/0:49	0/3:13	0/0:20	0/8:41	0/0:23	0/0:40	0/0:17	0/0:24	0/0:38	0/0:28	0/0:16	0/0:30	0/0:31	0/0:28	0/0:40	0/1:35	0/0:10	3/7:17	0/0:11	2/2:8	0/1:24	0/0:23	0/0:19	0/0:18	0/0:14	0/0:12	0/0:11	1/3:46	0/0:17	0/0:36	0/0:27	0/0:24	0/0:66	0/0:41	0/0:25	0/0:29	0/0:30	0/1:49	0/0:32	0/0:49	0/0:59	0/1:41	0/4:42	0/0:31	0/0:35	1/1:39	0/0:29	0/0:42	0/3:37	0/1:31	0/0:39	0/3:12	0/0:40	0/5:26	1/1:11	0/0:7	0/1:13	0/1:20	0/1:18	0/0:13	0/0:12	0/4:26	0/5:33	0/0:41	3/5:33	0/0:37	0/0:28	0/1:22	0/0:51	0/6:31	0/0:39	0/0:29	0/0:20	0/0:70	0/0:45	1/2:29	0/0:34	0/0:33	0/0:22	0/0:34	0/0:35	0/0:58	0/1:53	1/2:39	0/1:35	0/0:29	0/0:37	0/0:62	0/0:39	0/0:65	0/3:23	0/0:45	0/0:32	0/0:31	0/0:16	0/0:15	0/0:24	2/2:8	0/0:21	0/4:7	0/0:22	0/0:20	0/0:17	0/0:11	0/1:13	0/0:13	0/1:20	0/0:8	0/0:31	0/0:9	0/2:20	0/0:32	0/1:24	0/0:26	0/4:28	0/0:21	0/0:15	0/0:24	0/0:28	0/1:20	0/0:30
un	42010	713	CAG	CCG,TCG,CAT	.	PASS	.	GT:DP	1/1:12	0/1:6	./.:3	0/1:14	0/0:7	0/1:8	1/2:10	./.:0	./.:0	0/0:11	0/0:13	0/0:9	0/0:13	0/0:8	0/0:9	0/1:9	0/1:7	0/0:21	0/1:11	0/2:6	0/0:10	0/1:5	0/3:5	0/0:12	0/0:8	0/0:13	0/1:15	./.:4	0/0:9	0/2:26	0/1:14	0/0:12	0/1:31	1/3:13	0/1:19	0/1:18	1/2:28	0/0:27	0/0:16	0/0:12	0/0:10	0/0:32	0/0:15	0/0:15	0/0:21	0/0:18	0/0:21	0/0:5	0/0:16	0/0:34	0/1:25	0/1:10	0/1:19	0/0:28	0/1:25	0/0:16	0/0:20	./.:4	0/3:23	0/0:22	0/0:20	0/1:25	0/1:20	0/0:31	0/0:20	0/0:5	0/3:11	0/3:9	0/2:34	0/0:12	0/0:17	./.:0	0/3:23	1/3:29	0/1:26	3/3:13	0/1:25	0/0:15	0/1:12	0/2:5	0/0:8	0/0:14	0/0:8	0/0:14	0/0:8	0/1:13	0/1:15	0/1:8	0/0:12	0/0:6	0/0:10	0/0:12	./.:0	0/0:6	0/1:9	0/0:6	./.:0	./.:0	1/1:5	0/0:5	./.:4	./.:0	0/3:6	./.:0	0/2:12	./.:0	0/1:15	1/1:6	0/1:12	0/2:14	1/1:9	./.:3	0/2:12	0/1:10	0/0:25	0/0:8	2/2:10	0/0:11	0/2:22	1/1:9	0/1:7	0/1:7	0/0:12	0/0:6	0/0:7	0/1:13	2/2:9	1/1:6	0/2:15	0/0:7	0/1:11	0/0:6	0/1:11	0/1:13	0/0:9	0/0:5	./.:0	./.:0	0/0:7	0/0:5	./.:3	./.:0	0/0:7	0/0:6	./.:0	0/0:5	./.:0	./.:0	./.:0	0/0:9	0/0:5	0/0:6	0/0:11	./.:4	0/1:7	0/0:6	0/1:6	0/0:8	./.:4	./.:0	0/1:6	0/0:21
un	42069	714	G	A	.	PASS	.	GT:DP	0/1:21	0/0:21	0/0:9	0/0:30	0/0:18	0/0:8	0/0:20	0/0:14	0/1:12	0/0:34	0/0:15	0/0:14	0/1:16	0/1:24	0/0:19	0/0:35	0/0:9	0/0:44	0/0:23	0/0:18	0/0:21	0/0:23	0/0:16	0/0:25	0/0:23	0/0:11	0/0:36	0/0:16	0/0:15	0/0:29	0/0:15	0/0:30	0/0:41	0/1:23	0/0:30	0/0:42	0/0:36	0/0:53	0/0:34	0/0:31	0/0:35	0/0:46	0/0:17	0/0:28	0/0:62	0/0:41	0/0:39	0/0:23	0/0:39	0/0:37	0/0:42	0/0:25	0/0:31	0/0:38	0/0:46	0/1:23	0/0:34	0/0:16	0/0:39	0/0:21	0/0:25	0/0:32	0/0:36	0/0:38	0/0:47	0/0:15	0/0:20	1/1:15	0/0:52	0/1:31	0/1:52	0/1:45	0/1:22	0/0:52	0/0:46	1/1:43	0/1:45	0/0:31	0/0:39	0/0:24	0/1:24	0/0:44	0/0:31	0/0:32	0/0:16	0/0:26	0/0:25	0/0:27	0/0:35	0/0:25	0/0:21	0/0:35	0/0:9	0/0:19	0/0:27	0/1:23	0/0:18	0/1:15	0/0:15	0/0:23	0/0:19	0/0:21	0/0:18	0/0:32	0/0:22	0/0:15	0/0:23	0/0:21	0/0:17	0/0:26	0/0:23	0/0:12	0/0:11	0/0:17	0/0:49	0/0:48	0/0:23	0/0:26	0/0:44	0/0:24	0/0:26	0/1:18	0/0:38	0/0:38	0/0:33	0/0:40	0/0:31	0/0:30	0/0:35	0/1:23	0/0:44	0/1:17	0/0:42	0/0:29	0/0:19	0/0:15	0/0:15	0/1:24	0/0:20	0/0:19	0/0:9	0/0:20	0/0:18	0/0:18	0/0:17	0/0:15	0/0:9	0/0:5	0/0:8	0/0:25	0/0:7	0/0:7	0/0:22	0/0:13	0/0:30	0/0:23	0/1:12	0/0:12	0/0:17	0/0:12	0/0:9	0/0:29
un	42305	718	TCC	CCG,TGC,TGG	.	PASS	.	GT:DP	0/1:21	./.:0	1/1:5	0/0:8	1/1:6	2/2:7	1/1:9	1/1:6	./.:3	1/1:15	2/2:9	0/2:6	./.:0	0/2:10	2/2:6	0/1:12	2/2:8	1/1:19	1/1:14	1/1:7	1/1:9	0/2:6	0/2:6	0/2:7	0/1:5	2/2:13	2/2:10	0/2:8	0/0:13	1/1:26	1/1:9	0/1:16	./.:0	1/1:8	2/2:15	./.:0	./.:0	0/1:20	./.:0	0/1:17	0/0:10	0/1:18	0/0:13	0/0:22	0/0:26	0/1:16	./.:0	0/1:10	0/1:14	0/1:19	1/1:24	0/1:15	0/1:13	0/1:19	0/1:15	0/2:11	0/1:21	0/1:6	0/1:18	1/1:21	0/1:10	1/1:10	0/1:25	1/1:21	0/2:11	0/1:9	0/2:9	0/2:11	0/1:27	0/0:10	0/1:26	0/2:27	0/0:16	./.:0	0/1:31	0/0:14	0/1:10	0/2:22	1/1:24	0/1:14	0/1:12	0/0:26	1/1:19	./.:0	./.:0	0/1:12	0/0:8	0/2:11	1/1:11	1/1:12	1/1:21	0/2:17	1/1:6	1/3:10	0/1:21	0/0:12	1/1:6	./.:4	2/2:5	./.:0	./.:0	0/0:8	0/0:6	./.:0	0/1:12	0/1:7	./.:0	1/1:15	./.:0	0/1:10	0/1:13	0/1:16	0/2:12	0/0:7	./.:0	1/1:20	0/0:17	0/2:18	1/1:15	0/1:9	0/2:11	0/1:16	0/2:14	0/0:14	0/0:18	0/1:19	1/1:19	0/1:16	0/2:16	1/1:11	0/1:23	0/1:9	2/2:19	0/1:18	0/0:9	0/0:11	0/2:6	1/1:11	1/1:11	./.:0	./.:0	./.:4	0/0:5	0/1:10	1/1:8	./.:0	./.:0	0/1:6	./.:0	0/0:9	./.:4	./.:4	./.:0	./.:4	0/0:13	0/1:15	1/1:9	2/2:6	0/2:9	0/2:5	./.:4	1/1:11
un	42777	726	GGGG	GGGA,CGGA,GAGA,GGAG	.	PASS	.	GT:DP	0/1:15	0/1:15	1/1:5	0/1:15	1/1:17	0/0:10	1/1:13	./.:0	./.:4	0/0:9	1/1:12	0/2:5	0/1:10	1/1:18	./.:4	0/1:19	1/1:8	1/1:16	1/1:8	1/1:10	1/1:11	1/1:9	1/1:9	0/1:17	1/1:9	0/0:5	0/1:28	1/1:12	0/1:9	1/1:15	./.:0	0/1:9	0/1:6	./.:4	1/1:6	0/1:10	1/1:12	0/0:13	1/1:8	./.:4	0/0:9	0/0:17	0/0:8	0/0:6	0/1:18	1/1:5	0/1:12	./.:0	0/1:10	0/2:28	0/0:19	0/0:5	0/0:10	0/0:13	0/0:19	0/0:16	0/0:15	./.:0	0/0:13	0/0:7	./.:0	0/0:14	0/0:11	0/0:11	0/1:12	./.:0	./.:4	./.:0	0/1:25	1/1:11	0/1:10	1/2:12	1/1:6	1/2:32	2/2:24	1/1:16	1/1:17	0/1:11	0/0:21	1/1:17	0/0:16	0/0:25	0/0:5	0/0:9	0/0:11	0/0:5	0/0:20	0/2:13	0/0:6	0/0:7	0/0:12	0/1:15	0/0:5	0/2:9	1/1:13	0/0:18	0/0:5	0/1:9	0/4:9	0/1:5	0/0:7	0/0:8	0/0:9	0/1:14	0/1:12	1/1:5	1/1:9	0/1:15	1/1:9	0/1:19	0/0:13	1/1:5	1/1:7	1/1:6	0/0:27	1/2:16	1/1:15	0/1:18	0/1:13	1/1:10	0/3:11	1/1:12	1/1:20	1/1:11	1/1:14	1/1:18	0/1:11	1/1:9	0/1:19	1/1:13	1/1:13	1/1:10	0/1:19	1/1:19	0/1:11	./.:3	0/0:5	0/1:6	0/1:9	./.:0	./.:0	0/1:8	0/0:7	1/1:9	./.:0	1/1:5	./.:0	0/0:6	./.:4	0/0:9	./.:0	0/1:9	1/1:10	0/1:6	0/0:18	0/0:13	0/0:11	./.:3	1/2:11	0/0:8	./.:0	0/0:11
un	42954	729	AACAG	AACGG,GACAG,GACGG,GACGT,AATGG,AACGT,AACAT,AGCAG	.	PASS	.	GT:DP	0/3:41	1/2:24	5/5:18	0/1:37	0/0:12	4/4:10	./.:0	./.:0	0/0:17	./.:0	0/0:26	1/1:24	0/0:23	0/1:29	1/2:37	0/0:21	0/2:25	2/3:55	0/2:35	0/1:15	1/1:17	0/1:21	0/1:19	2/3:31	./.:0	0/8:25	0/1:25	3/3:11	2/2:15	0/1:28	1/1:8	1/1:15	./.:0	0/1:22	0/1:16	1/1:17	0/0:13	2/2:19	0/0:18	0/0:14	./.:0	1/1:20	0/0:12	0/0:30	0/1:46	0/1:20	./.:0	0/1:14	./.:0	0/0:32	0/2:35	0/0:6	0/2:16	0/0:19	1/1:33	0/0:11	0/1:33	1/1:15	0/0:11	0/0:8	3/3:5	0/4:23	0/0:18	0/1:42	1/1:29	0/2:18	0/1:10	./.:3	1/1:40	5/5:10	0/1:36	0/0:18	1/2:21	0/1:34	1/2:33	1/1:11	0/1:16	1/5:11	0/0:49	0/0:11	0/1:39	0/1:49	1/8:29	./.:0	1/4:22	0/2:36	1/1:40	1/1:18	2/2:21	6/6:14	0/2:22	2/2:28	1/4:11	0/1:26	0/1:28	./.:0	0/6:19	0/1:12	1/1:8	0/1:30	0/0:13	0/1:30	0/0:10	0/2:18	0/2:37	0/0:14	./.:0	0/1:32	0/3:16	1/2:25	0/1:37	2/2:12	./.:0	1/1:34	0/1:47	0/5:45	0/0:33	0/2:34	0/0:22	4/7:32	0/1:48	0/1:37	1/2:48	0/0:23	0/1:36	0/0:11	0/0:49	2/2:12	1/2:54	1/2:34	./.:0	0/1:36	0/2:44	0/1:34	0/1:25	0/0:8	0/0:21	0/1:28	0/0:27	1/2:22	0/0:6	0/1:23	0/0:18	1/6:18	./.:3	./.:0	0/1:17	2/2:14	3/3:10	0/3:31	0/0:6	0/0:12	0/2:32	0/1:20	0/3:21	0/0:24	1/4:25	0/2:26	0/7:27	0/1:18	1/2:16	0/1:16
un	43839	744	TTT	TGT,TGC,AGC	.	PASS	.	GT:DP	0/0:6	0/0:5	0/1:10	1/1:8	0/1:9	./.:4	0/1:7	0/0:7	2/2:13	0/2:12	./.:3	1/1:8	0/0:7	1/1:10	0/2:19	0/1:50	1/1:9	0/0:15	0/1:10	0/0:9	0/1:6	0/0:6	1/1:6	0/0:6	./.:3	1/1:12	0/0:48	2/2:8	2/2:8	0/1:25	0/2:11	0/0:17	0/0:32	0/0:19	0/1:28	0/2:30	0/0:31	0/0:45	1/2:24	0/0:47	0/1:19	1/2:80	0/1:32	0/1:42	0/1:59	1/1:36	1/1:44	0/1:13	0/1:41	0/1:31	0/0:55	0/1:22	0/0:30	0/1:40	0/1:44	0/1:20	0/1:56	0/1:12	0/2:32	0/1:26	2/2:26	0/1:37	0/0:32	0/0:47	2/2:36	2/3:16	0/1:10	0/1:22	0/1:57	0/0:20	0/1:36	1/1:35	0/0:35	0/1:59	0/0:61	0/1:37	0/1:34	1/2:35	0/1:12	2/2:12	0/2:11	0/1:15	0/0:13	0/0:6	2/2:6	0/2:16	0/1:14	0/0:5	0/1:10	0/0:9	1/1:8	0/0:12	./.:0	1/1:10	1/1:15	0/0:8	2/2:8	./.:0	0/0:5	./.:3	2/2:5	./.:0	./.:0	0/1:27	0/0:9	0/0:5	1/1:13	./.:0	0/0:5	0/1:14	0/1:10	0/2:14	./.:4	./.:4	1/1:19	0/0:12	1/1:10	0/0:5	0/0:9	1/1:10	0/1:10	0/1:10	0/1:15	0/0:8	./.:4	./.:0	0/1:26	2/2:6	1/1:10	./.:0	1/1:11	0/0:11	0/1:10	0/0:14	0/1:9	./.:0	1/1:6	0/0:12	0/1:13	0/2:16	./.:4	0/0:11	0/2:7	0/1:5	0/1:5	0/0:6	./.:0	0/1:8	1/2:5	1/2:5	./.:3	./.:0	1/1:14	1/1:5	./.:4	0/1:9	./.:0	0/0:5	0/0:5	./.:4	0/1:11	1/2:36
un	43898	745	CCAGA	CCAAA,CTAAA,ACAGA,CCTGA,CCAGG	.	PASS	.	GT:DP	1/1:12	0/1:17	1/1:7	0/1:10	1/1:6	0/0:12	1/1:9	1/1:5	0/1:8	0/1:12	1/1:19	0/0:5	./.:4	1/1:15	0/1:14	0/1:12	2/2:15	1/1:14	1/1:8	./.:0	1/1:12	1/1:13	1/1:8	0/1:5	1/1:9	1/1:14	0/1:7	1/1:6	0/1:12	1/2:6	./.:4	0/1:14	0/1:24	1/1:15	1/1:6	0/1:12	1/1:24	0/1:16	0/1:6	0/0:13	0/0:6	0/0:29	./.:4	0/0:17	0/1:29	0/1:15	0/1:12	0/0:6	0/1:13	1/3:20	0/1:16	4/4:8	0/0:19	0/1:24	0/0:18	0/0:21	0/0:14	./.:0	0/0:17	0/0:12	0/0:8	0/0:16	0/0:27	0/0:15	0/1:6	1/1:8	1/2:7	1/1:7	0/1:19	1/1:12	0/1:14	1/1:8	1/1:8	1/2:26	1/2:22	1/2:15	1/2:21	0/1:17	0/0:12	./.:3	0/0:9	0/0:14	0/0:12	0/0:9	0/0:5	0/0:11	0/5:16	./.:0	0/0:5	0/0:5	0/0:5	./.:0	0/0:9	0/0:5	1/1:6	0/0:9	./.:4	./.:0	0/0:10	0/1:6	0/0:6	0/0:6	./.:0	0/1:6	0/1:21	./.:4	1/2:11	0/1:14	1/1:8	0/2:16	0/0:12	1/1:6	1/1:11	./.:3	0/0:25	1/1:13	1/2:9	0/1:7	0/1:13	1/1:8	0/1:11	1/1:7	1/1:17	1/1:9	1/1:7	1/1:9	0/1:10	./.:3	0/1:14	1/1:10	1/1:19	1/2:6	0/2:14	1/1:12	0/1:12	0/0:5	./.:3	0/1:5	0/2:7	./.:4	./.:0	./.:0	0/0:7	./.:0	./.:3	./.:4	./.:0	./.:3	./.:0	0/0:11	./.:0	0/0:8	1/1:8	0/1:6	0/3:14	0/0:5	./.:4	./.:4	1/2:8	0/0:9	./.:0	0/0:15
un	44016	747	CA	CG,TA,TG	.	PASS	.	GT:DP	0/0:21	0/0:13	./.:0	0/0:24	0/0:5	0/1:11	0/1:18	0/0:13	0/1:8	0/2:23	0/1:17	0/1:19	0/0:16	0/2:11	0/1:16	0/1:18	0/1:10	0/0:21	0/1:19	0/2:14	2/2:5	./.:4	0/0:8	0/1:17	1/1:10	0/1:17	1/1:28	1/1:14	0/0:14	0/1:15	0/1:18	0/0:10	0/0:25	0/0:7	1/1:11	0/0:16	0/0:25	1/1:16	0/1:15	0/0:27	0/1:7	0/0:17	1/1:8	0/0:18	1/1:27	0/0:16	0/0:5	0/1:9	0/0:21	0/1:19	0/1:18	0/1:17	0/1:18	1/1:28	0/2:16	0/0:26	1/1:26	1/1:8	0/1:21	0/0:6	0/0:7	1/1:16	0/1:15	0/0:29	1/1:12	0/0:14	0/1:5	0/1:11	0/0:28	0/0:14	1/2:27	0/1:21	0/1:17	0/1:23	0/0:27	0/0:19	1/3:16	0/1:8	1/1:30	0/0:17	0/1:17	0/1:23	0/0:13	0/0:17	0/1:8	0/1:18	1/1:21	0/0:14	0/2:12	0/1:11	0/0:16	0/1:17	./.:4	0/1:7	0/1:19	0/1:6	0/0:8	0/0:8	0/1:14	0/0:9	0/0:12	0/0:8	./.:4	0/0:11	0/1:12	0/1:7	0/0:23	1/1:12	0/1:8	0/0:29	0/0:16	0/0:20	1/1:11	0/1:20	0/0:36	0/0:30	0/1:12	0/1:18	1/2:26	0/0:18	0/1:16	0/0:16	0/1:18	0/0:15	0/1:18	0/1:22	0/0:16	0/0:18	0/0:33	0/0:20	0/0:43	0/1:16	0/1:29	0/2:22	0/1:15	0/1:11	0/0:11	1/1:20	0/0:12	0/0:12	0/1:5	0/0:9	0/0:16	0/1:5	0/1:13	0/0:15	0/0:14	1/2:10	0/1:6	0/0:11	0/1:5	0/1:16	1/1:8	0/1:17	0/0:22	1/1:17	0/1:10	0/1:11	0/0:14	1/1:21	0/0:9	0/0:13
un	44429	754	GTG	TTG,GCG,GTA	.	PASS	.	GT:DP	1/1:35	0/1:14	0/0:21	1/1:26	0/0:10	0/0:8	0/0:16	0/1:7	0/1:6	0/0:24	0/1:15	0/1:13	0/1:15	0/0:25	0/1:20	0/3:34	0/0:19	0/1:30	0/1:29	0/0:19	0/0:17	0/1:18	0/0:9	0/0:21	0/0:15	0/1:18	0/0:25	0/1:13	0/1:19	0/1:34	0/0:14	0/1:9	0/0:26	0/0:14	0/1:25	0/0:20	0/0:41	0/0:35	0/0:19	0/0:22	0/0:17	0/0:42	0/0:20	0/0:23	0/0:36	0/0:33	0/0:30	0/2:12	0/0:26	0/0:26	0/1:26	0/0:13	0/0:24	0/0:37	0/0:24	0/0:20	0/0:42	0/0:7	0/0:36	0/0:20	0/0:9	0/0:26	0/0:28	0/0:23	0/0:18	0/1:21	0/0:10	0/0:10	1/1:35	0/1:27	0/2:28	0/0:23	0/1:20	0/0:45	0/0:34	0/0:25	0/0:19	0/0:18	0/1:34	0/0:20	0/0:17	0/0:35	0/0:32	0/0:22	0/0:15	0/0:14	0/0:22	0/0:20	0/0:22	0/0:26	0/0:12	0/0:19	0/0:6	0/0:20	0/0:23	0/0:19	0/0:11	0/0:5	0/0:9	0/0:13	0/0:14	0/0:10	0/0:13	0/0:14	0/1:7	0/0:14	0/0:12	0/0:17	1/1:8	0/0:30	0/1:12	0/1:12	0/0:9	0/1:15	0/1:34	0/1:34	0/0:24	0/1:26	0/0:18	0/1:20	0/0:14	0/0:27	0/0:37	0/1:26	0/1:18	0/0:29	0/1:29	0/0:14	0/0:33	0/0:18	0/1:29	0/1:12	0/0:28	0/0:24	0/0:13	0/0:10	0/0:9	0/0:20	0/0:19	0/0:12	1/1:7	0/1:17	0/1:14	0/0:12	0/0:12	0/0:5	0/0:10	1/1:8	./.:3	0/0:10	./.:0	1/1:9	0/0:10	0/0:10	0/0:20	0/0:11	0/0:10	0/1:6	0/0:16	0/0:13	0/0:9	0/0:18
un	44960	763	AAA	GAA,AGA,GAC	.	PASS	.	GT:DP	0/0:23	0/1:19	0/0:6	0/0:18	0/0:13	0/0:7	0/1:22	0/0:10	0/0:9	0/0:14	0/0:18	0/0:14	0/0:12	0/0:29	0/0:11	0/0:18	0/0:16	0/0:28	0/0:9	0/0:6	1/1:14	0/0:7	0/0:10	0/0:11	0/0:10	0/1:11	0/0:22	0/0:12	0/0:9	0/0:12	0/0:5	0/2:12	0/0:18	0/0:5	0/0:8	0/0:11	0/0:11	0/0:20	0/0:7	0/0:11	0/1:11	0/0:14	0/0:11	0/0:12	0/0:19	0/0:14	0/1:12	0/0:6	0/0:12	0/0:24	0/0:16	./.:0	0/0:11	0/0:18	0/0:10	0/0:13	0/0:17	./.:0	0/0:12	./.:0	0/0:8	0/0:12	0/1:17	0/0:18	0/0:9	0/0:15	./.:3	./.:4	0/0:21	0/0:13	0/0:14	0/0:13	0/0:20	0/1:14	0/0:16	0/0:6	0/0:20	0/0:11	0/0:24	1/3:18	0/0:18	0/0:25	0/0:10	0/0:18	0/0:5	0/0:28	0/0:14	0/0:15	0/0:15	0/0:9	0/0:8	0/0:24	./.:4	0/0:15	0/0:17	1/1:12	./.:4	0/0:9	./.:4	./.:4	0/0:5	0/0:12	0/0:11	0/0:13	0/0:12	0/0:21	0/0:13	0/0:6	0/1:11	1/1:14	0/1:23	0/0:18	0/0:16	0/0:7	0/0:27	0/0:21	0/1:14	0/0:16	0/0:27	0/0:20	0/1:12	0/0:10	0/0:13	0/0:21	0/0:15	0/0:12	0/0:22	0/1:18	0/0:21	0/0:15	0/0:32	0/0:10	0/0:23	0/0:12	0/0:10	0/0:6	0/0:15	0/0:13	0/0:9	0/0:11	0/0:6	0/0:9	0/0:7	0/0:10	0/0:10	./.:0	0/0:6	0/0:6	./.:0	0/0:16	./.:4	0/0:13	0/0:17	0/0:17	0/0:12	0/0:12	0/0:10	0/0:6	0/1:12	0/0:8	0/0:8	0/0:11
un	45196	767	TTT	TTC,ATT,TCT	.	PASS	.	GT:DP	0/3:28	0/0:19	0/0:15	0/1:41	0/0:17	0/1:11	0/1:25	0/1:8	0/0:12	0/0:22	0/0:23	0/0:22	0/0:24	0/0:28	0/0:23	0/0:29	0/1:9	0/0:40	0/0:23	0/0:13	0/1:19	0/0:16	0/0:15	0/0:28	0/0:21	0/1:20	0/0:32	0/0:14	0/0:21	0/0:18	0/0:13	0/0:25	0/1:27	0/1:20	0/0:22	0/0:25	0/0:33	0/1:26	0/0:14	0/0:39	0/0:25	0/1:33	0/1:15	0/1:20	0/1:44	0/1:28	0/0:25	0/0:17	0/1:24	0/1:28	0/1:32	0/0:19	0/1:25	0/1:31	0/0:26	0/0:22	0/0:39	0/0:14	0/0:24	0/0:19	0/2:13	0/0:22	0/0:36	0/0:35	0/0:26	0/0:15	0/0:9	1/1:12	0/0:33	0/0:32	0/1:27	1/1:33	0/0:28	1/1:48	0/0:43	1/1:26	0/1:40	0/0:23	0/0:32	0/1:19	0/0:25	0/1:50	0/1:23	0/1:27	0/0:10	0/0:19	0/0:32	0/0:27	0/1:18	0/1:21	0/0:21	0/0:27	0/1:16	0/0:21	0/0:19	0/0:31	0/0:9	0/0:17	0/0:21	0/1:20	0/0:21	0/1:14	0/1:14	0/1:17	0/0:25	0/0:16	0/1:23	0/0:21	0/0:20	0/0:39	0/1:20	0/0:25	0/1:15	0/0:21	0/0:38	0/0:39	0/0:26	0/0:33	0/0:31	0/0:23	0/0:24	0/0:14	0/0:43	0/0:32	0/0:19	0/1:30	0/0:28	0/0:29	0/0:35	0/0:27	0/0:52	0/1:17	0/1:32	0/0:25	0/0:27	0/1:18	0/0:19	0/0:29	0/0:23	0/1:17	0/0:13	0/0:27	0/0:20	0/1:15	0/0:16	0/0:12	0/0:11	0/1:19	0/0:10	0/0:20	0/0:13	0/0:16	0/1:23	0/1:14	0/0:33	0/0:15	0/1:19	0/1:16	0/0:18	0/0:11	0/1:13	0/0:26
un	45491	772	TCAT	AAAT,TCAC,TCGT	.	PASS	.	GT:DP	0/1:24	0/0:21	0/0:16	0/0:21	0/0:11	0/0:15	0/1:12	0/0:5	0/0:9	0/0:23	0/0:21	0/0:8	0/0:21	0/0:23	0/0:13	0/0:25	0/0:8	0/0:24	0/0:18	0/0:10	0/0:10	0/0:11	0/0:10	0/0:12	0/0:14	0/0:21	0/0:16	0/0:6	0/1:12	0/0:15	./.:4	0/0:10	./.:0	0/1:6	0/1:8	0/0:13	0/0:11	0/0:29	0/0:17	0/0:19	0/1:5	0/1:17	0/0:9	0/0:8	0/0:24	0/0:11	0/0:13	0/1:7	0/0:11	0/1:11	0/0:21	0/1:12	0/0:17	0/1:28	0/0:17	0/0:13	0/0:26	./.:0	0/0:11	./.:4	0/0:8	0/1:13	0/0:26	1/1:16	0/0:12	0/0:6	0/0:10	0/0:8	0/1:31	0/0:21	0/0:18	0/0:20	0/0:18	0/0:27	0/0:27	0/0:17	0/0:22	0/0:11	0/0:25	0/0:21	0/0:18	0/0:33	0/0:21	0/0:17	0/0:11	0/3:14	0/0:19	0/0:29	0/0:16	1/1:17	0/0:14	0/0:17	0/0:6	0/1:20	0/1:14	0/0:12	0/0:6	./.:0	0/0:9	0/0:14	0/0:17	./.:4	0/0:15	0/0:15	0/0:15	0/1:8	0/0:10	0/1:7	0/0:16	0/0:20	0/0:11	0/0:11	0/0:11	0/0:14	0/0:45	0/0:19	0/0:23	0/0:21	0/0:24	0/1:17	0/1:12	0/0:17	0/0:21	0/0:13	0/0:13	0/0:18	0/0:21	0/0:11	0/2:26	0/1:22	0/0:34	0/0:11	0/1:21	0/0:15	0/1:15	1/1:13	0/0:9	0/0:19	0/0:15	0/0:5	./.:4	0/0:14	0/1:10	0/0:5	./.:0	0/1:10	0/0:5	0/0:8	0/0:5	0/0:12	./.:0	0/0:5	0/0:9	0/0:9	0/0:15	0/0:17	0/0:12	0/0:7	0/0:11	0/0:7	0/0:9	0/0:14
un	45845	778	C	G	.	PASS	.	GT:DP	0/0:6	0/0:5	0/0:16	1/1:11	./.:0	1/1:13	0/0:12	./.:0	0/0:5	1/1:13	1/1:10	0/0:5	0/1:16	0/0:9	1/1:9	0/0:21	0/1:17	1/1:17	0/1:17	1/1:12	0/1:16	0/0:10	1/1:5	1/1:11	0/1:16	0/1:18	0/0:30	1/1:10	./.:0	0/0:6	./.:0	./.:0	0/0:20	0/0:9	1/1:9	0/0:5	0/0:9	./.:0	./.:0	./.:0	./.:0	./.:0	./.:0	./.:0	./.:0	./.:0	./.:0	./.:0	./.:0	./.:0	./.:0	./.:0	./.:0	./.:0	./.:0	./.:0	./.:0	./.:0	./.:0	./.:0	./.:0	./.:0	./.:0	./.:0	./.:0	0/1:5	0/1:6	./.:0	0/0:27	1/1:21	1/1:23	1/1:25	1/1:28	0/1:42	1/1:38	1/1:8	0/0:11	0/1:12	0/1:25	0/1:16	./.:0	0/1:34	0/0:10	./.:0	0/0:10	1/1:11	0/0:10	0/0:21	1/1:20	0/1:19	1/1:6	0/0:12	0/0:5	0/0:9	./.:0	1/1:21	1/1:9	1/1:5	1/1:7	1/1:8	./.:3	1/1:13	0/0:5	1/1:14	0/1:22	0/1:10	./.:0	0/1:16	./.:0	0/1:30	0/0:8	0/0:6	0/0:14	0/0:13	0/1:24	0/0:26	1/1:16	0/0:11	0/0:18	0/1:13	0/0:6	1/1:22	0/0:21	0/0:14	0/0:17	0/1:20	1/1:7	0/0:7	0/0:15	./.:0	1/1:26	1/1:6	0/1:25	0/1:14	0/0:21	1/1:7	1/1:9	0/0:5	1/1:6	0/0:6	1/1:6	1/1:6	./.:4	./.:4	./.:0	0/0:7	0/0:5	1/1:13	./.:3	0/0:12	./.:0	1/1:9	1/1:8	0/1:10	0/0:9	1/1:9	0/1:11	./.:3	./.:0	0/0:5	0/0:5	0/0:27
un	45963	780	CGG	CAG,AGG,CGA	.	PASS	.	GT:DP	0/1:13	0/0:12	0/0:7	0/0:8	./.:4	./.:3	0/1:10	0/0:6	0/0:6	0/0:10	0/0:6	0/0:6	1/1:6	0/0:12	0/0:13	0/0:14	0/0:6	0/0:21	0/0:11	0/0:10	0/0:5	0/0:13	./.:0	1/1:7	0/0:9	0/0:10	./.:4	./.:0	0/0:6	0/1:9	./.:0	0/0:6	0/0:5	0/0:9	0/0:12	0/0:6	0/0:9	0/0:19	./.:0	0/0:12	1/1:6	0/0:11	0/0:7	./.:0	0/0:7	0/0:6	0/0:10	0/3:5	0/0:10	0/0:13	0/0:20	0/0:10	0/0:9	0/0:16	0/1:13	2/2:7	0/3:10	./.:0	0/0:13	0/0:6	./.:4	0/0:13	0/0:6	0/0:17	0/0:8	0/0:10	./.:0	0/0:12	0/0:19	0/0:9	0/0:14	0/0:8	0/0:8	0/1:20	1/1:7	0/0:11	0/0:18	./.:3	0/0:7	0/0:6	0/0:13	0/0:17	0/0:8	0/0:11	0/0:5	0/0:11	0/0:8	0/0:10	0/0:17	0/0:7	0/0:13	0/0:10	0/0:7	0/0:15	0/0:16	0/0:8	./.:0	./.:4	0/0:9	0/0:7	./.:4	0/0:6	0/0:5	0/0:6	0/0:13	0/0:10	0/0:10	0/0:7	0/0:8	0/1:10	0/0:9	0/0:5	0/0:6	0/0:11	0/0:13	0/0:14	./.:0	1/1:8	0/0:8	0/0:5	0/1:10	0/0:12	0/0:24	0/0:5	0/0:18	0/0:12	0/0:18	0/0:10	0/0:12	0/0:8	0/0:21	0/0:5	0/0:15	0/0:6	0/0:5	0/0:7	./.:4	0/0:10	0/1:12	./.:0	0/0:6	0/0:12	0/2:8	./.:0	./.:4	./.:0	./.:3	0/0:5	./.:0	0/0:15	./.:0	0/1:7	0/0:10	./.:4	0/0:13	0/1:9	0/0:7	./.:4	0/0:10	./.:4	0/0:8	0/0:11
un	46258	785	A	T	.	PASS	.	GT:DP	0/0:46	0/1:39	0/0:24	0/0:40	0/0:32	0/0:25	0/0:36	1/1:23	0/0:17	0/0:40	0/0:33	0/0:24	0/0:34	0/0:46	0/0:26	0/0:44	0/0:18	0/0:59	0/0:30	0/0:27	0/1:14	0/1:28	0/0:20	0/1:48	1/1:24	0/0:40	0/1:36	0/0:20	0/0:44	0/0:7	./.:0	0/0:7	0/0:12	0/0:11	0/0:5	0/0:10	0/0:6	0/0:18	0/0:12	0/0:20	1/1:5	0/1:31	0/1:23	0/1:9	0/0:16	0/1:6	0/1:19	0/0:5	1/1:7	0/0:29	0/0:23	0/1:7	0/0:8	0/0:17	0/0:12	0/1:14	0/0:34	./.:0	0/0:14	./.:0	1/1:5	0/0:24	0/0:19	0/1:18	0/0:5	0/0:17	./.:4	0/1:12	0/1:14	1/1:8	1/1:26	0/0:5	1/1:10	0/0:46	0/0:38	0/1:14	0/0:8	0/0:10	0/1:47	0/0:27	0/0:40	0/0:53	0/1:30	0/1:37	0/1:24	0/1:34	0/1:47	0/0:34	0/1:22	0/0:30	0/0:22	0/0:37	0/1:11	0/0:18	0/0:29	0/0:14	0/1:9	0/0:7	0/0:35	0/0:19	0/1:14	0/0:22	0/0:21	0/0:17	0/0:40	0/0:27	0/0:20	0/1:35	0/1:17	0/0:43	0/1:26	0/0:33	0/0:27	0/0:28	0/0:72	0/1:40	0/0:32	0/0:39	0/0:50	0/0:24	0/0:30	0/0:31	0/0:47	0/0:22	0/0:40	0/1:28	0/0:54	0/0:23	0/0:50	0/0:43	0/0:61	0/1:18	0/0:43	0/0:42	0/0:22	0/1:16	1/1:14	0/0:27	0/0:16	0/0:14	0/0:10	0/1:22	0/1:13	0/0:16	0/0:12	0/0:14	0/0:5	0/0:13	./.:0	0/0:18	0/0:8	0/1:23	0/1:29	0/0:21	0/1:30	0/0:29	0/0:20	0/1:14	0/0:27	0/0:26	0/0:17	1/1:14
un	46317	786	AGGGGT	GGGGGT,AGGGGA,AGCGGT,AGGGAT,GAGGGT,AGGCGT	.	PASS	.	GT:DP	0/0:32	1/1:9	0/0:12	0/0:14	0/0:8	0/0:6	0/1:16	0/0:5	0/1:19	0/1:23	0/1:19	0/0:20	0/0:16	0/0:31	0/0:16	0/0:26	0/0:19	0/0:38	0/4:20	0/0:16	1/1:7	0/0:16	0/0:7	0/0:27	0/0:23	0/0:11	1/1:24	0/0:14	0/0:11	0/1:5	./.:4	./.:0	0/0:10	0/3:13	0/0:14	0/0:10	0/0:12	1/1:16	0/1:20	0/1:7	1/5:5	0/0:18	0/1:18	0/0:17	0/0:35	0/0:13	0/0:23	0/0:7	0/0:17	0/0:30	0/0:6	0/0:14	./.:0	./.:4	0/0:17	0/0:16	0/0:20	./.:0	./.:0	0/0:8	0/0:15	1/2:17	2/2:24	0/0:11	0/0:9	0/0:8	./.:0	0/0:20	0/1:13	0/0:19	0/1:25	0/0:11	0/0:19	0/1:30	0/1:25	0/0:12	0/0:20	0/0:10	0/1:37	0/0:22	1/1:19	0/0:30	0/0:14	0/1:18	0/0:10	1/1:22	0/1:18	0/0:22	0/0:15	1/1:26	0/0:29	1/6:24	0/1:12	0/0:14	0/0:21	0/1:7	0/0:13	0/0:5	./.:0	0/0:5	0/1:15	0/0:11	0/0:22	0/1:11	0/0:25	0/0:9	0/0:17	0/0:11	0/0:5	0/0:18	0/4:21	0/0:8	1/1:12	0/0:21	0/0:41	0/1:40	0/1:24	0/1:14	0/1:29	0/0:23	0/1:12	0/1:10	0/0:25	0/1:24	0/1:14	0/3:21	0/0:19	0/1:13	0/1:35	1/1:9	0/0:35	0/0:15	./.:0	0/1:22	0/1:12	0/1:8	1/1:12	0/0:15	1/5:10	1/1:16	1/1:8	0/1:11	0/1:15	0/1:8	0/0:7	0/0:16	0/1:5	0/0:14	0/0:7	0/0:15	./.:3	0/0:14	0/1:18	0/3:16	0/1:22	0/1:10	0/1:9	0/1:14	0/2:36	1/1:8	0/0:9	0/0:26
un	47497	806	A	G	.	PASS	.	GT:DP	0/0:35	./.:0	0/0:50	0/0:40	./.:0	0/0:17	0/0:28	0/0:27	0/0:20	0/0:25	0/0:27	0/0:19	0/1:49	0/0:35	0/0:19	0/0:44	0/0:47	0/0:49	1/1:26	0/0:44	0/0:21	0/0:26	0/0:54	0/0:33	1/1:25	0/0:37	0/0:45	./.:0	0/0:28	0/0:22	0/1:17	0/0:26	1/1:26	0/0:20	0/0:19	0/0:21	0/0:24	0/0:29	0/0:32	0/0:29	1/1:9	0/1:75	0/0:23	0/0:39	0/0:40	0/1:28	./.:0	0/1:28	0/0:10	./.:0	0/0:66	1/1:16	0/1:45	0/0:39	0/1:47	0/0:48	0/0:75	0/0:24	0/1:62	./.:0	0/1:24	0/0:8	0/0:67	0/0:68	0/0:26	0/0:25	0/0:18	0/0:28	0/0:37	0/1:37	0/0:31	0/0:43	0/0:43	0/0:98	0/0:37	0/0:53	0/0:41	0/0:31	0/1:91	1/1:30	0/0:30	0/0:52	0/0:68	./.:0	0/0:50	0/1:55	0/0:39	0/0:42	0/0:26	0/0:27	0/0:51	0/0:32	0/0:18	0/1:49	./.:0	./.:0	./.:0	./.:0	0/0:27	./.:0	./.:0	0/0:14	0/0:16	1/1:14	1/1:32	0/0:34	0/1:41	1/1:25	0/0:20	0/0:93	1/1:56	0/0:51	0/1:34	0/0:44	0/0:60	./.:0	./.:0	0/0:32	./.:0	1/1:25	1/1:40	0/0:46	0/1:90	0/1:75	0/1:59	0/0:55	./.:0	0/0:28	1/1:88	0/0:67	0/1:123	0/0:15	0/0:84	1/1:40	1/1:45	0/0:21	0/0:22	0/0:66	0/0:51	./.:0	0/0:30	0/0:25	0/0:15	0/0:22	0/0:15	0/0:36	0/0:9	0/0:28	0/0:9	0/0:22	0/0:11	0/0:14	0/1:58	0/0:42	0/0:27	0/0:45	0/0:23	0/0:31	0/0:21	./.:0	0/0:26	0/0:13
un	48441	822	CTAGC	CTAGG,CTGGC,CTGGG,CGAGC,CTGTC,TTAGG	.	PASS	.	GT:DP	0/1:30	0/1:22	1/2:12	0/0:25	0/1:15	1/1:14	0/1:17	0/1:12	0/0:11	0/1:29	0/2:14	0/1:22	1/1:19	0/2:18	0/0:24	0/0:11	1/1:21	0/0:35	0/0:22	1/2:13	0/1:7	0/0:15	1/2:15	0/0:23	0/0:10	1/2:22	0/2:29	0/1:22	1/2:27	0/0:16	./.:0	0/1:27	1/1:23	0/1:13	0/0:14	0/1:9	2/2:9	0/0:28	0/5:15	0/0:20	0/1:7	1/2:32	0/0:13	0/3:22	0/0:29	0/2:28	0/0:24	2/2:9	1/4:12	0/2:22	0/0:23	0/0:13	0/0:23	0/0:26	0/1:17	0/0:11	0/1:30	0/0:10	0/0:24	0/1:16	1/1:13	0/1:25	0/1:18	0/0:30	0/0:17	0/1:9	./.:4	0/1:11	0/1:33	0/0:12	0/1:15	0/1:17	1/1:28	0/1:32	0/1:31	0/0:22	0/2:27	1/2:15	0/2:31	1/1:15	0/0:22	0/0:37	0/1:25	1/1:26	0/1:11	0/0:23	0/0:16	1/2:15	1/2:14	0/0:23	0/1:17	0/0:25	0/2:16	0/0:14	1/2:17	0/1:14	1/1:13	0/0:8	1/2:17	0/0:12	./.:4	0/0:7	1/1:10	0/2:13	0/2:31	1/2:19	1/1:15	1/3:24	0/6:15	0/1:32	0/1:16	0/2:18	0/1:16	0/2:21	0/1:38	0/1:39	0/1:26	1/2:18	0/0:33	0/2:22	0/2:23	0/2:21	0/1:33	0/1:24	0/1:33	0/2:18	1/1:37	2/2:16	2/2:38	0/1:10	0/1:38	0/2:19	0/1:28	0/1:12	0/0:28	1/1:7	0/0:6	0/1:20	0/0:19	0/1:13	0/1:7	0/0:15	1/1:10	0/0:8	0/0:8	0/0:7	0/1:6	0/1:14	0/1:7	1/1:23	0/0:6	0/1:24	0/1:17	1/1:14	1/2:14	0/0:17	0/2:16	0/1:10	0/0:17	0/1:11	0/0:10	1/1:18
un	48854	829	CTC	CCC,CCT,GTC	.	PASS	.	GT:DP	0/0:54	0/0:45	0/0:24	0/0:20	0/0:23	0/1:30	0/0:36	0/0:17	0/0:17	0/0:47	0/0:46	0/0:26	0/2:31	0/1:60	1/1:36	0/0:19	0/0:32	0/0:65	1/1:53	0/0:17	0/0:22	0/0:25	0/0:33	0/0:41	1/1:13	0/0:20	0/0:32	0/0:21	0/0:33	0/1:12	./.:4	0/0:7	0/0:14	0/1:18	0/0:8	0/0:5	0/1:23	1/1:9	0/1:17	1/1:17	1/1:14	1/2:21	0/0:14	0/1:16	0/1:34	1/1:17	1/1:16	0/2:9	1/2:23	1/1:25	0/1:16	1/1:9	0/1:16	0/1:25	1/1:18	1/1:12	0/1:30	1/2:12	0/0:11	0/1:5	0/0:17	1/2:30	0/1:31	1/1:23	0/1:12	0/0:14	./.:3	0/0:20	1/1:36	0/0:10	0/1:20	./.:3	0/0:7	0/1:43	0/0:36	1/1:15	0/0:11	1/1:10	0/0:49	0/0:36	1/1:36	0/0:61	0/1:33	0/1:54	1/1:42	0/1:30	1/1:37	1/1:45	0/1:41	1/1:26	0/1:29	0/0:16	0/1:18	0/1:32	0/1:40	1/1:32	0/1:5	0/1:7	1/1:32	0/1:20	0/1:17	1/1:38	0/1:19	1/1:14	0/0:41	0/0:18	0/1:31	0/0:29	0/0:12	0/0:28	0/1:38	0/1:25	0/1:26	1/2:29	0/1:74	0/1:52	0/0:47	0/0:37	0/0:15	0/0:32	0/1:30	0/0:43	0/0:57	0/0:52	0/1:31	0/0:50	0/0:60	0/0:26	0/2:51	0/0:42	0/0:35	0/0:25	0/0:57	0/1:38	0/0:33	0/1:18	0/1:15	0/1:27	0/0:28	0/0:25	0/1:15	0/3:20	0/0:13	1/1:17	0/1:13	0/0:14	0/1:12	0/1:19	0/0:11	0/1:29	0/1:11	0/0:17	0/0:30	0/0:23	0/1:33	0/1:30	1/1:31	0/0:8	0/1:28	0/2:24	0/1:30	0/1:18
un	48913	830	CGCA	CATA,CACA,CGCG,CGTA,TGCA	.	PASS	.	GT:DP	0/1:15	0/2:13	2/2:13	0/1:28	0/2:13	0/2:10	1/2:14	./.:3	./.:0	0/0:14	1/1:12	0/1:13	1/1:9	0/1:12	./.:0	1/1:22	./.:4	0/1:26	0/1:16	0/1:10	./.:0	0/3:10	./.:0	1/1:9	0/0:13	1/1:14	1/1:16	./.:0	0/1:18	0/2:18	2/2:11	./.:4	1/1:15	0/1:11	0/1:18	2/2:12	0/1:28	0/3:21	0/0:10	0/0:10	0/0:6	0/1:32	0/0:6	0/3:20	0/1:21	0/1:16	0/1:15	0/1:5	0/0:27	0/0:15	./.:0	0/1:12	0/1:16	0/1:31	0/1:24	1/1:10	1/1:9	1/2:6	0/0:15	0/0:13	0/0:6	0/1:12	0/0:28	0/1:25	1/1:10	0/1:12	0/0:7	0/1:7	0/0:20	1/1:11	0/0:16	0/0:24	0/1:24	0/1:26	0/1:27	0/1:13	0/1:17	0/1:17	1/1:18	0/1:15	0/0:13	0/3:26	0/0:6	0/1:10	0/1:9	0/0:5	0/0:17	0/0:12	0/4:5	0/0:17	./.:0	0/1:15	0/1:10	0/0:17	0/0:18	./.:0	0/2:5	./.:4	0/1:15	1/1:8	1/1:5	0/0:8	./.:4	3/3:6	0/1:17	0/3:12	0/1:10	0/0:21	1/1:12	0/0:6	0/3:13	1/1:12	0/0:12	0/2:9	1/1:27	0/1:12	1/1:14	1/2:21	0/0:19	./.:0	1/2:13	1/2:11	0/1:24	0/0:10	0/0:7	0/1:13	0/0:28	0/1:6	0/1:18	0/1:13	1/1:24	./.:4	0/1:16	0/0:13	0/5:17	1/1:8	0/0:8	0/3:24	0/0:12	1/1:7	0/2:6	0/1:16	1/1:16	0/1:6	0/1:8	./.:4	1/1:5	1/1:7	./.:0	1/1:10	./.:0	./.:0	0/1:11	./.:4	0/1:23	0/1:19	0/0:6	0/0:7	./.:0	1/1:6	0/0:5	0/0:15
un	49916	847	C	T	.	PASS	.	GT:DP	0/1:22	0/1:30	1/1:17	./.:0	0/0:5	1/1:15	0/1:23	./.:4	0/0:12	0/0:29	0/0:18	0/1:29	0/1:21	./.:4	0/0:33	0/0:14	0/0:15	./.:0	0/0:36	0/1:18	1/1:12	0/1:16	0/0:16	0/0:16	0/0:32	0/1:28	0/0:13	0/0:15	0/0:8	0/1:12	0/0:22	./.:0	./.:0	0/0:8	./.:0	./.:0	./.:0	0/0:26	0/0:6	0/0:32	0/0:9	1/1:20	0/1:20	0/0:32	0/0:43	1/1:21	0/1:40	./.:4	1/1:22	0/0:31	0/0:16	0/0:12	0/1:22	0/1:11	0/0:30	1/1:22	0/0:30	0/0:12	0/0:28	0/0:33	0/1:12	0/1:14	0/0:28	0/1:24	0/0:13	0/0:8	0/0:5	0/0:13	0/0:16	0/0:17	0/0:24	0/0:20	0/0:25	0/0:58	0/1:38	0/0:20	0/0:15	./.:0	0/1:27	0/0:17	0/0:21	0/0:11	0/1:28	0/0:18	0/1:16	0/0:19	0/1:18	0/0:9	0/0:14	0/0:15	1/1:6	0/1:25	./.:0	0/0:13	0/0:15	./.:4	0/0:5	./.:0	0/0:13	./.:0	0/0:10	0/1:16	./.:0	0/1:13	0/0:14	./.:0	0/0:12	0/0:13	0/0:13	0/0:33	0/1:35	0/0:12	0/0:29	0/0:10	0/0:41	0/0:7	0/0:12	0/1:15	./.:0	0/0:11	./.:0	0/1:12	0/1:52	0/0:19	0/0:20	0/0:23	0/0:46	0/0:8	0/0:23	0/0:10	0/0:23	0/0:9	./.:0	1/1:11	0/0:5	0/0:9	0/0:5	0/0:15	./.:3	0/0:10	./.:4	0/0:7	0/0:10	0/0:8	0/0:5	0/0:8	./.:0	0/0:15	0/0:5	0/0:19	0/0:5	0/1:12	0/1:11	0/1:12	0/1:12	./.:4	0/0:14	./.:0	0/0:5	0/1:15	1/1:7	0/0:12
un	50034	849	G	T	.	PASS	.	GT:DP	0/0:36	0/0:49	0/1:39	1/1:38	1/1:36	0/1:36	0/0:32	0/0:5	0/1:31	0/0:23	0/1:33	0/1:45	./.:0	./.:0	0/0:42	1/1:29	0/1:37	0/0:73	1/1:45	0/0:36	1/1:16	0/1:41	1/1:13	0/1:52	1/1:16	1/1:57	0/0:68	0/0:36	0/0:26	1/1:9	./.:0	1/1:28	0/0:14	1/1:12	1/1:14	0/0:7	1/1:13	1/1:37	1/1:22	1/1:16	1/1:12	0/0:16	0/1:23	0/1:31	0/0:19	0/0:11	0/0:24	0/1:15	./.:0	0/0:34	1/1:13	0/0:23	0/0:24	0/0:30	1/1:30	0/0:13	1/1:33	1/1:12	0/0:11	0/0:5	0/0:12	1/1:31	0/1:37	1/1:39	0/1:18	0/0:12	./.:0	1/1:20	1/1:46	0/0:15	0/0:14	0/0:20	0/0:28	0/0:74	1/1:25	0/1:35	0/0:31	0/0:17	0/1:75	./.:0	1/1:52	0/1:79	0/1:51	0/1:55	./.:0	1/1:54	0/0:48	0/0:34	0/1:44	0/0:45	0/1:32	0/1:48	1/1:15	1/1:26	0/0:22	0/1:52	./.:0	0/0:21	0/0:28	0/0:29	0/0:30	0/1:34	1/1:21	1/1:20	0/0:53	1/1:42	0/0:39	0/1:40	0/0:41	0/0:28	./.:0	0/0:41	0/1:32	0/1:22	0/1:66	./.:0	0/1:39	0/0:13	0/1:62	0/1:33	1/1:21	1/1:21	./.:0	0/0:23	./.:0	1/1:27	0/1:85	0/0:11	0/1:55	0/1:42	0/0:79	0/0:18	0/1:64	0/1:44	0/1:47	0/1:23	0/1:20	0/1:44	1/1:22	0/1:39	0/1:16	0/1:23	0/0:14	0/0:30	0/0:13	1/1:12	0/0:14	0/1:36	0/0:8	0/0:49	0/1:18	0/0:16	0/1:30	0/0:11	1/1:55	0/1:32	0/1:31	0/0:9	1/1:21	0/1:28	0/1:33	0/0:12
un	50506	857	GCGTTAT	GCATTAT,GCGTTAA,GCAATAT,GCATCAT,ACATTAT,GCATTAA,GCATTCT,GCGTCAT,GTGTTAT	.	PASS	.	GT:DP	0/1:39	0/0:15	0/0:32	0/1:36	0/6:19	./.:0	1/1:12	0/0:10	./.:0	1/1:20	0/0:13	./.:0	0/0:18	0/0:11	./.:0	0/0:35	1/3:11	0/9:59	3/3:17	0/0:13	0/1:19	0/0:23	0/0:22	1/1:20	0/0:35	1/1:8	0/1:40	0/1:23	1/1:14	0/0:9	0/0:19	0/2:15	0/2:29	./.:0	0/1:22	./.:0	0/1:16	0/1:20	./.:0	1/2:22	0/0:10	1/2:62	0/0:17	1/1:20	0/0:24	1/1:11	./.:0	./.:4	0/0:24	0/0:9	0/1:27	0/1:13	0/1:5	./.:0	0/0:13	0/0:22	./.:0	1/8:9	1/4:25	0/0:11	./.:0	./.:4	0/1:12	5/5:20	0/0:8	./.:0	./.:0	0/0:14	1/1:20	5/5:16	0/0:14	./.:4	0/0:12	1/1:22	0/0:43	0/0:9	1/1:5	0/1:33	0/1:37	0/0:13	./.:0	0/0:32	0/0:17	0/1:26	0/1:28	0/2:43	0/0:33	0/0:17	1/1:9	1/1:10	0/0:19	0/4:38	4/4:12	1/1:8	0/1:15	0/0:41	0/0:10	1/2:5	1/1:13	0/6:11	0/0:29	0/0:9	0/0:17	0/4:30	0/0:30	2/2:11	0/0:14	0/0:30	0/3:17	0/0:47	0/0:30	1/1:14	0/0:30	0/0:12	0/1:36	1/1:18	1/1:14	0/0:17	0/0:23	0/7:29	0/0:13	1/1:7	0/2:63	1/1:16	0/0:17	0/0:17	0/0:39	./.:0	0/0:30	3/3:12	0/0:14	0/1:31	1/1:8	0/1:29	0/1:38	0/0:13	0/0:13	1/2:40	0/1:15	0/0:18	0/0:19	0/0:36	0/0:16	2/2:8	0/1:24	0/0:19	0/1:5	./.:0	0/0:5	0/0:11	./.:0	./.:0	./.:0	0/1:16	0/0:29	0/0:26	0/0:13	0/0:13	0/3:14	2/2:6	0/0:25	1/1:12
un	50565	858	CCCTAA	CCCTTA,CCCTAG,CCTTTA,ACCTTA,CACTTA,CCCCAA	.	PASS	.	GT:DP	2/2:5	2/2:7	./.:0	1/1:18	0/0:12	0/1:11	0/1:22	./.:0	1/2:19	0/0:27	0/0:12	./.:0	1/5:10	./.:0	./.:0	./.:0	0/1:12	0/2:37	./.:0	0/0:12	0/0:20	1/3:13	0/1:11	0/0:25	./.:0	./.:0	./.:0	0/0:8	0/1:6	0/2:29	1/1:18	2/2:8	0/1:30	./.:0	0/0:27	0/0:17	2/2:14	1/1:27	0/1:9	2/2:28	./.:0	0/0:44	1/2:24	0/0:22	0/0:47	0/1:22	1/1:12	0/1:15	0/0:15	2/2:7	0/0:49	2/2:17	0/0:22	0/0:23	0/0:26	./.:0	1/2:39	./.:0	1/2:17	1/1:27	0/0:8	0/0:29	0/0:27	0/1:45	./.:0	./.:0	./.:0	./.:0	./.:0	./.:0	./.:0	./.:0	./.:0	./.:0	./.:0	./.:0	./.:0	./.:0	2/2:16	0/1:19	0/6:15	0/1:41	1/2:12	0/0:13	2/2:8	0/1:23	0/1:16	./.:0	2/2:7	1/1:17	1/1:5	0/2:17	0/1:5	./.:0	0/1:13	0/1:11	1/1:7	./.:0	0/2:17	0/0:9	0/1:12	./.:0	0/1:9	0/1:14	0/0:13	0/2:15	1/1:16	0/0:12	./.:0	0/0:25	0/1:25	0/2:22	1/1:14	./.:0	0/0:34	0/0:29	1/1:8	./.:0	0/0:19	0/1:14	0/0:6	0/1:10	0/0:29	0/1:23	0/0:18	1/2:17	0/0:21	0/3:15	0/0:14	0/0:25	0/0:27	0/0:11	0/0:24	./.:0	0/1:14	0/1:9	0/2:14	0/1:22	1/2:17	0/0:10	1/1:9	1/1:7	0/1:9	0/4:17	0/1:8	0/1:8	0/2:5	./.:0	0/0:10	./.:0	1/2:8	2/2:5	1/1:12	0/1:13	./.:0	0/0:13	0/0:14	0/1:7	./.:0	0/2:12	./.:0	1/2:14
un	50801	862	CA	TA,TT	.	PASS	.	GT:DP	0/1:27	0/0:33	0/1:27	0/0:42	1/1:10	0/0:15	0/1:32	1/1:10	0/0:22	0/1:44	0/0:12	0/0:17	0/1:28	0/0:18	0/0:24	0/0:24	0/0:12	0/0:43	0/0:29	0/0:16	0/1:25	0/1:24	0/1:17	0/1:22	1/1:30	0/1:30	0/0:37	1/1:16	0/1:29	0/1:13	./.:4	0/1:12	0/0:21	./.:0	0/1:17	1/2:13	0/1:22	0/0:32	0/1:14	0/0:17	0/1:19	0/1:26	1/1:16	0/2:17	0/1:42	0/0:24	1/1:25	0/0:6	0/1:18	1/1:20	0/1:28	0/1:12	0/1:20	0/0:28	1/1:25	0/1:17	0/1:45	0/0:10	1/1:22	0/0:11	0/1:11	1/1:32	1/1:35	0/1:38	0/1:16	1/1:10	0/1:6	0/0:18	0/1:34	0/0:15	0/1:22	0/0:25	0/1:23	0/0:48	0/1:42	0/1:20	1/1:22	0/1:17	0/1:38	0/0:25	1/1:35	0/1:44	1/1:27	0/1:31	0/1:14	0/1:20	0/0:21	0/0:25	0/0:26	0/0:27	0/0:20	0/0:28	0/0:14	0/1:21	0/1:20	0/1:29	0/1:12	0/1:18	0/1:17	0/0:20	0/1:21	0/0:23	0/1:18	0/1:10	1/1:23	0/0:22	0/0:23	0/0:34	0/1:25	0/2:42	0/0:18	0/1:15	0/1:20	0/1:14	0/1:49	1/2:34	0/1:19	0/0:26	0/1:33	0/1:22	0/1:20	0/0:21	0/1:47	1/1:27	0/0:35	0/1:27	0/1:45	0/0:25	0/1:42	0/0:28	0/1:49	0/0:20	0/1:41	1/1:38	0/1:26	1/1:22	0/0:13	0/1:32	0/0:20	1/1:9	0/0:9	0/1:27	0/0:22	0/0:15	0/0:5	1/1:6	0/0:10	0/0:12	1/1:7	0/1:17	0/1:15	1/1:19	0/1:18	0/0:17	0/1:19	0/0:26	0/1:14	0/0:15	0/1:19	0/0:20	1/1:19	0/1:25
un	51686	877	A	G	.	PASS	.	GT:DP	0/0:7	0/0:20	0/0:7	0/0:16	0/0:7	0/0:8	0/0:8	0/0:9	./.:4	0/0:13	0/1:6	0/0:10	0/0:13	1/1:5	0/0:7	0/0:20	0/0:8	0/0:13	0/1:10	0/0:13	0/0:14	0/1:9	0/0:6	0/0:12	0/0:6	0/0:15	0/0:29	0/1:7	0/0:9	0/0:12	0/0:5	0/0:8	0/0:12	0/0:8	0/0:9	0/0:6	0/0:21	0/0:22	./.:4	0/0:13	0/0:15	0/0:16	./.:4	0/0:13	0/0:24	0/1:8	0/0:18	./.:4	0/0:28	0/0:20	0/1:25	./.:4	0/1:20	0/0:16	0/1:19	0/0:11	0/0:19	0/0:8	0/0:16	0/0:8	0/0:11	0/0:11	0/0:13	0/0:13	0/0:5	0/1:9	./.:0	./.:0	0/0:21	0/0:13	0/0:11	0/0:15	0/0:24	1/1:42	0/0:26	0/1:14	0/0:14	0/0:16	0/0:13	0/0:8	0/0:9	0/0:10	0/0:14	0/0:14	0/0:5	0/0:8	0/0:7	0/0:5	./.:4	0/0:10	0/0:7	0/0:18	./.:3	0/0:7	0/0:8	0/1:11	./.:0	0/0:7	0/0:5	0/0:8	./.:4	./.:3	./.:0	0/0:13	0/0:14	0/0:8	0/1:11	0/0:7	0/0:9	0/0:10	0/1:6	0/0:5	0/0:7	./.:0	0/0:19	0/1:14	0/0:9	0/0:7	0/0:19	0/0:12	0/0:9	0/0:9	0/0:18	1/1:13	0/0:5	0/1:12	0/0:15	0/0:6	0/0:9	0/1:12	0/0:16	0/1:10	0/0:13	0/0:11	0/0:9	0/0:6	0/0:7	0/0:8	./.:4	0/0:6	0/0:7	0/0:6	0/0:5	./.:3	0/0:5	0/0:7	0/0:6	0/0:10	./.:0	0/0:7	./.:0	0/0:8	0/0:16	0/0:8	0/0:6	0/0:8	0/0:10	0/0:9	0/0:11	0/1:9	0/0:6	0/0:9
un	51922	881	AA	AC,CA	.	PASS	.	GT:DP	0/0:33	0/1:44	0/1:29	0/1:50	0/1:24	0/1:30	0/1:40	0/0:18	0/0:30	0/0:38	1/1:44	0/1:29	0/0:30	0/1:36	1/1:39	0/0:65	0/0:12	0/0:63	0/0:32	0/1:31	0/0:23	0/0:22	0/0:26	0/1:37	0/1:23	0/1:41	0/1:70	0/1:22	0/0:24	0/2:20	0/1:10	0/0:20	0/1:28	1/1:30	0/0:23	0/0:13	0/0:25	0/1:38	0/1:16	0/0:25	0/1:25	1/1:44	0/1:18	0/1:32	0/1:49	0/1:14	0/1:30	0/1:18	0/1:23	0/1:48	0/1:48	0/0:24	0/1:22	0/0:25	0/0:23	0/1:25	0/0:44	0/0:13	0/1:33	0/1:18	1/1:29	0/1:40	0/1:40	0/1:37	0/1:27	0/1:12	0/0:5	0/0:21	0/0:40	0/0:13	0/1:46	0/0:19	0/0:28	0/0:50	0/0:49	0/0:20	1/1:53	0/1:25	0/1:56	0/0:38	1/1:49	1/1:86	1/1:56	0/1:45	0/0:30	0/0:34	0/0:27	0/1:35	0/0:31	0/0:40	0/1:33	1/1:62	0/0:22	0/0:31	1/1:36	0/1:47	0/1:16	0/1:22	0/0:26	0/1:26	0/0:21	0/1:26	0/1:27	0/0:40	0/0:42	0/1:27	0/1:32	0/0:26	0/1:24	1/1:48	1/1:50	0/0:29	0/0:22	0/0:29	0/1:68	0/0:49	0/0:27	0/0:31	0/1:50	0/2:39	0/1:36	1/1:44	0/0:43	0/2:51	0/1:41	0/1:42	0/0:61	0/0:37	0/0:47	1/1:48	0/0:50	0/0:29	0/0:56	0/1:40	0/1:31	0/0:18	0/1:34	1/1:59	0/1:28	0/0:17	1/1:27	0/1:20	0/0:32	0/1:20	1/1:28	1/1:37	0/1:17	0/1:27	0/0:11	0/1:51	1/1:16	0/0:27	0/1:44	0/2:21	0/0:39	0/1:34	0/1:40	0/1:26	0/0:21	0/1:27	0/0:30	0/0:21
un	52099	884	TTTCGCT	CTTCGCT,TGTCGCT,TTTCGAT,TTTCGCG,CTTCTCT,TTGTGCT	.	PASS	.	GT:DP	0/1:53	0/0:25	0/0:16	0/0:50	0/0:16	0/0:18	0/1:47	0/0:13	0/1:23	0/1:40	0/0:31	0/1:25	0/0:34	0/3:42	0/0:31	0/0:40	0/0:26	0/0:55	0/1:32	0/1:34	0/0:27	0/0:35	0/0:26	0/0:32	0/1:30	0/0:22	1/4:43	0/1:28	0/1:38	0/0:19	0/4:13	1/1:22	0/0:23	1/1:19	1/1:31	0/1:34	0/0:35	0/0:42	0/0:20	0/0:40	0/0:21	0/0:40	0/2:29	0/1:33	0/0:59	0/0:33	0/0:25	0/0:22	0/1:25	0/0:45	0/0:41	0/0:18	1/1:30	0/0:35	0/0:28	0/1:24	0/0:42	0/0:17	2/3:30	0/0:10	0/0:15	0/0:26	0/0:44	0/0:44	0/0:32	0/0:25	0/0:15	0/0:36	0/0:26	0/1:44	0/0:38	0/0:21	0/0:23	0/0:75	0/1:48	0/0:36	0/2:26	0/1:17	0/1:47	0/0:46	0/1:40	0/1:74	0/0:39	0/0:41	0/0:23	0/2:44	0/1:64	0/0:48	0/0:38	1/1:47	0/0:45	0/2:35	0/1:24	0/0:36	0/0:39	0/0:39	0/0:20	1/2:18	0/1:34	0/1:28	0/0:39	0/2:15	0/0:28	0/2:30	0/0:33	0/1:24	0/0:28	0/1:35	0/1:21	0/0:51	0/1:39	0/0:39	0/1:33	0/1:24	0/1:86	0/0:65	0/0:45	0/0:37	0/1:71	0/1:34	0/5:38	0/6:31	0/0:68	0/0:53	0/0:38	0/0:48	0/0:67	0/1:35	0/0:53	0/0:43	0/0:81	0/1:35	0/1:62	0/0:35	0/0:48	0/1:19	0/0:27	0/0:40	0/2:41	0/1:32	0/1:16	0/0:29	0/0:17	1/1:18	1/1:28	0/0:28	0/0:22	0/0:32	0/1:16	0/0:23	0/0:10	0/0:24	0/0:31	0/0:35	0/0:29	0/0:44	0/0:34	0/1:16	0/0:25	0/0:23	0/0:15	0/0:40
un	52571	892	AG	AT,TG	.	PASS	.	GT:DP	0/0:56	0/0:41	0/0:43	0/1:63	0/0:20	0/0:37	0/0:57	0/0:20	0/0:32	0/0:55	0/0:45	0/0:44	0/0:45	0/0:56	0/0:28	0/0:53	0/0:32	0/0:67	0/0:44	0/0:19	0/0:28	0/0:26	0/0:30	0/0:49	0/0:34	0/0:38	0/0:52	0/0:20	0/0:41	0/0:9	0/0:8	0/0:10	0/0:11	0/0:11	./.:0	0/0:16	0/0:19	1/1:34	0/0:23	0/0:30	0/0:16	0/0:34	0/0:21	0/0:23	0/1:31	0/1:27	0/0:24	0/0:8	0/0:18	0/0:35	0/0:26	0/0:21	0/0:24	0/0:35	0/0:23	0/0:25	0/0:38	0/0:6	0/0:23	0/0:10	0/0:9	0/0:35	0/0:33	0/1:37	0/1:18	0/0:7	./.:0	0/0:25	0/1:26	0/0:12	0/0:34	0/0:17	0/0:29	0/0:43	0/0:36	0/0:28	0/0:35	0/0:6	0/0:72	0/2:47	0/0:55	0/0:60	0/0:48	0/0:52	0/0:35	0/1:32	0/0:43	0/0:45	0/0:41	0/0:61	1/1:46	0/1:44	0/0:20	0/0:44	0/0:44	0/0:48	0/0:14	0/1:18	0/0:48	0/0:32	0/0:44	0/1:33	0/0:15	0/0:17	0/0:33	0/1:36	0/0:26	0/0:42	0/0:27	0/0:63	0/0:49	0/0:39	0/0:38	0/0:31	0/0:91	0/0:61	0/0:47	0/1:35	0/0:58	0/0:47	0/0:42	0/0:39	0/0:64	0/0:61	0/0:46	0/0:62	0/1:60	0/0:41	0/0:79	0/0:41	0/0:91	0/0:32	0/0:65	0/0:57	0/0:46	0/0:29	0/0:23	0/0:42	0/0:28	0/0:32	0/1:24	0/0:20	0/1:32	0/0:28	0/1:30	0/0:28	0/0:16	1/1:23	0/0:14	0/1:45	0/1:17	0/1:23	0/0:28	0/0:25	0/0:47	0/0:40	0/0:38	0/1:20	0/0:45	0/0:32	0/0:35	0/0:30
un	52630	893	C	T	.	PASS	.	GT:DP	0/0:40	0/0:30	0/0:36	0/0:45	0/0:23	0/1:30	0/0:48	0/0:12	0/0:11	0/0:44	0/0:29	0/0:29	0/0:38	0/0:49	0/1:34	0/0:26	0/0:23	0/0:65	0/0:37	0/0:21	0/0:29	0/0:41	0/1:18	0/0:48	0/0:34	0/0:43	0/0:28	0/0:21	0/0:35	0/0:37	0/0:17	0/0:44	0/0:60	0/0:23	1/1:42	0/0:28	0/0:64	0/0:52	0/0:30	0/0:40	0/0:33	0/0:65	0/0:29	0/0:34	0/0:66	0/0:43	0/0:33	0/0:22	0/0:40	0/0:53	0/0:48	0/0:34	0/0:45	0/0:49	0/0:32	0/0:34	0/0:59	0/0:17	0/1:40	0/0:18	0/0:15	0/0:45	0/0:59	0/0:49	0/0:37	0/0:25	0/0:12	0/0:30	0/0:61	0/0:44	0/1:47	0/0:48	0/0:30	0/0:68	0/0:70	0/0:48	0/0:42	0/0:28	0/0:47	0/0:32	0/0:38	0/1:73	0/0:30	0/0:51	0/0:27	0/0:30	0/0:46	0/0:50	0/0:41	0/0:40	0/0:21	0/0:40	0/0:23	0/0:37	0/0:35	0/1:33	0/0:19	0/0:24	0/0:31	0/0:31	0/0:29	0/0:34	0/0:22	0/0:15	0/0:39	0/0:35	0/0:38	0/0:34	0/0:26	0/0:64	0/0:33	0/0:28	0/0:17	0/0:23	0/0:79	0/0:51	0/0:56	0/1:34	0/1:64	0/0:29	0/0:33	0/0:27	0/0:56	0/0:40	0/0:44	0/0:49	0/0:63	0/0:27	0/0:50	0/1:44	0/0:57	0/0:32	0/0:56	0/0:44	0/0:39	0/0:21	0/0:31	0/0:30	0/0:35	0/0:27	0/1:14	0/0:29	0/0:23	0/1:28	0/1:21	0/0:17	0/0:8	0/0:13	0/0:14	0/0:23	0/0:14	0/0:26	0/0:27	0/0:19	0/1:28	0/0:23	0/0:37	0/1:17	0/1:28	0/1:34	0/0:39	0/0:27
un	54459	924	CGC	CGT,TGC,CAC	.	PASS	.	GT:DP	0/0:58	0/1:36	0/0:36	0/0:48	0/0:32	0/0:36	0/0:67	0/0:23	0/0:32	0/0:49	0/0:45	0/0:42	0/0:32	0/0:44	0/0:51	0/0:76	0/1:40	0/0:66	0/0:39	0/0:23	0/0:27	0/0:42	0/1:21	0/0:42	0/0:29	0/0:50	0/1:50	0/0:46	0/0:41	0/0:31	0/0:9	0/0:14	0/0:28	0/0:15	0/0:19	0/0:27	0/0:32	0/0:35	0/0:20	0/0:24	0/0:11	0/0:44	0/0:21	0/0:28	0/0:47	0/0:18	0/0:26	0/1:15	0/0:19	0/0:42	0/0:32	0/1:6	0/0:15	0/0:32	0/0:31	0/0:26	0/1:59	0/0:14	0/0:16	0/0:8	0/0:19	0/0:21	0/0:30	0/1:39	0/0:22	0/0:19	./.:0	0/0:21	0/0:46	0/0:21	0/0:23	0/0:23	0/0:43	0/0:80	0/0:32	0/0:18	0/0:19	0/0:28	0/0:74	0/0:44	0/0:65	0/1:71	0/0:52	0/0:47	0/0:48	0/0:53	0/0:50	0/0:57	0/0:43	0/0:38	0/0:40	0/0:59	0/0:21	0/0:41	0/0:46	0/0:39	0/0:22	0/0:15	0/0:25	0/0:32	0/0:30	0/0:35	0/0:21	0/0:18	0/0:50	0/0:47	0/0:47	0/0:50	0/0:36	0/0:57	0/0:50	0/1:44	0/0:37	0/1:24	0/0:95	0/1:80	0/0:53	0/0:39	0/0:26	0/0:50	0/1:42	0/0:45	0/0:69	0/0:62	0/1:50	0/0:70	0/0:62	0/0:42	0/2:64	0/0:69	0/0:81	1/1:40	0/0:60	0/0:58	0/0:32	0/0:27	0/0:26	0/0:31	0/0:26	0/0:25	0/0:10	0/0:34	0/1:27	0/2:31	0/0:16	0/3:18	0/0:12	0/1:25	./.:0	0/1:42	0/0:13	0/0:24	0/0:60	0/0:22	0/0:47	0/0:50	0/0:37	0/0:28	0/0:34	0/0:32	0/0:36	0/0:23
un	54754	929	TCC	TTA,ACC,TCA,TTC	.	PASS	.	GT:DP	0/1:37	0/0:42	0/0:14	0/0:32	0/1:18	0/3:21	1/1:37	2/2:7	1/1:13	0/2:53	1/1:26	0/0:29	0/1:26	0/0:18	0/0:37	./.:0	1/1:10	0/0:54	0/1:30	2/2:15	0/0:25	0/0:29	0/0:16	0/1:36	0/1:35	0/1:34	0/2:42	0/1:28	0/1:34	0/0:23	0/0:28	0/0:12	3/3:37	1/1:18	0/0:35	1/1:28	0/1:45	0/1:32	0/1:17	0/1:45	0/1:6	0/1:52	1/3:16	0/0:26	0/1:31	0/1:24	0/0:16	1/1:14	0/0:29	1/1:32	1/1:35	0/1:26	0/1:26	0/0:19	0/0:10	0/0:15	0/1:35	1/1:6	0/0:34	1/1:32	0/3:12	0/1:15	0/0:19	0/1:38	1/1:16	0/1:12	0/0:6	0/0:7	0/0:46	0/1:32	0/1:49	0/4:18	0/4:24	0/1:59	1/4:47	1/1:30	0/2:25	1/1:13	0/1:46	0/0:35	0/0:37	0/2:67	0/1:42	0/0:28	0/1:24	./.:0	0/1:27	./.:0	0/1:26	0/0:35	1/1:25	0/0:35	0/0:8	0/0:13	0/0:30	0/1:30	1/1:15	0/0:14	0/0:22	0/1:20	1/1:10	0/1:29	0/4:19	0/0:16	0/1:32	./.:0	0/1:24	0/1:29	0/1:23	0/1:61	0/1:36	0/1:27	1/1:28	0/1:19	0/0:63	0/1:54	1/1:22	0/1:42	./.:0	2/3:26	1/1:30	1/1:20	2/2:26	0/1:36	1/1:14	0/1:42	0/1:38	0/1:33	0/1:41	1/1:15	0/1:57	1/1:19	0/1:48	0/1:25	1/1:15	0/1:18	0/1:31	1/1:19	1/1:27	1/1:27	0/0:12	0/0:27	1/1:23	1/1:26	1/1:19	1/1:14	1/1:10	1/1:25	0/2:15	0/0:39	0/1:12	0/0:22	1/1:23	0/0:24	0/0:31	0/1:38	1/1:13	./.:0	0/1:38	0/1:26	0/1:14	1/1:15
un	55226	937	GG	GA,AG	.	PASS	.	GT:DP	1/1:32	1/1:24	1/1:20	0/1:27	0/1:13	0/1:13	0/1:21	0/0:14	0/0:16	1/1:20	1/1:37	1/1:10	0/0:23	1/1:24	1/1:24	0/1:23	0/1:12	0/1:39	0/1:14	1/1:11	0/1:28	0/1:16	1/1:10	1/1:27	0/1:17	0/1:20	0/1:32	0/1:10	0/1:18	0/0:11	1/1:9	0/1:13	0/1:19	0/1:13	1/1:22	0/0:17	0/1:31	0/1:33	0/1:19	1/1:23	0/1:17	0/1:47	0/0:16	0/0:17	0/0:36	0/0:24	0/0:25	./.:0	0/0:25	0/1:33	1/1:33	0/0:5	0/1:24	0/1:17	0/0:14	0/1:23	1/1:41	./.:4	0/1:29	0/1:16	0/0:10	0/0:31	0/1:33	0/1:29	0/1:19	0/1:15	0/0:13	0/0:8	1/1:13	0/1:9	1/1:10	0/1:19	0/1:18	0/0:51	1/1:27	0/1:17	0/0:11	0/0:28	0/0:30	0/1:29	0/1:33	0/2:39	1/1:17	1/1:20	0/1:12	0/0:31	0/0:18	0/1:24	0/1:15	0/1:23	0/0:7	0/1:26	1/1:10	1/1:21	0/1:21	0/1:14	./.:4	./.:0	0/0:13	1/1:8	0/0:6	0/1:8	1/1:9	1/1:8	0/0:20	0/1:18	0/1:25	1/1:13	0/0:14	1/1:24	0/0:39	0/1:20	0/0:14	1/1:21	0/2:40	1/1:34	0/1:21	0/1:20	0/0:18	0/1:18	1/1:15	1/1:14	0/0:38	0/0:29	0/0:22	0/1:27	0/1:31	0/0:19	0/0:34	1/1:19	0/1:56	1/1:16	1/1:38	0/1:16	0/1:21	1/1:8	1/1:13	0/0:22	1/1:12	./.:4	0/0:8	0/1:12	0/1:18	0/0:11	0/0:6	0/0:6	0/0:6	1/1:6	./.:0	0/1:17	./.:0	0/1:14	0/0:17	0/1:14	1/1:11	0/0:15	0/0:17	0/0:10	1/1:16	0/0:16	1/1:22	0/1:26
un	55462	941	C	G	.	PASS	.	GT:DP	0/0:10	0/0:9	0/1:6	0/0:5	0/0:8	0/0:5	0/0:12	0/0:9	0/0:7	0/0:8	0/0:7	0/0:10	1/1:5	0/0:16	0/0:10	./.:4	0/0:14	0/1:20	0/0:13	0/0:6	0/1:6	0/0:10	./.:4	0/0:19	0/0:10	0/0:11	0/0:14	0/0:5	0/0:12	0/0:10	./.:0	0/0:5	0/0:18	0/0:14	0/0:10	0/0:13	0/0:18	0/0:9	./.:4	0/0:13	0/0:9	0/0:22	0/0:9	0/0:9	0/0:10	0/0:17	0/0:12	./.:0	0/0:8	0/0:21	0/0:23	0/0:9	0/1:18	0/0:20	0/0:12	0/1:13	0/0:20	0/0:10	0/0:26	0/0:10	0/0:5	0/0:17	0/0:18	0/0:15	0/0:7	0/0:5	./.:0	0/0:10	0/0:23	0/0:16	0/0:14	0/0:13	0/0:22	0/0:30	0/0:29	0/0:16	0/0:15	0/0:8	0/0:12	0/0:10	0/1:6	0/0:19	0/1:10	0/1:11	0/0:7	0/1:7	0/0:7	./.:0	0/0:7	0/0:10	0/0:7	0/1:18	0/0:8	./.:4	0/1:5	0/1:5	./.:0	0/1:5	0/0:6	./.:0	0/0:6	0/0:5	./.:0	./.:4	0/0:17	0/0:5	0/0:13	0/0:11	0/0:12	0/0:14	0/0:8	0/0:19	0/0:7	0/0:7	0/0:29	0/0:11	0/0:6	0/1:7	0/0:18	0/0:5	0/0:5	0/0:6	0/0:15	0/0:6	0/0:6	0/0:6	0/0:14	0/0:9	0/0:10	0/0:7	0/1:12	0/0:7	0/0:12	0/0:5	./.:0	./.:0	./.:0	./.:0	./.:0	./.:0	./.:0	./.:0	./.:0	./.:0	./.:0	./.:0	./.:0	./.:0	./.:0	./.:0	./.:0	./.:0	./.:0	./.:0	./.:0	./.:0	./.:0	./.:0	./.:0	./.:0	./.:0	./.:0
un	55757	946	TATA	TATG,TGTA,TAGA,AATA	.	PASS	.	GT:DP	0/0:37	0/0:27	1/1:13	0/0:26	0/0:13	0/1:14	0/0:19	0/1:14	0/0:8	0/0:12	0/0:20	0/1:19	0/1:22	0/0:30	0/0:19	0/1:24	0/0:9	1/1:22	0/1:23	0/1:22	0/1:12	0/0:7	0/1:16	0/0:20	0/0:24	0/0:21	0/0:34	1/1:9	0/0:17	0/0:18	0/0:5	0/0:19	0/0:13	0/0:6	0/0:22	0/1:17	1/1:16	0/1:22	0/0:23	1/1:25	0/0:19	1/1:25	0/1:15	0/0:23	1/1:16	0/0:9	0/1:19	0/0:7	0/0:19	0/1:31	1/4:29	1/1:10	0/0:20	0/1:31	0/3:15	0/1:20	0/0:41	0/1:11	0/0:15	0/0:18	0/0:11	0/0:13	0/1:29	0/0:37	0/1:26	0/0:16	1/1:7	0/1:19	0/0:34	0/0:19	0/0:30	0/0:28	0/0:22	0/2:27	0/0:25	0/0:29	0/3:23	0/1:14	0/0:25	0/1:25	0/1:31	0/1:46	0/0:11	0/0:20	0/0:11	0/1:20	0/0:19	0/1:32	1/1:13	0/1:18	0/0:25	0/0:15	0/0:11	0/0:21	1/1:18	0/0:14	0/1:12	0/0:7	0/1:16	0/0:10	0/0:18	0/1:17	./.:4	0/0:10	0/1:20	0/0:12	0/1:19	0/0:22	0/0:10	0/0:39	0/0:22	./.:0	0/1:12	0/0:18	2/2:15	0/0:34	./.:3	0/1:29	0/3:31	0/0:20	0/0:17	0/1:27	0/0:29	0/0:19	0/0:28	0/1:15	0/3:29	0/1:17	0/0:38	0/0:30	0/0:44	0/0:9	0/0:15	0/1:17	0/0:17	0/1:9	0/0:11	1/1:9	0/1:17	1/1:10	2/2:5	0/0:13	0/0:7	0/0:10	./.:0	./.:0	0/0:14	0/0:13	0/1:10	0/0:23	0/0:7	0/0:13	0/0:17	0/0:9	0/0:23	0/4:20	1/1:29	1/1:10	0/1:15	0/0:6	0/1:12	0/1:14
un	55875	948	CTT	CCG,TTT	.	PASS	.	GT:DP	0/0:33	0/0:34	0/0:23	0/0:33	0/0:30	0/0:18	0/0:29	0/0:20	0/0:18	0/0:27	0/0:23	0/0:27	0/0:28	0/1:28	0/0:31	0/1:26	0/0:19	0/1:51	0/0:30	0/0:15	0/0:26	0/1:29	0/1:21	0/2:35	0/2:21	0/1:24	0/0:28	0/0:16	0/1:21	0/0:36	0/0:18	0/0:19	0/0:31	0/0:19	0/0:38	0/1:19	0/0:32	0/1:44	0/1:11	0/0:28	1/1:23	0/0:62	1/1:11	0/0:26	0/0:55	0/0:32	0/2:33	0/0:12	0/0:29	0/1:29	0/1:36	0/0:19	0/0:35	0/0:33	0/0:41	0/0:23	0/1:59	0/1:20	0/0:19	0/0:16	0/0:5	0/0:34	0/0:40	0/0:30	0/1:29	0/0:11	0/0:10	0/0:27	0/0:45	0/1:36	0/0:50	0/0:49	0/0:29	0/0:71	0/0:30	0/1:41	0/0:20	0/0:24	0/1:36	0/1:22	0/0:24	0/0:43	0/1:20	1/1:34	0/2:23	0/0:34	0/0:37	0/0:37	0/0:23	0/0:24	0/0:27	0/0:33	0/0:12	0/0:16	0/1:26	0/0:27	0/0:10	0/1:11	0/0:18	0/0:12	0/1:11	0/0:15	0/0:13	0/0:17	0/0:33	0/0:23	0/0:27	0/1:25	0/0:11	0/0:31	0/0:25	0/1:30	0/0:17	0/1:17	1/1:51	0/0:55	0/0:23	0/1:31	0/1:42	0/0:24	0/1:27	0/1:26	0/0:45	0/0:32	0/0:22	0/0:27	0/0:31	0/1:31	0/0:50	0/0:25	0/0:38	0/0:21	0/0:31	0/0:29	0/0:17	0/1:14	0/0:17	0/0:22	0/0:22	0/0:19	./.:4	0/0:16	0/0:21	0/0:16	0/0:9	0/0:11	0/0:13	0/0:12	./.:4	0/0:24	0/0:7	0/0:10	0/0:15	0/1:16	0/0:22	0/0:28	0/1:25	0/0:10	0/1:25	0/0:25	0/0:22	0/0:31
un	56878	965	C	G	.	PASS	.	GT:DP	0/1:38	0/0:26	0/0:24	0/0:44	0/0:18	0/0:25	0/1:26	0/0:13	0/1:17	0/1:35	0/1:23	0/1:32	0/1:24	1/1:39	0/0:8	0/0:12	0/0:21	0/1:41	0/1:31	1/1:24	0/0:13	0/1:19	1/1:12	0/1:35	0/1:28	1/1:31	1/1:5	1/1:29	0/0:23	0/0:5	./.:0	0/0:14	0/0:9	0/0:9	0/0:7	1/1:16	1/1:17	0/0:12	0/1:11	1/1:8	0/1:9	0/1:23	0/0:6	0/0:24	0/0:13	0/0:16	0/0:10	0/0:5	0/1:8	./.:3	0/0:11	0/0:9	0/0:6	0/0:22	0/1:11	./.:4	1/1:19	0/0:7	1/1:11	0/0:6	0/0:8	0/1:6	./.:4	0/0:9	./.:4	1/1:6	./.:0	1/1:13	0/0:20	1/1:14	0/0:6	0/0:11	1/1:11	0/1:28	0/0:16	0/1:13	0/0:12	0/1:16	0/0:54	0/1:28	1/1:32	./.:0	0/0:8	0/0:31	0/0:12	0/1:20	1/1:19	0/1:45	1/1:27	0/0:14	0/1:46	0/1:44	1/1:15	0/1:24	1/1:37	0/1:23	0/0:17	0/1:10	0/0:19	1/1:10	0/1:22	1/1:27	0/0:9	0/1:30	0/0:26	0/1:29	0/1:33	0/1:23	0/1:20	0/1:39	0/0:19	0/1:34	1/1:12	0/1:30	0/0:47	0/1:46	0/0:39	0/0:43	1/1:21	1/1:19	1/1:13	0/0:30	0/0:47	./.:0	0/1:27	0/0:15	1/1:30	1/1:36	0/0:45	0/0:14	0/0:63	1/1:38	0/1:36	0/1:38	0/0:20	0/0:6	0/1:32	0/0:24	1/1:22	1/1:20	./.:3	0/0:29	0/1:21	0/1:12	0/0:9	0/0:9	1/1:7	0/1:22	0/1:16	0/0:14	0/1:18	0/1:25	0/0:10	0/1:22	1/1:30	1/1:15	0/0:31	0/0:23	1/1:22	0/0:10	0/1:27	0/1:15
un	57999	984	ACACAG	ACGCAG,ATACAG,ACACTG,ACATAC,TCGCAG	.	PASS	.	GT:DP	0/0:34	0/0:20	0/0:44	0/0:63	0/4:42	0/0:38	0/1:34	0/0:22	0/0:24	0/0:51	0/0:33	0/0:36	0/0:40	0/0:20	0/0:38	0/0:57	0/0:34	0/0:84	0/0:55	0/1:45	0/3:37	0/0:43	0/0:20	0/0:47	0/0:47	0/0:52	0/0:32	0/0:19	0/0:57	0/0:27	0/2:9	0/0:13	0/0:24	0/0:19	0/0:14	0/1:17	0/0:22	0/0:23	0/0:7	0/0:21	0/0:19	0/0:41	0/0:8	0/0:26	0/0:49	0/0:39	0/1:35	0/1:13	0/2:40	0/0:34	0/0:52	0/0:10	0/0:24	0/0:36	0/1:28	0/0:24	0/0:68	0/0:6	0/0:29	0/0:21	0/0:8	0/0:18	0/0:30	0/2:40	0/0:15	0/0:22	0/0:8	0/0:38	0/0:44	0/0:12	0/0:49	0/0:19	0/0:36	0/0:65	0/0:45	0/0:38	0/0:25	0/0:22	0/0:54	0/0:23	0/0:47	0/0:54	0/1:35	0/0:32	0/0:42	0/0:49	0/0:30	0/0:21	0/0:22	0/1:38	0/0:24	0/0:62	0/0:12	0/1:38	0/0:32	0/1:40	0/0:7	0/0:6	0/0:41	0/0:31	0/0:17	0/0:19	0/0:23	0/0:20	0/1:57	0/0:42	0/0:36	0/3:41	0/0:35	0/0:76	0/0:47	0/0:45	0/0:35	0/0:20	0/0:48	0/0:40	0/0:33	0/0:34	0/0:81	0/0:22	0/0:37	0/0:21	0/1:72	0/1:26	0/2:23	0/1:33	0/0:72	0/0:33	0/0:49	0/0:46	0/2:59	0/1:28	0/0:46	0/0:35	0/0:38	0/1:14	0/0:20	0/1:36	0/0:22	0/1:23	0/0:18	0/1:27	0/1:29	0/0:15	0/0:11	0/0:24	0/0:6	0/1:22	0/0:8	0/0:20	0/0:11	0/0:24	0/0:18	0/0:26	0/0:26	0/0:26	0/0:22	0/0:10	0/5:33	0/0:41	0/1:24	0/0:24
un	58648	995	AAA	AGA,AAC,CAA	.	PASS	.	GT:DP	0/0:25	0/0:21	0/0:24	0/1:21	0/0:32	0/0:23	0/0:32	0/0:9	0/0:18	0/0:34	0/0:26	0/0:38	0/0:33	0/0:9	0/1:25	0/0:28	0/0:20	0/1:57	0/2:29	0/0:23	0/0:14	0/0:24	0/0:25	0/0:31	0/0:26	0/0:24	0/0:17	0/0:15	0/0:20	0/0:17	0/0:5	0/0:16	0/0:25	0/0:20	0/0:6	0/0:8	0/0:27	0/1:43	./.:0	0/2:24	0/0:8	0/0:32	0/1:22	0/1:29	0/0:33	0/0:9	0/2:17	0/0:5	0/0:30	0/0:9	0/0:16	./.:4	0/1:17	0/0:18	0/0:32	0/0:24	0/0:22	0/0:5	0/0:10	0/0:11	0/0:12	0/0:15	0/0:28	0/0:26	0/0:20	0/0:10	0/0:7	0/2:24	0/1:44	0/0:7	0/0:38	0/0:23	0/0:20	0/0:41	0/2:35	0/0:19	0/0:13	0/0:21	0/2:49	0/0:19	0/1:18	0/0:41	0/0:24	0/0:25	0/0:25	0/1:35	0/0:25	0/0:17	0/0:21	0/0:32	0/0:27	0/0:35	0/1:6	0/0:31	0/0:7	0/0:35	0/0:7	0/0:8	0/0:17	0/0:11	0/0:12	0/0:19	0/0:14	0/1:13	0/0:28	0/0:27	0/2:27	0/1:33	0/0:18	0/0:41	0/0:27	0/1:20	0/0:16	0/0:25	0/0:43	0/0:33	0/0:31	0/0:36	0/0:44	0/0:21	0/1:23	0/0:21	0/0:61	0/1:25	0/0:23	0/0:37	0/0:29	0/0:26	0/0:34	0/0:22	0/0:50	0/0:21	0/0:33	0/0:27	0/0:29	0/0:11	0/0:10	0/0:16	0/3:13	0/0:16	0/0:13	0/2:23	0/0:24	0/0:14	0/0:15	0/0:14	0/0:12	0/1:24	0/0:5	0/0:12	0/0:8	0/0:16	0/0:34	0/0:9	0/0:27	0/0:15	0/0:10	0/1:15	0/0:25	0/0:10	0/0:17	0/0:14
un	59061	1002	G	A	.	PASS	.	GT:DP	0/0:31	0/1:24	0/0:19	0/0:20	0/0:13	0/0:14	0/0:19	0/0:11	0/0:16	0/0:25	0/0:22	0/1:21	0/0:21	0/0:17	0/0:15	0/0:27	0/0:18	0/0:32	0/0:13	0/0:12	0/0:16	0/0:18	0/0:13	0/0:23	0/1:21	0/1:29	0/0:29	1/1:15	0/0:16	0/1:22	./.:4	0/0:13	0/1:20	0/0:20	0/1:5	0/1:14	0/0:20	0/1:25	0/1:12	0/0:19	./.:0	0/0:40	1/1:14	0/1:25	1/1:20	1/1:10	0/0:23	0/0:6	0/1:26	1/1:32	0/1:30	0/0:14	0/0:13	0/1:25	1/1:15	0/0:13	0/1:33	0/0:5	0/0:25	0/0:10	0/1:9	0/1:22	1/1:23	0/0:29	0/0:19	0/0:5	0/0:6	0/0:6	0/1:39	0/0:18	0/0:30	0/0:9	0/0:22	0/0:47	1/1:38	0/1:29	0/0:18	1/1:17	1/1:40	0/1:28	0/0:34	0/0:31	0/0:22	0/0:27	0/0:13	0/1:29	0/1:24	0/0:17	1/1:24	0/1:16	0/1:17	0/1:20	1/1:8	1/1:19	1/1:23	0/1:26	0/1:9	0/0:9	0/1:15	0/1:15	0/0:7	0/0:14	1/1:6	1/1:15	0/1:30	0/0:8	0/0:14	0/0:27	0/1:12	0/0:25	0/0:25	0/0:27	0/0:15	0/0:14	0/1:34	0/0:25	0/0:15	0/0:7	0/1:37	1/1:14	0/1:34	0/0:12	0/0:40	0/0:31	0/1:17	0/1:29	0/0:33	0/0:16	0/0:25	0/0:17	0/0:37	0/0:24	0/0:25	0/0:21	0/1:24	0/0:13	1/1:13	0/1:23	0/1:14	1/1:21	1/1:12	0/0:17	0/1:7	0/1:7	0/1:8	0/1:13	./.:0	0/1:11	0/1:6	0/1:15	0/1:7	0/1:20	0/0:18	0/0:16	0/1:22	0/0:11	0/1:18	1/1:16	0/1:15	1/1:15	0/0:10	0/0:16
un	60831	1032	GGC	GGT,GTC,AGC,AGT	.	PASS	.	GT:DP	0/0:32	1/4:17	0/0:16	0/0:19	0/0:10	0/1:17	0/3:16	0/0:10	0/0:7	0/1:23	0/1:16	0/0:22	0/0:21	0/0:27	0/0:29	0/3:36	0/1:17	1/1:34	0/0:18	0/1:11	0/0:26	0/1:25	0/1:14	0/1:22	0/0:20	0/0:25	0/0:20	0/0:18	0/1:19	0/0:29	1/1:21	0/1:25	0/0:28	0/1:21	0/1:23	0/0:32	0/0:37	0/1:26	0/0:16	0/1:47	0/1:25	1/1:21	1/1:22	0/0:18	0/0:50	0/0:21	0/1:24	0/0:18	0/0:20	0/0:27	0/1:31	0/0:18	0/1:17	0/3:42	0/0:30	0/0:33	0/0:29	1/2:14	0/1:33	0/0:24	0/1:5	0/0:24	0/0:35	0/0:37	0/1:22	0/2:19	0/0:7	0/1:16	0/0:37	0/0:40	0/0:36	0/1:36	1/1:17	0/0:43	0/1:32	1/1:27	0/0:30	0/1:21	0/1:38	0/0:15	0/1:41	0/0:41	0/0:27	0/1:25	0/1:19	0/0:29	1/1:30	0/0:23	0/0:13	0/0:22	0/1:22	0/2:29	0/1:9	0/1:29	0/0:25	0/0:23	0/1:22	1/1:13	0/1:11	0/0:20	0/2:21	0/1:15	0/0:14	0/0:17	0/0:33	0/1:20	0/0:16	0/0:21	0/0:13	0/4:31	0/0:24	0/1:21	0/0:16	0/1:20	0/0:37	0/0:39	0/0:26	0/0:26	0/0:27	0/0:22	0/0:24	0/0:27	0/0:36	0/1:29	0/0:23	0/0:26	0/0:23	0/1:28	0/1:37	0/0:22	1/1:47	0/1:10	0/2:31	0/1:23	0/0:21	0/2:7	0/1:19	0/0:30	0/1:25	0/1:20	0/0:11	0/0:12	0/0:17	0/1:12	0/0:16	0/0:11	0/1:12	0/1:15	0/1:6	0/1:22	0/0:9	0/1:19	0/1:27	0/2:15	0/1:36	0/1:21	0/1:15	0/0:15	1/1:27	0/0:22	0/0:14	0/1:22
un	60890	1033	CGA	CGT,CTA,TTA	.	PASS	.	GT:DP	0/1:26	0/1:16	0/0:18	0/2:29	0/1:21	0/1:14	0/2:24	0/0:8	1/2:19	0/1:36	0/1:22	0/0:19	0/1:33	0/2:19	0/0:29	0/2:32	0/0:18	2/2:43	0/0:22	0/2:22	0/1:27	1/1:25	0/0:8	0/0:32	0/2:20	0/0:20	0/0:27	0/0:18	0/0:12	0/2:14	0/1:5	0/0:10	0/1:24	0/0:18	0/0:15	0/0:27	0/1:34	0/0:28	0/1:17	0/2:28	0/2:15	0/0:40	1/1:21	1/1:15	2/2:34	0/2:25	0/0:35	2/2:5	0/2:26	1/2:41	0/0:32	0/2:20	2/2:24	1/2:27	0/2:26	0/1:16	1/2:45	2/2:10	0/0:16	2/2:20	1/1:14	1/2:21	1/2:37	1/2:35	0/1:28	0/2:9	0/0:10	0/0:25	1/1:43	0/0:34	0/0:46	0/0:29	0/1:18	0/0:52	0/0:43	0/1:44	0/0:29	0/1:17	0/2:29	0/1:24	1/2:23	0/1:49	2/2:32	0/2:24	1/2:24	0/1:20	0/2:31	0/1:23	2/2:21	0/1:37	0/2:29	0/0:29	1/1:13	2/2:20	0/1:23	1/1:30	0/2:10	0/1:11	1/2:23	0/0:15	0/1:20	0/1:21	1/2:10	0/2:17	0/1:28	0/1:16	1/1:23	0/1:30	0/0:15	0/1:32	0/1:25	0/0:23	0/0:16	1/2:15	0/0:44	2/2:34	0/0:34	0/1:37	0/0:42	0/0:14	0/0:25	1/1:21	0/0:50	0/1:21	0/1:27	0/0:26	0/2:41	0/1:17	0/1:31	0/0:31	0/1:53	1/2:14	0/0:38	0/1:28	0/2:22	0/0:11	0/2:20	0/0:25	0/0:19	1/2:18	0/0:15	0/2:21	0/1:16	1/1:8	0/1:19	1/1:8	1/2:5	0/1:19	2/2:7	0/1:26	0/2:9	0/0:17	0/0:14	0/0:20	0/0:14	0/3:18	1/2:11	0/1:7	1/1:21	0/1:20	0/1:11	1/1:25
un	60949	1034	C	T	.	PASS	.	GT:DP	0/1:31	0/0:16	0/0:14	0/0:21	0/0:14	0/0:11	0/0:14	./.:0	./.:4	0/0:12	0/1:9	0/0:11	0/0:8	0/1:13	0/1:10	0/0:11	0/0:9	0/0:38	0/0:30	0/1:10	0/0:14	0/0:13	0/0:8	0/0:14	0/0:12	0/0:17	0/0:11	0/0:8	0/0:10	0/0:20	./.:4	./.:4	0/0:6	./.:4	0/0:15	0/0:14	0/0:15	0/0:22	0/0:9	1/1:14	./.:0	0/1:20	0/0:10	0/0:8	0/0:31	0/0:8	./.:4	0/0:13	0/0:10	0/1:20	1/1:8	0/0:18	0/0:10	0/0:23	0/0:12	./.:0	0/1:14	./.:0	0/1:10	./.:0	0/0:12	0/0:27	0/0:16	0/0:20	0/0:8	./.:4	./.:0	0/0:5	0/0:29	0/0:9	0/0:17	0/0:14	0/0:20	0/0:25	0/0:29	0/0:13	0/0:16	0/1:14	0/0:14	0/0:26	0/0:8	1/1:16	0/0:11	0/0:11	0/0:12	./.:4	0/1:9	0/0:23	0/0:10	0/0:10	0/0:18	0/1:22	0/0:10	0/0:9	0/1:17	0/0:10	./.:4	./.:0	./.:0	0/0:9	./.:0	0/0:18	0/0:8	0/1:6	0/0:18	0/0:16	0/0:9	0/0:18	0/0:15	0/0:30	0/0:13	0/1:8	1/1:5	0/0:11	0/0:27	0/0:16	0/0:17	0/0:20	0/0:28	0/0:13	0/0:10	0/0:9	0/0:19	0/1:7	0/0:10	0/0:18	0/0:29	0/0:14	0/0:35	0/0:17	0/0:22	0/0:11	0/0:29	1/1:14	0/1:12	0/0:12	1/1:5	0/0:8	0/0:5	./.:4	0/0:6	./.:0	1/1:6	0/0:9	0/0:8	0/0:5	./.:4	./.:3	./.:4	0/0:10	0/0:7	0/0:5	0/0:13	0/0:10	0/0:22	./.:4	0/1:12	0/0:16	0/1:7	0/0:8	0/1:6	0/0:11
un	61362	1041	G	C	.	PASS	.	GT:DP	0/0:25	0/0:20	0/0:7	0/0:21	0/0:15	0/0:12	0/0:20	0/1:8	1/1:17	0/0:26	0/0:19	1/1:17	0/0:11	0/0:40	0/0:17	0/1:16	0/0:13	0/1:25	0/0:11	0/1:12	0/1:14	0/0:16	0/0:15	0/0:20	0/0:14	0/1:24	0/0:15	0/1:12	0/0:12	0/1:16	0/0:14	0/1:13	0/1:15	0/0:8	0/0:21	0/1:10	0/0:22	0/1:23	0/1:14	1/1:14	0/0:17	0/0:26	0/0:10	0/0:12	0/1:27	0/0:13	0/0:23	0/0:13	0/0:15	0/0:27	0/1:23	0/0:18	0/0:12	0/1:23	0/1:8	0/0:22	0/0:27	0/0:10	0/1:15	0/0:9	1/1:8	0/1:17	0/0:21	1/1:29	1/1:18	0/1:13	./.:4	1/1:11	0/1:16	0/1:17	1/1:25	0/1:18	./.:3	0/1:33	1/1:25	1/1:15	0/1:18	1/1:5	1/1:32	0/1:28	0/1:20	1/1:34	0/0:8	0/1:22	0/1:18	0/1:33	0/1:22	1/1:38	0/0:14	0/0:20	0/1:24	0/0:25	1/1:18	0/0:18	0/0:25	0/1:16	0/0:8	1/1:5	0/1:19	0/0:15	0/1:13	1/1:12	0/0:16	0/0:11	0/1:16	0/1:16	0/1:16	0/0:15	0/1:10	1/1:32	0/0:22	0/1:16	0/1:9	0/0:14	0/0:67	0/1:37	0/0:25	0/0:24	0/0:23	0/1:28	0/0:14	0/1:15	0/1:33	0/1:21	0/1:36	0/1:29	0/0:30	0/0:16	0/1:39	0/0:28	0/1:42	0/0:15	0/0:21	0/1:17	0/0:24	0/1:11	0/1:13	1/1:13	1/1:10	0/1:11	./.:0	0/0:10	0/1:13	0/0:9	0/0:12	1/1:9	1/1:8	1/1:8	0/0:5	1/1:25	./.:0	0/1:17	0/0:14	0/1:20	0/1:25	0/1:26	0/0:12	0/1:10	1/1:16	0/1:10	0/0:7	1/1:14
un	61598	1045	TCACCG	TCACTG,TCCCTG,CCACTG,TCACCC,TCAGTG,TTACCG	.	PASS	.	GT:DP	0/0:29	0/1:21	1/1:14	0/1:28	0/1:22	0/1:20	0/1:25	0/0:5	0/0:13	0/0:22	0/1:23	0/0:20	0/1:27	1/1:22	0/0:30	1/1:15	0/0:27	0/0:45	1/1:24	1/1:13	0/0:16	0/1:20	1/1:17	0/0:16	0/0:15	0/1:31	0/1:27	0/1:14	0/1:21	0/0:27	0/1:18	0/1:26	0/1:40	0/0:21	0/1:25	0/1:25	1/1:30	0/0:25	0/1:23	0/0:35	0/0:20	1/1:19	0/1:27	0/0:27	4/4:15	0/1:23	0/0:42	0/5:12	0/1:22	1/1:29	0/0:29	0/0:21	0/0:30	0/0:36	0/1:27	0/0:34	0/0:35	1/3:21	0/0:35	0/0:23	1/1:11	0/0:25	0/0:33	0/0:28	0/0:31	0/1:14	0/0:12	0/1:19	0/0:38	0/1:30	0/0:32	0/1:33	0/1:33	0/1:49	0/1:40	1/1:39	0/0:20	0/0:7	0/1:26	0/0:21	0/0:26	0/0:47	0/0:17	0/0:30	1/1:9	0/0:20	0/1:35	0/1:22	0/0:17	0/1:24	0/0:22	0/0:34	0/0:14	0/1:37	0/0:17	0/0:29	0/0:9	0/0:6	0/0:21	0/1:17	1/1:16	0/1:16	0/0:10	1/1:7	1/1:29	0/0:18	0/1:28	0/1:21	0/0:16	0/3:38	0/0:15	2/2:13	./.:0	0/0:14	1/1:46	0/0:35	0/0:35	1/1:28	1/1:43	1/2:16	0/1:26	0/0:13	0/0:38	0/1:31	0/1:17	0/0:19	0/0:40	0/0:25	1/1:36	1/2:28	1/1:39	0/0:12	0/1:29	0/0:21	0/0:23	0/0:18	0/0:5	0/0:24	0/1:17	0/1:14	0/0:10	0/1:16	1/1:18	0/1:11	0/6:12	0/1:11	0/0:5	0/1:9	0/1:9	0/0:32	0/1:6	0/0:9	1/1:13	0/0:24	0/0:27	0/0:25	0/0:24	0/0:11	0/0:22	0/2:21	0/0:13	0/1:27
un	62070	1053	GT	CT,CA	.	PASS	.	GT:DP	0/0:30	0/1:26	0/0:22	1/1:34	0/0:28	0/0:28	0/0:30	0/0:21	0/1:20	0/0:35	0/1:23	0/0:22	0/0:16	0/0:24	0/0:24	0/0:19	0/0:27	0/2:47	0/1:26	0/0:10	0/0:23	0/0:23	0/0:16	0/0:31	0/0:25	0/0:22	0/0:38	1/1:22	0/0:29	0/0:16	0/0:5	0/0:13	0/0:9	0/0:16	0/0:6	0/0:16	0/0:19	0/0:19	0/0:8	0/0:18	0/0:10	0/0:31	0/0:18	0/0:13	0/0:30	0/0:19	0/1:18	0/0:12	0/0:24	0/0:21	0/1:26	0/0:8	0/0:21	0/0:15	0/1:17	0/0:19	0/1:21	0/0:8	0/0:11	0/1:10	0/0:9	0/0:20	0/1:19	0/0:29	0/0:15	0/0:9	./.:0	0/0:17	0/0:27	0/0:19	0/0:18	0/1:21	0/0:21	0/0:31	0/0:39	0/0:20	0/0:15	0/0:6	0/1:44	0/0:33	0/1:38	0/0:43	0/1:20	0/1:36	0/1:22	0/1:20	0/0:34	1/1:35	0/0:23	0/0:18	0/0:20	0/1:31	0/0:14	0/1:17	0/1:23	0/0:19	0/0:10	0/1:12	0/0:11	0/0:16	0/0:18	0/0:12	0/0:15	0/0:17	0/0:26	0/0:22	0/1:28	0/0:21	0/0:22	0/0:40	0/1:30	0/0:19	0/0:13	0/1:28	0/0:30	0/0:45	0/0:43	0/1:25	0/0:33	0/0:35	0/0:38	0/0:29	0/0:47	0/0:33	0/0:23	0/0:23	0/0:37	0/0:30	0/0:41	0/0:22	1/1:52	0/0:28	0/0:34	0/1:31	0/0:28	0/1:14	0/1:11	0/0:22	0/0:21	0/0:38	0/0:10	0/0:13	0/0:16	0/0:22	0/0:16	0/1:13	0/1:16	0/0:12	0/0:7	0/0:45	0/1:13	0/0:23	0/0:26	0/1:32	0/0:23	0/0:27	0/0:19	0/0:16	0/1:21	0/0:20	0/0:16	0/0:29
un	63486	1077	GGCCGT	GGCTGT,GACTGT,GGTTGT,AGCCGT,GACTAT,GGCCGC	.	PASS	.	GT:DP	0/0:58	0/0:63	0/0:16	0/0:59	1/1:38	0/1:43	0/1:50	0/1:35	1/1:17	0/0:70	0/1:43	0/0:62	0/0:44	3/3:23	0/1:60	0/0:23	0/0:38	0/0:44	0/0:37	1/3:47	0/2:42	0/0:56	0/0:38	1/1:33	0/0:56	0/1:54	5/5:30	0/0:43	0/1:56	0/0:36	0/1:11	0/1:15	0/1:32	0/0:16	0/0:8	0/4:32	0/1:40	0/0:42	0/0:7	0/0:34	2/2:9	0/0:44	0/0:9	0/0:36	0/1:46	0/0:19	./.:0	0/0:16	0/1:39	0/1:48	0/1:39	0/0:20	0/0:27	0/0:39	0/0:37	0/0:27	0/6:70	./.:3	0/1:24	0/0:18	0/2:10	0/1:18	0/0:49	1/2:47	0/0:29	0/0:9	0/0:8	0/0:34	0/1:45	0/0:13	0/1:46	0/0:32	1/4:38	0/0:86	0/0:57	0/0:21	0/0:51	0/0:32	0/2:80	0/0:56	1/1:50	0/0:48	0/1:58	0/0:61	0/0:13	0/0:41	0/1:38	0/1:40	0/0:16	0/0:29	0/3:55	1/3:52	0/0:31	1/1:15	1/1:27	0/0:49	./.:3	0/0:21	0/0:51	0/2:36	0/1:30	0/1:49	0/1:27	0/0:26	0/1:55	0/0:41	0/0:50	0/0:45	0/0:43	1/3:68	0/0:71	0/2:48	0/0:43	0/3:36	2/2:53	1/1:28	1/1:32	0/0:54	0/0:35	0/1:50	0/0:62	0/0:29	0/1:90	0/1:55	0/0:46	0/0:73	0/0:98	0/0:36	0/2:66	0/2:49	3/3:100	0/0:59	0/0:61	0/2:58	0/2:62	0/1:16	0/0:29	0/0:29	0/4:25	0/0:12	0/0:16	0/0:40	1/1:22	0/0:20	0/0:16	0/0:29	0/0:15	1/1:14	0/0:6	0/1:32	0/0:19	0/0:41	0/0:46	0/0:42	0/1:43	0/1:41	0/0:20	0/0:29	0/1:44	2/3:38	0/0:6	0/0:36
un	63545	1078	TACC	TGCC,CGCC,TGTC,TACT	.	PASS	.	GT:DP	0/1:29	0/2:18	0/0:23	0/0:22	0/2:13	0/1:12	0/2:21	0/1:13	0/0:11	0/0:23	0/0:9	0/2:22	0/1:8	0/0:10	0/1:17	0/0:20	0/0:11	0/0:38	0/2:21	0/0:10	0/0:16	0/0:23	0/3:9	0/0:25	0/2:21	0/1:24	0/0:21	0/1:12	0/0:19	0/2:20	0/0:18	0/0:30	0/0:22	0/0:20	0/1:18	0/2:19	0/0:28	0/1:31	0/1:11	0/2:29	0/0:14	0/1:32	0/1:12	1/1:16	1/1:37	0/1:21	0/1:18	./.:3	0/1:27	1/2:38	0/0:28	0/0:21	0/1:27	0/1:27	0/1:19	0/1:13	0/3:34	0/0:7	1/1:20	1/1:8	1/1:11	0/0:29	1/1:17	0/1:30	0/0:17	2/2:15	1/2:6	1/2:27	0/0:38	0/1:19	0/1:24	2/2:19	0/1:26	0/0:48	0/2:41	0/1:28	1/1:18	0/1:17	0/1:35	0/1:15	0/0:17	0/1:27	0/1:25	0/1:16	1/1:15	0/1:22	0/0:12	0/1:17	0/2:12	0/0:14	0/0:13	0/1:14	1/1:8	1/1:15	0/0:16	0/1:18	1/2:6	1/1:8	1/1:18	0/2:10	./.:4	0/0:14	./.:0	0/0:17	0/1:19	0/0:16	0/0:19	0/1:13	0/0:7	1/2:27	0/0:19	0/2:14	0/4:9	0/0:7	0/2:41	0/0:30	0/1:19	0/1:19	0/1:33	0/1:9	0/0:14	0/2:13	0/0:32	0/1:15	0/2:18	0/0:27	0/0:35	0/0:11	0/0:28	0/1:21	1/2:24	0/2:14	0/1:27	0/0:14	0/1:20	0/0:11	0/0:6	0/0:15	0/1:12	0/0:12	./.:0	0/2:14	1/2:12	0/0:8	0/1:9	0/0:10	0/0:5	0/1:7	./.:4	0/1:17	./.:0	0/1:11	0/0:21	0/0:11	0/1:12	1/1:23	0/0:21	0/1:7	1/1:17	2/2:15	0/0:7	0/0:27
un	64371	1092	AC	CC,CT	.	PASS	.	GT:DP	0/0:21	0/1:19	1/1:22	0/0:9	0/0:11	0/1:16	0/0:6	0/0:5	0/0:14	0/0:12	0/0:15	0/0:18	./.:0	0/0:17	1/1:23	0/0:33	1/1:17	0/2:37	0/2:19	0/1:12	1/1:21	0/0:10	0/1:9	0/0:17	0/0:18	0/1:30	0/1:67	0/0:7	./.:0	0/1:43	./.:0	0/0:39	0/0:51	0/0:28	./.:0	0/0:17	0/1:52	0/1:58	1/1:21	1/1:60	1/1:23	0/1:61	1/1:38	./.:0	1/1:59	0/1:48	0/1:43	0/1:28	1/1:53	0/0:24	./.:0	./.:0	0/0:27	0/1:49	0/0:42	1/1:43	1/1:64	0/1:22	1/1:51	0/0:14	1/1:16	1/1:39	0/0:58	1/1:80	0/0:38	0/1:24	./.:0	1/1:40	1/1:57	1/1:46	0/1:65	./.:0	0/0:19	0/1:64	0/1:68	0/0:24	0/0:23	0/0:28	0/1:23	./.:0	0/0:11	1/1:50	0/1:25	./.:0	1/1:18	1/1:37	1/1:33	1/1:20	0/1:21	1/1:30	1/1:31	1/1:23	1/1:14	1/1:23	0/1:17	0/0:13	0/1:5	1/1:12	0/1:18	1/2:18	0/1:17	0/1:13	./.:0	0/1:52	0/1:29	1/2:22	1/2:20	./.:0	0/0:6	0/0:16	./.:0	0/2:13	1/1:18	0/0:15	0/1:42	0/0:26	0/0:12	./.:0	0/1:28	0/0:11	0/1:14	1/1:19	0/1:24	0/1:24	0/1:27	./.:0	0/0:28	0/1:23	./.:0	0/0:16	0/0:17	0/1:23	./.:0	0/1:19	1/1:31	0/1:16	./.:0	0/1:29	1/1:24	./.:0	0/1:6	0/1:27	0/0:20	0/1:21	1/1:13	0/1:13	./.:0	1/1:14	./.:0	0/0:18	./.:0	1/1:18	0/1:21	0/0:6	0/1:25	0/0:17	0/0:13	0/1:7	0/1:21	1/1:23	0/1:14	1/1:42
un	64430	1093	CAAGTCTT	CAGGTCTT,CAATTCGT,CAAGTATT,CAATTCTT,CGATTCTT,CAATACTT,CAATTCGC,CGAGTCTT,TAGGTCTT	.	PASS	.	GT:DP	0/0:75	0/0:46	0/2:38	0/0:29	0/0:25	8/8:19	0/1:57	0/3:28	3/3:17	0/0:72	./.:0	0/4:42	./.:0	0/0:44	0/0:57	2/2:59	0/0:43	0/2:102	2/2:21	0/0:23	2/2:14	./.:0	0/1:32	0/0:36	0/0:49	2/2:22	0/0:62	0/4:25	0/0:37	0/0:7	./.:0	./.:0	0/0:8	0/0:6	./.:0	0/0:6	0/0:13	0/1:17	./.:0	0/0:12	2/2:8	0/0:25	0/0:15	0/0:11	0/0:38	0/1:11	0/1:16	0/0:9	1/1:5	0/0:19	1/4:23	0/1:20	0/0:12	0/4:30	0/0:14	./.:4	0/1:30	0/0:5	0/0:10	./.:4	0/0:7	0/3:30	0/1:30	1/1:5	./.:4	0/1:9	./.:3	0/0:12	0/0:32	3/3:11	0/0:25	0/3:24	2/2:6	0/3:36	7/7:14	0/0:7	0/0:16	0/2:10	0/0:45	0/1:64	0/3:70	0/1:107	0/0:57	0/0:55	0/1:34	0/0:56	0/0:47	1/1:59	1/1:29	0/0:47	0/1:50	0/1:52	0/0:34	1/1:62	0/1:57	0/1:67	0/3:23	0/0:31	1/1:36	0/1:35	0/0:54	0/0:33	0/0:33	5/5:19	0/2:48	5/5:18	0/0:35	0/1:55	0/0:17	0/2:63	0/0:24	0/3:46	0/2:43	0/0:14	0/0:38	0/1:83	0/0:68	6/6:25	0/0:75	0/0:31	0/0:29	0/0:29	0/0:32	0/5:62	0/2:56	./.:0	0/0:30	1/1:20	0/1:74	1/1:29	0/0:49	0/1:46	0/1:97	9/9:29	0/0:66	0/0:15	0/0:18	0/1:50	0/0:42	1/3:42	0/0:15	./.:0	0/0:38	0/0:13	0/4:27	4/4:13	0/1:24	0/0:36	0/0:15	0/1:67	0/0:25	0/4:39	0/1:50	0/0:29	0/0:51	0/0:26	./.:0	0/1:43	0/1:45	0/1:45	0/1:41	0/0:25
un	64961	1102	TAGG	TTGG,CAGG,TTGA,TAGA,CTGG,TACG	.	PASS	.	GT:DP	0/0:24	6/6:8	2/2:8	2/2:9	0/1:17	0/4:21	0/2:23	./.:0	0/0:9	0/0:24	0/1:21	0/1:20	1/1:11	0/2:34	./.:4	0/2:45	0/1:12	2/2:33	0/0:14	0/1:15	0/0:10	./.:4	0/1:11	1/1:26	1/1:26	0/1:23	0/1:25	0/0:21	0/1:24	2/2:24	1/1:9	0/0:21	0/0:36	0/1:20	0/0:37	0/2:28	0/1:28	0/0:28	0/0:5	0/2:19	0/2:12	1/1:10	./.:0	0/1:23	2/2:46	0/2:30	0/1:28	2/2:6	0/2:21	0/1:25	1/1:15	2/2:14	2/2:31	0/2:31	0/2:27	0/0:7	1/5:29	0/2:15	0/1:30	2/2:31	0/1:7	0/2:22	2/2:10	0/2:33	0/1:28	2/2:8	1/1:9	1/1:7	0/0:39	0/0:22	0/2:31	0/0:13	0/0:16	0/0:44	0/0:36	0/0:20	0/0:12	0/1:19	./.:0	1/1:13	./.:0	./.:0	2/2:27	0/2:31	0/2:14	0/0:15	0/2:22	0/0:11	2/2:28	0/4:16	0/2:36	0/1:35	./.:3	2/2:29	0/1:22	./.:0	0/2:12	0/0:9	0/2:24	0/0:16	0/1:20	0/1:7	2/4:24	./.:0	0/0:28	0/1:10	0/1:28	0/3:19	0/0:14	0/1:29	0/0:22	0/0:26	0/0:18	0/2:15	0/0:21	2/2:34	1/1:12	1/1:10	0/0:31	0/0:16	0/0:20	0/0:16	1/1:17	0/0:28	0/3:26	0/1:22	0/1:23	0/0:24	1/1:16	0/0:25	0/0:47	0/2:27	1/1:33	0/0:10	0/2:19	0/0:13	2/2:20	0/3:27	./.:0	0/2:19	./.:0	0/2:20	0/0:21	0/2:18	1/3:17	0/0:9	0/5:12	./.:0	0/2:11	1/1:31	0/2:10	./.:0	0/1:22	0/0:14	0/0:30	./.:0	0/2:13	./.:0	0/1:23	0/0:23	0/1:22	0/1:24
un	65079	1104	TCA	TTA,TCG,GCA,TTG	.	PASS	.	GT:DP	1/1:7	1/1:12	./.:4	0/1:16	0/1:7	0/2:9	0/0:8	./.:0	0/2:9	0/2:10	1/2:12	0/0:10	./.:4	0/1:17	0/0:6	./.:0	0/1:12	0/0:17	0/0:7	1/2:10	0/0:9	0/0:9	./.:4	1/2:19	1/1:16	1/1:15	1/1:8	0/0:8	0/1:13	0/1:5	./.:4	1/1:10	0/1:15	0/0:11	1/1:6	0/1:10	0/0:14	1/3:10	./.:4	0/1:9	1/1:10	1/2:21	0/0:5	./.:3	1/2:29	1/1:15	0/0:12	1/1:10	1/2:13	0/1:10	1/1:30	0/2:7	0/1:20	0/1:15	1/1:12	0/0:8	0/1:22	0/0:6	0/1:12	0/0:6	0/0:5	0/1:12	1/1:15	0/1:20	0/1:15	./.:0	1/2:6	0/0:9	1/2:23	0/0:12	0/2:23	0/0:9	1/1:21	0/0:36	0/3:20	0/1:23	0/0:15	0/1:5	1/2:11	0/1:9	1/1:10	0/1:14	0/0:16	0/2:15	0/0:6	1/1:14	0/1:11	2/2:13	0/0:17	0/0:6	0/0:8	0/1:10	0/2:6	0/0:7	0/2:13	0/0:12	./.:3	./.:0	1/1:10	./.:0	2/2:6	0/0:5	0/2:6	0/0:6	1/2:15	1/1:9	./.:3	1/2:7	./.:0	0/0:16	0/2:12	0/0:9	1/1:12	0/1:11	1/1:15	1/1:22	1/1:18	0/1:5	0/1:18	0/0:8	1/1:8	1/1:14	0/2:18	2/2:9	1/2:15	0/2:14	0/1:16	0/2:11	0/1:15	0/0:16	0/0:20	0/1:5	1/1:13	2/2:12	./.:0	2/2:6	./.:0	0/1:7	1/1:8	1/1:5	2/2:9	1/1:8	0/0:7	./.:0	./.:0	./.:0	./.:0	./.:3	./.:0	1/2:7	./.:0	0/1:5	0/1:6	0/1:7	0/2:5	./.:4	0/1:10	1/2:5	0/0:8	1/1:5	1/1:5	0/0:9
un	65256	1107	T	C	.	PASS	.	GT:DP	0/0:28	0/0:16	0/1:20	1/1:27	0/0:16	1/1:15	1/1:28	0/1:9	0/1:15	1/1:13	1/1:23	1/1:19	1/1:20	0/1:31	1/1:20	0/0:29	0/0:8	0/1:42	0/0:21	0/0:26	1/1:15	0/0:16	0/1:14	0/0:25	0/0:18	0/1:18	0/0:21	1/1:16	0/1:25	1/1:17	0/1:5	0/1:27	0/1:21	0/0:16	1/1:26	1/1:20	0/1:23	0/0:26	0/0:18	0/1:26	0/1:11	0/1:29	0/1:21	0/0:33	0/0:34	0/0:18	0/1:14	0/1:11	0/0:19	1/1:15	0/1:28	0/1:14	0/1:26	1/1:35	0/0:19	1/1:20	0/1:46	0/0:14	1/1:13	0/0:9	0/1:18	1/1:21	0/1:35	0/0:38	0/1:20	0/0:12	0/1:11	0/1:15	1/1:34	0/1:22	0/1:29	0/1:26	1/1:33	0/0:43	1/1:30	0/0:26	0/1:18	1/1:14	1/1:33	1/1:30	0/0:27	1/1:32	0/1:25	0/0:25	0/1:20	0/1:20	0/1:20	0/0:19	1/1:25	0/0:15	1/1:26	0/0:24	0/1:12	1/1:7	0/0:24	0/1:28	0/0:7	0/0:5	0/1:27	0/1:12	1/1:23	0/0:11	0/0:13	0/0:15	0/0:23	0/1:12	0/1:22	0/1:27	1/1:13	0/1:36	0/1:18	1/1:18	0/1:16	0/1:19	1/1:50	0/0:15	1/1:30	1/1:31	1/1:22	0/0:24	0/1:19	0/1:20	0/1:35	1/1:39	0/1:19	0/0:14	0/1:45	1/1:6	0/0:28	0/1:22	0/0:41	0/1:15	0/1:39	1/1:23	0/0:12	0/1:8	0/0:8	0/0:16	0/1:15	0/1:17	./.:4	1/1:25	1/1:12	0/0:10	1/1:9	0/0:15	1/1:6	1/1:14	./.:0	0/1:21	./.:4	1/1:18	0/1:21	0/0:12	0/0:20	0/0:20	0/1:12	1/1:12	0/1:20	0/1:19	0/0:12	0/0:6
un	65669	1114	GCGG	ACGG,ACGA,GCAG,GCGA,GTGG	.	PASS	.	GT:DP	0/0:21	0/0:31	0/0:20	0/0:22	0/0:13	0/0:19	0/0:25	0/0:11	0/0:22	0/0:24	0/0:19	0/0:17	0/0:15	0/0:23	0/2:14	0/0:29	0/2:18	0/1:35	0/0:29	0/0:19	0/0:17	0/5:12	2/2:13	0/0:18	0/0:16	0/0:27	0/0:29	0/0:13	0/0:20	0/0:25	0/0:10	0/0:23	0/0:39	0/0:15	0/0:16	0/0:17	0/1:35	0/2:19	0/0:5	0/2:25	0/2:13	0/1:42	0/0:23	0/0:18	0/0:39	0/0:25	0/0:19	0/0:5	0/0:29	0/0:20	0/2:48	0/0:17	0/2:26	0/0:32	0/1:20	0/2:15	0/0:46	0/0:10	0/0:21	0/0:22	0/0:6	0/0:21	0/0:22	0/0:28	0/0:24	0/1:14	0/1:6	0/0:21	0/0:44	0/4:20	0/0:27	0/0:24	0/1:18	0/1:37	0/1:37	0/0:29	0/1:22	0/0:10	0/0:32	0/0:19	0/0:26	0/1:30	0/0:29	0/0:22	0/0:14	0/0:22	0/0:26	0/0:19	0/0:18	0/0:20	0/0:19	0/0:17	0/0:8	0/0:16	0/0:20	0/1:17	0/0:10	0/0:6	0/0:22	0/0:16	0/0:9	0/0:7	0/0:11	0/0:22	0/1:23	0/0:18	0/0:20	0/1:19	0/0:14	0/0:22	0/0:26	0/1:21	0/0:11	0/0:8	0/0:39	0/1:29	0/1:13	0/0:27	0/0:24	0/0:25	0/0:24	0/0:12	0/1:29	0/0:30	0/0:18	0/3:18	0/0:30	0/0:14	0/1:33	0/0:25	0/0:27	0/1:15	0/0:26	0/0:24	0/0:19	0/0:11	0/0:17	0/0:17	0/0:15	0/0:18	0/0:11	0/1:21	0/0:9	0/0:9	0/0:10	0/0:10	0/0:12	0/0:20	0/0:5	0/0:16	0/0:9	0/0:14	0/0:20	0/0:12	0/0:17	0/0:17	0/1:14	0/0:7	0/0:18	0/1:22	0/0:14	0/0:24
un	65787	1116	TT	CT,CC	.	PASS	.	GT:DP	0/1:25	0/0:28	0/1:26	1/1:23	0/0:8	0/1:21	0/1:31	0/1:17	0/1:17	0/1:28	0/1:21	0/0:5	0/0:16	0/1:28	1/1:36	0/0:34	0/0:20	0/0:55	0/0:29	0/0:20	1/1:24	0/0:18	0/1:19	0/1:34	0/0:26	1/1:32	0/1:35	0/1:17	0/1:26	0/0:37	0/1:35	0/1:21	0/1:48	0/1:34	1/1:35	0/0:39	0/0:37	./.:0	0/0:27	0/0:42	0/1:23	0/1:60	0/1:16	1/1:26	0/0:48	0/0:51	0/0:46	1/1:10	0/0:46	0/0:33	0/1:49	0/0:26	0/0:33	0/0:45	0/0:40	0/0:33	0/0:47	0/0:13	0/0:43	0/1:21	0/0:12	0/1:27	0/1:36	0/1:37	0/0:25	1/1:17	1/1:16	0/1:18	0/1:69	0/1:24	0/0:35	0/1:28	0/0:33	0/1:59	0/0:67	0/0:38	0/0:29	0/1:20	0/0:41	0/0:22	0/0:28	0/1:57	0/0:36	0/1:20	1/1:26	0/0:27	0/0:28	0/1:28	0/0:11	0/0:27	0/0:18	0/0:31	0/0:6	0/0:8	0/0:27	0/1:22	0/0:11	0/0:6	0/0:16	0/1:25	0/0:11	0/0:8	0/0:16	0/0:19	1/1:39	0/1:26	0/1:24	0/1:22	0/0:14	0/1:37	0/0:34	0/0:25	0/1:20	0/1:19	0/1:61	0/0:39	0/1:24	1/1:17	0/0:54	0/2:23	0/1:21	0/0:25	1/1:43	0/0:26	0/1:25	0/0:27	0/0:18	0/0:22	0/1:33	0/1:21	0/1:36	0/0:22	0/0:25	0/0:24	0/0:30	0/0:5	1/1:15	0/0:34	1/1:21	0/0:9	0/1:6	0/0:17	1/1:11	0/0:15	0/0:14	1/1:5	0/0:8	1/1:5	./.:3	0/0:20	1/1:5	0/0:23	0/0:23	0/0:10	0/1:21	0/1:19	0/0:20	0/0:9	0/1:17	0/0:14	0/0:18	1/1:26
un	66495	1128	TTGG	TGGG,TTGA,ATGG,TGAG	.	PASS	.	GT:DP	0/0:28	0/1:21	0/0:11	0/1:27	0/0:19	0/1:13	1/1:21	0/0:16	0/1:16	0/1:27	0/0:27	0/2:14	1/4:26	0/1:40	0/0:17	0/1:23	0/0:11	0/1:35	0/0:27	1/1:18	0/0:20	0/1:22	0/0:30	0/0:22	0/0:24	0/0:24	0/1:38	0/0:15	0/0:15	0/0:13	1/1:5	0/0:10	0/1:18	0/1:8	0/0:11	0/0:13	0/1:15	1/1:15	0/1:10	0/1:11	1/1:14	1/1:29	0/0:10	0/0:25	0/1:25	1/1:6	0/1:18	0/1:6	0/0:9	0/0:24	0/1:18	0/0:12	0/1:13	0/1:16	0/0:10	0/1:19	1/2:29	./.:0	0/1:10	0/1:9	0/1:7	0/1:16	0/0:16	0/0:18	0/1:17	0/1:12	./.:4	0/1:16	0/1:26	0/0:19	0/1:22	0/1:20	1/1:18	0/0:34	0/1:34	0/1:25	0/0:18	0/1:11	0/0:34	0/1:26	0/0:37	1/1:48	1/1:16	1/1:22	0/1:14	0/0:16	1/1:38	0/1:27	0/1:19	0/0:29	0/1:27	0/1:34	0/1:12	0/0:18	0/1:21	0/3:28	0/0:13	0/0:17	0/0:17	0/1:15	0/0:28	0/0:23	0/1:10	0/0:22	0/1:30	0/0:11	0/1:22	0/0:14	0/0:22	0/0:29	0/1:26	0/0:25	1/1:9	0/0:16	0/0:49	0/0:49	0/1:29	0/1:21	0/0:23	0/1:28	0/1:32	1/1:24	0/1:32	0/1:50	0/0:30	1/1:26	0/0:31	0/0:31	0/1:39	0/1:26	0/0:41	0/1:31	0/0:43	0/0:39	0/0:21	0/0:14	1/1:13	0/0:25	0/2:27	0/1:20	1/1:11	0/1:35	0/1:17	0/1:19	0/1:17	0/0:13	1/1:14	0/1:21	1/1:15	0/0:26	0/1:9	1/1:24	0/1:25	0/0:15	0/1:31	1/1:21	0/1:25	0/0:24	0/1:32	0/1:24	0/0:12	0/1:22
un	67085	1138	GATT	GGTT,GACT,GATA,TATT	.	PASS	.	GT:DP	0/1:36	0/1:26	0/0:22	0/0:39	0/0:18	0/1:31	0/1:26	0/0:12	0/0:10	0/0:24	0/0:26	0/0:33	0/0:28	0/0:23	0/0:32	0/1:35	0/0:27	0/0:53	1/2:35	0/0:22	0/0:33	0/0:20	0/0:32	0/0:36	0/0:31	0/1:29	0/0:49	0/0:21	0/0:28	0/0:24	0/1:10	0/0:29	0/1:31	0/0:15	0/0:31	0/0:24	0/0:37	0/0:48	0/0:16	0/0:34	0/0:16	0/0:55	0/0:25	0/0:40	0/0:53	0/0:37	0/0:34	0/0:13	0/0:28	0/0:40	0/0:30	0/0:16	0/0:30	0/0:36	0/0:30	0/2:25	0/0:50	0/0:14	0/0:30	0/0:20	0/0:15	0/0:33	0/0:44	0/0:52	0/0:29	0/0:18	0/0:12	0/0:19	0/0:52	0/0:31	0/0:49	0/0:45	0/0:30	0/0:52	0/0:52	0/0:44	0/0:28	0/0:31	0/0:42	0/0:42	0/0:36	0/0:54	0/0:35	0/0:34	0/0:23	0/0:30	0/0:33	0/0:22	0/0:22	0/0:43	0/0:29	0/1:40	0/0:10	0/0:34	0/0:24	0/3:31	0/0:22	0/0:11	0/0:29	0/0:24	0/1:28	0/0:20	0/4:21	0/0:29	0/0:20	0/0:21	0/0:32	0/0:28	0/0:18	0/0:43	0/0:31	0/0:31	0/0:27	0/0:17	0/1:60	0/0:36	0/1:28	0/1:31	0/0:37	0/0:26	0/0:27	0/0:33	0/0:46	0/0:36	0/0:29	0/1:40	0/0:50	0/0:21	0/0:39	0/0:31	0/0:58	0/0:20	0/0:37	0/0:32	0/0:23	0/0:17	0/0:22	0/0:27	0/0:23	0/0:10	0/0:11	0/1:26	0/0:19	0/0:11	0/0:16	0/0:9	0/0:14	0/0:8	0/0:7	0/0:30	0/1:14	0/0:15	0/0:29	0/0:19	0/0:30	0/0:30	0/0:14	0/0:19	0/0:28	0/0:20	0/0:19	0/0:33
un	67616	1147	GTGT	GTGC,GTAT,CTGT,GTAC,GGGC	.	PASS	.	GT:DP	0/1:36	0/1:29	0/1:20	0/0:34	0/0:10	0/0:16	0/1:34	1/1:11	0/2:18	0/3:31	0/1:15	1/1:12	0/1:26	0/3:25	0/5:25	0/1:44	0/2:24	0/1:40	0/1:30	0/0:17	0/1:17	1/1:25	0/1:19	0/1:23	0/0:18	1/1:11	1/3:32	0/1:25	0/3:22	0/0:21	0/0:13	0/1:27	0/1:23	0/0:20	0/1:26	0/1:21	0/0:26	0/0:34	1/1:11	0/0:19	0/0:9	1/1:45	0/1:22	0/1:23	0/2:41	0/3:28	0/0:35	0/1:11	0/1:31	0/1:27	1/1:37	0/0:15	0/0:24	0/1:27	0/2:29	1/1:25	0/1:32	0/0:6	0/1:22	0/2:19	0/0:12	0/0:21	0/0:32	0/1:37	0/0:17	0/1:16	0/1:7	0/1:24	0/1:43	1/1:25	0/2:29	0/1:31	1/1:19	0/1:38	1/1:24	0/4:31	0/1:25	0/1:27	3/3:16	0/0:13	0/0:34	0/1:54	1/1:24	0/1:26	0/1:16	0/2:22	0/0:29	0/1:13	0/1:21	0/3:25	0/0:26	0/2:27	0/1:11	0/1:22	0/2:24	1/1:22	1/1:9	1/1:6	0/1:18	0/0:9	0/0:9	1/3:17	0/2:19	0/2:22	1/2:26	0/1:20	0/3:12	0/0:23	0/0:15	0/2:41	0/0:16	1/1:27	0/1:10	0/3:23	0/0:49	0/2:35	0/3:24	0/1:36	1/1:34	0/2:18	0/1:25	0/1:37	0/1:33	0/1:33	0/0:23	1/1:12	1/1:32	0/0:30	0/1:46	1/1:25	0/3:42	0/4:21	0/0:32	0/0:23	0/1:28	1/1:14	2/2:9	0/1:32	0/0:12	1/1:23	./.:3	0/0:13	0/0:24	0/0:18	0/0:18	1/1:17	./.:0	0/0:18	0/0:10	0/1:29	0/3:7	0/0:21	1/1:19	1/1:10	0/0:25	0/1:22	0/0:28	0/1:10	0/1:14	0/0:16	0/1:22	0/1:20
un	67793	1150	AGGC	GGGC,GGAT,ATGC,AGAT,GGAC	.	PASS	.	GT:DP	0/0:32	1/1:7	0/0:21	1/2:38	0/0:13	0/0:10	0/1:26	0/0:9	0/0:9	0/0:40	0/0:10	0/1:21	0/0:14	./.:0	./.:0	0/0:24	1/2:24	./.:0	0/0:20	1/1:15	1/1:11	0/0:14	0/0:11	1/1:10	0/0:10	./.:0	0/0:19	0/1:11	0/0:22	0/0:24	0/0:11	0/0:19	0/0:35	1/1:5	2/2:17	0/0:14	0/0:39	2/4:32	1/1:6	0/1:31	2/2:21	1/2:44	0/1:16	./.:0	1/1:22	1/2:29	1/2:24	0/0:9	1/2:28	2/2:26	1/2:52	0/0:8	1/1:10	1/2:33	./.:0	2/2:31	2/2:66	0/1:6	0/0:15	./.:0	1/1:18	0/0:23	0/1:16	2/2:46	0/1:27	0/0:14	0/3:7	0/0:19	2/2:63	0/0:19	0/0:20	0/1:24	0/1:26	0/0:21	0/1:29	0/0:19	0/0:21	./.:0	./.:0	2/2:27	0/1:21	0/0:40	0/1:14	./.:0	0/0:15	2/2:36	./.:0	1/1:20	1/2:26	0/0:14	1/1:21	1/2:33	./.:0	0/0:17	0/0:19	./.:0	./.:0	0/1:13	0/5:8	0/1:14	2/2:32	1/2:24	1/2:12	1/1:10	0/0:22	1/1:19	0/1:24	0/1:20	./.:0	0/0:44	0/0:22	0/1:22	./.:0	./.:0	0/0:26	./.:0	0/3:35	0/0:36	0/0:38	1/1:13	0/1:30	0/0:24	2/2:33	0/0:14	0/0:21	1/2:38	0/0:30	1/2:33	0/0:32	0/0:21	./.:0	0/0:12	0/1:28	0/1:21	1/2:24	0/1:7	1/1:5	./.:0	./.:0	./.:4	1/2:21	./.:0	2/2:16	0/1:12	2/2:13	0/1:6	./.:0	2/2:19	1/2:13	./.:0	0/1:11	./.:0	0/0:35	0/0:9	0/1:20	1/2:32	0/1:10	0/1:11	0/1:14	./.:0	./.:0	0/1:18
un	67911	1152	GGT	GGC,ATC	.	PASS	.	GT:DP	0/0:11	./.:3	0/1:5	0/0:10	./.:0	0/0:7	0/0:10	0/0:6	0/0:6	0/1:10	1/2:11	0/0:12	0/0:6	0/0:14	0/0:13	0/0:11	1/1:6	0/0:15	0/1:10	0/0:6	0/0:13	0/0:10	0/0:6	./.:0	1/2:11	0/0:7	0/0:7	0/0:7	0/0:8	0/0:12	1/2:5	0/0:12	0/0:9	0/0:8	0/1:10	0/0:17	0/0:20	0/0:16	./.:0	0/0:13	0/0:9	0/0:18	0/0:11	0/0:12	0/0:32	0/1:18	./.:0	./.:0	0/0:22	0/0:17	0/0:33	./.:3	0/0:10	0/1:18	0/0:14	0/0:16	0/1:23	0/0:6	0/0:23	0/1:7	0/0:5	0/0:11	0/0:19	0/1:23	./.:4	./.:0	./.:3	./.:0	0/1:20	0/0:11	0/0:15	0/1:25	0/0:8	0/0:31	0/0:23	0/1:27	0/0:18	1/1:20	./.:0	./.:4	0/0:16	2/2:17	0/2:6	0/0:10	0/0:5	0/0:7	0/0:17	0/0:14	./.:0	0/1:9	0/0:5	0/0:13	./.:0	./.:4	0/1:8	0/0:7	./.:4	./.:0	0/0:9	1/1:5	./.:0	0/0:6	./.:0	0/0:5	0/0:22	1/2:7	0/2:5	0/0:10	0/0:13	0/1:17	0/0:10	0/0:10	0/0:8	0/0:9	0/0:15	0/0:12	0/1:12	./.:4	0/0:19	0/1:5	0/0:6	0/0:9	2/2:21	0/2:5	0/0:16	0/1:10	0/0:14	./.:4	0/0:14	./.:0	0/1:20	./.:4	0/1:15	0/0:10	0/0:13	2/2:5	0/0:6	0/0:12	0/0:9	0/0:5	./.:0	0/0:5	./.:4	./.:3	./.:0	./.:0	0/0:5	0/0:6	./.:0	1/1:9	./.:0	./.:0	0/0:8	./.:0	0/0:6	./.:4	0/0:7	./.:4	0/0:5	0/2:5	0/1:7	./.:0
un	68147	1156	CA	AA,CC	.	PASS	.	GT:DP	0/2:21	0/1:13	0/0:12	0/0:20	0/1:8	./.:0	0/0:5	./.:4	0/0:9	0/1:18	0/0:11	0/2:9	0/1:13	1/1:8	0/1:15	0/0:10	./.:0	0/0:8	0/0:17	0/0:10	0/2:12	0/0:8	0/0:7	1/1:10	0/0:20	1/2:14	./.:0	0/1:15	0/1:14	0/1:5	0/0:16	0/0:12	0/0:12	0/0:10	0/0:17	0/1:18	2/2:7	./.:0	0/0:9	0/2:14	0/0:5	0/0:17	0/1:12	./.:3	0/2:28	0/1:13	1/1:6	0/0:5	0/1:7	./.:0	0/1:6	./.:0	1/2:11	1/1:9	1/1:6	0/0:10	1/1:6	./.:0	0/1:5	0/1:9	0/1:6	./.:4	2/2:6	2/2:13	0/1:13	0/0:8	./.:3	0/0:9	0/0:7	0/0:20	0/2:17	0/0:10	0/0:12	0/0:10	0/2:13	0/0:6	0/0:8	0/1:10	0/0:32	0/1:15	0/2:27	0/0:23	0/0:19	1/2:20	1/1:9	1/1:14	0/1:8	0/2:20	2/2:17	1/1:6	0/2:11	0/2:16	1/2:14	0/1:18	0/1:18	0/1:11	1/1:10	0/0:13	2/2:11	0/0:7	1/1:8	1/2:10	0/2:14	0/2:10	0/1:18	0/0:13	0/0:18	0/0:9	0/0:9	0/1:13	0/0:20	0/1:9	./.:0	0/1:11	2/2:22	0/0:20	0/1:11	0/0:14	0/0:20	0/2:18	0/1:15	0/1:19	0/1:22	0/1:20	0/0:15	0/0:19	0/1:20	0/1:17	0/0:20	0/1:16	0/1:33	0/0:15	1/2:14	0/1:13	1/2:10	0/0:9	1/1:10	0/1:19	1/1:15	0/0:13	0/0:6	1/1:11	1/1:11	0/0:15	./.:4	1/2:7	0/0:10	0/1:7	0/1:10	0/0:13	./.:0	1/2:10	0/0:10	0/0:10	0/0:20	1/1:6	0/0:10	0/0:12	1/1:11	./.:4	1/2:9	./.:0
un	68855	1168	TTTAGT	TCTAGT,GTTAGT,TTTTTT,TTAAGT,TTTAGG	.	PASS	.	GT:DP	0/0:13	0/0:15	0/0:7	0/0:13	./.:4	0/0:12	0/0:7	0/0:7	0/1:6	0/0:15	0/2:9	0/1:7	0/0:12	0/0:14	0/0:12	0/0:17	0/0:7	0/0:30	0/0:10	0/1:6	0/0:12	0/0:7	0/0:8	0/0:10	./.:4	0/0:9	0/0:8	0/0:7	0/0:5	0/0:16	./.:0	0/0:11	0/4:9	0/0:12	0/0:14	0/1:12	0/0:13	0/1:15	0/0:5	0/1:14	./.:0	0/0:17	0/1:15	0/0:12	0/3:32	0/0:16	0/0:19	0/0:5	0/0:14	0/0:20	0/0:18	0/0:6	0/0:17	0/0:7	0/0:13	0/0:14	0/1:20	./.:4	0/0:11	0/1:10	./.:0	0/0:15	0/0:20	0/0:18	0/0:14	0/0:9	0/0:6	0/0:8	0/0:20	0/3:19	0/0:22	0/3:22	0/0:17	0/0:27	0/0:33	0/0:7	0/1:8	0/0:20	0/1:7	0/0:13	0/0:20	0/1:18	0/0:8	0/0:11	0/0:12	0/1:8	0/0:13	0/0:13	./.:0	./.:4	0/0:12	0/0:15	0/0:6	0/2:7	./.:4	./.:4	./.:4	./.:4	0/0:6	./.:0	./.:0	./.:4	./.:3	./.:4	1/1:5	./.:0	0/0:6	0/1:7	./.:0	0/1:11	./.:3	./.:4	./.:3	0/0:11	0/0:14	0/1:17	0/0:13	./.:3	0/0:21	0/0:9	0/0:8	0/0:11	0/0:7	0/0:10	0/0:11	0/1:8	0/0:5	0/0:15	0/0:17	0/5:10	0/0:27	0/0:8	0/0:14	./.:0	0/0:11	0/0:7	0/0:5	0/1:6	0/0:6	./.:4	./.:0	0/0:5	0/0:6	0/0:6	0/0:6	./.:0	./.:0	0/0:6	./.:0	0/0:8	./.:0	0/2:6	0/0:5	0/0:13	0/0:10	0/0:11	0/0:10	0/0:5	./.:0	./.:0	./.:4	0/0:19
un	68914	1169	TGTC	TGCC,TTCC,TGCT,AGTC	.	PASS	.	GT:DP	0/1:41	0/0:16	1/1:36	0/0:49	0/1:29	0/1:31	0/0:36	0/1:18	0/1:32	0/0:45	0/0:48	0/1:33	0/0:38	0/0:41	1/1:17	0/1:52	1/1:31	0/0:46	0/0:41	1/1:15	0/0:32	0/1:29	1/2:38	0/1:45	1/1:15	0/1:52	1/1:51	0/1:29	0/1:37	0/1:23	./.:0	0/0:13	0/1:18	0/1:8	0/0:13	1/1:11	0/0:18	0/1:33	0/0:9	0/1:36	0/0:14	0/0:35	0/1:26	0/1:15	0/0:44	0/1:25	0/1:17	1/1:9	0/0:20	0/0:33	0/1:25	0/0:10	0/1:14	0/1:45	1/1:33	0/1:18	0/1:38	0/0:13	1/1:15	0/1:14	1/1:7	0/1:27	0/1:27	1/1:29	0/1:16	0/0:16	0/0:6	0/0:25	0/1:31	0/1:16	0/1:40	1/1:20	1/1:21	1/1:56	0/0:38	1/1:26	0/0:25	0/1:17	0/0:66	0/1:45	0/0:41	0/0:68	0/1:34	1/1:48	1/1:42	0/0:40	1/1:41	0/1:40	0/0:37	0/0:31	0/1:26	0/1:38	0/0:24	0/0:23	1/1:42	0/0:33	0/0:11	0/1:16	1/1:27	0/1:23	1/1:12	0/0:34	0/0:24	1/1:18	0/1:48	1/4:43	0/2:35	0/0:36	0/3:19	0/0:50	0/0:36	0/0:14	0/0:28	0/1:30	0/1:75	0/1:58	0/0:44	0/0:52	0/1:57	1/3:30	1/1:49	0/0:21	0/1:70	0/0:56	1/2:30	1/1:48	0/1:51	1/1:28	0/1:48	0/0:41	0/1:74	0/0:20	0/1:50	0/1:39	0/0:38	0/1:25	0/1:25	0/1:48	0/0:18	0/0:26	0/1:14	0/0:20	1/1:26	0/1:23	0/0:25	0/1:22	0/0:15	0/1:29	0/0:5	0/0:31	0/1:6	0/0:37	0/0:37	1/1:26	0/1:23	0/1:29	0/1:34	0/1:22	0/1:33	0/0:36	0/0:27	0/1:24
un	68973	1170	CGG	CAG,CGA,GAG	.	PASS	.	GT:DP	0/0:13	./.:4	0/0:15	0/1:13	0/0:7	0/0:7	0/0:13	./.:4	0/0:6	0/0:5	0/0:11	./.:3	0/0:8	./.:4	0/1:11	0/1:16	0/0:13	0/0:23	0/0:7	0/1:5	0/0:8	0/0:5	0/0:8	0/1:9	0/0:8	0/0:9	0/0:15	./.:4	0/1:14	0/0:10	./.:0	0/0:5	0/0:21	0/0:12	0/0:7	0/0:9	0/3:10	0/0:17	./.:3	0/0:11	./.:0	0/1:15	0/0:7	0/0:13	0/0:19	0/0:10	0/0:14	./.:0	0/0:13	0/0:18	0/0:24	0/0:7	0/0:10	0/0:7	0/0:17	0/0:12	0/0:22	0/0:5	0/1:10	0/0:10	0/0:6	0/0:14	0/0:14	0/2:15	0/0:13	0/0:8	0/0:10	0/0:9	0/0:18	0/0:12	0/0:16	0/0:13	0/0:15	0/0:25	0/0:17	0/0:13	0/1:17	0/0:14	0/0:12	0/0:10	0/0:8	0/1:12	0/0:8	0/0:9	0/0:5	0/0:10	0/0:10	0/1:6	0/1:7	0/0:5	0/0:5	0/1:9	0/0:7	0/0:9	./.:4	0/0:5	0/0:10	./.:0	0/0:5	0/0:7	0/0:7	./.:0	./.:3	./.:4	0/0:12	0/0:16	0/0:8	./.:4	0/0:5	0/0:11	0/0:8	0/0:6	./.:0	./.:4	0/0:46	0/1:8	0/0:10	0/0:5	0/1:11	0/0:13	./.:4	0/0:6	0/1:19	0/0:6	0/0:8	0/0:9	0/1:19	0/0:7	0/0:15	0/0:15	0/0:9	0/0:9	1/1:8	0/0:7	0/0:13	0/0:5	0/0:11	./.:0	0/0:5	0/0:6	./.:0	0/0:8	./.:3	./.:3	./.:4	./.:3	./.:3	./.:0	./.:0	0/0:8	./.:0	./.:4	0/0:6	0/0:6	0/0:5	0/0:11	0/0:6	./.:4	0/0:5	./.:4	./.:0	0/0:16
un	69032	1171	TG	CG,TA	.	PASS	.	GT:DP	0/0:47	0/0:43	0/0:27	0/0:41	0/0:24	1/1:19	0/0:15	0/0:21	0/1:15	0/0:44	0/0:31	0/0:23	0/1:27	0/0:33	0/0:39	0/0:36	0/0:28	0/0:60	0/0:17	0/0:10	0/0:31	0/0:20	0/0:21	0/0:37	0/0:22	0/0:28	0/0:35	0/0:20	0/0:38	0/0:22	./.:4	1/1:11	0/0:17	0/0:18	0/0:7	0/1:26	0/0:35	1/1:21	0/0:24	0/0:13	0/0:14	1/1:41	0/0:27	0/0:23	0/0:19	0/0:23	0/1:25	0/0:13	0/0:25	0/0:41	0/0:30	0/0:10	0/0:34	0/1:47	0/0:30	0/1:18	0/0:38	0/0:15	0/0:31	0/0:17	0/0:12	0/0:24	0/1:34	0/0:49	1/1:13	0/0:8	0/0:13	0/0:8	0/1:40	0/0:26	0/2:20	0/0:31	0/0:34	0/0:54	0/0:43	0/0:40	0/0:17	0/0:22	0/0:45	0/0:33	0/0:43	0/0:57	0/0:27	0/0:30	1/1:12	0/0:29	0/0:48	0/0:34	1/1:29	0/1:31	0/0:17	0/0:31	0/1:18	0/1:26	0/0:36	0/0:34	1/1:11	0/0:11	0/0:29	0/0:20	0/0:25	0/0:24	0/0:17	0/0:19	0/0:31	0/0:10	0/0:34	0/0:27	0/0:28	0/0:34	0/0:18	0/0:24	0/0:18	0/0:12	0/1:52	0/0:47	0/0:43	0/0:39	0/0:46	0/0:37	0/1:23	0/0:26	0/0:44	0/0:14	0/0:38	0/0:40	0/0:41	0/0:34	0/0:51	0/0:32	0/0:64	0/0:17	0/0:52	0/0:36	0/0:19	0/0:12	0/1:21	0/0:28	0/0:27	0/0:19	0/1:11	0/0:27	0/0:15	0/0:8	0/1:17	0/0:16	1/1:9	2/2:10	0/1:9	0/1:22	0/0:8	0/0:20	0/0:24	0/0:19	0/1:29	0/1:23	1/1:9	0/1:11	0/0:11	0/0:16	0/0:26	0/0:13
un	69268	1175	T	C	.	PASS	.	GT:DP	0/0:44	0/0:29	0/0:15	0/0:27	0/0:36	0/0:31	0/0:35	0/0:17	0/0:13	0/0:29	0/1:35	0/0:22	0/0:28	0/0:48	0/0:33	0/0:33	0/0:40	0/0:59	0/0:34	0/0:30	0/0:20	0/0:22	0/1:23	0/0:36	0/0:27	0/0:26	0/0:36	0/1:28	0/1:24	0/0:34	0/0:15	0/0:29	0/0:27	0/0:24	0/0:28	0/0:30	0/0:49	0/0:40	0/1:12	0/1:28	0/1:31	1/1:47	0/1:27	0/1:23	0/0:44	0/0:26	0/0:39	0/0:18	0/1:23	0/0:45	0/1:31	0/0:15	0/0:28	0/0:54	0/1:24	0/1:29	0/0:38	0/0:6	0/0:35	0/1:18	0/0:17	0/1:28	0/0:40	0/0:43	0/1:18	0/0:20	0/0:16	0/0:26	0/0:55	0/0:31	0/0:30	1/1:28	0/1:21	0/0:43	0/0:32	0/0:26	0/0:35	0/1:26	0/1:53	0/0:49	0/1:43	0/0:66	1/1:38	0/0:34	0/0:15	0/0:36	0/0:33	0/0:53	1/1:41	0/0:35	0/0:35	0/0:38	0/0:14	0/0:25	0/1:29	0/0:27	0/0:11	0/1:12	0/0:31	0/0:16	0/0:26	0/1:21	0/1:17	0/0:27	0/1:51	0/1:30	0/0:38	0/1:34	0/0:20	0/1:35	0/0:32	0/0:26	0/0:29	0/0:34	0/0:62	0/0:53	0/0:36	0/0:54	0/1:37	0/0:29	0/0:34	0/0:27	0/1:51	0/1:43	0/0:52	0/1:41	0/0:44	0/0:39	0/0:62	0/0:38	0/0:50	0/1:37	0/0:59	0/0:27	0/0:28	0/0:19	0/0:21	0/0:33	0/0:30	0/0:26	0/0:14	0/0:19	0/0:18	0/1:20	0/0:24	0/0:21	0/0:15	0/0:10	0/1:15	0/0:37	0/0:11	0/0:16	0/0:27	0/1:24	0/1:32	0/0:34	0/0:19	0/0:19	0/0:30	0/0:39	0/1:26	0/0:37
un	69504	1179	AGAAT	AGAAC,AGGAT,AGACT,ATAAT,GGGAT	.	PASS	.	GT:DP	0/0:26	0/0:28	0/0:16	0/0:28	0/0:16	0/0:16	0/0:23	0/0:10	0/0:16	0/0:25	0/0:38	0/0:16	0/1:15	0/0:22	0/0:13	0/0:27	0/0:14	0/0:41	0/0:27	0/2:7	0/0:14	0/0:13	0/0:9	0/0:26	0/0:27	0/0:22	0/1:26	0/0:18	0/0:23	0/1:27	./.:4	0/0:11	0/1:20	0/0:10	0/0:18	0/0:21	0/0:30	0/0:25	0/0:23	0/0:17	0/1:19	0/1:39	0/4:17	0/0:21	0/0:49	1/1:16	0/0:25	0/0:10	0/0:27	0/1:45	0/0:35	0/0:12	0/0:21	0/0:21	0/0:24	0/0:23	0/0:40	0/0:6	0/0:23	0/1:11	0/1:16	0/1:27	0/0:41	0/0:32	0/0:22	0/0:17	0/0:11	0/0:15	0/0:38	0/1:24	0/1:28	0/0:26	0/0:19	0/0:32	0/0:51	0/0:30	0/0:24	0/1:19	0/0:25	0/0:26	0/1:26	0/0:31	0/1:28	0/0:36	0/0:19	1/3:19	0/0:23	0/1:30	0/1:12	0/0:22	1/1:17	0/0:26	0/0:12	1/1:19	0/0:20	0/0:19	0/0:12	0/0:8	0/0:10	0/1:16	0/0:13	1/1:16	0/0:14	0/0:19	0/1:22	0/0:19	0/0:15	0/0:15	0/0:16	0/0:34	0/0:29	0/0:28	0/0:23	0/0:6	0/0:38	0/0:29	0/0:19	0/0:23	0/2:28	0/0:14	0/0:23	0/0:29	0/0:41	0/0:20	0/0:14	0/0:32	0/0:38	0/0:16	0/0:31	0/0:26	0/1:36	0/0:9	0/0:24	0/2:24	0/1:14	0/5:7	0/1:12	0/1:19	0/0:17	0/1:10	0/0:5	0/1:24	0/0:12	0/0:11	./.:0	0/0:12	0/0:6	0/1:12	./.:0	0/0:14	0/0:6	1/1:17	0/0:23	0/0:17	0/0:14	0/0:14	0/1:7	0/0:10	0/1:11	0/1:12	0/0:16	0/1:29
un	69740	1183	AGTCTT	AGTGTT,TGTCTT,AGGGTT,AATGTT,AGTCTA,AATGCT,AGGCTT,AGTCCT	.	PASS	.	GT:DP	1/1:52	0/4:26	0/2:31	0/0:24	1/1:23	0/0:23	0/2:43	0/2:18	0/0:24	0/0:46	0/0:31	0/5:29	0/0:43	1/1:35	0/0:32	0/0:14	1/2:29	0/1:63	0/0:41	0/0:24	0/0:26	0/0:24	0/1:32	0/0:39	0/1:40	1/1:25	0/0:11	0/0:27	0/0:33	0/0:9	1/1:29	0/1:35	0/0:20	0/0:16	0/0:19	0/1:28	0/0:17	0/0:23	0/1:22	0/2:32	0/0:10	0/0:38	0/1:15	0/1:23	0/3:43	0/0:20	0/0:14	0/1:13	0/0:15	./.:3	0/1:14	0/0:5	2/2:6	0/0:19	0/1:20	0/0:21	0/0:20	0/0:10	1/2:21	0/0:13	0/0:11	0/0:8	0/1:11	1/2:26	0/4:16	0/1:14	0/2:16	1/5:32	0/1:22	0/0:23	0/7:25	0/0:18	0/0:12	0/1:24	0/1:29	0/2:21	0/2:6	1/2:33	0/0:45	0/0:40	0/2:44	0/0:71	0/0:20	0/8:53	0/0:35	1/1:39	0/0:52	0/0:43	0/2:41	0/1:26	0/0:37	1/2:58	0/1:20	1/2:34	0/0:39	0/0:35	0/2:19	0/0:18	0/0:21	0/0:11	0/0:37	0/1:20	0/2:16	0/0:22	0/0:38	0/0:27	0/0:23	0/2:40	0/0:11	0/0:39	0/2:41	0/0:38	0/0:12	0/1:22	0/1:65	1/2:48	1/6:46	0/0:56	0/0:33	0/2:31	0/1:29	0/0:45	0/0:45	0/0:49	0/0:36	0/1:38	0/0:54	0/0:35	0/1:42	0/0:36	0/0:68	0/0:29	0/0:42	0/0:47	0/0:29	0/0:14	0/0:20	0/1:18	0/3:37	0/0:44	0/0:19	0/2:35	0/0:23	0/0:29	0/0:27	0/2:19	0/0:25	0/3:30	0/0:16	0/1:28	0/2:15	0/0:26	0/0:27	0/2:38	1/1:38	0/0:35	0/3:43	0/0:14	0/0:20	0/0:23	0/3:20	0/0:9
un	71982	1221	G	A	.	PASS	.	GT:DP	0/0:36	1/1:17	1/1:12	1/1:25	0/0:14	0/0:19	0/1:23	0/1:15	0/0:17	0/0:29	0/1:21	0/1:22	0/0:30	1/1:25	0/1:19	1/1:17	0/0:12	0/0:49	0/1:19	0/1:16	0/0:13	0/1:20	0/1:13	0/1:14	0/1:19	0/1:25	0/1:7	0/0:15	0/0:11	./.:0	0/0:24	0/0:14	0/1:17	0/1:5	0/1:8	0/1:12	0/0:14	0/1:12	0/0:12	0/1:14	0/0:7	0/0:23	0/0:6	1/1:10	0/1:32	1/1:19	0/0:15	0/1:13	./.:4	0/0:9	./.:4	0/0:8	0/0:12	1/1:22	0/0:13	0/1:20	0/0:16	0/1:6	0/1:23	0/0:18	0/1:19	0/1:9	./.:4	1/1:11	1/1:5	0/1:7	0/0:5	0/1:9	0/1:20	0/0:13	0/0:17	0/0:8	0/0:8	0/0:13	0/1:16	1/1:12	1/1:15	0/1:15	0/1:29	1/1:24	1/1:27	0/0:38	0/0:35	0/1:20	0/1:13	0/1:19	0/1:29	0/1:31	1/1:14	0/1:33	0/1:24	0/1:25	0/1:13	0/0:24	0/0:23	0/0:16	0/1:21	0/1:16	./.:3	0/0:8	0/0:14	0/1:16	0/1:16	0/0:7	0/1:23	0/1:14	0/0:10	0/1:20	0/0:13	0/0:27	0/1:22	0/1:18	0/1:14	0/1:18	0/1:34	0/1:30	0/0:31	0/1:32	1/1:26	0/0:29	0/1:21	0/0:20	0/1:42	0/0:34	0/1:21	0/0:27	0/1:33	0/1:19	0/1:43	0/0:27	0/1:46	1/1:11	1/1:25	0/1:22	1/1:27	0/0:11	0/1:23	0/1:5	1/1:23	0/1:18	1/1:9	0/1:22	0/1:14	0/1:12	0/0:12	0/0:13	0/0:11	0/0:12	0/0:9	0/1:24	0/0:9	0/1:24	0/0:9	0/1:21	0/0:29	0/0:31	0/0:15	0/0:8	0/0:19	0/0:16	0/1:20	0/0:11
un	72395	1228	TGAAGTTG	TGAACTTG,TGAAGTTT,TGAAGTGG,TGAAGATG,TGCAGTTG,CGAAGTTG,TAAAGTTG,TGAGGTTT,TGCAGTGG	.	PASS	.	GT:DP	0/1:30	0/1:10	0/0:17	0/1:18	0/1:7	0/0:13	1/3:14	1/1:9	0/1:8	0/0:20	0/2:7	0/0:20	2/3:7	0/0:23	0/1:22	0/1:13	0/0:10	0/1:31	0/0:18	0/1:5	0/7:8	0/0:7	0/1:15	0/0:16	0/1:9	0/0:15	0/0:22	0/0:13	0/1:13	0/2:6	./.:0	0/0:6	0/0:7	0/0:7	0/0:14	0/1:12	0/0:23	0/1:17	0/1:14	0/0:20	0/0:6	2/2:6	0/0:8	0/0:13	0/0:17	0/1:14	0/1:11	0/1:6	0/0:8	0/2:25	1/2:11	0/0:8	0/2:10	0/8:15	1/1:14	0/1:8	0/0:21	./.:0	0/2:7	./.:0	0/0:8	0/0:8	1/1:25	0/0:18	0/1:5	0/0:5	./.:4	1/1:11	0/0:24	0/0:11	0/1:19	0/0:14	0/0:14	0/2:17	0/1:28	0/5:21	0/1:15	0/0:9	0/0:29	0/0:17	0/1:24	0/1:30	0/1:16	0/0:16	0/1:9	./.:3	0/0:12	0/0:9	0/1:19	0/1:12	1/2:11	0/0:8	0/0:10	0/0:14	0/0:7	0/1:14	0/0:5	./.:0	./.:4	1/1:6	2/4:7	./.:0	./.:0	0/0:8	0/0:19	1/1:13	0/1:11	1/1:8	2/5:11	0/0:24	0/0:19	0/1:19	./.:0	0/6:19	1/1:34	0/0:19	1/1:18	0/0:21	0/2:17	0/0:20	0/0:5	0/0:17	0/0:29	0/0:20	0/2:14	0/1:20	0/0:23	0/1:17	3/9:35	0/0:8	0/0:32	1/1:10	0/3:18	0/0:13	0/1:13	./.:0	./.:0	0/0:6	./.:4	1/1:5	./.:0	0/0:9	0/0:10	1/1:11	./.:3	1/1:8	./.:0	0/0:7	0/0:5	0/0:9	./.:3	0/0:13	4/4:5	0/0:5	0/0:25	0/0:10	0/1:14	0/2:6	./.:0	0/2:6	./.:0	0/0:11
un	72513	1230	AAGCGA	AAGCGG,AAGCCA,GAGCGG,AAGAGG,AATCGG,AGGCGG	.	PASS	.	GT:DP	0/0:9	0/0:9	./.:4	0/0:13	0/1:9	0/0:6	1/1:5	./.:4	./.:0	0/0:13	0/1:14	0/0:11	1/1:10	0/0:15	0/1:6	0/1:17	0/0:10	0/6:19	0/1:13	0/0:5	0/0:7	1/1:9	0/0:5	0/0:8	0/0:10	0/0:16	0/1:20	0/0:14	0/1:13	1/1:29	0/0:11	0/4:11	0/1:17	0/1:9	0/0:30	0/0:10	1/1:25	0/0:25	0/2:13	0/0:27	0/0:11	0/0:18	0/0:13	0/0:21	0/1:22	0/0:22	0/0:27	./.:4	1/1:21	0/0:20	0/0:21	0/1:14	0/1:15	0/1:20	0/0:20	0/1:20	0/1:17	0/0:10	0/3:21	0/0:9	0/0:7	0/0:8	0/1:18	1/1:25	0/1:13	0/0:16	0/0:5	0/1:12	1/1:28	0/0:16	0/0:26	0/1:10	0/0:18	0/0:22	0/1:35	0/1:15	0/1:23	0/0:20	0/0:20	0/0:9	0/0:13	0/1:21	0/0:6	0/0:17	0/2:6	0/0:13	1/1:12	1/1:12	0/2:5	1/1:11	0/0:14	0/0:14	0/0:6	1/1:14	0/2:9	0/2:16	./.:0	0/0:8	0/1:5	0/1:9	0/0:10	0/2:7	0/2:8	0/1:16	1/1:7	0/1:9	0/1:11	0/0:7	./.:4	0/0:13	0/1:10	0/0:5	0/0:6	0/1:5	0/5:24	1/1:20	0/0:14	0/0:14	0/1:12	0/0:12	0/0:17	1/1:12	0/0:17	0/0:10	0/0:11	0/0:8	0/0:22	0/0:14	0/1:18	0/0:8	0/1:22	0/0:6	0/0:13	0/0:7	0/1:10	0/0:7	0/0:9	1/1:15	./.:3	0/0:8	1/1:8	0/1:6	0/1:7	0/0:6	./.:3	0/0:5	0/0:6	./.:3	0/2:7	0/1:8	0/0:6	0/1:16	1/2:14	0/1:5	0/0:9	0/1:9	1/1:12	0/0:12	0/0:8	1/3:8	0/1:8	0/0:15
un	73575	1248	CCT	ACT,CCG,CTT	.	PASS	.	GT:DP	0/0:15	0/0:14	0/0:7	0/3:6	0/0:14	0/0:10	0/0:19	0/0:6	0/0:5	0/1:19	0/0:12	0/0:8	0/1:6	0/1:11	./.:4	0/1:28	0/1:9	0/0:16	0/0:21	0/0:5	0/0:8	0/0:8	0/1:12	0/0:9	0/0:11	0/1:15	0/0:21	0/1:10	0/0:10	0/0:12	0/1:9	./.:0	0/0:22	0/0:10	0/0:14	0/0:13	0/0:27	0/1:18	./.:0	0/0:8	0/0:5	0/0:24	./.:0	0/0:14	0/0:23	0/0:21	0/0:18	0/1:11	0/0:17	0/0:31	0/1:26	0/0:8	0/0:18	0/0:17	0/0:23	0/0:14	0/0:27	0/0:5	0/1:15	0/0:13	0/0:8	0/1:10	0/0:24	3/3:14	0/0:12	1/1:11	0/1:6	0/0:11	0/1:47	1/1:5	0/1:24	0/0:16	0/1:17	0/1:38	0/0:25	0/1:13	0/0:14	0/0:18	1/1:26	0/0:14	0/1:7	0/0:20	0/0:15	0/0:16	./.:3	0/0:8	1/1:6	0/0:11	./.:0	0/0:16	0/0:9	0/1:12	./.:4	0/2:14	0/0:6	0/0:6	0/0:6	./.:4	0/0:9	0/1:10	./.:0	0/1:14	./.:0	0/0:9	./.:0	1/1:10	0/0:7	0/0:14	0/0:6	0/1:22	0/0:15	0/1:16	0/0:6	0/0:13	0/0:20	1/1:18	0/1:7	0/0:8	0/1:18	0/0:12	0/0:6	0/0:5	0/0:12	1/1:9	./.:4	./.:4	0/0:20	0/0:12	0/0:20	./.:0	0/0:24	./.:0	0/1:9	0/0:13	./.:0	./.:3	./.:3	0/0:9	0/0:9	0/0:6	./.:0	0/0:5	0/0:8	./.:0	0/1:5	./.:4	./.:0	0/0:6	./.:0	./.:4	./.:4	./.:3	./.:3	0/1:11	0/0:5	0/0:5	0/0:8	./.:4	0/0:13	0/0:10	0/1:6	0/0:16
un	73870	1253	A	G	.	PASS	.	GT:DP	0/0:16	0/0:13	0/1:5	0/0:19	0/0:6	0/1:12	0/0:16	0/0:7	0/0:7	0/0:19	0/0:15	0/1:5	0/0:14	0/1:14	0/0:11	0/0:10	0/0:6	0/0:27	0/0:6	0/0:7	0/0:7	0/1:19	1/1:13	0/0:22	0/0:16	0/0:16	0/0:8	0/1:11	0/0:11	0/0:18	0/0:11	0/0:24	0/0:12	0/0:13	0/0:10	./.:0	0/0:32	0/0:24	0/0:16	0/0:29	0/0:12	0/0:22	0/0:6	0/0:19	0/0:34	0/0:22	0/0:14	0/0:8	0/0:11	0/0:26	0/0:11	0/0:15	0/0:24	0/0:26	0/0:19	0/0:24	0/0:14	0/0:6	0/0:18	0/0:8	0/0:19	0/0:16	0/0:24	0/0:26	0/0:21	0/0:9	0/0:6	0/0:12	0/1:34	0/0:28	0/0:33	0/0:25	0/0:17	0/0:38	0/0:23	0/0:35	0/0:17	0/0:26	0/0:16	0/0:8	0/0:9	0/0:21	0/0:5	0/0:8	0/0:7	0/0:11	0/0:11	0/0:11	0/0:16	0/0:16	0/0:10	0/0:11	./.:4	0/0:8	0/0:11	0/0:16	0/0:5	./.:0	1/1:5	0/0:7	0/0:6	1/1:5	./.:3	0/0:7	0/0:13	0/1:11	0/0:14	0/0:18	0/0:10	0/0:21	0/0:10	0/0:19	0/0:10	0/0:12	0/0:20	0/0:12	0/0:16	0/0:18	0/0:17	0/0:15	0/0:7	0/0:12	0/1:24	0/0:15	0/0:13	0/0:20	0/0:16	0/0:13	0/0:23	0/0:15	0/0:24	0/0:9	0/0:15	0/0:11	0/0:11	0/0:10	0/0:7	0/0:12	0/0:10	0/0:9	./.:0	0/0:8	./.:4	./.:3	1/1:7	./.:0	./.:0	0/0:11	./.:3	./.:4	./.:4	1/1:5	0/0:7	0/0:11	0/0:11	./.:3	0/0:9	0/0:6	./.:0	0/0:5	0/0:5	0/0:14
un	74047	1256	GTCGCA	GTCACA,GTAGCA,GTCACT,GTAGGA,GTGGCA,ATAGCA,GGCGCA	.	PASS	.	GT:DP	0/1:21	0/1:22	0/1:18	1/3:28	1/3:16	0/3:14	0/1:35	0/1:10	0/3:16	0/1:34	0/0:17	0/1:24	0/0:23	0/1:16	0/3:22	1/1:18	0/0:23	1/1:33	0/1:31	0/1:14	1/1:20	0/1:23	0/2:15	0/0:26	3/3:20	./.:0	1/3:22	0/0:10	0/3:15	0/1:20	./.:4	1/3:18	0/1:22	0/0:16	0/3:11	0/0:20	0/0:20	2/4:20	0/1:13	0/1:19	0/1:18	0/2:48	0/2:13	0/0:9	0/0:31	0/1:12	0/2:17	1/2:13	0/0:6	0/0:34	0/0:36	0/0:10	0/1:17	0/0:22	0/0:12	0/0:19	0/0:23	0/0:5	0/1:32	0/0:8	0/1:13	0/1:23	0/0:23	0/1:29	0/0:16	0/0:5	1/1:7	0/1:18	0/2:35	1/1:15	0/1:36	1/1:23	1/1:23	1/3:40	0/1:36	0/1:27	1/1:17	0/2:19	0/0:32	0/0:23	0/0:21	0/2:41	0/0:28	0/2:25	0/0:14	0/0:24	0/2:26	0/0:9	0/0:27	0/0:21	0/2:15	0/0:17	0/2:14	0/0:16	0/0:19	0/0:24	1/2:7	./.:0	5/5:14	0/0:19	1/2:15	2/2:9	2/2:7	0/0:11	0/1:27	0/1:17	1/3:19	0/3:19	1/3:22	1/1:30	1/3:27	1/1:15	0/0:8	0/3:21	1/1:44	0/1:25	0/1:22	0/1:21	1/1:34	2/7:18	1/1:15	0/1:17	1/1:24	0/1:19	0/0:24	1/1:29	0/1:31	1/2:15	1/1:19	0/0:20	0/1:46	0/0:8	0/0:39	2/4:27	0/1:14	0/2:11	1/1:13	0/2:16	0/0:17	0/1:20	0/1:7	0/1:13	1/1:6	0/0:8	0/2:9	0/0:6	0/0:9	0/0:11	0/3:6	0/0:12	0/0:7	0/2:10	0/0:14	0/0:7	0/0:6	0/1:14	0/6:12	0/0:6	0/0:21	0/0:21	0/0:16	0/0:34
un	74106	1257	AGGG	AGGA,GGGG,AAGG,AGAG	.	PASS	.	GT:DP	0/1:41	0/0:19	./.:0	0/1:35	0/0:8	2/2:11	0/0:14	./.:3	1/1:5	1/1:32	1/1:7	0/1:22	0/1:25	0/1:34	0/1:16	0/0:34	0/0:11	./.:0	1/1:11	0/0:9	0/1:13	0/0:32	1/1:7	0/0:28	1/1:25	0/1:27	0/1:31	0/1:22	0/0:7	0/1:16	./.:0	./.:0	./.:0	0/0:13	0/0:13	1/1:18	0/0:9	1/1:11	1/1:19	1/1:12	0/1:13	0/1:29	1/4:10	0/0:12	./.:0	0/1:23	1/1:13	1/1:12	0/0:13	0/0:30	0/0:32	0/1:14	0/0:14	1/1:17	0/0:19	0/1:20	0/1:43	1/1:7	1/1:25	1/1:6	0/1:18	0/1:9	0/0:35	0/0:19	0/1:21	./.:0	./.:0	./.:0	./.:0	./.:0	./.:0	./.:0	./.:0	./.:0	./.:0	./.:0	./.:0	./.:0	0/0:25	0/0:11	0/0:29	./.:0	./.:0	1/1:20	0/1:14	0/1:35	0/0:10	./.:0	0/1:31	0/0:31	0/0:17	0/0:14	0/1:17	1/1:38	0/1:38	0/0:11	1/1:22	0/0:11	1/1:13	0/1:16	0/1:18	0/1:23	0/0:6	1/1:12	0/0:26	0/0:7	0/0:21	0/0:17	0/1:16	0/0:15	0/0:25	0/0:20	0/1:24	0/1:10	0/0:43	1/1:25	0/0:5	1/3:23	0/1:43	1/1:13	0/1:34	0/0:11	0/0:22	0/1:30	./.:0	1/1:26	0/0:15	0/0:16	0/1:40	0/0:21	./.:0	0/0:14	0/0:26	0/0:21	0/0:17	0/0:14	1/1:7	1/1:12	1/1:16	0/0:22	0/0:6	1/1:23	0/1:25	1/1:13	1/1:7	1/1:12	0/0:11	0/0:6	0/1:11	0/1:26	0/0:10	0/0:15	1/1:35	0/1:12	0/0:20	0/0:11	1/1:24	0/0:15	0/1:29	0/1:25	0/0:15	1/1:12
un	74165	1258	AC	AA,CC	.	PASS	.	GT:DP	0/0:29	0/0:16	0/0:9	0/0:33	0/0:12	0/0:12	0/0:8	0/0:6	0/0:8	0/1:27	0/0:20	0/0:18	0/0:22	0/0:22	0/0:17	0/0:35	0/0:15	0/0:35	0/0:22	0/0:16	0/0:18	0/0:18	0/0:23	0/0:29	0/0:21	0/0:27	0/0:27	0/0:21	0/0:17	0/0:23	0/0:24	0/0:24	0/0:38	0/0:7	0/0:21	0/0:20	0/0:33	0/0:31	0/0:14	0/0:33	0/0:22	0/0:37	0/0:14	0/0:29	0/1:46	0/0:32	0/1:37	0/0:19	0/0:32	0/0:26	0/0:25	0/0:16	0/1:21	0/0:36	0/0:29	0/0:28	0/0:34	0/1:15	0/0:29	0/0:14	0/0:14	0/0:33	0/1:43	0/0:31	0/0:33	0/0:18	0/0:19	0/0:21	0/0:46	0/0:38	0/1:41	0/0:27	0/0:33	0/0:35	0/0:45	0/0:28	0/1:28	0/0:24	0/0:33	0/0:22	0/1:20	0/0:37	0/1:29	0/0:19	0/0:15	0/0:25	0/0:22	0/0:20	0/0:20	0/0:23	0/0:24	0/0:21	0/0:8	0/0:29	0/0:28	0/0:17	0/0:19	1/1:7	0/1:14	0/0:9	0/1:24	0/0:9	0/0:18	0/0:24	0/0:22	0/0:15	0/0:22	0/0:26	0/0:19	0/0:29	0/0:22	0/0:12	0/0:18	0/0:23	0/0:51	0/0:39	0/0:37	0/0:18	0/0:23	0/0:24	0/0:22	0/0:25	0/2:44	0/0:27	0/0:30	0/0:30	0/0:40	0/0:27	0/0:41	0/0:24	0/0:44	0/0:15	0/0:56	0/0:21	0/0:20	0/0:18	0/0:26	0/0:33	0/0:18	0/0:23	0/0:9	0/0:23	0/0:19	0/1:22	0/0:14	0/0:8	0/0:13	0/0:20	0/0:6	0/0:22	0/0:6	0/1:18	0/0:16	0/0:13	0/0:17	0/0:24	0/0:20	0/1:12	0/0:30	0/1:20	0/1:19	0/0:29
un	74224	1259	GACC	GGCC,GAAC,CACC,GACT	.	PASS	.	GT:DP	0/1:33	0/0:28	0/0:14	0/0:36	0/0:33	0/0:28	0/0:35	0/0:17	0/0:32	0/0:38	0/0:36	0/2:24	0/0:33	0/0:40	0/0:31	0/0:44	0/0:21	0/0:50	0/0:34	0/0:21	0/2:31	0/0:26	0/0:14	0/1:44	0/0:31	0/3:36	0/0:36	0/0:20	0/0:33	0/0:27	0/0:19	0/0:37	0/0:44	0/3:19	0/0:37	0/0:26	0/0:41	0/1:32	0/0:26	0/0:36	0/1:24	0/0:49	0/0:14	0/2:34	0/1:68	0/1:38	0/0:38	0/0:9	0/1:32	0/0:39	0/0:40	0/0:26	0/0:40	0/0:49	0/0:23	0/2:27	0/0:33	0/0:7	0/0:34	0/1:34	0/1:16	0/0:33	0/2:42	0/0:38	0/0:35	0/1:24	0/0:15	0/1:30	0/0:52	0/0:33	0/1:38	0/0:44	0/0:37	0/3:69	0/2:56	0/0:49	0/0:36	0/0:26	0/0:80	0/0:28	0/0:46	0/1:56	0/2:27	0/1:46	1/1:28	0/0:27	0/0:29	0/0:32	0/0:39	0/0:32	0/0:30	0/0:54	0/0:24	0/0:38	0/0:30	0/0:32	0/0:19	0/0:21	0/0:22	0/0:34	0/0:27	0/0:16	0/0:19	0/0:26	0/1:36	0/0:23	0/0:37	0/0:31	0/0:15	0/0:44	0/0:49	0/0:32	0/3:31	0/4:29	0/0:56	0/0:59	0/1:39	0/0:38	0/0:47	0/0:32	0/0:28	0/0:29	0/0:59	0/0:35	0/0:22	0/0:33	0/0:46	0/0:34	0/0:51	0/0:36	0/1:72	0/0:20	0/0:37	0/0:55	0/1:35	0/0:20	0/0:36	0/0:30	0/3:28	0/0:24	0/0:16	0/0:30	0/1:28	0/0:14	0/0:18	0/0:22	0/2:14	0/0:26	0/0:7	0/0:27	./.:4	0/0:21	0/0:34	0/0:19	0/0:31	0/0:36	0/0:19	0/0:21	0/2:26	0/0:21	0/0:33	0/0:29
un	74283	1260	C	A	.	PASS	.	GT:DP	0/0:23	0/1:24	0/1:21	0/0:28	0/0:7	0/0:16	0/0:22	0/0:11	0/1:10	1/1:24	0/1:21	0/0:19	0/0:14	0/1:19	0/1:24	0/1:20	0/1:14	1/1:43	0/0:29	0/0:14	0/1:12	0/1:10	0/1:16	1/1:28	0/0:31	0/0:6	1/1:20	0/0:13	0/1:17	0/0:16	./.:0	0/1:12	0/1:29	0/1:7	0/0:17	0/1:13	1/1:13	0/1:25	0/1:6	1/1:11	0/0:7	0/1:27	0/1:11	0/0:17	0/1:45	0/1:21	0/0:19	./.:3	0/0:19	0/0:31	0/1:18	0/0:18	0/0:24	0/1:27	0/0:18	0/0:17	0/1:31	0/0:7	0/1:27	1/1:8	0/0:9	0/0:23	0/1:14	0/0:36	0/0:24	0/0:9	0/0:9	0/0:16	0/0:29	0/0:20	0/0:37	0/1:11	0/0:26	0/0:52	0/0:39	0/0:22	0/0:22	0/0:17	0/0:31	0/1:34	0/0:24	0/1:34	0/0:19	1/1:7	0/1:15	0/0:17	0/0:7	0/0:13	0/1:25	1/1:5	0/0:15	0/1:30	0/1:10	./.:4	0/0:10	0/0:16	0/1:6	./.:0	1/1:9	./.:3	0/0:7	0/0:6	0/0:6	0/1:8	0/0:14	0/1:17	0/0:21	0/0:31	0/1:7	0/1:32	0/1:21	1/1:14	0/1:10	0/0:9	0/0:47	0/1:22	0/1:21	1/1:21	0/0:20	0/1:13	0/1:9	0/1:19	1/1:39	1/1:12	0/1:15	0/1:18	0/1:32	0/0:22	0/0:33	0/1:30	0/1:35	0/1:14	0/1:18	0/1:26	0/0:12	0/1:9	0/1:6	0/1:12	1/1:8	0/0:7	./.:0	0/0:14	0/1:12	0/1:11	1/1:5	./.:4	./.:4	0/0:6	0/0:5	0/0:10	0/0:7	0/0:9	0/0:21	1/1:11	0/0:20	0/0:13	0/1:11	0/0:7	0/0:14	0/1:12	0/1:17	0/0:13
un	74696	1267	TT	TC,AT	.	PASS	.	GT:DP	1/1:43	1/1:23	1/1:18	1/1:31	0/1:15	0/1:10	1/2:30	0/1:12	1/1:17	0/1:32	1/1:26	0/1:18	0/0:13	1/1:33	0/1:20	1/1:31	0/0:16	0/1:39	1/1:33	0/1:21	1/1:22	0/1:29	1/1:20	0/1:33	0/1:19	0/1:26	1/1:48	0/1:20	1/1:32	0/1:25	1/1:15	0/1:29	0/1:26	0/1:7	0/1:26	0/0:12	1/2:45	0/0:36	0/0:20	0/0:39	0/0:22	0/1:31	0/0:22	0/0:27	0/0:46	0/0:24	0/0:14	0/1:20	0/1:21	0/0:13	0/0:29	0/0:12	./.:0	0/0:42	0/0:13	0/1:25	0/1:46	1/1:9	0/1:28	0/0:19	0/0:15	0/0:23	0/0:33	0/0:29	0/0:31	0/1:24	1/1:8	1/1:28	0/1:44	1/1:29	1/1:35	1/1:25	1/1:36	1/1:42	1/1:49	0/1:36	1/1:30	0/0:28	0/0:33	0/0:27	0/0:29	0/0:42	0/0:21	0/0:29	0/0:9	0/1:24	0/0:22	0/0:31	0/0:27	1/1:32	0/0:22	0/0:9	0/1:15	0/1:26	0/0:35	1/1:32	./.:4	0/0:13	0/1:25	0/1:11	0/0:20	0/1:19	0/0:17	0/0:22	0/1:41	0/1:16	1/1:29	0/1:26	1/1:25	0/1:27	1/1:34	1/1:13	1/1:20	0/1:17	1/2:44	1/1:52	1/1:42	1/1:46	0/1:32	1/1:37	1/1:19	0/1:33	0/1:42	1/1:38	1/1:40	1/1:35	0/1:44	0/1:25	1/1:59	0/0:32	0/1:47	0/1:18	1/1:17	1/1:41	0/1:26	0/1:24	0/1:24	1/1:29	0/1:21	0/0:21	0/1:12	0/0:5	0/0:23	0/0:17	0/0:9	0/1:13	0/0:20	0/1:22	0/0:12	0/1:35	1/1:8	0/0:15	0/0:21	0/0:18	./.:4	0/1:24	0/0:16	0/0:18	0/0:13	0/1:17	0/0:18	0/0:17
un	74873	1270	TGGATG	TGGATA,TTGATG,AGGATG,TGAATG,TGGAGG,TGGGTG	.	PASS	.	GT:DP	0/1:32	0/0:18	./.:0	0/0:6	./.:0	./.:0	0/1:15	0/0:13	0/0:10	0/0:18	0/0:11	0/0:8	0/0:6	0/0:15	0/0:12	0/0:10	1/1:10	0/1:41	0/0:5	1/3:10	./.:0	0/2:13	4/4:5	1/1:12	0/1:25	0/0:10	0/0:20	0/1:11	1/1:13	./.:0	0/0:12	0/2:14	./.:3	0/1:12	0/0:15	1/1:16	1/1:15	0/0:25	0/1:6	0/1:17	0/1:15	1/2:22	0/0:10	0/0:21	0/0:12	0/0:18	0/0:10	./.:0	0/0:16	0/0:18	0/0:31	1/2:13	0/0:15	0/0:37	0/0:9	1/1:27	0/1:36	0/0:6	./.:0	0/0:16	./.:0	0/0:15	1/1:10	0/4:31	0/1:23	0/0:10	0/0:10	0/1:16	1/1:14	0/2:28	0/0:12	0/2:17	1/1:7	1/1:15	0/0:15	0/0:32	./.:0	0/0:26	./.:0	./.:0	0/3:17	0/0:17	0/1:30	0/0:9	./.:0	./.:0	0/1:34	0/0:7	0/2:12	0/0:10	2/5:8	0/0:6	1/1:8	0/0:13	3/3:7	0/0:6	./.:0	./.:0	1/1:11	0/0:9	./.:3	0/0:9	0/1:11	0/0:9	0/0:10	0/0:6	./.:3	1/1:7	1/1:8	1/1:28	1/1:7	0/1:11	0/0:10	2/2:7	0/0:11	0/0:11	2/3:5	0/0:7	0/0:14	0/0:10	0/0:8	./.:0	0/0:24	0/0:10	0/1:19	0/0:10	0/0:15	0/0:11	./.:0	0/0:5	1/2:40	./.:0	0/1:26	0/1:18	0/0:12	./.:0	./.:4	0/0:6	0/1:14	0/6:11	./.:0	0/4:6	2/2:12	0/0:10	./.:3	0/1:10	0/0:5	0/1:12	1/1:12	0/0:6	./.:0	0/1:22	1/2:9	0/0:13	0/0:8	1/2:16	./.:0	0/0:6	0/0:8	./.:3	./.:0	0/0:6
un	75168	1275	TC	TT,AC	.	PASS	.	GT:DP	0/0:12	0/0:10	0/1:7	0/0:13	0/1:8	./.:4	0/1:9	./.:0	0/0:7	0/0:18	0/0:8	0/1:10	0/0:14	0/0:12	0/1:12	0/1:17	0/0:5	0/1:16	0/0:13	0/0:7	1/1:5	./.:0	0/0:7	0/0:13	0/0:6	0/0:16	0/0:15	0/0:7	0/0:9	./.:0	./.:0	0/0:15	0/1:35	0/1:8	0/0:10	0/1:7	0/0:23	0/1:9	0/0:11	0/0:25	0/0:8	0/1:16	0/0:7	0/0:14	0/0:17	0/1:22	0/0:18	0/0:5	0/0:13	0/0:17	0/0:11	0/0:11	1/1:9	0/0:12	0/0:18	0/0:9	0/1:26	0/1:5	0/0:14	1/1:11	0/0:13	0/1:12	0/1:16	0/0:22	0/0:10	0/0:14	./.:0	0/0:15	0/0:8	0/0:13	0/0:25	0/0:26	0/0:21	0/2:33	0/0:30	0/0:24	0/0:12	0/1:15	0/0:17	0/0:8	0/1:13	0/0:9	0/0:12	0/0:7	0/0:5	0/0:10	0/0:5	0/1:7	0/1:9	0/0:8	0/0:6	0/0:9	./.:4	0/0:8	0/0:6	0/0:10	0/0:5	./.:3	0/0:6	0/0:6	0/0:8	0/0:5	0/0:6	0/0:5	0/0:13	0/0:5	0/1:12	0/0:7	0/0:14	0/0:15	0/0:13	0/0:7	0/0:5	0/0:7	0/0:14	0/0:16	0/0:5	0/1:10	0/1:15	0/0:5	0/0:9	0/0:5	0/0:23	0/0:12	0/0:7	./.:0	0/0:7	0/0:5	0/1:15	0/0:9	0/0:15	0/0:9	0/1:12	0/0:10	./.:0	./.:0	./.:0	./.:0	./.:0	./.:0	./.:0	./.:0	./.:0	./.:0	./.:0	./.:0	./.:0	./.:0	./.:0	./.:0	./.:0	./.:0	./.:0	./.:0	./.:0	./.:0	./.:0	./.:0	./.:0	./.:0	./.:0	./.:0
un	75404	1279	TAG	TAT,GAG,TTG	.	PASS	.	GT:DP	0/0:19	0/0:16	0/0:16	0/1:20	0/1:11	0/0:11	0/0:21	0/0:6	./.:4	0/0:14	0/0:14	0/0:8	0/0:7	0/0:24	0/0:13	0/1:11	0/0:9	0/0:17	0/1:18	0/0:11	./.:4	0/0:9	2/2:13	0/0:13	0/0:11	0/0:10	0/0:13	0/0:16	0/0:14	0/0:12	./.:4	0/0:8	0/0:8	./.:3	0/0:12	0/0:11	0/0:16	0/0:23	0/0:7	0/0:10	1/1:5	0/0:14	0/2:16	0/0:7	0/0:30	0/0:9	0/0:10	./.:0	0/0:10	0/0:23	0/0:21	0/0:7	0/1:13	0/0:25	0/0:15	0/0:8	0/0:15	0/0:5	0/1:13	./.:4	0/1:5	0/1:17	0/0:20	0/0:20	0/0:19	0/0:6	1/1:5	0/0:8	0/0:22	1/1:11	0/0:20	0/0:8	1/1:7	0/0:41	0/0:22	0/0:20	0/0:16	0/0:9	0/0:27	0/2:22	0/0:15	0/0:24	0/0:17	0/0:22	0/0:7	0/0:13	0/0:21	0/0:14	0/0:12	0/0:18	0/0:7	0/0:18	0/0:13	0/0:9	0/0:9	0/0:9	./.:0	0/0:8	0/0:11	./.:4	0/0:7	0/0:6	./.:4	0/0:5	0/0:14	0/0:13	0/0:10	0/0:21	0/0:8	0/0:20	0/0:12	1/1:11	0/0:8	0/0:6	0/0:31	0/1:22	0/0:16	0/0:16	0/1:20	0/0:21	1/1:8	0/0:13	0/1:30	0/0:10	0/0:6	0/0:12	0/0:27	0/0:13	0/1:20	0/0:11	0/0:28	0/0:12	0/0:26	0/0:11	0/0:15	0/0:10	0/3:10	0/0:7	0/0:13	0/0:17	./.:0	0/0:5	./.:3	0/0:10	0/0:8	0/0:5	0/0:5	./.:4	./.:0	0/0:11	./.:4	./.:0	0/0:8	0/0:6	0/0:14	0/0:19	0/0:11	0/0:6	0/0:10	0/0:9	0/0:12	0/0:14
un	75522	1281	AG	GG,GC	.	PASS	.	GT:DP	0/2:37	0/0:34	0/0:32	0/0:36	0/1:28	0/0:19	0/1:30	0/0:19	0/0:22	0/1:45	0/0:31	0/1:36	0/0:31	0/1:31	0/0:40	0/0:39	0/0:20	0/1:42	0/0:27	0/0:15	0/0:30	0/0:20	0/0:18	0/1:20	0/0:21	0/0:28	0/1:43	0/1:22	0/0:28	0/0:21	0/0:22	0/0:37	0/1:41	0/0:15	1/1:48	0/1:36	0/0:50	0/0:43	0/0:24	0/1:48	0/0:27	0/0:47	0/0:29	1/1:32	1/1:56	0/1:48	0/1:42	1/1:19	0/1:37	0/1:34	0/0:42	1/1:21	0/1:29	0/0:46	0/1:25	1/1:33	1/1:64	0/1:18	0/0:53	0/1:26	1/1:14	0/1:34	0/1:41	0/1:55	1/1:31	0/1:17	0/1:11	0/0:17	0/1:48	0/0:33	0/0:46	0/0:52	0/0:31	0/1:50	0/0:32	0/0:35	0/0:25	1/1:30	0/1:41	0/1:28	0/1:33	0/0:56	1/1:24	0/1:33	1/1:24	1/1:32	0/1:30	0/1:31	0/1:22	1/1:18	0/0:38	0/1:38	1/1:21	0/1:23	1/1:38	1/1:35	0/0:16	0/0:12	0/1:27	0/1:32	0/1:25	1/1:22	0/1:23	1/1:27	0/0:28	0/1:22	0/1:25	1/1:24	0/0:32	0/1:35	0/0:46	0/1:31	0/0:22	0/1:14	1/1:43	0/1:60	0/1:38	0/0:24	0/0:37	0/0:15	0/0:32	0/0:23	0/0:51	0/0:49	0/0:33	0/1:38	0/1:38	0/1:27	0/0:43	0/0:27	0/1:71	0/0:22	0/0:37	0/0:32	0/0:24	1/1:23	1/1:14	1/1:27	1/1:25	0/1:26	1/1:7	0/1:24	0/1:25	1/1:16	0/1:26	0/1:18	1/1:16	0/0:24	1/1:9	0/1:32	1/1:12	0/1:31	0/0:32	0/1:26	1/1:39	0/1:28	0/1:33	1/1:18	1/1:28	1/1:26	0/1:18	1/1:32
un	76879	1304	T	G	.	PASS	.	GT:DP	0/1:20	0/0:18	1/1:16	0/1:22	1/1:14	0/1:9	1/1:21	1/1:10	0/0:7	0/1:13	0/1:15	0/1:15	0/1:14	0/1:24	0/0:12	0/1:10	./.:3	1/1:30	1/1:24	1/1:15	1/1:9	./.:0	1/1:5	0/0:14	0/1:13	0/1:10	0/1:13	1/1:18	0/0:21	0/0:7	1/1:9	1/1:24	0/1:11	0/0:18	1/1:9	0/0:13	1/1:14	0/0:15	1/1:19	1/1:5	0/0:10	1/1:14	0/1:12	0/1:22	0/0:27	0/0:13	0/0:20	./.:0	0/0:14	1/1:10	0/0:17	0/0:13	0/0:18	0/0:6	0/0:14	0/0:11	0/1:33	0/0:5	1/1:11	0/1:13	0/0:11	0/0:26	1/1:31	0/1:25	0/0:5	./.:0	1/1:8	./.:4	0/0:19	0/0:20	0/1:20	1/1:14	0/1:21	1/1:23	0/0:47	0/1:29	1/1:35	0/1:19	0/0:8	./.:0	0/1:17	0/0:13	1/1:12	1/1:10	0/0:7	1/1:11	0/1:20	1/1:11	0/0:15	1/1:10	0/0:10	0/0:12	./.:0	0/0:10	0/0:12	0/0:10	./.:0	0/1:8	0/0:12	0/1:11	./.:3	1/1:10	0/1:10	1/1:8	0/0:21	0/1:18	0/0:12	0/1:23	0/0:12	0/1:20	0/1:15	1/1:14	0/0:17	0/0:16	0/0:39	0/1:25	0/0:24	0/1:12	./.:0	0/0:10	0/1:19	./.:0	1/1:22	0/0:18	1/1:11	0/1:14	0/1:24	0/0:20	0/0:33	0/0:12	0/0:27	1/1:11	0/0:34	0/1:10	1/1:9	0/0:6	./.:0	0/1:12	0/1:18	1/1:6	./.:4	0/1:12	0/0:6	0/1:8	0/0:8	0/0:5	0/1:7	1/1:14	./.:0	0/1:15	./.:4	0/0:10	0/1:12	./.:4	0/1:22	1/1:11	0/1:19	0/0:11	0/0:14	1/1:12	./.:4	0/1:27
un	76938	1305	ATAT	CTAT,ATAA,AATT	.	PASS	.	GT:DP	0/0:29	0/0:43	0/0:23	0/1:22	0/0:18	0/0:29	0/1:27	0/1:16	0/0:9	0/0:35	0/1:27	0/0:19	0/1:28	0/1:25	0/1:35	0/3:24	0/0:17	0/0:50	0/0:33	0/0:16	0/0:19	0/0:19	0/2:15	0/1:27	0/0:33	0/1:30	0/0:15	0/0:14	0/0:25	0/0:27	0/0:8	0/1:19	0/1:30	1/1:25	1/2:23	0/1:19	0/2:29	0/0:21	0/1:14	0/0:19	0/2:25	1/2:42	0/0:28	0/0:27	0/0:37	0/0:30	0/2:22	0/1:10	0/0:28	1/1:27	0/0:41	0/3:29	0/2:35	0/0:34	./.:0	0/2:18	0/1:41	./.:0	1/2:10	1/1:18	1/1:13	0/1:35	0/1:34	0/1:33	0/0:22	0/3:13	1/1:8	0/0:29	1/2:61	0/1:23	0/0:40	0/1:20	0/0:22	0/1:57	0/0:51	0/0:24	0/0:27	0/0:22	0/0:33	0/1:27	0/3:26	0/3:42	0/1:16	0/0:29	0/2:27	1/1:25	0/2:25	0/1:23	1/1:21	0/2:18	0/2:16	0/0:25	./.:0	0/0:12	1/2:17	0/2:23	0/3:7	1/1:10	0/1:26	1/1:19	0/1:15	0/1:22	0/2:8	0/3:19	0/0:22	0/0:21	0/0:24	0/3:21	0/0:17	0/0:32	0/1:32	0/0:28	0/2:16	0/1:13	0/0:47	0/1:50	1/1:21	0/1:13	0/1:33	0/0:15	0/1:19	0/0:19	0/0:39	0/0:32	0/1:28	0/0:23	./.:0	0/0:16	0/0:33	0/0:31	./.:0	0/0:24	0/1:42	0/0:26	0/0:19	0/0:13	./.:0	0/0:26	0/1:17	0/1:20	1/1:10	0/2:13	0/1:7	0/0:14	0/1:14	1/2:14	./.:4	0/0:5	0/0:7	0/0:16	./.:4	./.:0	0/3:16	1/1:12	0/1:20	0/2:14	0/0:20	0/0:12	0/1:16	1/1:12	0/0:9	0/0:28
un	78000	1323	AT	CT,AC	.	PASS	.	GT:DP	0/0:25	0/0:20	0/0:10	0/0:19	0/0:20	1/1:11	0/0:27	0/0:5	0/0:8	0/1:24	0/2:20	0/0:14	0/1:18	0/0:19	0/1:17	0/1:32	./.:4	0/0:32	0/0:12	0/0:14	0/0:14	0/0:10	0/0:11	0/1:26	0/0:18	1/1:22	0/1:36	0/0:12	0/0:26	0/1:28	0/0:7	0/1:29	0/1:24	1/1:8	0/0:15	0/0:21	1/1:31	0/1:26	1/1:7	0/1:23	1/1:13	0/0:31	0/0:13	0/0:21	0/1:39	0/1:27	0/0:32	0/1:15	0/0:18	1/1:28	0/1:35	0/1:11	0/1:29	0/1:46	0/1:27	0/0:23	0/1:32	0/0:11	0/1:31	0/1:29	0/1:12	0/1:21	0/0:29	0/1:32	0/1:20	0/1:8	./.:4	0/0:13	0/0:25	0/0:17	0/1:32	0/1:31	0/0:19	0/1:37	0/1:35	0/0:23	0/0:20	0/1:13	0/1:41	0/0:22	0/1:18	0/1:34	0/0:12	0/1:25	0/0:6	1/1:34	0/0:23	0/0:23	1/1:20	0/0:17	0/1:14	0/1:21	0/0:11	0/1:15	0/1:19	0/1:11	0/1:10	1/1:9	1/1:9	0/0:8	0/0:10	0/0:8	0/0:18	0/1:17	0/0:29	0/1:12	0/0:16	0/0:15	0/0:21	0/0:30	0/0:21	0/0:14	0/0:15	0/0:9	0/0:43	0/0:33	0/0:27	0/1:23	0/0:27	0/0:18	0/1:17	0/0:20	0/1:27	0/1:26	0/0:29	0/0:18	0/0:21	0/1:25	0/0:30	0/0:27	0/0:34	0/0:12	0/1:25	0/1:23	0/0:15	1/1:13	0/1:10	0/1:13	1/1:20	0/1:10	0/0:6	0/0:13	0/0:9	0/0:6	1/1:8	0/0:8	0/0:12	0/0:10	1/1:8	1/1:14	./.:4	0/1:5	./.:3	0/0:5	0/1:18	0/0:13	0/1:21	0/1:15	0/0:24	0/1:8	0/0:8	0/0:12
un	78826	1337	CCGAG	CCGTG,CCGAA,CAGAG,CCAAG,TCGAG	.	PASS	.	GT:DP	0/0:29	0/0:12	0/0:27	0/0:9	0/0:29	0/0:13	0/0:29	1/1:13	0/0:28	0/0:40	0/1:26	1/1:17	0/1:24	0/1:25	1/1:19	0/0:17	0/0:12	0/0:29	0/0:16	./.:0	0/0:11	0/0:12	./.:0	0/4:26	0/0:34	0/0:22	1/1:18	0/0:21	0/0:24	0/0:8	0/1:8	./.:4	0/1:16	0/0:13	./.:0	0/0:17	./.:0	0/0:17	0/0:18	0/0:11	0/0:10	0/5:29	./.:3	0/1:17	0/0:40	0/0:9	0/0:26	0/0:10	0/2:14	0/0:27	0/2:20	0/1:11	0/0:15	1/1:14	0/1:14	0/0:16	0/0:17	./.:0	0/0:17	0/0:9	0/1:17	0/0:12	0/3:23	0/0:32	0/0:17	0/0:10	0/0:5	0/0:10	0/0:12	0/0:14	0/0:28	0/0:9	0/0:18	0/0:32	0/0:32	0/0:16	0/0:14	0/0:13	0/0:43	0/0:37	0/0:20	0/0:52	0/0:16	0/0:21	0/0:16	0/0:42	0/0:41	0/0:10	0/0:17	0/0:34	0/0:30	0/0:46	0/0:7	0/0:36	0/0:32	0/0:12	./.:4	0/0:15	0/0:7	0/0:12	0/0:9	0/0:16	0/0:19	0/0:26	0/0:18	0/1:23	0/0:30	0/0:30	0/0:29	0/0:20	0/0:32	0/0:8	0/0:12	0/0:10	0/1:80	./.:0	1/1:15	0/0:31	0/0:30	./.:0	0/0:28	./.:0	0/0:21	0/1:23	0/1:31	0/0:13	0/0:24	0/0:11	0/0:57	1/1:23	0/0:74	0/0:12	1/1:34	./.:0	0/0:37	0/0:16	0/0:25	0/0:13	0/0:11	0/0:22	./.:4	0/0:6	0/0:14	0/0:12	./.:3	0/0:17	0/0:5	0/0:16	0/0:15	0/0:32	0/0:5	0/0:23	0/0:15	0/0:25	0/0:33	0/0:33	1/1:10	0/0:12	0/0:29	0/2:18	./.:0	0/0:13
un	79003	1340	GAGG	GAAG,AAAG,GAAA,GCGG	.	PASS	.	GT:DP	1/1:21	./.:0	0/0:20	1/1:22	0/1:28	1/1:13	0/0:45	1/1:14	1/1:23	0/1:53	0/1:35	1/1:23	0/0:47	0/0:30	0/1:47	1/1:58	0/1:24	0/1:56	1/1:28	0/1:25	./.:0	0/1:28	0/0:22	0/0:23	0/0:29	0/2:42	0/0:29	0/0:30	0/1:26	2/2:38	0/0:17	./.:0	0/0:16	0/0:10	0/0:45	0/0:22	./.:0	0/0:31	0/0:11	0/0:48	0/0:39	0/0:30	0/0:43	0/0:25	0/0:68	0/0:15	0/0:40	1/1:12	0/0:40	0/0:25	0/0:66	0/0:24	0/0:26	0/4:57	0/0:30	0/0:26	0/0:62	0/0:7	0/0:39	0/0:26	0/0:42	./.:4	./.:0	0/0:20	0/0:21	0/1:26	0/0:18	0/1:39	0/0:73	0/0:35	./.:0	0/0:53	0/0:55	0/1:68	0/0:51	0/0:62	0/0:52	0/0:20	0/0:40	0/0:16	0/0:49	0/0:41	./.:0	0/0:60	0/0:20	0/0:55	0/0:48	0/0:27	0/0:16	0/0:29	0/0:19	0/0:43	0/0:39	0/0:26	./.:0	0/0:21	./.:0	0/0:23	0/0:41	0/0:24	0/0:40	./.:0	0/0:35	./.:0	0/0:39	0/2:29	1/1:29	0/0:15	0/0:19	0/0:34	0/1:36	./.:0	0/1:39	0/1:37	./.:0	0/1:75	0/0:19	1/1:38	0/0:26	1/1:15	0/0:32	0/0:53	0/1:68	0/0:51	0/0:23	0/0:24	0/0:34	0/0:30	1/1:41	0/0:24	./.:0	0/0:20	0/0:42	0/0:49	0/0:50	0/0:30	0/0:13	0/0:42	0/0:18	0/0:17	0/0:13	3/3:19	0/0:15	1/1:10	0/1:24	./.:0	0/0:23	0/0:10	./.:0	0/0:18	0/0:18	0/0:28	0/1:44	0/0:31	0/2:36	0/0:49	./.:0	0/0:28	./.:0	0/0:30	0/0:13	./.:0
un	79298	1345	TCCT	CCCT,CCCA,TTCT,TCCA,TCTT	.	PASS	.	GT:DP	0/5:33	0/3:25	0/4:18	0/1:31	0/1:19	1/2:19	0/0:23	0/0:9	0/4:22	0/0:30	0/0:20	0/0:29	0/2:17	0/0:22	0/0:24	0/2:23	0/1:17	1/2:43	0/2:29	0/2:20	0/0:21	1/2:15	0/1:18	0/2:29	1/1:27	0/0:29	0/0:26	0/3:21	0/0:22	1/3:27	0/0:10	0/1:23	0/0:30	0/1:16	0/4:30	0/2:24	0/0:34	0/1:26	0/1:21	0/0:41	0/0:18	0/1:38	0/0:15	0/0:28	0/0:49	0/2:14	0/1:29	0/1:11	0/0:31	0/0:31	0/0:41	0/1:21	0/1:28	0/0:26	0/1:30	0/2:35	0/3:49	0/0:7	0/3:35	0/0:22	0/3:20	0/1:28	0/1:29	0/2:39	1/2:32	0/0:18	2/2:10	0/0:24	0/0:51	0/2:31	0/0:39	1/2:39	0/4:19	0/1:47	0/0:30	0/0:36	0/4:43	0/2:29	2/2:50	0/0:31	0/3:20	./.:0	1/1:23	0/3:33	0/0:15	0/0:35	0/1:42	0/2:23	0/3:23	0/0:25	0/0:26	0/0:25	2/2:10	0/2:28	./.:0	0/3:21	0/0:14	0/2:11	0/0:18	0/1:16	0/0:24	0/1:15	1/1:10	0/0:11	0/0:23	1/1:16	0/0:16	0/0:22	0/1:17	0/0:32	0/1:32	0/0:28	0/3:18	0/1:16	0/0:50	0/4:25	0/1:20	0/3:19	0/0:38	0/3:26	0/4:25	0/2:13	0/4:35	0/1:39	0/2:28	0/0:28	2/2:39	0/2:22	0/3:53	1/1:18	0/1:47	1/2:18	1/3:35	1/2:31	0/2:24	0/1:11	0/0:12	0/2:26	0/0:28	0/0:16	0/3:12	0/0:31	0/1:23	0/0:18	0/0:14	1/1:9	0/2:9	0/1:9	0/1:10	2/4:27	0/1:5	0/1:13	0/0:22	0/0:15	0/2:28	0/0:20	0/1:27	0/0:7	0/0:26	0/0:20	0/0:18	0/1:18
un	79534	1349	G	T	.	PASS	.	GT:DP	0/1:38	1/1:43	0/1:11	0/0:21	1/1:23	0/0:9	0/1:33	0/1:18	0/1:15	0/1:29	1/1:23	0/0:20	0/1:23	0/0:17	0/1:27	1/1:32	0/0:17	1/1:57	1/1:28	0/1:25	1/1:21	1/1:11	1/1:19	0/0:22	1/1:33	0/1:25	0/0:10	1/1:31	0/1:24	1/1:15	1/1:12	0/0:14	0/1:22	0/0:6	0/0:9	0/0:15	0/0:17	0/0:19	0/1:22	0/0:15	1/1:23	0/0:12	1/1:24	0/0:17	0/1:29	1/1:20	0/1:24	0/0:10	0/1:21	0/0:9	1/1:27	0/0:6	0/1:18	0/0:14	0/0:15	0/1:22	0/0:15	0/1:12	1/1:21	0/0:9	1/1:8	1/1:25	0/1:33	0/0:13	0/1:14	0/0:16	0/0:8	0/1:31	0/0:14	0/1:17	0/1:26	./.:3	1/1:17	0/0:14	1/1:30	0/0:19	1/1:37	0/1:23	1/1:43	1/1:38	0/0:16	0/0:30	0/1:32	0/1:34	0/1:21	0/0:12	1/1:19	0/1:34	0/1:20	0/1:21	0/0:20	0/1:20	0/1:15	0/1:20	0/0:10	0/1:22	0/0:9	./.:3	0/1:21	./.:0	0/1:12	0/0:14	1/1:15	./.:0	1/1:37	0/1:16	0/0:11	0/0:15	0/1:16	0/1:39	0/0:14	0/0:20	0/1:25	0/0:9	0/0:31	0/1:37	1/1:43	0/1:22	0/0:21	0/0:9	0/1:20	0/1:21	0/0:22	0/0:27	0/0:21	1/1:41	0/0:27	0/0:15	0/1:43	1/1:32	0/0:28	1/1:19	0/0:34	0/1:25	0/0:12	1/1:21	1/1:24	0/0:12	0/1:16	0/0:9	0/0:5	0/0:19	1/1:20	0/1:15	1/1:10	0/0:10	0/0:6	0/1:11	1/1:9	0/0:23	0/1:6	0/1:14	0/0:9	0/0:11	0/1:13	0/0:11	0/1:23	0/1:19	1/1:32	0/0:12	1/1:13	0/1:16
un	79593	1350	AC	TC,AA	.	PASS	.	GT:DP	1/1:48	0/0:32	0/0:30	0/0:47	0/0:27	0/1:18	0/1:31	0/1:11	1/1:20	0/0:40	0/1:27	1/1:31	1/1:20	1/1:30	1/1:26	0/0:39	0/0:23	0/0:64	0/0:28	0/1:27	0/1:36	0/1:23	1/1:26	0/1:32	0/2:25	0/1:34	0/1:39	1/1:15	0/1:37	0/0:17	0/0:19	0/0:44	0/0:48	0/0:23	0/1:31	0/1:33	0/1:51	0/1:46	0/0:19	0/0:54	0/1:31	0/1:54	0/1:14	1/1:32	0/0:52	0/1:52	0/1:29	0/0:22	1/1:34	0/0:45	0/0:40	0/1:17	0/1:38	0/1:40	0/1:31	0/1:29	0/0:44	1/2:18	0/0:31	1/1:29	1/1:16	0/1:23	0/1:30	0/0:18	0/1:38	0/1:19	0/0:18	0/0:20	0/1:40	0/1:43	0/2:40	1/2:42	1/1:33	0/1:57	1/1:46	0/1:56	0/0:25	1/1:35	1/1:44	0/1:33	1/1:37	0/0:55	0/0:38	0/1:38	0/0:28	0/0:33	0/0:38	1/1:43	1/1:26	0/1:34	1/1:31	0/1:29	0/1:24	0/1:26	0/1:27	0/0:33	0/1:20	0/0:17	0/1:28	1/2:28	0/0:29	1/1:28	1/1:24	0/1:34	0/0:34	0/0:23	0/0:35	0/1:28	0/1:21	0/0:32	0/1:31	0/0:22	0/0:22	0/1:21	0/0:35	0/0:49	0/0:30	0/0:30	1/1:49	0/1:23	0/1:26	0/0:24	0/0:58	0/1:38	0/1:34	0/0:31	0/0:35	0/0:35	0/0:67	0/0:21	0/1:62	0/0:27	0/0:37	0/1:29	0/1:28	0/1:27	0/1:25	1/1:15	0/1:31	0/1:30	0/0:23	1/1:29	0/1:21	0/1:18	0/0:9	0/0:11	0/0:12	1/1:14	0/1:10	0/1:27	0/0:12	0/0:16	0/0:33	0/1:27	0/0:29	0/1:26	0/1:37	0/0:20	0/1:29	0/1:29	0/0:32	0/1:30
un	79770	1353	TGG	AAG,TGA	.	PASS	.	GT:DP	0/1:26	0/1:26	1/1:25	0/1:53	1/1:19	0/0:24	1/1:29	1/1:21	0/1:20	0/1:40	1/1:26	0/1:36	0/1:34	1/1:23	0/1:33	0/1:17	0/0:22	1/1:62	1/1:31	1/1:26	1/1:30	1/1:34	1/1:16	0/1:33	1/1:33	0/1:31	0/1:33	1/1:16	0/1:44	0/0:8	0/1:11	0/1:11	0/1:37	1/1:18	1/1:7	0/1:26	1/1:25	0/0:27	0/1:12	0/0:29	0/0:18	0/0:51	0/0:25	0/0:28	0/1:35	0/1:23	0/1:28	0/1:10	0/0:30	0/1:27	0/0:41	0/0:10	0/0:15	0/0:19	0/0:18	0/0:22	0/0:48	0/0:12	0/0:29	0/0:36	0/0:12	0/1:18	0/0:37	0/0:40	0/1:15	1/1:12	0/0:10	0/1:22	0/1:48	1/1:19	0/1:38	1/1:18	1/1:29	0/1:58	0/1:44	0/1:27	0/1:25	0/1:24	0/0:29	1/1:31	0/0:24	0/0:39	0/0:31	0/0:29	0/0:15	0/0:30	0/0:24	0/0:21	0/0:17	0/0:24	0/0:15	0/0:38	0/0:14	0/1:23	1/1:12	0/0:21	0/0:7	2/2:6	0/0:25	0/1:16	0/0:11	0/0:14	0/0:15	1/1:13	0/1:36	1/1:26	0/1:25	0/1:29	1/1:16	0/0:40	0/0:27	1/1:38	1/1:20	1/1:20	0/0:37	1/1:30	0/1:37	0/1:28	0/1:56	1/1:16	0/1:24	1/1:29	1/1:68	1/1:37	1/1:15	1/1:27	0/1:54	1/1:15	0/1:32	1/1:40	1/1:41	0/1:11	0/0:38	1/1:28	0/1:20	1/1:8	0/0:11	0/1:19	0/0:16	0/0:12	0/0:10	0/1:25	0/0:11	1/1:5	0/0:6	0/1:8	./.:0	0/0:14	0/2:7	0/0:13	0/0:6	0/1:15	1/1:30	0/1:20	0/0:11	0/0:15	0/0:15	0/0:9	0/1:26	0/0:25	0/0:10	0/0:25
un	80596	1367	A	T	.	PASS	.	GT:DP	0/0:15	0/0:17	0/0:5	0/0:11	0/0:9	0/1:10	0/0:12	1/1:8	0/0:10	0/0:13	0/0:11	0/1:5	0/0:8	0/0:19	0/0:12	0/0:21	0/0:6	0/0:24	0/0:11	0/0:5	0/0:7	0/1:11	0/0:6	0/1:5	0/0:11	0/1:12	0/0:16	0/0:12	0/1:13	0/0:16	0/0:5	0/0:7	0/0:15	./.:4	1/1:12	0/0:14	0/0:17	0/0:18	0/0:6	0/0:8	./.:0	0/0:37	0/0:9	0/0:11	0/0:34	0/0:17	0/0:15	0/0:6	0/0:12	0/0:13	0/0:15	0/0:10	0/0:22	0/0:10	0/0:15	0/0:9	0/0:19	./.:0	0/1:14	0/0:11	0/0:8	0/1:6	0/0:27	0/1:13	0/0:14	0/0:8	0/0:6	0/1:14	1/1:20	0/0:18	0/0:19	0/0:20	0/0:6	0/0:25	0/0:23	0/0:17	1/1:14	0/0:11	0/1:19	0/1:8	0/0:7	0/0:17	./.:0	0/0:16	0/0:8	./.:4	0/0:10	0/1:8	0/0:8	0/0:11	0/0:10	0/0:13	0/0:12	0/0:10	0/0:12	0/0:12	./.:4	./.:0	0/0:5	0/1:5	./.:0	0/0:5	0/0:6	0/0:8	0/0:18	0/1:10	0/1:11	0/0:13	0/0:11	0/0:15	0/0:15	0/0:16	0/0:5	0/0:10	0/0:26	0/0:21	0/0:10	0/0:20	0/0:8	0/1:10	0/0:11	0/0:14	0/0:14	0/0:15	0/0:7	0/0:9	0/0:25	0/0:5	0/0:16	0/0:12	0/1:28	0/0:13	0/0:8	0/0:8	1/1:8	0/0:5	0/0:7	0/1:11	0/0:9	0/0:8	1/1:5	0/0:6	1/1:6	./.:4	./.:0	./.:0	./.:0	./.:3	./.:0	0/0:8	0/0:5	./.:4	0/0:14	0/0:12	0/0:12	0/1:9	0/0:5	0/0:6	0/0:8	0/0:8	0/0:7	0/0:7
un	80773	1370	CGGG	CGGT,CAGT,CACT,CAGG,GAGT	.	PASS	.	GT:DP	0/1:22	0/0:7	1/3:16	2/2:18	1/1:8	1/1:7	1/2:20	0/1:6	1/2:8	1/2:12	1/1:18	1/1:16	0/2:11	./.:0	1/1:13	1/1:17	1/1:10	0/2:28	1/1:11	./.:3	0/1:12	1/1:11	1/2:6	1/2:21	2/2:10	1/1:21	0/1:9	1/1:11	2/2:13	1/2:15	2/2:11	0/0:16	0/1:22	1/1:16	0/2:11	1/1:14	0/2:24	1/1:28	0/0:13	0/1:34	0/0:11	0/0:26	0/1:10	0/0:27	0/0:30	0/2:20	0/0:19	2/2:10	0/1:18	0/2:13	0/2:20	0/0:9	0/0:25	0/0:20	0/0:17	0/1:15	0/0:24	0/1:13	0/0:21	1/2:11	0/0:8	0/1:16	0/0:22	0/2:28	0/1:21	0/2:14	1/2:14	2/2:11	0/0:29	1/2:33	2/2:31	0/1:28	2/2:11	2/2:24	0/1:35	2/2:20	0/1:22	0/0:19	0/2:24	0/0:17	0/1:14	0/0:23	0/0:13	./.:0	./.:4	0/2:12	0/0:14	1/2:14	2/2:9	0/0:11	0/0:9	0/2:16	./.:4	0/0:15	0/0:21	0/0:13	0/0:6	./.:4	0/0:10	0/0:7	0/0:8	1/1:8	0/2:9	./.:4	1/2:19	2/2:6	0/0:18	1/3:11	0/0:7	0/2:22	1/2:21	0/0:13	2/5:7	1/1:13	1/1:28	0/2:20	2/2:13	1/1:16	0/2:13	0/2:16	1/4:21	1/2:15	./.:0	0/1:17	2/2:12	1/1:9	1/1:23	1/1:16	0/0:29	1/2:15	1/2:34	0/1:7	2/3:15	0/2:10	0/2:13	0/0:6	0/0:6	1/1:11	0/0:7	0/1:6	1/1:5	1/1:9	0/2:7	0/1:12	./.:4	0/1:10	0/0:5	0/0:6	./.:0	0/0:6	./.:0	./.:4	0/1:5	2/2:10	0/0:10	0/0:14	0/0:7	0/2:11	0/2:16	0/2:13	0/1:12	0/2:15
un	81422	1381	CC	GC,CA	.	PASS	.	GT:DP	1/1:6	0/0:22	0/1:25	0/1:24	0/0:10	./.:0	1/1:10	0/1:13	0/0:6	1/1:14	0/0:8	0/0:24	0/0:17	0/0:24	0/0:9	0/1:24	0/1:22	0/0:35	0/1:21	0/0:15	0/0:26	0/0:22	0/0:6	0/1:20	./.:0	0/0:25	0/0:22	1/1:8	0/0:24	0/0:12	0/0:13	0/0:16	0/0:24	1/1:8	0/1:27	0/0:25	0/0:29	0/1:23	./.:4	0/1:26	0/1:9	0/0:37	0/1:10	0/0:19	0/0:17	0/1:30	0/0:26	0/1:12	1/1:14	0/0:12	0/0:27	0/1:9	0/1:24	0/0:36	0/0:8	1/1:16	0/0:18	0/1:9	0/1:25	0/0:17	0/0:18	0/0:17	0/1:30	0/1:29	0/0:14	0/1:10	./.:4	0/0:17	0/0:9	0/1:13	0/0:45	0/0:17	0/0:26	1/1:20	0/0:39	1/1:11	1/1:14	0/0:19	0/0:12	0/1:19	0/0:25	1/1:29	0/1:28	0/0:11	0/0:8	0/0:22	0/0:17	0/0:12	0/0:15	0/0:12	0/0:25	0/1:49	0/0:7	0/0:15	0/0:20	./.:0	0/0:26	0/1:9	0/0:22	0/0:19	0/1:18	0/1:11	0/0:19	1/1:18	0/0:32	0/0:26	0/1:32	0/2:17	0/1:24	0/0:28	0/0:22	0/1:17	0/0:11	0/0:6	0/1:44	1/1:18	0/0:22	0/0:24	0/0:11	0/0:13	0/0:20	0/0:9	0/0:46	0/0:12	1/1:8	0/0:21	0/0:31	0/0:5	1/1:22	0/0:15	0/1:24	0/1:29	0/0:36	0/0:14	0/0:16	0/1:10	0/0:7	0/0:19	0/0:14	0/0:10	0/0:12	0/0:5	0/0:7	./.:0	0/0:7	1/1:11	0/0:10	0/0:13	./.:0	0/0:23	./.:4	0/1:17	0/0:23	0/0:14	1/1:18	0/1:24	0/0:13	0/1:25	0/0:11	0/0:19	0/0:9	0/0:8
un	81599	1384	GTAGC	GTAAC,GAAGC,GTCGG,ATAGC	.	PASS	.	GT:DP	0/0:20	0/1:23	0/1:10	0/1:27	0/0:13	0/0:16	0/0:26	0/0:10	0/0:17	0/0:28	0/1:24	0/0:16	0/0:13	0/0:14	0/0:21	0/0:24	0/0:19	0/3:26	0/0:23	0/0:22	0/1:18	0/1:13	./.:4	0/2:9	0/0:20	0/0:16	0/0:15	0/0:10	0/0:10	0/0:19	0/1:11	0/0:20	0/0:39	0/0:23	0/0:23	0/0:27	0/1:30	0/1:20	0/0:19	0/0:37	0/0:24	0/0:51	0/0:14	0/0:19	0/0:20	0/1:25	0/0:18	0/0:5	0/0:35	0/0:32	0/1:38	0/3:13	0/1:38	0/0:26	0/0:27	0/0:22	0/0:37	0/0:11	0/2:18	0/0:23	0/0:16	0/0:27	0/0:28	0/0:22	0/0:12	0/0:10	0/1:11	0/0:26	1/1:40	0/0:26	0/0:29	0/0:26	0/0:19	0/0:46	0/0:28	0/0:30	0/0:25	0/0:29	0/0:25	0/0:13	0/0:18	0/0:40	0/0:16	0/0:16	0/0:15	0/0:15	0/0:24	0/0:14	0/0:13	0/0:15	0/1:13	0/0:12	0/0:5	0/0:14	0/0:13	0/0:16	0/0:5	0/0:8	0/0:8	0/0:8	0/0:12	0/0:12	0/0:7	0/0:12	0/1:27	0/0:9	0/0:15	0/0:15	0/0:10	0/0:16	0/0:25	0/0:21	0/0:16	0/4:15	0/0:30	0/0:26	0/1:20	0/0:19	0/1:36	0/0:11	0/0:14	1/1:18	0/0:37	0/0:30	0/0:21	0/0:23	0/0:22	0/0:11	0/0:34	0/0:19	0/0:24	0/1:15	0/0:23	0/0:15	0/0:15	0/0:10	0/2:9	0/1:17	0/0:21	0/0:15	0/0:11	0/0:9	0/0:14	0/0:10	0/0:7	0/1:14	./.:0	0/0:7	./.:0	0/0:14	0/0:6	0/0:12	0/0:23	0/0:7	0/0:15	0/0:16	0/0:13	0/0:8	0/0:18	0/0:12	0/0:6	0/0:17
un	81894	1389	AGA	AAT,CGA	.	PASS	.	GT:DP	0/0:20	0/1:26	0/0:32	0/0:33	0/1:17	./.:0	0/0:30	./.:0	0/0:20	0/0:23	0/0:23	0/0:31	0/1:24	0/0:19	0/0:12	0/0:56	0/0:11	0/0:56	0/0:28	0/0:13	0/0:20	0/0:12	0/0:10	0/0:17	0/0:16	0/0:18	0/0:22	2/2:15	./.:0	0/0:7	0/1:17	0/0:11	0/0:26	0/0:12	0/1:23	0/0:18	0/0:19	0/1:31	0/0:13	0/0:10	0/0:18	0/1:36	0/0:19	0/0:23	./.:0	0/0:20	0/1:16	./.:0	./.:0	0/0:20	0/0:29	1/1:5	./.:0	./.:0	0/0:21	./.:0	0/0:28	./.:0	0/0:11	0/0:9	./.:0	0/0:10	0/0:29	0/0:32	0/0:26	0/0:12	./.:0	0/0:15	0/0:20	0/0:18	0/0:36	./.:0	./.:0	0/0:36	0/0:38	0/0:19	0/0:24	0/0:10	1/1:50	0/0:22	0/0:40	0/0:27	0/0:20	./.:0	0/0:12	./.:0	0/2:43	0/0:22	./.:0	0/0:22	./.:0	2/2:23	0/0:7	0/0:25	0/0:25	0/0:53	0/0:18	0/0:24	0/0:28	0/0:16	0/0:18	0/0:9	0/0:11	0/0:10	0/0:44	0/0:15	0/0:17	1/1:12	0/0:22	0/0:46	0/1:31	0/0:21	0/1:21	0/0:21	0/0:42	./.:0	0/0:18	0/0:21	0/0:13	0/0:35	0/0:24	0/0:23	0/0:34	0/0:15	0/0:40	0/0:16	./.:0	0/0:22	0/0:50	0/0:27	0/0:27	0/0:14	0/0:64	0/0:37	./.:0	./.:0	./.:0	./.:0	./.:0	./.:0	./.:0	./.:0	./.:0	./.:0	./.:0	./.:0	./.:0	./.:0	./.:0	./.:0	./.:0	./.:0	./.:0	./.:0	./.:0	./.:0	./.:0	./.:0	./.:0	./.:0	./.:0	./.:0
un	82484	1399	AG	AA,TG	.	PASS	.	GT:DP	0/0:15	0/0:9	0/0:6	0/0:17	0/0:7	0/0:6	0/0:9	0/0:5	2/2:7	0/0:10	./.:4	0/0:8	0/0:10	0/2:5	0/0:5	./.:4	0/0:11	0/1:12	0/0:8	0/0:5	0/0:6	0/0:6	0/0:8	0/0:15	1/1:8	0/2:9	0/0:7	0/0:9	0/0:10	0/0:9	0/0:8	0/0:8	0/0:16	0/0:7	0/0:7	0/0:6	1/1:8	0/0:9	0/0:7	0/2:15	0/0:8	0/0:15	0/0:10	0/0:7	0/0:29	0/0:14	0/2:13	./.:0	0/0:11	0/0:9	0/1:5	./.:4	0/2:10	0/0:18	0/0:11	0/0:6	0/0:23	./.:0	0/0:8	0/0:11	./.:0	0/0:18	0/0:13	0/0:14	0/0:13	0/0:5	./.:0	0/0:10	0/0:24	0/0:12	0/2:13	0/1:11	0/0:13	0/2:24	0/0:36	0/0:12	0/0:9	0/0:12	0/0:19	./.:3	0/0:5	0/0:14	0/0:12	0/0:10	0/0:5	0/0:7	0/0:9	0/0:11	./.:3	0/0:8	./.:4	0/0:7	./.:4	1/1:6	0/0:7	./.:4	./.:0	./.:0	./.:4	./.:4	./.:4	0/0:5	./.:3	./.:0	0/1:17	1/1:5	0/0:8	0/2:8	0/0:5	0/0:17	2/2:5	0/0:15	./.:3	0/0:6	0/0:20	0/1:15	0/1:9	1/2:10	0/0:17	./.:3	./.:4	./.:4	0/0:17	0/0:10	0/0:6	0/0:13	0/0:15	0/0:6	0/0:18	0/0:12	0/0:15	./.:4	0/0:19	0/0:5	./.:4	0/0:6	0/0:9	0/0:5	0/0:6	./.:4	0/0:5	./.:3	0/2:5	./.:0	0/0:5	./.:3	./.:0	./.:4	./.:0	0/0:7	./.:0	0/0:5	0/0:8	0/0:9	0/0:8	0/0:9	./.:0	./.:0	0/0:5	0/0:11	./.:3	0/0:17
un	82543	1400	ATAA	ATAC,ACAA,ATTA,CTAA	.	PASS	.	GT:DP	0/1:33	0/0:20	0/0:22	0/0:27	0/0:12	0/0:21	0/1:24	0/0:14	0/1:18	0/0:30	0/0:22	0/1:22	0/1:12	0/0:20	1/1:24	0/0:17	0/0:15	0/1:37	0/0:19	0/0:12	0/0:14	0/0:19	0/1:14	0/0:33	0/0:22	0/0:24	0/0:21	0/0:15	0/0:19	1/1:15	0/0:19	0/0:33	0/1:23	0/0:17	0/0:12	0/0:16	0/0:38	0/2:45	0/0:20	0/0:32	0/1:9	0/1:50	0/0:18	0/0:30	0/0:43	0/0:24	0/0:34	0/0:13	0/0:30	0/0:32	0/0:39	0/1:16	0/0:26	0/0:33	0/3:24	0/0:22	0/0:42	0/0:7	0/0:22	0/0:26	0/1:14	0/1:35	0/1:33	0/0:42	0/0:22	0/0:10	0/0:7	0/1:23	0/0:57	0/0:24	0/1:34	0/0:34	0/0:39	0/0:45	0/0:40	0/0:28	0/0:27	0/0:20	0/1:31	0/0:24	0/0:19	0/0:44	0/0:30	0/0:29	0/0:17	0/1:31	1/1:25	0/0:16	0/0:20	0/0:19	1/1:10	0/0:26	0/1:7	0/0:17	0/0:24	0/4:15	0/0:10	0/1:9	0/0:24	0/0:13	0/0:13	0/0:13	0/0:11	0/1:10	0/1:35	0/0:15	0/1:30	0/1:19	0/0:10	0/0:31	0/1:24	0/0:15	0/0:17	0/0:14	0/0:43	0/0:28	0/0:16	0/0:25	0/0:38	0/0:14	0/0:22	0/1:20	0/0:45	0/0:23	0/1:19	0/0:25	0/0:24	0/0:12	0/1:25	0/1:24	0/1:35	0/1:8	0/0:28	0/0:29	0/0:28	0/0:8	0/0:15	0/1:20	0/0:5	0/0:13	0/1:5	0/0:19	0/0:15	0/0:10	0/0:5	0/0:7	0/1:7	0/0:15	0/0:6	0/0:13	0/0:5	0/0:14	0/0:15	0/0:17	0/1:19	0/0:28	0/0:13	0/0:17	0/0:29	./.:4	0/0:17	0/0:25
un	83015	1408	GGCC	GATC,GACC,GGTC,AGCC,GATT	.	PASS	.	GT:DP	1/2:56	1/1:36	0/3:22	2/2:19	1/1:25	0/0:16	1/1:41	1/1:15	1/2:21	0/0:37	1/3:32	1/1:12	0/1:32	0/1:48	0/1:31	1/1:41	0/0:25	1/1:24	0/0:19	0/1:24	1/1:20	1/1:23	0/0:17	1/3:43	0/1:27	0/0:11	1/1:34	0/1:23	0/1:26	1/1:19	1/1:23	0/2:23	0/3:33	2/3:18	1/1:26	3/3:16	0/1:32	2/3:39	0/1:24	1/2:33	0/2:19	0/0:42	0/0:13	0/3:33	0/0:59	0/1:30	1/1:25	1/1:24	0/0:28	0/0:34	0/0:34	0/0:22	0/1:34	0/2:48	0/0:13	0/1:32	0/0:39	0/1:10	0/1:35	0/0:23	1/1:5	0/0:27	0/0:37	0/0:48	0/0:34	1/2:21	1/1:9	1/1:13	1/1:59	./.:0	2/2:50	1/1:16	1/2:30	0/0:31	0/1:36	1/2:26	2/2:28	1/2:33	0/0:50	0/1:56	0/1:56	0/0:61	0/1:47	0/2:40	0/0:27	0/2:33	0/1:40	0/1:49	0/0:31	0/0:35	0/2:30	1/1:43	1/2:18	0/1:48	0/0:30	0/0:26	2/2:19	0/1:18	3/4:28	0/3:25	0/3:23	0/1:23	2/2:16	1/1:16	./.:0	0/3:22	2/3:37	1/2:27	1/3:22	1/1:45	0/2:27	0/2:26	1/1:13	0/1:25	1/3:56	0/1:70	1/1:19	0/1:43	1/3:42	0/1:33	0/1:32	2/3:38	1/2:50	2/5:57	0/1:40	2/2:24	0/2:51	1/1:26	3/3:49	1/1:20	0/0:39	1/2:24	0/0:28	2/3:46	1/2:27	1/1:21	0/0:21	1/1:30	0/0:31	0/0:28	0/1:14	0/2:30	1/1:29	1/3:25	2/2:8	0/2:18	0/1:21	0/0:19	0/0:10	1/1:32	0/0:10	0/0:8	0/0:11	0/0:28	0/1:47	0/0:43	1/1:29	0/2:20	0/0:30	0/0:19	0/1:25	0/3:22
un	83074	1409	GAAG	GTAG,GACA,AAAG	.	PASS	.	GT:DP	0/0:59	0/2:51	0/0:24	0/3:58	0/0:29	0/1:37	1/1:34	0/1:19	0/1:38	0/0:28	0/1:49	0/1:43	./.:0	0/1:43	0/1:39	0/1:42	0/0:28	0/1:76	0/0:49	0/0:26	1/1:42	0/1:48	./.:0	0/1:43	0/1:34	0/0:51	1/1:23	1/1:16	0/0:40	0/0:39	0/2:15	0/2:25	1/1:14	1/1:7	0/1:34	0/1:33	0/1:38	0/0:54	0/1:29	0/1:30	1/1:21	0/1:48	0/0:19	0/1:25	0/0:57	0/0:23	0/1:38	0/2:16	0/1:26	0/1:46	2/2:20	0/1:25	0/1:33	0/1:55	0/1:30	0/1:42	0/0:34	./.:0	0/1:43	0/1:19	0/0:8	0/1:37	0/1:44	1/1:42	0/1:26	0/1:36	0/1:5	./.:0	0/1:52	./.:0	0/2:33	1/1:39	0/0:19	1/1:72	0/0:52	0/1:48	0/1:33	0/1:23	1/1:70	0/0:44	0/0:46	./.:0	0/1:47	0/1:50	0/0:28	0/0:41	0/0:57	0/1:56	./.:0	0/1:45	0/0:37	0/0:54	0/0:19	0/0:40	0/1:38	0/0:39	0/0:18	0/1:18	0/0:28	0/0:24	0/0:18	0/0:25	0/0:25	0/3:31	0/0:49	0/0:28	0/1:30	0/0:40	0/0:14	0/0:48	0/1:36	./.:0	1/1:29	0/0:43	0/1:90	0/0:58	0/0:51	0/0:49	0/3:53	0/1:42	1/1:56	0/1:39	0/1:82	1/1:27	0/0:45	0/1:60	1/1:60	0/2:34	0/0:70	1/1:50	0/1:97	0/0:14	0/1:60	0/0:52	1/1:35	1/1:28	0/0:26	1/1:38	0/1:35	0/1:27	0/0:17	0/0:37	0/0:20	1/1:16	1/1:25	0/0:18	0/0:7	./.:0	0/0:15	0/0:42	1/1:17	0/1:30	1/1:22	0/0:29	0/0:51	0/1:38	0/0:17	1/1:28	0/1:36	0/1:42	1/1:33	0/1:26
un	83428	1415	GC	GT,TT	.	PASS	.	GT:DP	0/0:14	./.:0	0/0:21	0/0:25	0/0:5	1/1:11	0/0:9	./.:0	0/0:6	0/0:30	0/0:18	0/0:9	0/0:16	0/0:19	0/0:7	0/0:18	0/0:13	0/0:11	0/0:38	0/0:19	./.:0	0/1:40	1/1:17	0/0:13	0/0:6	0/0:26	0/0:34	0/0:12	0/0:19	0/0:16	0/0:5	0/0:27	0/0:29	0/0:10	0/0:10	0/0:17	0/0:27	0/0:40	0/0:20	0/0:29	0/0:12	0/0:39	0/0:19	0/0:16	0/0:35	0/0:8	0/0:11	0/0:6	0/0:9	0/0:21	0/0:15	0/0:10	0/0:14	0/0:29	0/0:10	0/0:14	0/2:30	1/1:7	./.:0	0/0:21	0/0:7	0/0:36	0/0:26	0/0:16	0/0:11	0/0:18	0/0:9	0/0:25	0/0:34	0/0:20	./.:0	0/1:40	./.:0	0/0:27	0/0:20	0/0:25	0/0:28	./.:0	0/0:16	1/1:39	0/0:16	0/0:28	0/1:12	0/0:31	0/0:10	0/0:11	0/0:10	0/0:7	./.:4	0/0:10	0/0:12	0/0:18	./.:3	0/0:8	0/1:49	0/0:21	0/0:11	0/0:9	./.:0	0/0:6	0/0:16	0/0:11	0/0:9	0/0:14	0/0:20	./.:0	0/0:12	0/0:15	0/0:15	0/0:15	0/0:52	0/0:17	0/1:43	0/0:28	0/0:33	0/0:15	./.:0	0/0:5	0/0:20	0/0:11	0/0:9	0/0:15	1/1:26	0/0:17	0/0:14	0/0:16	0/1:52	0/0:9	0/0:23	0/0:12	0/0:19	0/0:7	0/0:29	0/0:10	0/0:18	./.:0	0/0:10	./.:4	0/0:13	./.:0	0/0:6	0/0:5	0/0:16	0/0:16	./.:3	./.:3	./.:0	0/0:5	0/0:5	0/0:18	0/0:6	0/1:6	0/0:17	0/0:7	./.:0	0/0:9	0/0:7	0/0:6	0/0:22	0/0:17	0/0:23	0/0:10
un	83487	1416	C	A	.	PASS	.	GT:DP	1/1:16	0/1:12	0/1:13	0/0:28	0/0:11	0/0:6	0/0:14	./.:3	0/1:14	0/0:18	0/0:13	0/1:10	0/1:11	0/0:16	0/1:23	0/1:27	0/0:10	0/1:23	0/1:13	0/1:9	0/0:14	0/0:9	0/1:10	0/1:18	0/1:19	0/0:17	0/0:22	0/0:6	0/0:11	0/0:15	./.:4	0/0:8	0/1:23	0/1:17	0/1:14	0/0:20	0/1:16	0/0:18	0/0:15	0/1:15	0/0:12	0/0:24	0/0:15	0/0:20	0/1:26	0/0:19	0/0:21	0/0:9	0/0:18	0/1:16	0/0:27	0/0:10	0/0:18	0/0:23	0/1:14	0/0:18	0/0:38	0/0:11	0/0:15	0/0:9	1/1:8	0/1:15	0/0:17	0/0:25	0/0:16	0/0:5	0/0:8	0/0:11	0/0:29	0/0:18	0/0:26	0/0:22	0/0:21	0/0:33	0/0:27	0/0:29	0/0:21	0/0:16	0/0:16	0/0:18	0/1:22	0/0:24	0/0:18	0/1:14	0/0:10	0/1:20	0/0:13	0/1:27	0/0:11	0/0:24	0/0:12	0/1:21	0/1:5	0/1:15	0/0:9	0/0:11	0/0:10	0/0:5	0/0:7	0/0:15	0/0:8	0/0:17	1/1:9	0/0:13	0/0:15	0/0:7	0/0:11	0/1:13	0/0:12	0/1:29	0/1:25	0/0:19	0/0:15	0/0:6	0/1:31	0/0:21	0/0:12	0/1:16	0/0:23	0/0:12	0/1:11	0/0:11	0/0:41	0/0:11	0/0:18	0/1:17	0/0:21	0/0:10	0/0:37	0/0:20	0/0:33	0/1:15	0/0:29	0/1:16	0/0:16	0/1:6	0/1:16	0/0:16	./.:3	0/0:6	0/0:7	0/1:10	0/1:14	1/1:6	./.:3	0/1:7	0/1:5	0/0:7	0/0:6	0/0:18	./.:3	./.:4	0/1:14	0/0:8	0/0:14	0/1:10	0/0:15	0/1:8	0/0:9	0/0:18	1/1:8	0/1:10
un	83782	1421	CATCGC	CATTGC,CGTCAC,CGTCGC,AATTGC,CGCCGC,CATCGT,CATCAC	.	PASS	.	GT:DP	0/0:57	0/1:38	0/0:57	0/0:69	0/0:12	0/2:28	0/1:53	0/0:37	0/0:19	1/7:73	0/0:62	0/0:30	0/0:33	0/1:41	0/1:49	0/0:51	1/1:15	1/1:51	0/0:28	0/0:49	0/2:45	0/1:37	0/0:28	./.:0	0/1:45	./.:0	0/0:62	0/0:34	0/0:32	0/0:18	0/0:20	1/1:10	0/5:54	./.:0	0/0:32	0/1:28	0/3:38	0/0:19	0/4:15	0/1:44	0/0:9	0/1:49	./.:0	./.:0	0/1:57	1/1:18	0/0:20	1/1:10	0/4:54	0/1:60	0/0:40	0/1:14	1/1:14	0/0:37	./.:0	0/0:10	0/1:69	0/1:12	0/0:50	1/4:25	0/0:10	0/1:17	0/1:38	0/0:24	./.:0	1/1:13	0/0:14	0/0:25	0/0:28	1/1:19	0/0:26	./.:0	./.:0	0/0:42	0/0:21	0/0:13	0/1:31	0/0:15	0/0:80	2/2:24	0/0:54	0/0:42	1/1:23	0/1:40	0/1:40	0/0:35	0/1:55	0/0:52	0/1:38	1/1:30	0/0:34	1/1:28	1/1:41	0/0:30	0/0:38	0/0:64	2/2:12	0/0:20	0/5:36	0/1:41	1/1:10	0/0:28	0/0:13	3/3:19	0/1:61	0/0:18	1/1:46	0/0:49	0/0:15	0/0:42	0/0:61	0/0:23	2/2:40	0/0:16	./.:0	0/2:72	0/0:25	0/1:36	0/2:78	0/0:38	6/6:13	0/0:25	./.:0	0/1:59	0/0:35	0/0:57	0/0:41	./.:0	0/5:80	0/0:30	0/2:80	0/1:38	0/1:73	0/2:58	0/0:34	0/0:10	0/0:13	0/1:54	0/0:26	3/3:13	1/1:6	0/0:35	0/0:56	1/1:13	./.:3	0/0:21	0/2:19	0/0:17	1/3:11	2/2:18	0/2:17	./.:0	0/0:19	1/1:38	0/0:41	0/1:41	0/1:31	0/0:20	1/1:47	0/0:24	0/1:24	0/0:43
un	84785	1438	ATGATG	ATGACG,AAGATG,ATAACG,ATGTTG,AAGACG,GTGATG,ATAATG,ATGATC	.	PASS	.	GT:DP	0/0:24	1/1:8	0/1:16	1/3:29	0/1:9	0/0:5	0/0:8	0/0:5	0/0:5	0/0:18	0/1:18	0/0:9	0/1:22	0/0:22	0/2:25	0/1:34	./.:0	0/3:34	0/0:14	0/0:10	0/0:10	0/0:18	./.:0	./.:0	0/1:23	0/0:19	1/3:19	0/0:20	0/5:20	0/0:6	./.:4	0/0:10	0/0:19	0/1:5	2/2:9	0/0:8	0/0:6	0/0:14	0/2:9	0/1:11	0/4:9	0/3:13	0/2:10	./.:3	0/0:22	0/0:10	./.:3	./.:3	./.:3	./.:4	0/0:10	0/0:6	0/0:11	0/1:17	0/0:9	0/1:11	0/1:16	6/6:10	./.:3	./.:4	./.:3	./.:0	0/0:5	./.:0	./.:0	./.:0	./.:4	0/1:10	0/1:15	0/0:5	0/0:23	2/2:7	0/2:11	0/0:13	1/3:14	0/0:9	0/0:6	1/2:11	./.:0	./.:0	1/1:13	0/0:17	0/0:22	0/1:25	3/3:7	0/1:24	3/3:12	2/8:23	0/1:25	0/1:28	2/2:11	0/0:28	0/0:6	1/3:19	0/1:27	0/1:31	0/6:24	0/0:7	0/0:7	./.:4	1/1:10	0/0:14	0/3:10	1/1:17	1/1:28	0/0:20	1/4:26	0/1:16	0/2:9	1/1:20	0/0:13	0/3:17	5/5:6	0/1:17	0/0:31	0/0:11	0/1:21	0/0:13	0/0:10	1/1:6	0/0:13	0/1:10	0/0:11	0/0:33	0/0:11	0/0:9	0/1:22	./.:0	./.:0	0/0:9	0/7:40	0/0:15	0/7:34	0/0:9	0/1:15	1/1:8	0/0:5	0/3:16	0/0:9	0/2:18	0/0:8	0/1:17	0/0:5	0/3:9	0/0:7	2/2:10	0/3:7	0/2:12	./.:0	0/1:22	0/1:12	0/0:10	0/1:27	1/1:11	0/0:16	./.:0	0/0:5	1/2:8	0/2:24	1/1:7	0/1:21	0/2:14
un	85847	1456	T	A	.	PASS	.	GT:DP	0/0:21	0/0:15	0/1:9	0/0:32	0/0:12	0/0:11	0/0:17	0/0:7	0/0:17	0/0:27	0/0:24	0/0:16	0/0:28	0/0:8	0/0:16	0/0:28	0/0:13	0/0:8	0/0:13	0/0:18	0/0:13	0/0:8	0/0:9	0/0:15	0/0:22	0/0:23	0/0:24	0/0:12	0/0:21	0/0:21	0/0:7	0/0:8	0/1:15	0/0:11	0/0:8	0/0:15	0/0:23	0/0:19	0/0:13	0/0:17	0/0:10	0/0:29	0/0:20	0/0:17	0/1:37	0/0:12	0/0:27	./.:4	0/0:13	0/0:20	0/0:23	0/0:8	0/0:18	0/0:30	0/0:18	0/0:17	0/0:22	./.:4	0/0:34	0/0:18	0/0:13	0/0:11	0/0:31	0/0:20	0/0:21	1/1:17	./.:4	0/1:16	0/0:37	0/1:16	0/1:24	1/1:6	0/1:21	0/0:50	0/0:31	0/1:19	0/0:14	0/0:22	0/0:24	0/0:20	0/0:6	0/0:25	0/0:27	0/0:16	./.:4	0/0:7	0/0:18	0/0:12	0/0:6	0/0:8	0/0:11	0/0:24	0/1:5	0/0:10	0/0:11	0/0:28	0/0:7	./.:0	0/0:7	0/1:17	./.:0	0/0:12	./.:0	./.:4	0/0:18	0/0:11	0/0:13	0/0:10	0/0:9	0/0:20	0/0:19	0/0:20	0/0:15	0/0:12	0/0:26	0/0:39	0/0:27	0/0:16	0/0:31	0/0:19	0/0:15	0/0:19	0/0:48	0/1:24	0/0:23	0/0:17	0/0:10	0/0:16	0/0:16	0/0:14	0/0:31	0/0:12	0/0:26	0/0:28	0/1:18	0/0:12	0/1:7	0/0:25	0/0:8	0/0:11	0/0:7	0/0:11	0/0:12	./.:0	0/0:11	0/0:8	./.:3	0/0:13	0/0:9	0/0:12	0/0:8	0/0:5	0/0:14	0/1:12	0/0:18	0/0:11	0/0:14	0/0:10	0/0:6	0/0:10	0/0:6	0/1:5
un	85906	1457	GA	TT	.	PASS	.	GT:DP	0/0:72	0/1:30	0/0:38	0/0:49	0/1:28	0/0:25	0/0:27	0/0:16	0/0:20	0/0:46	0/0:35	0/0:34	0/0:53	0/0:42	0/1:49	0/0:19	0/0:24	0/0:55	0/0:41	0/0:28	0/0:28	0/1:30	0/1:33	0/0:56	0/0:33	0/0:42	0/0:14	0/0:34	0/0:36	0/0:5	./.:0	0/0:10	0/0:10	./.:0	0/0:9	0/1:6	0/0:5	0/0:10	0/0:11	0/0:9	./.:0	0/1:13	./.:3	0/0:9	0/0:16	./.:3	0/0:14	./.:0	./.:4	0/0:11	./.:4	./.:0	./.:0	0/1:12	0/0:10	0/0:8	0/0:10	0/0:6	0/0:11	0/1:7	0/0:7	0/1:9	./.:0	0/0:18	0/0:8	0/0:5	./.:0	0/0:16	0/1:21	1/1:8	0/1:21	./.:4	0/0:6	0/0:18	0/0:17	./.:4	0/0:8	0/0:15	0/0:60	0/0:41	0/0:61	0/0:63	./.:0	0/0:55	0/0:29	0/0:45	0/0:41	0/1:52	0/1:38	0/0:66	0/0:24	0/1:37	0/0:28	0/1:42	0/0:39	0/0:26	0/0:7	0/0:15	0/0:24	0/0:5	0/1:47	0/1:44	0/0:21	0/0:30	0/0:52	0/1:31	0/0:33	0/0:37	0/0:23	0/0:54	0/0:42	0/0:43	0/1:34	0/1:37	0/0:63	0/0:86	0/0:45	0/0:50	0/0:45	0/1:30	0/0:36	0/0:48	0/0:51	0/0:53	0/0:35	0/1:65	0/0:58	0/0:33	0/0:78	0/0:52	0/0:84	0/0:49	0/1:71	0/0:38	0/0:37	0/0:35	0/0:23	0/0:25	0/1:30	0/0:27	0/0:21	0/0:22	0/0:12	0/0:19	0/0:18	0/0:14	0/0:15	0/0:16	0/0:10	0/1:48	0/0:11	0/0:23	0/0:29	0/0:32	0/0:31	0/0:25	0/0:22	0/0:20	0/0:30	0/0:16	0/0:19	0/1:9
un	86024	1459	TCGA	TCGG,TCAG,CCGA,TTGG	.	PASS	.	GT:DP	0/1:46	1/1:39	0/1:25	0/2:35	0/0:27	1/1:33	1/1:30	0/1:25	0/1:13	0/1:31	0/1:34	1/1:41	0/1:21	1/4:26	0/2:44	0/0:38	0/0:16	0/1:59	0/2:23	0/2:24	0/1:43	1/1:27	0/2:19	0/1:39	1/1:27	0/1:51	0/1:40	0/0:21	0/1:19	1/1:26	0/0:17	1/1:29	1/2:32	0/1:12	1/1:32	1/1:27	0/1:41	0/3:25	1/1:22	0/1:23	0/0:8	0/0:42	1/1:7	0/1:27	0/0:35	0/1:27	0/1:25	0/1:7	1/1:26	0/0:21	0/0:37	0/4:16	1/1:29	1/1:33	0/2:22	1/1:23	0/1:44	1/2:6	0/1:21	0/0:22	./.:0	0/2:27	0/0:34	./.:0	1/1:28	0/0:6	0/1:10	0/1:11	0/0:40	0/1:31	0/0:32	1/2:26	0/0:16	1/1:51	0/0:31	0/1:30	0/1:20	0/1:19	0/1:58	0/0:25	0/1:33	0/1:53	0/1:47	1/1:58	0/3:17	0/0:30	0/1:51	0/0:19	0/1:26	1/1:28	0/1:28	0/0:31	0/1:15	0/0:23	0/1:24	0/0:27	0/1:7	0/0:7	1/1:28	0/0:23	1/1:39	0/0:20	0/0:22	0/1:29	0/0:32	1/3:26	0/1:25	1/1:34	1/1:17	0/1:37	0/1:35	0/1:23	1/2:34	0/1:29	0/0:57	0/1:40	1/1:32	0/1:45	1/1:48	0/1:16	0/0:20	1/1:29	0/0:62	1/2:31	0/0:28	1/1:34	0/1:43	0/0:24	0/0:42	0/0:17	0/0:58	0/0:21	0/1:74	1/2:33	0/1:23	0/2:17	0/0:18	0/0:35	0/0:18	0/0:21	0/0:5	0/1:22	0/1:20	0/0:14	0/1:18	0/0:12	0/0:9	0/1:15	0/0:9	1/2:23	1/1:11	0/0:17	1/1:30	0/1:23	0/0:24	0/0:20	0/1:28	0/0:15	1/1:31	0/0:14	0/0:20	0/2:16
un	86083	1460	CTAG	ATAG,CTGG,AAAG,CTAA	.	PASS	.	GT:DP	0/0:35	0/0:38	0/0:15	0/1:41	0/0:18	1/1:16	0/3:31	1/1:8	0/1:22	0/1:37	1/2:28	0/1:21	0/0:21	0/3:34	2/2:9	0/2:32	0/0:17	0/0:41	0/0:17	0/0:15	0/0:8	0/0:19	0/0:20	0/0:11	0/0:15	0/0:31	0/0:35	0/0:11	0/1:26	0/3:19	0/0:11	0/0:20	0/0:29	1/1:19	0/0:18	0/1:28	0/0:30	0/0:33	0/1:23	0/1:32	0/0:14	0/1:29	0/0:24	0/0:29	0/1:53	0/0:37	0/0:26	0/0:20	0/1:20	0/0:17	0/1:26	0/0:18	0/0:16	0/2:47	0/0:27	0/0:21	0/0:44	0/0:6	0/0:12	0/1:25	0/2:17	2/2:17	0/1:40	0/1:42	0/0:26	0/1:18	0/1:12	0/1:23	0/4:44	0/0:38	1/2:49	0/2:32	0/0:36	0/2:60	0/0:46	0/1:44	0/0:42	0/0:37	0/0:39	0/1:31	0/0:41	0/0:53	0/1:34	0/1:39	0/0:12	0/0:23	0/0:19	0/0:27	0/0:28	1/1:17	0/0:16	0/0:20	0/0:8	0/0:22	0/0:11	0/0:47	0/0:12	0/0:15	0/0:24	0/0:19	0/0:32	0/1:14	0/0:25	0/0:11	0/0:30	0/3:20	0/1:23	0/0:21	0/3:19	0/0:17	0/0:32	0/0:30	0/0:18	0/2:31	0/0:69	0/0:26	0/0:12	0/0:32	0/0:36	0/0:26	0/0:18	0/0:37	0/0:29	0/0:16	0/3:27	0/0:21	0/0:48	0/1:25	0/1:57	0/0:33	0/0:59	0/0:18	0/0:56	0/0:17	0/0:20	0/1:25	0/0:28	0/1:26	0/0:28	0/0:9	0/0:8	0/0:14	1/2:19	0/0:9	0/0:10	0/0:12	0/1:13	0/0:21	0/0:10	0/2:26	0/0:11	0/0:17	0/0:25	0/0:10	1/2:24	0/1:31	0/0:12	0/0:21	0/0:13	0/3:13	0/0:16	0/0:24
un	86319	1464	CGGCCCTGGCC	CGGCCCTGGCT,CGACCCTGGCT,CGGCCCTGGTC,CGGCCTTGGCC,CGGCCCAGGCC,CGGCACTGGCC,CGGCCCTTGCC,CGGTCCTGGCC,CTGCCCTGACC,GGGCCCTGGCC	.	PASS	.	GT:DP	3/4:24	0/0:24	5/5:21	0/1:29	0/0:18	0/0:17	0/0:27	0/0:14	0/1:15	0/2:37	0/1:27	0/0:34	0/7:16	0/0:24	0/0:17	0/1:41	0/0:27	0/8:39	1/1:17	0/0:19	0/2:22	0/1:16	0/3:13	0/0:17	0/4:15	0/0:36	0/2:31	0/0:14	1/2:19	0/3:24	0/0:20	0/0:26	0/0:48	0/2:23	0/2:26	0/1:39	0/1:33	0/0:36	0/0:19	0/0:30	./.:0	0/2:49	1/2:32	0/0:25	0/0:47	0/1:29	3/3:47	0/2:13	0/4:13	0/3:29	1/4:35	0/0:22	0/0:35	0/0:31	1/2:27	0/1:29	0/0:39	1/3:11	0/0:7	1/2:15	0/0:10	0/0:14	0/1:32	0/4:29	0/3:31	0/0:14	0/0:18	0/0:26	0/0:46	0/0:39	0/2:39	0/0:35	0/0:27	0/3:56	0/0:56	0/0:38	0/0:30	0/10:29	0/0:43	0/0:20	0/0:29	0/4:53	0/0:13	0/2:34	0/3:21	0/3:20	0/1:28	0/0:23	0/0:11	0/1:25	0/9:24	0/1:25	0/0:8	0/5:19	1/1:30	0/0:25	0/0:12	0/0:15	0/2:19	0/0:18	0/0:11	0/0:13	0/0:13	1/2:22	0/1:38	0/0:27	0/0:27	0/2:26	0/0:19	0/0:30	0/2:20	0/1:18	0/0:13	0/0:18	0/2:36	0/0:28	0/0:22	0/0:21	0/0:37	0/0:15	0/1:24	0/0:27	2/2:50	0/0:15	0/0:24	0/0:38	3/4:27	0/0:26	0/0:35	0/2:22	0/0:39	0/2:24	0/2:31	0/2:29	1/3:16	0/0:10	0/2:22	0/0:20	0/1:29	0/0:23	0/7:16	0/0:29	0/0:19	0/0:10	6/6:7	0/0:20	0/3:11	0/0:19	0/0:10	0/4:21	3/3:11	0/1:17	0/0:34	0/3:18	0/0:34	0/0:14	0/0:15	0/0:16	0/0:26	0/2:21	0/0:11	0/0:25
un	86673	1470	A	T	.	PASS	.	GT:DP	0/0:34	0/0:31	0/0:15	0/1:24	0/0:27	0/0:18	0/0:30	0/0:17	0/1:10	0/0:19	0/1:33	0/0:12	0/0:28	0/1:24	0/0:23	0/1:30	0/0:28	0/0:46	0/0:31	0/0:23	0/0:25	0/1:18	0/1:15	0/0:32	0/0:15	0/0:33	0/0:40	0/0:15	0/0:24	0/0:24	./.:4	0/0:11	0/0:11	0/1:17	0/0:7	0/0:21	0/0:27	0/0:28	1/1:18	0/1:18	0/0:6	0/1:18	0/0:22	0/0:17	0/0:20	0/0:15	0/0:24	0/0:10	0/0:20	0/0:41	0/0:32	0/0:21	0/0:14	0/0:27	0/1:20	0/0:21	0/0:30	0/0:7	0/0:23	0/0:23	0/0:16	0/0:22	0/0:26	0/0:30	0/0:18	0/0:15	0/0:9	0/0:10	0/0:40	0/0:13	0/0:32	0/0:11	0/0:34	0/1:53	0/0:35	0/0:29	0/0:34	0/0:15	0/0:38	0/1:17	0/0:29	0/1:48	0/0:28	0/0:26	0/0:16	0/0:22	0/0:27	0/1:25	0/0:38	0/0:15	0/0:15	0/0:28	0/0:13	0/0:13	0/1:30	0/0:25	0/0:13	0/0:12	0/1:16	0/0:22	1/1:24	0/0:21	0/0:12	0/0:17	0/0:21	0/1:16	0/1:25	0/0:22	0/0:17	0/0:38	0/0:21	0/0:24	0/1:18	0/0:26	0/1:50	0/0:24	0/0:35	0/0:27	1/1:24	0/0:20	0/1:29	0/0:36	0/0:41	0/0:33	0/0:18	0/0:29	0/1:43	0/1:12	0/0:38	0/0:25	0/0:42	0/0:20	0/0:27	0/0:34	0/0:36	0/0:15	0/1:14	0/1:25	1/1:16	0/0:18	0/0:8	0/0:12	0/0:11	0/0:10	0/0:6	0/0:14	./.:0	0/0:16	0/0:10	0/1:31	0/0:5	0/1:16	0/0:25	0/1:16	0/0:23	0/0:19	0/0:16	0/0:15	0/0:21	0/0:26	0/0:11	0/0:21
un	86732	1471	CAGG	CAGT,AAGG,CAAT,CTGG	.	PASS	.	GT:DP	0/1:20	0/0:26	0/0:20	0/0:16	0/1:14	0/0:8	0/1:21	0/0:10	0/0:13	0/0:26	0/0:10	0/0:12	0/1:18	0/0:7	0/0:29	0/0:22	0/0:21	0/0:16	0/0:21	0/0:17	0/0:16	./.:0	0/0:13	0/0:12	0/0:27	0/0:23	0/0:33	0/1:18	0/0:20	0/0:11	./.:0	./.:3	0/0:10	0/0:5	0/0:7	./.:0	1/1:5	0/0:16	0/0:14	0/0:10	./.:3	0/0:10	0/0:14	0/0:8	0/0:20	./.:0	1/1:7	./.:0	./.:0	0/1:20	1/1:16	0/0:9	0/0:21	0/1:13	0/0:6	0/3:6	0/1:15	./.:0	./.:4	./.:4	0/0:8	0/1:17	0/0:15	0/0:17	0/0:8	0/1:7	./.:0	0/1:9	0/0:6	./.:0	0/0:15	./.:0	0/1:17	0/1:19	0/0:18	1/1:5	0/1:16	0/1:7	0/1:28	0/1:24	0/4:28	0/0:39	0/1:14	0/1:22	0/1:14	0/0:26	0/0:34	0/0:26	0/1:18	0/0:23	0/0:16	0/0:24	1/1:9	0/1:19	0/0:19	0/0:18	0/0:10	0/1:7	0/0:17	0/0:14	0/0:11	0/0:14	0/0:15	0/1:16	0/0:22	0/0:18	0/0:19	0/0:10	./.:0	0/0:37	0/0:31	0/0:22	0/0:17	0/0:11	0/0:49	0/1:37	0/0:26	0/0:26	0/1:25	0/0:15	0/0:19	0/0:16	0/0:44	0/1:21	0/0:23	0/0:34	0/0:31	0/0:24	0/0:26	2/2:13	0/0:41	0/2:15	0/0:32	0/1:25	0/0:23	0/0:14	0/0:14	0/0:27	0/1:20	0/1:19	0/0:7	0/0:19	0/1:14	0/1:12	0/0:11	./.:0	0/0:6	0/0:9	0/1:5	0/1:21	./.:4	0/0:14	0/1:19	0/0:18	0/1:13	0/0:5	0/1:16	0/0:14	0/0:11	0/0:15	0/1:16	0/1:13
un	87558	1485	CAGAGCAT	CAGAGCAG,CAGTGCAT,CGGAGCAT,CGGAACAT,CACAGCAT,CAGAACAT,CAGAGAAT,CAGAGCGG,CGGAGCAG,TAGAGCAT	.	PASS	.	GT:DP	0/0:17	1/4:14	0/0:10	0/0:13	0/0:14	0/0:13	0/0:17	0/3:11	0/4:6	0/0:20	0/0:9	0/0:9	0/0:13	0/0:18	0/0:13	0/0:12	0/0:10	0/0:30	0/1:17	0/0:10	0/0:18	0/0:6	0/0:11	0/1:18	0/1:14	0/0:14	0/4:14	0/0:9	0/0:11	0/0:10	./.:4	0/0:14	0/8:17	0/2:15	0/0:9	0/0:9	0/0:30	0/0:24	0/0:7	0/0:15	1/1:11	1/7:17	0/0:11	0/1:14	0/0:32	0/4:18	0/0:17	1/1:8	0/0:12	0/4:12	0/0:29	0/0:15	2/3:14	0/2:21	0/0:23	0/3:11	0/0:21	0/0:7	0/0:20	0/0:9	0/0:7	0/0:13	0/1:14	0/5:16	0/0:19	1/2:9	./.:4	0/1:10	0/1:22	0/0:8	0/0:14	0/2:7	1/9:16	0/2:19	0/1:27	0/0:13	0/1:14	0/1:9	0/1:20	0/0:14	0/0:16	0/0:22	0/0:8	0/0:15	0/0:14	0/0:14	0/1:14	./.:4	0/0:10	0/0:9	0/0:10	0/0:14	0/0:5	0/0:5	./.:0	0/5:6	./.:4	./.:0	0/0:6	0/0:6	./.:4	0/5:6	0/0:5	0/1:8	0/0:17	0/4:16	0/0:9	0/0:12	0/3:9	0/0:19	0/0:15	0/0:15	0/0:7	0/0:12	0/1:26	0/0:13	0/0:16	0/0:22	0/2:15	0/1:20	0/0:12	./.:4	0/1:20	0/0:20	0/10:10	0/0:7	0/0:26	0/3:5	0/0:8	0/0:11	0/0:18	0/0:10	0/0:12	0/0:13	0/0:7	0/0:6	6/6:8	./.:0	0/0:7	0/0:9	1/1:10	./.:3	0/0:10	./.:3	0/0:7	./.:0	0/0:6	0/0:7	0/0:9	0/0:9	0/0:6	0/2:13	0/1:14	0/4:8	0/1:8	1/3:5	0/1:15	0/0:8	0/0:13	0/0:15	./.:4	0/0:20
un	87676	1487	AA	GA,AC	.	PASS	.	GT:DP	0/0:43	0/1:36	0/0:38	1/1:26	0/0:29	0/1:27	0/0:48	1/1:6	0/0:20	0/0:54	1/1:16	0/0:32	0/0:56	./.:0	./.:0	0/0:45	./.:0	0/0:69	0/0:52	./.:0	0/0:19	1/1:12	./.:0	0/0:30	0/0:22	0/0:36	0/0:23	1/1:12	./.:0	0/0:21	0/0:10	0/1:20	0/0:10	0/0:9	./.:0	1/1:12	0/1:34	./.:0	./.:0	0/0:43	./.:0	1/1:15	1/1:11	0/1:20	./.:0	2/2:17	0/0:16	./.:3	0/0:20	./.:0	0/0:39	./.:0	0/0:20	0/0:25	./.:0	0/0:23	0/0:22	0/0:6	0/0:21	0/0:8	0/0:16	0/0:34	0/0:49	0/0:43	0/1:28	./.:0	./.:0	./.:0	./.:0	./.:0	./.:0	./.:0	./.:0	./.:0	./.:0	./.:0	./.:0	./.:0	0/0:47	./.:0	0/0:38	0/0:46	0/0:59	./.:0	0/0:41	0/0:19	0/0:17	0/0:22	0/0:15	./.:0	0/0:25	0/0:18	./.:0	0/0:37	0/1:40	0/0:12	0/1:18	./.:0	0/0:44	0/0:17	0/0:45	0/1:31	0/1:31	0/0:27	0/0:26	./.:0	0/0:27	./.:0	0/1:34	0/1:45	./.:0	0/1:35	0/0:28	./.:0	0/0:48	0/1:61	0/0:56	0/0:11	0/1:69	0/0:19	0/0:18	./.:0	1/1:43	1/1:24	1/1:24	./.:0	0/0:68	0/0:33	0/0:36	0/0:41	0/0:37	0/0:31	0/0:33	0/0:38	0/0:46	0/0:28	./.:0	0/0:45	./.:0	./.:0	0/0:8	0/0:19	0/0:30	0/0:26	./.:0	1/1:40	0/0:19	0/0:17	1/1:10	0/0:20	./.:0	0/0:16	1/1:32	0/1:21	0/0:16	0/0:20	0/0:19	0/1:20	0/0:45	./.:0	0/0:29	0/1:45
un	87735	1488	AGCC	GGCC,AGCT,AACC,AGTC	.	PASS	.	GT:DP	0/0:31	0/0:16	0/0:11	0/0:20	0/0:27	0/1:32	0/0:12	0/0:11	0/0:14	0/0:20	0/0:29	0/0:35	1/1:26	0/0:13	0/0:19	0/1:50	0/1:20	1/1:41	0/1:38	0/1:26	0/0:10	0/0:33	0/0:22	0/0:34	0/0:30	0/0:16	1/1:25	0/0:14	1/1:26	0/0:20	./.:4	0/0:13	./.:0	0/0:25	0/0:12	1/1:17	0/0:47	0/0:17	./.:0	0/2:49	0/1:25	0/0:38	0/0:37	./.:0	0/0:58	0/1:35	1/1:28	0/0:17	0/0:22	./.:0	./.:0	0/0:11	0/0:38	0/0:25	0/0:26	0/1:33	0/0:63	./.:0	0/0:16	0/0:22	0/0:25	0/0:33	0/0:51	./.:0	./.:0	0/0:19	1/1:5	0/1:33	0/0:25	0/1:35	0/0:29	0/0:39	0/1:57	0/0:34	./.:0	0/1:46	1/1:13	0/0:15	0/0:24	./.:0	0/1:39	0/0:30	0/0:34	0/1:33	0/0:16	1/1:23	0/0:52	0/0:15	0/0:40	0/0:28	0/0:20	1/1:24	0/0:15	0/0:35	0/0:17	0/0:22	1/1:19	0/0:10	0/1:34	./.:0	0/1:33	0/0:24	0/0:23	0/0:12	0/0:12	0/1:31	0/0:27	0/0:9	0/0:23	0/0:43	0/1:51	0/1:19	0/0:24	0/0:13	0/2:51	0/0:51	0/0:15	0/1:35	0/0:34	0/0:41	0/0:9	0/0:23	0/1:65	0/0:18	0/0:23	0/0:14	0/0:57	0/2:27	0/0:44	0/0:27	0/2:51	0/1:27	1/1:31	0/1:46	0/0:26	0/0:13	0/0:31	3/3:13	0/0:12	0/1:32	0/0:16	0/0:8	0/0:14	./.:0	./.:0	./.:0	./.:0	0/0:19	0/0:9	0/1:41	0/0:8	0/0:8	0/0:22	0/0:20	0/0:45	0/0:18	./.:0	1/4:21	0/3:25	0/0:32	0/0:10	0/0:20
un	87794	1489	GC	AC,GT	.	PASS	.	GT:DP	0/0:40	0/0:43	0/0:17	0/0:40	0/0:31	0/0:27	0/0:35	0/0:10	0/0:21	0/0:44	0/0:31	0/0:26	0/0:27	0/1:25	0/0:37	0/1:41	0/0:25	0/0:67	0/0:27	0/1:27	0/0:28	0/0:25	0/0:19	0/0:42	0/0:27	0/0:41	0/0:44	0/0:21	0/0:31	0/0:29	./.:3	0/0:21	0/0:31	0/0:19	0/0:17	0/0:20	0/0:28	0/0:33	0/0:16	0/0:24	0/0:20	0/0:37	0/0:24	0/0:18	0/0:39	0/1:28	0/0:34	0/0:11	0/0:19	0/0:35	0/0:40	0/0:23	0/0:23	0/0:49	0/0:42	0/0:16	0/0:58	0/0:9	0/0:25	0/0:19	0/0:23	0/0:25	0/0:47	0/0:39	0/0:20	0/0:27	0/0:8	0/1:17	0/0:52	1/1:31	0/0:30	1/1:22	0/1:25	0/1:43	0/1:41	0/0:26	0/1:35	0/0:14	0/0:53	0/0:30	0/0:27	0/0:43	0/0:33	0/0:40	0/0:40	0/0:33	0/0:22	0/0:31	0/0:28	0/0:33	0/0:27	0/0:28	0/2:16	0/0:27	0/0:35	0/0:17	0/0:12	0/0:11	0/0:20	0/1:13	0/0:22	0/0:22	0/0:11	0/0:15	0/0:35	0/0:25	0/0:31	0/0:26	0/0:23	0/0:33	0/1:28	0/0:7	0/0:22	0/1:20	0/0:40	0/0:39	0/0:25	0/0:29	0/0:45	0/0:21	0/0:30	0/0:26	0/0:52	0/0:36	0/1:20	0/0:41	0/0:43	0/0:21	0/0:49	0/0:40	0/0:56	0/0:22	0/0:45	0/0:32	0/0:28	0/0:24	0/0:16	0/0:30	0/0:17	0/0:18	0/0:6	0/0:21	0/1:24	0/0:14	0/0:11	0/0:15	0/0:9	0/0:15	0/0:9	0/0:20	0/0:11	0/0:22	0/0:22	0/0:18	0/0:26	0/0:16	0/0:20	0/0:12	0/0:24	0/0:21	0/0:15	0/0:17
un	87853	1490	AGTT	TGTT,TGAG,ATTT	.	PASS	.	GT:DP	0/1:31	0/0:14	0/0:14	1/1:24	./.:0	1/1:12	./.:0	0/0:10	0/0:12	./.:0	1/1:18	1/1:14	0/0:14	1/1:15	0/0:16	0/0:32	0/0:15	./.:0	0/0:41	1/1:12	0/1:33	0/1:30	0/0:14	1/2:35	0/0:14	0/1:34	0/0:47	0/0:16	0/0:14	./.:0	0/1:17	0/0:19	0/0:56	./.:0	0/0:19	0/0:16	3/3:13	0/0:21	1/1:29	0/0:54	0/0:22	0/0:55	0/1:25	0/1:32	0/1:49	0/1:35	./.:0	./.:0	./.:0	0/0:28	1/1:26	0/0:5	1/1:15	./.:0	1/1:18	1/1:15	0/1:49	1/1:9	0/0:23	1/1:8	1/1:5	./.:0	1/1:18	0/0:46	0/0:17	./.:0	./.:4	2/2:14	0/1:45	0/0:22	0/0:16	./.:0	0/1:34	0/0:20	0/0:53	0/0:12	0/0:15	0/0:35	0/1:52	./.:0	./.:0	0/0:23	0/0:20	0/0:43	1/1:11	0/1:26	1/1:23	1/1:26	0/0:18	0/1:22	./.:0	0/0:32	0/0:13	0/0:31	0/0:24	0/0:22	./.:0	0/0:6	0/0:20	0/0:12	0/1:25	./.:0	0/1:28	0/1:22	./.:0	0/1:36	./.:0	./.:0	0/0:8	0/0:21	./.:0	0/1:30	1/1:13	0/0:13	0/1:60	0/0:59	1/1:17	0/0:21	0/0:46	0/0:11	0/0:11	./.:0	0/0:22	0/0:16	0/0:17	0/0:26	0/1:48	0/0:35	./.:0	0/0:28	0/0:19	./.:0	0/0:36	./.:0	1/1:22	0/1:25	1/1:23	0/0:22	0/0:43	0/1:31	1/1:12	1/1:14	0/0:34	0/1:28	1/1:11	./.:3	1/1:17	0/0:18	0/1:15	0/1:37	1/1:6	./.:0	0/1:33	./.:0	0/0:35	0/1:29	0/1:23	./.:0	0/0:33	0/0:18	1/1:27	0/1:34
un	87912	1491	T	C	.	PASS	.	GT:DP	0/0:13	0/0:5	0/0:5	0/0:16	0/0:9	0/0:9	0/0:7	./.:4	0/1:7	0/0:11	0/1:8	0/0:12	0/0:6	0/0:8	0/0:11	0/0:14	0/1:9	0/1:25	0/1:9	0/0:7	0/0:5	0/0:7	1/1:8	0/0:15	0/0:9	0/1:16	0/1:10	0/1:5	0/0:8	0/0:14	./.:0	0/1:11	0/1:14	0/0:7	0/0:19	0/0:6	0/0:11	0/0:15	./.:0	0/0:11	0/1:7	0/1:26	0/0:17	0/1:17	0/1:20	0/0:18	1/1:17	1/1:5	1/1:10	0/0:12	0/0:15	0/1:13	0/0:12	0/1:22	0/1:16	0/0:11	0/1:18	./.:0	0/0:11	./.:4	./.:3	0/1:17	0/0:19	0/1:19	0/0:7	0/0:9	./.:0	0/1:13	0/0:31	0/1:13	0/1:24	0/1:19	0/1:9	0/0:30	0/1:23	1/1:30	0/1:21	0/0:10	0/0:7	0/1:14	0/1:18	0/0:13	0/1:13	0/0:13	0/1:7	1/1:9	0/0:10	1/1:13	1/1:16	0/0:16	0/1:15	0/1:14	./.:4	0/1:9	1/1:9	0/1:11	1/1:6	./.:0	0/0:8	0/1:10	0/0:12	0/1:10	0/1:6	0/1:11	0/0:9	0/0:5	0/1:11	0/0:5	0/0:8	0/0:10	0/0:17	0/0:7	0/1:5	0/0:9	0/1:26	1/1:18	0/0:17	0/1:15	0/0:13	0/0:14	1/1:19	0/0:5	0/1:20	0/1:17	0/1:15	0/0:15	0/0:16	0/1:16	0/1:24	1/1:15	1/1:22	0/0:11	0/0:16	0/1:11	1/1:13	1/1:5	1/1:9	0/0:10	1/1:6	0/1:10	./.:4	0/0:5	./.:4	0/1:6	./.:3	0/0:7	0/1:12	0/1:7	0/1:6	0/1:9	./.:0	0/1:7	1/1:11	1/1:11	0/1:11	0/0:9	0/1:8	0/0:6	0/1:17	0/0:6	0/0:5	0/1:14
un	87971	1492	T	G	.	PASS	.	GT:DP	0/0:21	0/0:8	0/0:14	0/0:18	0/1:12	0/0:9	./.:4	0/0:6	0/0:11	0/0:26	0/1:9	0/0:13	0/0:12	0/0:7	0/0:14	0/0:18	0/1:10	0/0:35	0/0:15	0/0:10	0/0:6	./.:0	0/0:8	0/0:16	0/0:6	0/0:5	0/0:21	0/0:10	0/0:15	0/0:19	1/1:5	0/0:15	0/0:28	0/0:8	0/0:24	0/0:12	0/0:19	0/0:26	./.:0	0/1:18	0/0:5	0/0:24	0/0:21	0/1:14	0/0:19	0/1:22	0/0:24	./.:0	0/1:17	0/0:27	0/1:30	0/1:6	1/1:16	0/0:18	0/0:28	0/0:22	0/1:21	0/0:11	0/0:18	1/1:7	0/0:15	0/0:20	0/0:27	0/1:32	1/1:6	0/0:13	0/1:10	0/0:13	0/0:33	0/0:14	0/0:18	0/0:16	0/0:21	0/0:13	0/1:29	1/1:23	0/0:22	0/0:15	0/0:16	0/1:11	0/0:11	0/0:32	0/0:22	0/1:12	0/0:12	1/1:11	0/0:11	0/0:6	0/0:12	0/0:13	0/0:13	0/1:19	./.:0	0/0:7	1/1:9	0/0:10	./.:0	./.:0	0/0:8	0/0:6	./.:0	0/0:9	0/0:6	0/0:5	0/0:21	0/1:6	0/0:7	0/0:19	1/1:5	0/0:14	0/0:5	0/0:16	0/0:13	0/0:17	0/1:15	0/0:7	0/0:26	0/0:9	0/0:30	0/1:8	0/1:14	0/0:13	0/0:21	0/0:10	0/0:12	0/0:13	0/0:25	0/0:7	0/0:21	0/0:14	0/1:22	0/0:8	0/0:10	0/0:7	0/0:13	./.:4	./.:0	0/0:8	0/0:10	./.:0	./.:0	0/0:17	0/0:7	0/0:12	./.:3	0/0:7	./.:3	./.:0	./.:0	0/0:11	./.:3	0/0:8	0/1:13	0/1:6	./.:4	0/0:9	0/0:9	./.:0	0/0:7	1/1:7	0/0:5	0/1:16
un	88266	1497	CCAT	CCAG,CCGT,CAAT,TCAT	.	PASS	.	GT:DP	0/0:38	0/0:53	0/0:63	0/0:38	0/0:49	0/0:13	0/0:45	0/0:31	0/0:36	0/0:29	0/0:22	0/1:55	0/2:63	0/1:31	0/0:34	0/0:138	0/1:36	0/0:103	0/0:49	1/1:34	0/0:36	0/0:46	0/0:21	0/0:38	0/0:86	0/0:54	0/0:60	0/0:28	1/1:68	0/0:24	./.:0	0/0:22	0/0:9	0/0:15	0/1:14	0/0:12	0/1:20	0/1:37	0/0:18	./.:0	1/1:11	./.:0	0/0:6	0/0:29	0/0:38	0/0:10	0/3:26	./.:0	1/1:10	0/0:42	0/0:44	0/1:13	0/0:20	0/0:30	0/0:6	0/0:19	0/1:49	./.:0	0/0:22	0/0:11	0/0:15	0/0:28	0/0:15	0/0:16	1/1:16	0/0:8	0/1:7	0/0:10	0/0:18	0/0:5	1/2:52	0/0:14	0/0:30	0/0:28	0/0:39	0/0:27	0/1:16	0/0:7	0/0:70	0/0:35	0/0:16	0/0:29	0/0:27	0/0:32	0/0:33	4/4:29	0/0:42	0/0:40	0/0:7	0/0:21	0/0:29	1/1:39	./.:4	0/0:31	0/0:40	0/0:25	./.:0	./.:0	0/1:55	0/2:39	0/0:8	0/1:35	0/1:18	0/0:51	2/2:41	0/0:25	0/0:21	0/0:68	0/1:48	0/1:88	0/0:73	0/1:73	0/0:38	0/1:25	1/1:90	0/0:28	0/0:47	0/0:39	0/0:103	0/1:38	0/1:36	0/1:26	0/1:121	0/0:28	0/0:16	0/1:52	0/0:87	0/0:18	0/0:55	0/0:42	0/0:67	0/2:27	0/0:41	0/1:52	3/3:32	0/1:11	0/0:18	0/0:27	0/0:24	0/0:25	0/0:9	0/1:45	0/0:17	0/1:29	0/1:22	0/0:13	0/0:6	0/0:28	0/0:6	1/1:24	0/0:20	0/0:32	0/0:20	0/0:21	0/1:32	1/1:13	0/0:32	0/0:24	0/2:39	0/0:63	0/0:31	0/0:24
un	89151	1512	CA	AA,CT	.	PASS	.	GT:DP	0/0:26	0/0:19	./.:0	0/1:68	1/1:17	0/0:26	0/0:29	0/0:11	0/0:16	0/0:30	0/0:23	./.:0	./.:0	0/0:48	0/0:17	./.:0	0/0:28	0/0:90	2/2:19	0/0:15	0/0:37	0/0:40	0/0:34	0/0:25	0/0:37	0/0:35	0/0:53	0/0:28	0/0:21	0/0:30	0/0:10	./.:0	0/0:54	0/0:20	0/0:16	0/0:46	0/0:26	0/1:49	0/0:12	0/0:54	0/1:32	0/0:22	1/2:36	0/0:41	0/0:78	0/0:50	1/2:40	0/0:17	0/0:15	0/1:55	0/0:19	0/0:11	0/1:51	0/1:62	0/0:16	1/1:32	0/0:51	0/0:12	0/1:50	0/1:21	0/0:10	0/1:30	1/2:53	0/0:50	0/1:38	0/0:16	0/0:27	0/0:23	1/1:48	0/1:53	0/0:63	0/0:69	0/0:42	0/1:62	0/0:50	0/0:19	0/0:48	0/0:24	./.:0	2/2:25	0/0:60	0/0:92	0/0:53	0/0:49	0/0:14	1/1:15	0/2:62	0/1:52	1/1:36	2/2:32	0/0:37	0/0:31	0/1:24	0/0:22	0/2:64	0/2:52	0/0:26	0/2:31	0/0:23	0/1:35	0/0:38	0/0:16	0/1:28	0/0:33	0/0:51	0/0:35	./.:0	0/1:39	0/0:23	0/0:31	0/0:53	0/0:23	0/0:34	0/0:33	0/0:48	0/0:34	0/0:31	0/0:51	0/0:19	0/0:14	0/0:21	0/0:45	0/1:64	0/0:27	0/0:59	0/0:44	0/2:84	0/0:34	0/0:33	0/0:29	0/0:90	0/0:49	0/0:32	0/0:27	0/1:44	1/1:33	0/0:29	0/0:18	0/0:19	0/0:24	0/0:12	0/0:41	0/0:23	0/0:33	0/1:33	0/0:32	0/0:36	0/0:16	2/2:8	0/1:49	./.:4	0/0:30	0/0:14	0/0:13	0/0:25	0/0:71	0/1:43	0/0:26	0/0:44	0/2:54	1/1:28	0/0:47
un	89387	1516	T	A	.	PASS	.	GT:DP	0/0:21	0/0:15	0/0:11	0/0:30	0/1:15	0/0:20	0/1:28	0/0:9	0/0:11	0/0:25	0/0:17	0/0:20	0/1:20	0/0:32	0/0:9	0/0:26	0/0:7	0/0:34	0/0:35	0/0:20	0/0:25	0/0:22	0/0:12	0/0:27	0/0:15	0/0:27	0/0:50	0/0:7	0/0:23	1/1:32	0/0:6	0/0:21	0/0:27	0/0:15	0/0:31	0/0:15	0/0:34	0/0:35	0/1:10	0/0:35	0/0:14	0/0:31	0/0:12	0/0:28	0/0:39	0/0:30	0/0:19	0/0:8	0/0:16	0/0:38	0/0:27	0/0:12	0/1:32	0/0:30	0/1:35	0/1:16	0/1:35	0/1:7	0/0:22	0/0:12	1/1:10	0/1:33	0/1:43	0/1:39	0/1:25	0/0:13	0/0:6	0/0:26	0/0:45	0/0:30	0/0:47	0/0:32	0/0:23	0/0:53	0/0:41	0/0:43	0/1:32	0/0:18	0/0:34	0/0:18	0/0:24	0/0:40	0/0:37	0/0:22	0/1:14	0/0:22	0/0:23	0/0:22	0/1:17	0/1:28	0/0:17	0/0:22	0/1:12	0/0:22	0/0:25	0/0:26	0/0:6	0/1:13	0/1:22	0/0:11	0/0:22	0/0:16	0/0:13	0/0:17	0/0:34	0/0:19	0/0:17	0/0:22	0/1:18	0/0:31	0/0:35	0/0:18	0/0:27	0/0:11	0/0:47	0/1:37	0/1:29	0/0:27	0/0:37	0/0:28	0/0:26	0/0:23	0/0:37	0/0:31	0/0:21	0/0:29	0/0:42	0/0:21	0/0:33	0/0:26	0/0:57	0/0:13	0/0:34	0/1:20	0/0:22	0/0:13	0/0:19	0/1:28	0/0:14	0/0:23	./.:4	0/0:21	0/0:17	0/0:10	0/1:22	0/0:13	0/0:7	0/0:15	0/0:7	0/0:16	0/0:5	0/0:8	0/0:13	0/0:14	0/0:23	0/0:19	0/1:24	0/0:12	0/1:19	0/0:11	0/0:11	0/0:31
un	89564	1519	TGAAT	TAAAT,TGATA,CGAAT,TGGAT	.	PASS	.	GT:DP	0/0:42	0/1:25	0/3:26	0/0:29	0/1:28	0/1:21	0/0:26	0/0:13	0/0:21	0/1:32	0/0:26	0/0:36	0/1:30	1/4:26	0/1:28	0/0:46	0/1:33	0/0:30	0/0:32	0/0:21	0/0:32	0/0:26	0/0:18	1/1:26	0/0:21	0/1:24	0/0:34	0/1:23	0/1:30	0/2:24	0/0:29	0/0:30	0/0:47	0/0:18	0/0:26	0/1:32	0/1:31	0/0:14	0/1:16	0/0:20	0/0:11	0/0:36	0/1:19	0/0:35	0/0:40	0/1:30	1/1:24	0/0:22	0/1:30	1/1:27	0/3:39	0/1:25	0/1:27	1/1:31	0/0:21	0/1:30	1/1:27	0/1:18	1/1:24	0/1:22	0/1:16	0/1:30	0/1:23	0/2:37	0/1:25	0/0:10	0/2:15	0/3:15	0/4:42	0/0:40	0/0:36	0/2:33	0/0:23	0/0:37	0/0:45	0/0:29	0/0:22	0/0:18	0/0:31	0/1:41	0/0:45	0/4:63	0/0:27	0/1:43	1/1:29	1/1:23	0/1:38	0/0:42	0/1:28	0/1:33	0/0:31	0/0:36	0/1:18	0/1:27	0/1:31	0/1:32	1/1:15	0/0:17	0/0:14	0/1:19	1/1:30	0/1:17	0/0:20	0/3:24	0/1:29	0/0:25	0/0:23	0/0:20	0/0:22	0/1:29	0/0:41	0/1:35	0/0:14	0/1:27	0/0:44	0/0:58	0/1:51	0/0:31	0/0:40	0/0:26	0/1:35	0/1:31	0/1:57	0/1:37	0/0:42	0/0:38	0/1:58	0/1:20	0/0:44	0/1:28	0/1:50	0/0:27	0/1:39	0/1:27	0/1:28	0/0:23	1/1:16	0/1:28	0/1:28	0/1:31	0/0:11	0/1:20	1/1:19	0/0:21	0/0:23	0/1:19	0/0:36	0/1:18	0/1:14	0/1:35	0/1:14	0/1:15	0/0:27	0/1:32	0/0:31	1/1:13	0/0:14	0/2:15	1/1:29	0/1:24	0/1:28	1/1:19
un	90154	1529	ATGGG	ACGGG,ATCGG,ACGGA,CTGGG,ATGAG	.	PASS	.	GT:DP	1/1:13	./.:4	0/1:11	0/3:5	./.:0	./.:0	./.:0	2/3:6	./.:4	1/1:7	0/3:7	0/5:10	0/1:12	1/3:7	2/4:14	1/1:18	0/0:7	./.:0	0/0:11	0/0:7	3/3:9	0/3:14	0/1:7	1/1:12	1/1:8	./.:0	2/2:9	./.:0	0/0:14	0/3:15	0/0:11	1/1:8	0/0:18	1/1:8	1/2:12	0/1:9	0/0:8	0/0:11	1/2:12	0/1:12	2/4:11	0/1:10	0/1:9	0/2:8	2/2:7	0/0:22	0/4:11	./.:0	0/3:11	./.:0	0/0:18	./.:0	2/4:13	0/0:24	1/3:12	0/5:9	0/3:18	./.:0	1/1:10	0/1:14	0/0:5	0/1:17	0/0:12	0/0:15	1/4:9	./.:4	./.:4	2/2:9	0/0:17	0/0:11	0/0:12	2/4:18	0/3:13	0/1:31	0/2:18	1/4:16	0/0:5	1/2:7	0/1:23	0/1:6	0/3:9	1/1:14	0/1:14	3/3:9	0/0:7	0/1:10	0/5:6	0/2:9	0/0:5	1/1:11	0/1:5	0/1:11	./.:0	0/5:21	0/0:10	2/3:5	./.:0	./.:4	0/1:9	0/2:6	./.:0	./.:0	0/5:8	./.:0	0/3:8	1/2:9	./.:4	./.:0	1/1:11	0/2:18	0/4:9	0/4:11	./.:0	./.:0	4/4:13	0/0:14	0/0:5	1/3:11	1/4:17	0/2:8	1/2:9	0/1:11	./.:0	1/1:12	0/1:11	1/2:10	5/5:5	0/2:15	4/4:16	0/1:9	0/0:18	0/0:6	0/1:14	0/0:16	0/0:14	./.:0	./.:0	1/2:12	2/2:9	1/3:6	./.:0	3/3:5	1/2:5	0/1:5	0/0:5	./.:0	./.:0	./.:0	./.:3	1/2:11	./.:0	./.:4	1/3:7	2/2:5	0/0:6	0/0:13	3/3:6	0/0:6	0/0:8	3/3:8	0/0:8	0/0:15
un	91098	1545	GAAC	AAAC,GAGC,GAAT,GGGC	.	PASS	.	GT:DP	1/2:32	0/2:23	1/2:23	0/2:31	1/2:17	0/2:19	0/0:24	2/2:14	0/2:18	0/0:9	0/0:24	1/2:38	0/2:35	1/1:36	0/2:22	2/2:39	0/1:29	2/2:47	0/2:25	0/0:17	1/2:21	0/2:32	1/2:29	1/1:43	2/2:27	0/1:20	0/1:31	1/2:27	1/2:36	1/2:23	2/2:13	0/1:20	1/2:24	1/2:6	2/2:23	1/1:23	0/0:39	1/2:39	0/0:7	0/0:35	0/1:15	0/2:50	0/1:19	0/1:25	1/2:46	1/1:25	1/1:29	0/1:9	0/1:28	0/1:44	0/1:45	0/1:15	0/1:27	0/1:41	0/1:37	0/0:27	0/1:31	0/0:8	0/1:36	0/1:17	0/2:16	0/1:23	0/1:34	1/1:41	0/1:16	2/2:14	2/2:12	2/4:29	1/1:35	2/2:22	1/1:47	0/2:30	2/2:15	2/2:53	0/0:35	0/2:41	0/2:29	0/0:23	0/0:51	0/0:35	1/1:32	0/0:59	0/1:35	1/1:31	0/1:19	1/1:28	0/1:33	1/2:36	0/1:19	0/0:41	1/1:31	0/2:35	0/1:17	0/1:33	0/1:22	./.:0	0/1:14	0/2:18	0/1:14	0/0:20	0/0:27	0/0:16	1/2:21	0/1:20	1/2:27	2/2:16	0/2:25	0/1:35	0/2:15	0/0:41	0/0:26	0/1:27	0/2:21	0/1:21	0/0:64	0/2:46	1/2:40	2/3:40	0/1:47	1/2:27	0/1:20	0/2:38	0/1:51	./.:0	0/2:19	1/2:45	0/2:49	1/2:19	0/1:51	0/1:22	1/2:44	2/2:17	0/0:42	1/2:28	1/1:35	1/2:20	0/1:30	0/1:27	0/1:21	0/2:15	1/1:17	0/1:19	0/1:26	0/2:11	1/2:18	1/1:17	0/0:13	0/0:18	0/1:7	0/1:38	0/1:11	0/1:17	2/2:21	1/1:20	2/2:22	0/1:24	1/1:20	0/2:17	1/1:14	1/2:18	0/1:25	1/1:17
un	91511	1552	GAACG	AAACG,GAATG,AAGCG,GCACG,GAACA	.	PASS	.	GT:DP	0/0:45	0/0:35	0/0:36	0/0:45	0/0:26	0/1:22	0/0:36	0/0:22	1/1:17	0/0:17	0/1:38	0/0:33	0/0:42	0/0:32	0/0:37	0/0:20	0/0:17	0/0:57	0/0:39	0/0:19	0/0:36	0/2:28	0/0:23	0/0:26	0/1:32	0/1:28	0/1:44	0/2:28	0/0:25	0/1:34	0/0:15	1/2:30	0/2:45	0/2:34	0/0:28	0/0:30	0/0:46	0/0:38	0/0:21	0/0:39	0/0:24	0/0:60	0/0:29	0/0:40	0/0:62	0/0:36	0/2:43	0/0:16	0/0:12	0/0:51	0/0:52	0/0:22	0/0:24	0/0:40	0/2:28	0/0:37	0/0:53	0/2:11	0/2:40	0/0:27	0/0:20	0/2:33	0/0:47	0/0:42	0/0:30	0/0:14	1/1:6	0/2:33	0/0:50	0/2:42	0/3:56	0/0:16	1/2:32	0/0:50	0/0:67	0/2:49	0/1:27	0/0:18	0/1:58	0/0:29	0/0:22	0/0:58	0/0:31	0/0:51	0/1:32	0/0:32	0/0:45	1/2:27	0/0:33	0/0:39	0/0:30	0/0:50	0/0:26	1/1:21	0/0:30	0/0:37	0/1:21	0/1:21	0/0:23	0/1:24	0/0:31	0/0:23	0/0:33	0/0:24	0/2:43	0/3:22	0/0:32	0/1:31	0/3:21	0/0:21	0/0:46	0/1:32	0/0:29	0/1:26	0/0:39	0/1:52	0/4:53	0/0:20	0/0:53	0/0:31	0/0:38	1/5:35	0/0:52	0/0:45	0/0:14	0/0:42	0/0:64	0/0:43	./.:0	0/2:31	0/0:62	0/1:34	0/0:58	0/0:46	0/0:37	0/0:21	0/0:21	0/0:31	0/0:23	0/0:35	0/0:21	0/0:25	0/0:16	0/0:18	0/0:23	0/0:18	0/0:20	0/0:24	4/4:8	0/0:32	0/0:17	0/0:37	2/2:34	0/3:20	0/0:32	0/0:41	2/4:34	0/0:27	0/0:27	0/0:30	0/0:31	0/0:38
un	91983	1560	TCCCG	CCCCG,TCCCA,CCCCA,CCACG,CCCAG,CGCCA	.	PASS	.	GT:DP	0/1:29	0/2:22	0/1:22	1/2:36	0/1:26	0/1:19	0/5:29	1/6:22	1/1:17	1/2:41	1/1:35	1/1:23	0/1:27	0/2:30	1/2:30	1/1:43	0/2:14	0/1:47	1/1:34	1/2:25	0/0:10	1/2:25	0/1:23	0/1:28	1/1:21	0/0:30	0/1:29	1/1:27	0/0:28	0/3:23	1/1:20	0/2:16	0/1:26	0/3:15	1/1:32	0/1:21	0/0:28	0/1:32	0/1:17	0/1:28	0/2:13	0/3:42	0/0:17	2/2:12	0/0:39	0/0:27	0/1:36	0/1:13	0/0:18	0/0:25	1/2:32	0/2:9	0/0:28	0/1:38	0/1:26	0/0:21	0/1:35	0/2:7	0/0:31	0/1:18	0/1:13	0/0:13	0/0:28	0/0:36	0/2:25	0/1:11	1/1:11	0/1:21	0/1:34	0/1:23	0/1:32	1/4:34	0/1:21	0/1:49	1/2:32	0/1:29	1/1:28	0/2:25	0/2:55	0/0:23	0/0:14	0/0:48	0/1:34	0/0:30	1/2:10	0/2:24	0/1:40	1/2:34	0/0:23	0/0:34	2/2:14	1/1:33	0/1:14	0/0:18	0/0:28	0/1:24	0/0:10	1/3:11	0/0:17	0/0:12	0/0:21	0/2:14	0/1:20	0/1:22	0/1:32	0/0:18	0/3:29	0/0:28	1/1:16	0/1:26	0/1:25	0/1:42	1/2:18	1/2:19	0/1:43	0/1:50	0/1:28	0/1:32	0/2:34	0/1:32	0/0:29	0/0:22	0/1:43	0/2:36	1/1:16	0/1:27	0/1:38	1/1:36	0/0:51	0/2:28	0/1:45	0/0:20	1/1:28	0/1:32	0/0:31	1/2:14	0/0:13	0/1:25	1/2:22	0/3:17	0/0:18	0/1:20	0/1:13	0/2:7	0/1:15	0/0:15	0/1:15	1/1:20	0/2:10	0/1:27	0/0:9	0/2:19	1/1:19	1/2:19	0/3:26	0/0:22	1/2:19	0/1:16	0/0:13	0/1:23	0/0:25	1/2:27
un	92278	1565	CT	CG,TT	.	PASS	.	GT:DP	0/0:36	0/0:26	0/0:17	0/0:28	0/0:19	0/1:19	0/0:24	0/0:12	0/0:14	0/1:20	0/0:20	0/1:17	0/0:23	0/0:23	0/0:28	0/0:44	0/0:22	0/0:37	0/0:25	0/0:14	0/0:16	0/0:19	0/0:26	0/1:20	0/0:18	0/0:32	0/0:28	0/1:12	0/0:19	0/1:13	0/0:5	0/1:20	0/0:31	0/0:9	0/0:17	0/0:23	0/0:25	0/0:21	0/0:12	0/1:21	0/1:16	0/0:35	0/0:16	0/0:17	0/0:45	0/1:17	0/1:21	0/0:14	0/0:21	0/0:25	0/0:31	0/0:14	0/0:15	0/1:44	0/0:23	0/0:26	0/0:34	0/0:11	0/0:22	0/0:12	0/1:17	0/0:23	0/0:35	0/0:33	0/1:31	1/1:14	1/1:11	0/1:23	0/1:32	1/1:18	1/2:33	1/1:23	1/1:31	0/1:45	0/1:40	0/1:23	0/0:30	0/0:19	0/0:39	0/0:26	0/0:26	0/0:40	0/0:23	0/0:24	0/0:21	0/0:18	0/0:24	0/0:15	0/0:17	0/1:13	0/0:27	0/0:24	0/1:18	0/0:26	0/0:23	0/0:18	0/0:16	0/0:5	0/0:24	0/0:14	0/0:11	0/0:23	0/0:16	0/0:13	0/0:30	0/1:10	0/0:11	0/0:26	0/1:7	0/0:27	0/0:15	0/0:17	0/0:22	0/0:16	0/0:22	0/0:36	0/1:24	0/0:7	0/0:25	0/0:17	0/0:21	0/0:10	0/0:26	0/1:27	0/1:17	0/0:26	0/0:29	0/0:18	0/1:39	0/0:12	0/2:51	0/1:17	0/0:30	0/1:19	0/1:18	0/0:11	0/0:13	0/0:21	0/0:18	0/0:6	0/0:10	0/0:18	0/0:16	./.:0	0/1:14	1/1:8	0/0:8	0/0:13	0/0:7	0/0:22	./.:0	0/0:14	0/0:16	0/0:13	0/0:25	0/0:17	0/0:19	1/1:11	0/0:16	0/0:21	0/1:10	0/1:22
un	92927	1576	TTG	CTG,CGG,TTT,CTT,TGG	.	PASS	.	GT:DP	0/0:14	0/0:15	0/1:23	0/3:20	1/1:23	./.:0	1/2:22	3/3:11	1/1:13	./.:0	./.:0	0/1:25	0/0:16	0/1:23	2/2:10	0/0:13	0/0:6	0/0:44	0/0:12	1/3:16	./.:0	1/3:24	./.:0	0/3:32	1/3:25	./.:0	0/1:30	./.:0	./.:0	0/1:19	0/0:12	0/0:9	1/3:40	1/4:21	1/3:22	0/1:21	1/1:32	2/2:20	1/4:9	0/2:37	./.:0	3/3:49	./.:0	0/3:30	0/2:44	1/2:39	./.:0	1/1:15	0/3:31	1/1:33	2/2:45	1/3:11	0/0:11	0/2:26	./.:0	1/1:24	0/0:24	1/1:9	1/2:33	0/0:33	1/1:5	./.:3	1/5:34	0/1:41	2/2:14	./.:0	./.:0	./.:0	./.:0	./.:0	./.:0	./.:0	./.:0	./.:0	./.:0	./.:0	./.:0	./.:0	0/3:47	1/1:28	1/1:31	0/1:43	0/4:26	0/2:28	./.:0	./.:0	0/0:10	0/0:7	0/3:17	./.:0	0/0:24	1/1:35	./.:0	1/1:21	0/0:20	1/1:15	./.:0	0/3:9	0/1:17	0/1:10	./.:0	0/0:21	./.:0	1/3:9	1/2:31	0/2:19	0/2:23	0/0:13	1/1:18	0/4:37	0/1:28	./.:0	1/2:18	./.:0	0/2:41	0/1:37	1/3:30	0/1:23	./.:0	0/0:12	1/3:17	1/1:19	0/2:39	./.:0	1/1:33	0/3:21	1/2:37	1/3:14	0/2:31	1/3:30	0/1:36	0/0:18	0/1:36	1/2:43	0/2:20	0/0:5	1/1:17	0/0:23	0/0:6	./.:0	0/0:7	2/2:8	0/2:20	1/1:7	1/1:9	1/1:10	0/2:14	0/0:15	0/0:7	0/2:19	2/2:8	./.:0	2/2:10	1/1:20	0/1:16	2/2:13	1/2:19	0/0:12	1/2:21	./.:0	0/1:12	1/4:34
un	93281	1582	T	C	.	PASS	.	GT:DP	0/0:28	0/0:20	0/0:14	0/0:23	0/0:12	0/0:12	0/1:17	0/0:7	0/0:14	0/0:18	0/0:16	0/0:12	0/0:12	0/0:22	0/1:12	0/0:29	0/0:12	0/0:26	0/0:13	0/0:13	0/0:7	0/0:20	0/0:7	0/0:24	0/0:16	0/0:22	0/0:24	0/0:15	0/0:16	0/0:9	./.:0	./.:0	./.:0	./.:0	./.:0	./.:3	0/0:10	./.:0	./.:0	./.:0	./.:0	./.:0	./.:0	./.:0	./.:0	./.:0	./.:0	./.:0	./.:0	./.:0	./.:0	./.:0	./.:0	./.:0	./.:0	./.:0	./.:0	./.:0	./.:0	./.:0	./.:0	./.:0	./.:0	./.:0	./.:0	./.:0	./.:0	0/0:7	0/0:17	0/0:7	0/0:7	./.:0	0/0:11	0/0:17	0/0:16	0/0:7	0/0:5	0/0:5	0/1:39	0/0:12	0/0:28	0/0:20	0/1:24	0/0:17	0/0:11	0/0:20	0/0:17	0/0:22	0/0:16	0/0:26	0/0:19	0/1:33	0/0:8	0/1:26	0/0:13	0/0:18	0/0:11	0/0:11	0/0:8	./.:4	0/0:13	0/0:8	0/0:11	0/0:9	0/0:24	0/0:12	0/0:14	0/0:18	0/0:7	0/0:25	0/0:20	0/0:17	0/0:9	0/0:11	0/1:38	0/0:34	0/0:16	0/0:17	0/0:23	0/1:16	0/0:23	0/0:21	0/1:32	0/0:19	0/0:13	0/1:22	0/0:32	0/0:16	0/0:40	0/0:22	0/0:32	0/0:16	0/0:38	0/0:16	0/0:15	0/0:12	0/0:10	0/0:22	0/0:7	0/0:9	./.:0	0/1:14	./.:4	0/0:5	./.:0	0/0:11	0/0:7	0/0:9	./.:4	0/0:19	./.:0	0/0:7	0/0:20	0/0:11	0/1:21	0/0:24	0/0:12	0/0:10	0/0:13	0/0:11	0/1:6	0/0:5
un	93340	1583	GAT	TAT,GAA,TCT	.	PASS	.	GT:DP	0/0:38	0/1:17	1/1:13	0/1:27	0/2:21	0/0:15	0/0:29	0/0:11	0/1:19	0/0:38	0/1:21	0/0:20	0/1:29	0/0:34	0/1:25	0/0:35	0/2:19	0/1:50	0/1:28	0/0:33	0/0:34	0/1:31	0/1:18	0/1:38	1/1:27	0/0:31	0/1:42	0/1:13	0/1:24	0/0:38	0/0:17	1/3:25	0/1:33	0/0:16	0/0:29	0/0:32	1/1:33	0/1:34	0/0:17	0/0:35	0/0:24	0/0:39	0/1:22	0/0:28	0/0:56	0/0:29	0/0:29	0/0:20	1/1:36	0/0:38	0/0:32	0/0:12	0/0:27	0/0:51	0/0:29	0/0:25	0/0:32	0/0:17	0/1:22	0/0:28	0/1:13	0/0:24	0/0:50	0/0:66	0/0:19	0/0:8	0/0:11	0/0:22	0/0:58	0/0:35	0/0:40	0/1:41	0/0:34	0/0:49	0/0:41	0/0:41	0/0:36	0/0:20	0/0:60	0/0:43	0/0:33	0/0:52	0/0:26	0/0:46	0/0:28	0/0:31	0/0:33	0/0:30	0/0:33	0/0:36	0/0:19	0/0:37	0/0:5	0/0:31	0/0:37	0/0:32	0/0:11	0/0:18	0/1:18	0/0:13	0/0:26	0/0:19	0/0:29	0/1:19	0/0:36	0/0:19	0/1:29	0/0:24	0/1:14	0/1:38	0/0:37	0/1:27	1/1:14	0/0:19	0/0:58	0/1:51	0/0:38	0/1:28	0/1:54	0/0:30	0/0:38	0/1:30	0/1:42	0/0:36	1/1:29	0/0:38	0/1:46	0/1:26	0/1:43	0/0:33	0/0:63	0/0:21	0/0:48	0/1:30	0/0:26	0/0:21	0/0:18	0/0:29	0/0:22	0/1:20	0/0:13	0/0:23	0/0:23	0/0:14	0/0:20	0/1:19	0/0:10	0/0:20	0/0:10	0/0:26	0/0:15	1/1:18	0/0:25	0/0:21	0/0:32	0/0:27	0/0:13	0/0:16	0/0:24	0/0:24	0/0:18	0/0:19
un	93517	1586	TTGATTAA	TTGATTGA,TTGAGTAA,TTGATTAG,TTGATGGA,TTGATTGG,CTGATTAA,TTAATTAA,TCGATTAA,TTGATGAA,TTGTTTAA	.	PASS	.	GT:DP	0/0:32	0/0:25	1/1:33	0/0:27	0/1:24	1/2:30	0/1:40	0/0:35	1/4:30	0/1:56	0/0:39	0/0:38	0/0:47	0/0:11	0/0:33	0/0:26	0/0:16	0/1:67	0/1:49	1/1:10	2/7:28	0/0:35	0/0:17	0/0:36	0/2:34	4/4:19	0/0:43	0/0:22	0/1:51	0/0:27	0/0:23	0/0:27	0/6:57	5/5:8	0/2:31	2/2:9	0/5:27	0/0:43	0/0:15	0/2:32	0/1:17	./.:0	0/0:32	0/0:23	0/0:50	0/0:38	0/0:14	0/1:18	1/5:49	0/0:23	6/6:18	0/0:6	0/1:13	0/0:27	0/0:34	0/0:31	0/2:54	0/9:5	0/0:34	0/1:16	0/4:13	0/0:30	0/0:30	0/0:38	3/10:18	0/0:26	0/0:7	0/0:28	0/0:40	0/0:19	1/3:53	0/0:24	0/0:28	0/0:46	0/0:36	0/1:28	0/0:27	0/0:15	0/0:27	0/1:29	0/1:36	0/4:64	0/0:37	0/0:13	0/0:22	0/0:37	1/2:38	0/0:13	0/1:33	2/2:27	0/0:24	0/0:33	0/0:8	0/0:27	0/0:30	0/0:33	0/0:7	0/0:15	0/0:15	0/0:16	0/1:21	0/0:17	0/0:6	1/1:15	0/0:26	0/0:22	0/1:55	0/0:43	0/8:23	0/0:60	0/0:51	0/0:33	0/0:31	0/7:28	0/0:17	1/1:55	0/0:26	0/0:19	0/0:50	0/0:26	1/5:38	0/1:24	0/0:50	1/1:53	0/0:27	0/0:27	0/0:52	0/0:32	0/1:45	3/3:21	0/0:48	0/1:32	1/3:38	0/0:16	0/3:42	0/0:15	0/0:20	3/3:20	0/0:18	0/1:25	0/0:13	0/0:13	0/1:32	0/0:14	0/0:14	0/0:8	./.:4	0/1:19	0/2:16	1/1:15	0/0:12	0/0:21	0/0:15	0/0:16	0/0:24	1/1:15	0/1:28	0/0:10	0/1:28	0/0:28	2/2:15	0/2:34
un	94225	1598	CACAGAC	CACTGAC,CACAGTC,CATAGAC,CACAACT,CGCAGAC,TACAGAC	.	PASS	.	GT:DP	0/0:19	0/1:22	0/0:15	0/0:15	0/0:14	./.:0	0/0:10	0/0:9	0/0:11	0/1:11	0/1:11	0/0:19	0/0:15	0/3:9	0/0:10	0/0:13	0/0:17	0/0:21	0/0:21	0/1:6	0/0:11	0/0:9	0/0:9	0/0:15	0/0:20	0/0:6	0/0:11	0/0:11	0/0:8	0/0:11	./.:0	0/0:5	0/0:16	./.:0	0/0:7	./.:4	0/0:9	0/0:13	0/0:8	0/0:5	0/0:5	0/0:26	0/1:12	./.:4	0/0:16	1/1:14	2/2:20	0/0:8	0/0:7	0/0:18	0/0:7	0/0:7	0/0:9	0/0:28	0/0:8	0/0:17	0/0:16	./.:0	0/0:14	./.:3	1/6:5	0/0:10	0/0:8	0/0:15	0/0:9	0/0:8	0/0:7	0/0:7	0/0:9	0/0:7	1/1:16	./.:0	./.:0	0/0:34	0/0:21	0/0:7	0/0:16	0/4:9	1/1:15	0/0:18	0/0:8	0/0:27	0/0:10	0/2:22	0/0:10	0/0:10	0/0:12	0/0:13	0/0:6	0/0:6	0/0:14	0/0:10	0/5:9	0/0:16	2/2:9	0/0:9	./.:0	./.:3	0/0:19	0/0:15	./.:0	./.:4	0/0:6	0/0:11	0/0:7	0/0:12	./.:0	0/0:15	0/0:7	0/0:20	0/0:16	0/0:10	0/0:9	0/0:10	0/0:17	0/0:31	0/0:19	0/0:12	0/3:28	0/1:10	0/0:9	0/0:10	0/0:28	0/0:17	1/1:5	0/0:11	0/0:24	0/0:11	0/0:26	0/0:20	0/0:25	0/0:6	0/0:19	0/1:17	0/0:6	0/0:10	0/1:12	0/0:12	./.:0	0/0:6	./.:0	0/0:9	0/0:10	0/0:7	./.:0	0/0:5	0/0:5	0/0:9	./.:0	./.:0	./.:0	0/0:7	0/0:16	0/0:13	0/0:13	0/0:11	0/0:15	./.:0	0/1:19	0/1:10	0/0:7	0/0:16
un	94638	1605	CTG	CCG,TCG,CTA	.	PASS	.	GT:DP	0/0:21	0/0:13	0/0:7	0/0:9	./.:4	0/0:6	1/2:8	./.:0	./.:4	0/0:11	0/2:6	1/2:10	0/0:8	0/2:13	1/2:12	0/1:6	./.:3	0/2:18	0/0:11	0/0:6	0/0:8	0/1:16	0/1:11	1/1:13	0/0:9	0/0:14	0/1:5	./.:4	0/1:12	0/0:13	0/0:5	./.:3	0/1:15	0/0:7	0/0:5	0/0:11	0/0:13	0/0:14	1/1:10	1/2:14	0/1:6	0/0:20	0/0:11	0/0:12	0/0:37	0/1:12	0/0:18	./.:3	0/0:9	0/0:33	0/0:12	0/1:11	0/2:17	0/0:21	0/0:12	0/0:7	0/1:23	0/2:11	0/0:16	0/0:7	0/0:8	0/0:26	0/2:15	0/0:25	0/0:15	0/0:11	0/0:5	0/0:6	0/1:38	0/0:12	0/0:19	0/1:17	0/1:11	0/0:33	0/1:28	0/0:15	0/0:17	0/0:14	0/0:11	0/0:15	0/0:11	0/0:17	2/2:11	0/2:20	./.:0	0/0:6	0/0:7	0/2:12	0/2:6	0/0:10	0/0:8	0/2:5	./.:0	0/0:10	./.:0	0/0:8	./.:0	./.:0	1/1:7	./.:3	0/1:7	./.:4	0/0:7	./.:4	0/0:17	0/2:9	0/0:12	0/0:9	0/0:11	0/3:18	0/0:11	1/2:11	2/2:9	2/2:8	1/2:13	0/1:16	0/2:12	0/0:7	0/0:16	0/2:14	0/1:6	0/2:11	0/0:5	1/2:9	0/1:9	0/1:11	0/1:13	1/2:15	0/2:20	0/0:8	0/1:22	./.:4	1/1:13	0/0:15	0/2:5	./.:0	./.:0	0/0:6	0/0:5	./.:4	./.:0	0/0:8	./.:0	./.:4	./.:0	0/0:10	./.:0	./.:0	./.:4	./.:0	./.:4	1/2:9	0/3:6	0/0:5	0/0:6	0/0:6	0/1:12	0/0:8	0/0:9	0/0:8	0/1:7	0/0:13
un	94697	1606	GATGG	GATAG,GAGAG,GATGT,GCTGG,TATGG	.	PASS	.	GT:DP	0/0:18	0/0:11	0/0:11	0/1:13	0/0:7	0/0:7	0/0:21	./.:4	0/0:5	0/0:19	0/0:9	0/0:14	1/1:7	0/0:13	0/0:12	./.:0	0/0:14	0/0:23	0/0:12	0/0:5	0/0:7	0/0:9	0/1:11	0/0:7	0/0:14	0/0:9	0/0:12	0/0:13	0/0:10	0/0:24	0/0:8	0/0:13	0/0:11	0/1:14	0/0:11	1/3:21	0/0:37	0/0:26	0/0:11	0/0:20	0/0:11	0/1:26	0/0:9	0/0:12	0/0:34	0/0:24	0/0:23	0/0:7	0/0:21	0/0:21	0/0:21	0/0:8	0/1:13	0/0:38	0/0:17	0/0:22	0/0:24	./.:4	0/0:18	0/5:12	0/0:10	0/4:19	1/1:19	0/0:13	0/0:17	0/0:14	0/0:14	0/0:15	0/1:28	0/0:25	0/0:32	0/0:25	0/0:20	0/0:23	0/0:34	0/0:15	0/0:26	0/0:21	0/0:12	0/0:12	0/0:17	0/0:27	0/0:11	0/0:9	0/2:7	0/0:11	0/0:10	0/0:14	0/0:6	0/0:10	0/0:12	0/0:5	./.:4	0/0:8	0/0:18	0/0:11	./.:3	./.:3	0/0:6	./.:3	0/0:9	0/1:10	0/1:9	0/0:6	0/0:10	0/0:6	0/1:14	0/0:11	0/1:13	0/1:19	0/0:13	./.:4	0/0:8	./.:0	0/0:26	0/0:10	./.:0	0/0:12	0/0:15	0/0:5	0/0:7	./.:0	0/1:22	0/0:10	0/1:15	0/1:14	0/1:14	0/0:14	0/0:18	0/0:15	0/1:26	0/0:11	0/0:14	0/0:17	0/0:8	0/0:5	./.:3	0/1:6	0/0:8	0/0:5	./.:3	0/0:12	0/0:5	0/0:10	0/0:11	./.:0	0/0:5	0/0:7	./.:0	0/0:5	./.:0	0/0:5	0/0:8	0/0:5	0/0:19	./.:0	0/0:8	0/0:5	./.:0	0/1:6	0/0:10	0/0:15
un	94933	1610	CTG	CTT,TTG,CAG	.	PASS	.	GT:DP	0/0:24	0/2:28	0/0:8	0/0:15	0/0:14	0/0:8	0/0:11	0/1:10	0/0:7	0/0:20	0/1:24	0/0:14	0/0:13	0/1:22	0/0:15	0/0:15	1/2:16	0/0:31	0/1:20	0/0:12	0/0:9	0/0:21	0/0:9	0/1:17	0/2:12	1/1:23	0/0:14	0/0:12	0/1:19	0/0:15	./.:3	0/0:6	0/0:9	./.:4	0/0:7	0/0:11	0/1:20	0/2:21	0/0:8	0/0:15	0/1:10	0/0:24	0/0:12	0/2:6	0/0:34	0/0:13	0/1:19	0/0:9	0/2:15	0/0:18	0/0:17	1/1:15	0/0:18	0/2:16	0/0:14	0/0:13	0/0:20	1/1:8	0/0:15	0/1:9	0/0:11	0/0:13	0/0:12	1/1:25	0/2:5	0/0:9	0/0:7	0/0:8	0/0:18	0/0:8	0/2:17	0/0:10	0/0:8	0/0:31	0/1:27	1/2:22	0/0:7	0/2:13	0/0:14	1/1:18	0/0:20	0/0:31	0/0:12	0/2:19	0/1:21	0/0:13	0/0:11	0/3:18	0/1:17	0/2:10	0/0:13	0/1:30	0/0:7	0/1:21	0/1:23	0/0:17	./.:0	./.:0	1/1:14	./.:0	0/0:11	0/2:13	0/0:13	1/1:13	0/0:15	0/0:13	0/1:20	0/0:12	0/2:8	0/0:22	0/0:14	0/0:19	0/0:10	1/1:16	0/1:40	0/0:17	0/0:11	0/0:16	0/0:22	1/1:17	0/1:22	0/2:16	0/0:22	0/0:12	0/0:8	0/0:10	0/0:20	0/0:9	0/0:23	0/0:14	0/1:32	0/2:10	0/0:24	0/0:13	0/0:11	0/2:5	0/1:18	0/0:19	0/0:8	0/0:7	0/1:7	0/0:6	0/0:14	0/1:10	0/0:9	0/0:6	0/0:5	1/2:11	./.:4	0/0:8	./.:0	0/0:11	0/0:6	0/0:10	0/1:24	0/0:11	1/1:14	0/1:20	0/1:14	0/0:17	0/0:9	0/0:8
un	96113	1630	CCTACCAA	CCTACAAA,CCTACCGA,CCTCCCAA,CCTAGCAA,CCTACCAG,CTTACAAA,CCAACCAA,TCTACCAA	.	PASS	.	GT:DP	0/0:37	0/0:27	0/0:27	0/1:40	0/0:29	0/0:27	0/0:29	0/0:10	0/1:13	0/1:28	0/0:36	0/0:28	0/1:21	1/1:9	0/0:26	0/0:32	0/0:16	0/5:56	2/4:36	0/0:8	0/0:14	0/0:19	0/0:20	./.:0	0/0:10	0/1:32	0/0:33	0/0:19	0/1:35	0/0:12	0/0:19	0/1:17	1/1:14	0/0:19	0/0:12	0/0:31	0/0:25	0/0:24	./.:0	3/3:17	0/0:16	0/0:48	0/8:25	0/1:33	0/0:50	0/0:38	0/0:13	1/1:11	0/0:42	0/2:32	0/0:17	0/0:19	0/0:10	1/2:42	6/6:21	0/0:19	0/7:62	0/0:13	0/2:34	0/0:22	0/0:5	0/0:23	0/0:14	0/0:14	0/0:35	0/0:14	0/0:12	1/1:10	0/0:43	0/0:28	0/0:23	0/0:12	0/0:43	0/3:56	0/1:41	0/0:19	4/4:15	0/0:32	0/0:44	0/3:36	0/0:25	0/0:25	0/0:33	0/0:28	0/0:6	./.:0	0/0:30	0/0:35	0/0:19	0/0:29	0/0:39	0/0:35	./.:0	0/0:17	0/0:24	0/0:17	0/2:12	0/0:11	0/0:21	0/0:14	0/0:28	0/1:30	0/0:18	0/0:16	0/0:24	0/0:16	0/0:13	0/1:33	0/0:15	./.:0	0/0:15	0/0:6	0/0:11	0/0:26	0/0:23	0/1:40	0/0:45	0/0:20	0/0:29	3/3:16	0/0:32	0/0:23	0/0:30	0/0:9	0/0:27	0/0:33	0/0:40	0/0:14	0/0:23	0/0:23	0/1:66	0/0:26	0/0:50	0/0:13	0/2:37	0/0:11	0/0:13	1/2:32	2/2:18	0/0:20	0/0:5	0/0:10	0/0:14	0/5:20	0/0:9	0/2:12	0/0:16	0/0:21	0/0:5	0/0:17	0/0:14	0/0:21	0/0:12	./.:0	./.:0	0/0:33	0/0:15	0/2:13	0/0:29	./.:0	0/0:11	./.:0
un	96290	1633	GGTA	GATA,GGGT,GGTT,GAGT,AGTA	.	PASS	.	GT:DP	0/2:36	3/3:9	2/2:22	./.:0	0/0:11	1/1:19	0/1:29	0/3:23	2/2:5	0/0:34	0/0:29	0/2:26	0/0:26	0/1:30	0/2:34	0/2:35	1/1:22	1/1:23	0/0:42	1/1:14	0/0:22	0/0:22	0/2:18	0/2:34	0/0:22	0/2:36	0/1:38	0/1:23	1/1:11	0/1:32	1/1:14	0/2:27	0/2:33	0/1:26	2/2:37	0/1:25	0/2:51	0/0:33	0/2:24	0/1:38	./.:0	0/1:57	2/2:26	1/1:12	0/1:40	1/3:51	2/2:50	./.:0	0/1:38	1/3:37	./.:0	0/1:27	0/2:31	0/1:44	2/2:15	./.:0	1/1:41	0/0:16	1/3:42	0/1:20	0/0:11	0/1:35	0/2:28	0/1:34	0/3:17	0/0:9	1/1:21	0/0:21	2/2:27	1/1:40	./.:0	1/1:17	0/0:33	0/0:54	./.:0	0/1:41	1/1:36	0/1:21	1/3:42	1/4:26	4/4:18	2/2:44	1/1:20	./.:0	1/1:14	1/1:44	0/2:34	./.:0	0/0:23	2/2:35	0/3:17	0/1:29	0/3:15	./.:0	./.:0	0/1:31	./.:4	0/0:13	2/2:12	2/2:27	0/0:18	0/1:19	1/3:15	./.:0	./.:0	0/5:25	./.:0	0/2:25	0/0:26	0/1:35	2/2:10	0/1:26	1/3:26	0/2:23	0/0:59	0/1:55	0/0:33	0/0:10	0/1:44	0/0:17	0/1:24	0/2:25	./.:0	./.:0	1/1:34	./.:0	0/1:46	1/1:8	2/3:44	0/2:31	./.:0	0/0:24	0/2:41	1/4:20	0/2:29	0/2:13	0/1:28	1/1:14	0/2:24	0/1:23	0/0:6	0/3:21	0/1:18	1/1:17	0/0:11	0/1:17	0/1:14	./.:0	0/0:13	0/0:14	./.:0	1/1:9	0/1:40	./.:0	2/2:17	1/1:14	./.:0	0/3:12	./.:0	0/1:19	2/2:9	0/2:38
un	96349	1634	TG	CG,TT,CT	.	PASS	.	GT:DP	0/0:36	0/0:31	1/2:16	0/0:18	0/1:27	0/3:15	0/0:25	0/0:17	0/0:22	0/1:35	0/0:21	0/0:38	0/1:24	0/0:25	1/3:26	0/0:32	1/1:31	0/2:31	3/3:12	2/2:9	0/3:18	0/1:33	0/2:23	0/1:42	1/1:22	0/1:25	0/2:22	0/0:19	0/0:18	0/0:31	0/1:12	0/0:30	0/1:24	0/1:17	0/3:30	0/1:26	1/1:36	0/2:34	0/1:21	0/1:36	0/0:15	0/0:37	0/0:15	0/0:34	0/0:36	0/0:23	0/0:41	0/2:10	0/0:20	1/2:39	0/2:32	0/0:22	0/1:27	0/0:49	0/2:15	1/1:37	0/2:31	0/1:14	0/0:26	0/0:12	0/0:8	0/2:29	0/1:26	0/1:28	0/0:25	0/1:17	0/2:8	0/0:18	1/1:42	0/0:20	0/2:27	0/1:25	0/1:28	0/0:40	0/1:28	0/0:42	0/1:33	0/1:30	0/1:46	0/3:29	1/1:40	0/2:35	0/1:23	0/0:34	0/0:11	0/0:21	0/0:38	0/2:30	0/1:37	1/1:18	0/1:24	0/3:25	1/3:11	0/0:16	0/0:37	0/1:17	0/0:7	3/3:10	0/1:14	./.:4	0/1:19	0/0:18	0/0:16	0/0:25	0/1:34	1/1:24	0/1:22	0/0:19	0/1:15	0/2:34	1/3:27	0/0:31	0/0:23	0/1:21	0/0:52	0/0:60	0/0:31	0/2:32	0/1:23	0/1:31	0/1:34	0/0:17	0/1:48	0/1:37	0/0:25	0/0:37	0/0:22	0/0:24	0/0:41	0/1:43	0/1:48	0/0:27	0/0:48	0/0:36	0/2:18	0/1:13	0/2:21	2/2:11	0/0:13	0/0:21	0/0:16	0/1:12	0/1:13	0/2:10	0/0:11	0/1:6	0/1:11	0/0:11	0/1:11	1/1:24	1/1:5	0/1:21	0/0:19	0/2:18	0/0:27	0/1:29	0/0:17	0/3:10	1/2:20	0/0:21	0/0:15	0/0:32
un	97411	1652	AAGA	CAGA,CAAA,CAGT,CGGA,CTGA	.	PASS	.	GT:DP	0/0:42	0/0:46	0/1:41	0/1:46	0/0:22	0/0:23	0/1:36	0/0:19	0/0:32	0/1:55	0/0:44	0/1:29	0/1:32	1/1:47	0/0:32	0/1:46	1/1:35	0/1:52	0/1:38	0/1:32	0/1:19	0/4:17	0/1:35	0/0:35	0/1:31	0/0:35	0/0:41	1/1:25	0/3:42	0/0:21	0/0:10	0/1:20	0/1:29	0/0:21	1/1:36	0/1:22	0/1:33	0/0:32	1/1:25	0/0:25	0/1:25	1/1:44	1/1:32	0/1:29	1/1:54	1/1:31	0/0:37	0/0:9	0/0:33	1/1:37	1/1:50	1/1:28	0/1:32	1/1:41	1/1:37	1/1:29	1/1:45	1/1:14	1/1:20	1/1:22	0/0:19	1/1:37	0/1:35	1/5:51	0/1:34	0/0:23	0/0:16	0/0:29	1/1:64	0/0:15	1/1:42	0/1:32	0/0:29	0/0:51	0/1:39	0/0:34	0/0:32	1/1:24	1/1:76	0/1:37	1/1:50	0/1:48	0/1:37	1/1:58	1/1:26	1/1:47	1/1:53	0/1:51	1/1:20	1/1:33	1/1:38	0/1:37	0/1:29	1/1:44	1/1:30	1/1:38	0/1:25	0/1:15	1/1:40	0/1:28	1/1:34	1/1:33	0/0:30	0/0:14	0/0:32	0/1:34	0/1:32	0/0:29	0/0:19	0/0:42	0/1:39	0/1:32	0/1:24	0/1:27	0/0:67	0/0:53	0/1:39	0/1:30	0/0:41	0/1:30	0/1:40	0/1:27	0/0:52	0/1:36	0/1:49	0/0:39	0/0:58	0/0:32	0/0:57	0/0:48	0/2:60	0/0:27	0/0:49	0/0:38	0/1:44	1/1:33	1/1:29	0/0:32	0/1:32	1/1:41	0/1:19	1/1:29	0/1:19	0/0:20	0/0:13	0/0:16	1/1:17	1/1:23	1/1:15	0/1:34	1/1:14	0/0:20	0/0:33	1/1:33	0/1:45	1/1:40	0/0:28	1/1:20	1/1:33	1/1:42	1/1:27	1/1:34
un	97470	1653	CGAA	CAAA,CGAG,AAAA,CAGA	.	PASS	.	GT:DP	0/1:7	1/1:13	0/0:8	0/0:22	./.:0	0/0:9	0/1:13	0/0:5	0/1:12	0/1:14	0/0:8	0/1:9	0/0:22	1/1:8	0/0:8	0/1:24	./.:4	0/1:24	1/1:9	0/1:5	0/0:6	0/0:9	0/0:8	0/0:25	0/1:16	0/0:20	0/0:17	0/0:6	0/1:12	0/0:18	0/0:8	0/0:7	0/0:24	0/0:13	0/1:11	0/0:12	0/1:24	1/1:19	0/1:15	0/1:10	0/0:11	0/0:61	0/0:13	0/2:26	0/1:18	0/1:25	0/1:14	0/0:7	0/1:9	0/0:16	0/0:21	1/1:11	0/0:19	0/0:30	0/0:12	0/0:14	0/1:23	0/2:12	0/0:31	0/1:18	1/1:10	0/1:16	./.:0	0/0:25	0/1:14	0/0:10	0/1:11	0/1:5	0/0:36	1/1:11	1/1:15	0/1:13	0/0:20	0/0:35	0/0:23	0/1:16	0/0:20	0/1:10	0/0:59	0/1:23	0/0:14	./.:0	0/1:11	0/0:14	./.:4	0/1:15	0/1:12	0/1:5	0/1:9	0/0:16	1/1:8	1/1:14	0/0:15	0/0:11	0/0:14	0/0:11	0/0:10	1/1:5	0/0:5	1/4:10	0/1:14	0/0:12	0/0:14	0/0:11	0/0:8	0/0:12	0/0:19	0/0:18	0/0:7	0/0:27	0/1:12	0/1:10	0/0:20	0/1:6	1/1:13	0/0:19	0/0:7	0/1:15	0/1:26	./.:4	0/0:17	0/0:6	1/1:14	0/1:7	0/0:9	1/1:6	0/1:21	0/1:7	0/1:26	0/1:6	1/1:20	1/1:13	0/0:37	0/1:17	0/0:12	./.:0	0/1:6	1/1:16	0/0:11	./.:3	./.:0	0/1:11	1/1:8	./.:3	0/0:9	0/0:8	0/0:5	./.:0	./.:4	0/0:14	./.:4	./.:0	0/0:8	0/0:19	0/0:15	0/1:7	0/0:14	0/3:5	0/1:22	0/0:11	0/0:18	0/1:20
un	97706	1657	CG	TG,CC	.	PASS	.	GT:DP	0/1:18	0/0:13	0/0:16	0/0:15	0/1:12	./.:3	0/0:11	1/1:6	0/1:10	0/1:22	0/0:13	./.:4	0/0:12	0/1:21	0/0:12	0/0:9	0/0:9	0/0:34	0/0:12	0/0:8	0/0:10	0/1:12	0/0:9	0/0:10	0/0:5	1/1:18	0/0:8	0/0:5	0/0:17	0/1:15	./.:4	0/1:20	1/1:14	0/0:13	0/0:16	0/0:17	./.:0	0/1:17	0/0:8	0/0:21	./.:0	0/0:13	0/1:14	0/0:23	0/0:29	0/2:29	0/1:18	0/0:6	0/1:20	0/1:21	0/0:25	0/1:24	0/0:10	0/0:27	0/0:16	0/0:20	0/1:26	0/0:8	0/0:12	0/0:18	0/1:7	0/0:18	0/0:25	0/1:30	0/0:10	0/0:19	1/1:6	0/1:17	0/1:46	./.:0	0/0:34	1/1:12	./.:0	0/0:21	1/1:41	0/0:28	0/0:13	0/0:8	0/0:11	0/0:22	0/0:12	0/0:39	0/0:20	0/1:28	0/0:9	0/0:18	0/0:16	0/0:16	0/0:24	0/0:19	0/0:12	0/0:24	0/1:12	./.:3	0/1:18	0/0:15	./.:4	./.:4	0/0:12	0/0:11	0/1:13	0/0:10	0/1:12	0/0:11	0/0:11	0/1:18	0/0:11	0/0:23	0/0:15	0/0:11	0/0:20	0/0:7	0/0:8	0/0:15	0/0:29	0/0:17	0/0:7	0/0:9	0/1:20	0/0:13	1/1:11	1/1:6	0/0:27	0/0:24	1/1:18	0/0:20	0/1:36	0/1:12	0/1:25	0/0:9	0/0:13	0/0:13	0/0:37	0/0:16	0/1:16	0/0:12	0/0:5	0/0:13	0/0:10	0/0:8	./.:3	0/0:13	0/0:7	0/1:12	1/1:7	0/0:7	0/0:6	0/1:5	./.:0	0/0:15	./.:3	0/0:7	0/0:17	./.:4	1/1:7	0/0:17	0/1:11	./.:0	0/0:8	1/1:13	0/1:14	0/0:8
un	98001	1662	TGAAAGA	TGAAACA,TGGAACA,TGAAAGC,TAAAAGA,TGGAAGA,TGAACGA,TGATAGA,GGAAAGA	.	PASS	.	GT:DP	0/0:41	0/0:38	0/1:17	0/3:46	1/1:31	./.:0	0/5:34	./.:0	0/0:28	0/1:62	2/2:25	0/3:31	0/2:36	0/1:38	0/2:41	1/1:15	0/4:24	0/1:58	0/0:44	1/1:11	1/2:40	1/3:35	0/1:36	0/1:49	0/2:39	1/1:24	0/1:33	./.:0	1/1:19	0/1:23	0/0:11	1/2:27	1/1:14	0/1:12	2/2:24	0/1:20	0/0:31	0/2:51	0/0:30	0/4:35	0/0:30	7/7:22	0/1:25	1/2:30	1/1:48	0/2:20	8/8:15	0/3:22	0/0:23	1/1:30	0/1:35	0/3:35	0/0:34	1/3:44	0/0:29	1/1:9	1/1:12	0/1:8	0/1:26	0/1:21	1/1:6	1/2:20	0/1:37	0/0:32	1/2:30	0/1:11	./.:0	0/1:28	0/0:40	0/1:22	0/1:55	1/1:25	0/1:35	1/1:27	0/0:26	1/2:30	0/1:22	0/1:15	0/2:61	0/1:41	2/5:53	0/1:68	0/0:45	0/0:51	1/1:7	1/1:41	0/0:29	1/1:39	1/1:41	1/1:28	0/0:44	0/4:44	0/1:21	1/1:40	0/0:25	3/3:41	1/1:12	0/1:13	0/1:19	0/0:14	0/1:22	1/1:26	./.:0	0/0:22	1/1:27	./.:28	0/1:29	1/1:33	1/1:24	0/1:56	1/5:47	0/1:27	0/3:28	0/0:13	0/1:87	1/1:38	1/1:23	0/1:39	0/0:48	0/4:42	0/5:47	6/6:14	2/2:27	0/1:58	0/1:51	0/0:45	0/0:71	0/0:19	0/1:87	0/2:47	2/2:34	0/1:39	0/1:51	1/1:20	0/2:48	2/2:9	./.:0	2/2:16	0/0:29	0/1:32	0/2:17	0/7:27	1/2:35	0/1:26	0/0:25	0/0:10	1/1:18	0/2:26	0/2:13	3/3:20	1/1:16	0/0:23	0/1:40	0/3:26	0/0:29	0/1:39	1/6:35	1/1:24	0/0:38	1/1:17	0/0:26	0/0:19
un	98119	1664	TGA	AGA,TAA,TGT	.	PASS	.	GT:DP	0/0:21	0/0:21	0/0:23	0/0:14	0/0:19	0/1:16	0/0:16	0/1:13	0/0:16	0/1:22	0/0:14	0/0:26	0/0:16	0/0:18	0/0:15	0/0:40	./.:0	0/0:37	0/0:12	0/0:13	0/0:10	./.:0	0/0:6	0/1:21	1/1:21	0/0:28	./.:0	0/0:5	0/0:19	./.:0	0/0:10	0/0:19	0/0:29	0/1:10	0/0:11	0/0:20	0/0:26	0/0:17	0/0:11	0/0:5	0/0:8	0/0:33	0/0:20	0/0:7	0/0:33	0/0:14	0/0:26	./.:3	0/0:18	0/0:16	0/0:29	0/1:11	0/0:22	0/0:16	./.:0	0/0:19	0/0:38	0/0:11	0/1:23	0/0:11	0/0:9	0/0:14	0/1:36	0/1:19	0/0:6	0/0:14	0/0:5	0/0:15	0/0:36	0/0:27	0/0:36	0/0:30	0/0:14	0/0:28	1/1:29	0/0:16	0/2:22	0/0:10	0/1:38	0/0:11	0/0:12	0/0:44	0/0:14	0/0:29	./.:3	0/0:18	0/0:20	0/0:6	0/0:15	0/0:18	0/0:23	0/1:16	0/0:15	0/0:14	0/0:10	1/1:23	0/0:12	0/0:8	0/0:15	0/0:9	0/0:9	0/0:16	./.:3	0/0:5	./.:0	0/1:17	0/0:9	0/0:18	0/0:11	0/0:6	0/0:22	0/0:23	0/0:16	0/0:20	0/0:15	0/0:29	0/0:22	0/3:25	0/0:11	0/0:9	0/0:21	0/0:14	0/2:28	0/0:12	0/0:24	0/0:14	0/0:25	0/1:17	0/0:26	0/2:20	0/0:35	0/1:5	0/0:22	0/0:13	0/1:17	0/0:10	0/0:12	0/0:19	0/1:15	0/0:9	0/1:7	0/0:8	0/1:7	0/0:5	0/0:7	0/0:6	./.:0	0/0:8	0/0:6	0/1:12	0/0:8	0/0:12	0/0:15	0/1:15	0/0:12	0/0:20	0/0:13	0/2:7	0/3:15	0/0:16	0/0:10	0/0:21
un	98355	1668	CC	AC,CT	.	PASS	.	GT:DP	0/1:10	0/1:10	0/0:7	0/0:16	./.:3	0/0:8	0/0:5	0/0:9	./.:4	0/0:17	0/0:7	./.:4	0/0:11	0/0:11	0/0:13	0/0:10	0/0:9	0/0:26	0/0:13	./.:4	0/2:5	./.:4	./.:4	0/0:14	0/0:6	./.:4	0/0:6	./.:0	0/0:8	0/0:22	0/1:5	0/0:15	0/0:16	0/0:7	0/0:16	0/0:15	0/0:20	0/0:12	0/0:7	0/1:12	0/0:14	0/0:17	0/0:12	0/0:12	0/0:27	0/0:20	0/0:13	./.:0	0/0:8	0/0:23	0/1:23	0/0:9	0/0:10	0/0:17	0/0:15	0/0:5	0/0:23	./.:4	0/0:18	0/0:11	0/0:5	0/0:12	0/0:34	0/0:24	0/0:19	0/0:6	./.:0	0/0:15	0/0:21	0/0:14	0/0:16	0/0:18	0/0:21	0/0:24	0/0:26	0/0:23	0/0:15	0/0:10	0/0:9	./.:4	./.:3	0/0:15	0/0:10	0/0:18	0/0:8	0/0:10	0/0:7	0/0:7	0/0:6	0/0:9	0/0:8	0/1:7	./.:4	0/0:9	0/0:11	0/0:10	./.:0	./.:0	0/0:8	./.:3	0/0:5	0/0:8	./.:0	0/0:6	0/0:8	0/0:12	0/0:12	0/1:7	0/0:10	0/0:19	0/0:9	0/0:13	./.:4	./.:4	0/0:20	0/0:18	0/1:11	0/0:6	0/1:13	0/1:5	0/0:9	0/0:12	0/0:12	0/0:9	0/0:10	0/0:8	0/1:14	./.:0	0/1:15	0/1:11	0/0:15	./.:0	0/0:16	0/0:9	0/0:12	./.:4	./.:0	0/0:6	./.:0	0/0:12	./.:0	./.:3	0/0:5	./.:4	0/0:5	./.:0	./.:0	0/0:8	./.:0	0/0:9	./.:4	0/1:9	0/0:7	0/0:9	./.:0	0/0:5	./.:4	./.:0	0/0:7	0/0:6	0/0:8	0/0:23
un	99240	1683	TAA	TCA,CCA,TAT	.	PASS	.	GT:DP	0/0:38	./.:0	./.:0	0/1:57	1/1:22	0/0:23	0/0:37	0/0:15	0/1:23	1/1:28	0/0:30	0/0:38	0/0:39	0/2:49	0/0:26	0/0:23	0/0:19	0/0:81	0/1:47	3/3:9	0/0:25	0/0:17	0/2:35	0/1:44	0/0:13	1/1:57	1/1:16	0/0:40	0/2:41	1/1:30	./.:0	0/0:46	0/1:44	0/0:14	0/0:47	0/0:54	0/0:28	0/1:58	./.:0	0/1:57	0/0:14	0/0:23	0/1:30	1/1:34	0/0:45	0/1:67	0/0:31	0/0:21	0/0:23	0/0:39	0/0:24	0/1:25	0/0:41	0/1:66	0/0:14	0/0:60	0/0:72	2/2:11	0/1:45	0/0:17	3/3:11	0/0:37	0/0:27	0/1:63	0/1:49	0/1:39	0/0:19	0/0:32	0/0:32	0/0:31	0/0:51	0/1:43	0/0:30	1/1:32	1/1:37	0/1:47	0/0:39	0/1:39	./.:0	0/0:47	1/1:29	0/0:47	0/0:39	0/1:54	0/1:39	0/0:52	0/1:60	0/0:21	0/0:37	0/0:47	0/0:20	0/0:45	0/1:29	0/0:42	0/0:43	0/0:22	0/0:8	0/0:18	0/0:10	0/0:20	0/0:28	0/0:24	0/0:19	./.:0	./.:0	1/1:19	0/0:20	0/0:18	0/0:12	0/0:44	0/0:33	0/2:61	0/0:27	0/0:47	0/0:79	./.:0	0/0:23	0/1:51	0/0:58	./.:0	1/1:26	0/0:32	1/1:32	0/0:22	0/0:17	0/0:44	./.:0	./.:0	0/0:77	0/0:49	0/0:70	0/1:54	0/0:52	1/1:24	0/1:39	1/1:20	0/1:21	0/1:37	0/0:20	0/0:12	1/1:13	0/3:28	./.:0	0/0:18	0/0:31	0/2:23	0/0:12	0/1:21	0/0:10	0/0:56	0/0:11	./.:0	0/0:42	0/0:16	0/1:44	0/0:44	0/1:41	0/0:10	1/1:31	0/0:47	0/0:24	0/0:16
un	99358	1685	ACCCAACC	ACCCAGCC,GCCCAACC,ATCCAGCC,GCCCAATC,GCCCAGCC,ATCCAACC,ATATAGCC,ACCTAGCC,ATACAGCC,ACCCAACT,ACCCAGTC,ACCCCACC	.	PASS	.	GT:DP	1/1:20	3/3:19	0/0:5	9/9:23	0/0:11	1/1:33	2/2:21	./.:0	0/1:15	./.:0	2/2:22	0/0:11	0/0:17	0/4:52	./.:0	0/1:27	0/1:19	./.:0	2/2:24	6/6:8	0/0:14	3/3:19	./.:0	0/0:21	1/1:8	1/1:12	1/2:33	./.:0	./.:0	6/6:17	./.:0	8/8:21	2/4:24	1/8:10	./.:0	./.:0	0/0:23	0/0:19	0/0:21	1/5:27	8/8:15	1/9:36	1/2:17	1/5:26	1/1:28	0/4:27	0/2:42	7/7:7	0/0:25	./.:0	0/3:42	1/5:15	1/1:12	0/0:17	0/0:10	1/1:33	1/2:48	1/6:13	3/3:21	1/1:22	./.:0	1/1:21	2/2:16	4/4:19	0/5:14	./.:0	./.:0	./.:0	./.:0	./.:0	./.:0	./.:0	./.:0	./.:0	./.:0	./.:0	./.:0	./.:0	1/1:56	0/1:43	0/1:41	1/1:82	3/3:11	0/0:35	0/12:16	1/1:35	0/6:39	./.:0	0/10:31	./.:0	0/1:27	1/1:35	5/5:13	4/4:33	./.:0	1/3:20	0/2:7	0/0:5	./.:0	3/3:6	./.:0	./.:0	0/3:15	0/1:15	0/4:24	./.:0	0/5:36	7/7:21	0/0:8	0/0:18	1/2:26	./.:0	0/0:14	./.:0	1/2:72	2/6:34	0/1:25	./.:0	./.:0	0/0:12	1/1:39	1/1:17	2/2:21	0/2:23	1/1:30	0/0:18	0/2:35	3/11:27	0/0:34	./.:0	./.:0	0/0:9	./.:0	1/2:30	1/1:7	1/5:10	5/5:6	0/0:17	1/5:17	4/4:9	1/1:13	1/1:12	0/0:6	4/4:10	0/0:7	./.:0	./.:3	1/1:11	./.:0	1/2:26	./.:0	./.:0	4/5:25	0/1:21	./.:0	0/0:17	1/1:16	0/2:24	./.:0	9/9:8	0/0:15	7/7:7
un	99535	1688	GC	GA,AC	.	PASS	.	GT:DP	0/0:23	0/0:23	0/0:17	0/1:28	0/0:22	0/0:19	0/0:23	0/0:16	0/0:15	0/1:40	0/0:25	0/0:22	0/0:31	0/0:11	0/1:31	0/0:22	0/1:24	0/1:34	0/1:31	0/1:21	0/1:19	0/0:23	0/1:18	0/0:34	0/0:26	0/0:33	1/1:34	0/1:11	0/0:30	0/2:34	0/0:23	0/0:24	0/0:24	0/0:22	0/0:26	0/0:29	0/0:37	0/0:30	0/0:15	0/0:40	0/0:17	0/1:50	1/1:19	0/1:25	0/0:37	0/0:32	0/1:51	0/1:22	0/1:38	0/0:35	0/0:51	0/1:17	0/0:36	0/1:36	0/1:35	1/1:26	1/1:54	0/1:21	0/1:26	0/0:17	0/1:5	0/0:29	1/1:26	0/1:50	0/1:22	0/0:22	0/0:16	0/0:29	0/0:50	0/0:23	0/0:40	0/1:25	0/0:19	0/0:56	0/0:43	0/0:40	0/1:27	0/1:20	0/0:32	0/0:26	0/1:29	0/1:60	1/1:27	0/0:26	0/1:16	0/1:39	0/0:30	0/1:20	0/0:19	0/1:21	0/0:28	0/0:33	0/0:14	0/1:23	0/0:14	1/1:21	0/0:10	0/1:15	0/1:22	0/1:17	0/0:14	0/2:16	0/1:13	0/0:16	0/0:31	0/0:25	0/0:18	0/0:22	0/0:18	0/1:31	0/0:33	0/1:29	0/1:21	0/0:15	0/0:39	0/0:36	0/0:31	0/0:20	0/1:39	0/0:24	0/1:34	0/0:27	0/0:51	0/1:26	0/1:22	0/0:43	0/2:56	0/0:28	0/0:38	0/0:20	0/0:42	0/0:11	0/0:36	0/0:29	0/0:27	0/1:12	0/1:23	0/1:32	0/0:22	0/0:15	0/0:7	0/0:27	0/0:14	0/0:15	0/0:10	1/1:14	0/0:10	0/0:10	0/1:6	0/0:11	0/1:6	0/0:17	0/0:24	0/0:21	0/0:29	0/1:29	0/1:19	0/0:6	0/0:25	0/1:16	0/0:14	0/1:31
un	99653	1690	G	T	.	PASS	.	GT:DP	0/0:32	0/0:17	1/1:16	1/1:35	0/1:13	0/0:21	0/1:24	0/0:12	0/1:10	0/1:30	0/0:23	0/0:31	0/1:16	0/0:21	0/0:18	0/0:20	0/1:15	0/1:24	0/0:15	0/0:17	0/1:14	0/1:18	0/0:10	0/1:23	0/1:19	0/1:26	0/1:26	0/1:18	0/1:19	0/1:31	0/1:14	0/0:22	0/0:25	0/0:12	1/1:18	0/0:19	0/1:19	0/1:20	0/1:12	0/1:23	0/0:7	0/0:27	0/0:10	1/1:23	0/1:33	0/1:29	0/1:18	0/0:12	0/0:22	0/1:28	1/1:21	0/0:5	0/1:20	0/1:17	0/1:28	0/1:24	1/1:32	0/1:13	0/1:26	0/0:23	0/1:11	0/0:13	0/1:21	0/0:30	0/1:21	1/1:9	0/1:5	0/0:19	0/0:30	0/0:27	0/0:32	0/0:26	0/0:17	1/1:30	0/1:30	0/1:25	0/0:20	0/1:28	0/1:29	0/0:20	0/0:23	0/1:27	0/0:15	0/0:23	0/0:8	0/0:14	0/0:25	0/1:27	0/1:19	0/0:27	0/0:21	0/0:24	0/1:11	0/1:22	0/1:18	0/1:17	0/0:8	./.:4	0/0:17	0/0:8	0/1:17	0/0:7	0/0:8	0/0:10	0/0:24	0/0:17	1/1:22	0/0:21	0/1:18	0/1:25	0/1:17	0/0:15	0/0:21	0/0:20	1/1:35	0/1:39	0/0:22	0/1:30	1/1:26	0/1:23	0/1:13	0/0:20	0/1:24	0/1:14	0/0:20	0/1:13	0/1:23	0/0:18	0/0:38	1/1:31	0/1:33	0/0:17	0/0:41	0/0:17	0/1:24	0/1:11	0/1:19	0/0:20	0/1:26	0/0:16	./.:0	0/0:16	0/1:9	0/0:8	0/0:8	0/1:10	0/0:7	0/0:14	./.:3	0/0:15	./.:0	0/0:11	0/1:21	1/1:8	0/0:29	0/1:18	0/0:16	0/1:6	0/1:10	0/0:15	0/1:14	0/0:17
un	100125	1698	T	A	.	PASS	.	GT:DP	0/0:41	0/0:48	0/0:40	0/0:53	0/0:31	0/0:48	0/0:18	0/1:31	0/0:17	0/0:43	1/1:19	0/0:38	0/1:49	1/1:24	0/0:56	1/1:31	0/0:27	0/0:109	0/0:61	0/0:29	0/0:29	0/0:39	0/0:28	0/0:51	0/0:49	0/0:55	0/0:75	0/0:24	0/0:29	0/0:21	0/0:5	0/0:14	0/0:25	0/0:33	0/0:15	0/0:19	0/0:40	0/0:42	0/0:25	0/0:29	0/0:16	0/1:45	0/0:26	0/0:36	0/0:37	0/0:26	0/1:26	0/0:16	0/0:35	0/0:42	0/0:35	0/0:9	0/0:21	0/0:23	0/0:36	0/0:19	0/0:47	0/0:12	0/1:33	0/0:9	0/0:24	0/0:39	0/0:47	0/0:58	0/0:31	0/1:9	0/0:8	0/0:32	0/0:30	0/0:16	0/0:56	0/0:29	0/0:37	0/0:91	0/0:80	0/0:33	0/0:32	0/0:27	0/0:63	0/0:42	0/0:52	0/0:84	0/0:45	0/0:49	0/0:30	0/0:55	0/0:26	0/0:32	0/0:28	0/0:25	0/0:46	0/0:67	0/0:25	0/0:47	0/0:38	./.:0	0/0:25	0/1:18	0/0:18	0/0:38	0/0:31	0/0:27	0/0:16	0/0:48	0/1:52	0/0:44	1/1:19	0/1:49	0/0:35	0/1:57	0/0:39	0/1:44	0/0:28	0/0:14	1/1:36	./.:0	0/0:23	0/0:46	0/0:71	0/0:36	0/1:37	0/0:31	0/0:34	0/0:52	0/1:34	0/0:50	0/0:65	0/0:34	0/0:63	0/0:47	0/1:100	0/1:33	0/0:59	0/0:54	0/0:17	0/0:28	0/0:39	0/0:45	0/0:34	0/0:18	0/0:30	0/0:16	0/0:27	0/0:20	0/0:14	0/0:34	0/0:12	0/0:28	0/0:9	0/0:19	0/0:10	0/0:27	0/0:27	0/1:30	0/0:38	0/0:33	0/0:18	0/0:23	0/0:32	0/0:17	0/0:31	0/0:46
un	101954	1729	GAAGT	GAAGC,GACGT,AAAGT,GTAGC,AAAGC,GAATT,GTAGT	.	PASS	.	GT:DP	0/3:21	2/2:5	0/0:10	0/1:23	1/1:5	0/1:14	2/2:11	./.:0	0/0:11	0/3:26	2/2:11	0/0:12	5/5:5	0/1:24	0/0:10	4/4:13	0/1:15	./.:0	0/1:25	./.:3	0/0:11	0/0:22	./.:0	0/1:25	./.:0	2/2:13	1/1:35	2/2:11	0/0:13	0/0:21	4/4:5	0/1:8	0/0:15	0/0:10	0/0:7	0/0:22	0/0:19	3/3:14	./.:0	0/0:26	0/1:9	1/1:39	1/1:12	0/2:19	1/1:24	3/3:8	2/2:7	1/1:11	0/0:11	0/1:25	1/1:20	1/1:11	0/0:13	0/3:26	0/4:31	0/0:5	1/1:33	0/0:11	./.:0	./.:0	1/1:9	0/0:13	1/1:35	2/3:30	0/0:11	1/1:5	0/0:11	1/1:8	./.:0	1/2:17	0/0:8	0/0:10	0/0:18	0/2:30	3/3:29	0/0:25	0/0:20	0/0:15	0/3:32	0/0:10	2/2:8	0/0:19	0/1:19	1/1:12	1/1:5	0/1:21	0/2:18	./.:0	./.:0	1/1:24	0/1:21	0/0:15	0/0:12	0/3:12	2/2:9	0/0:16	./.:0	0/0:5	0/0:8	0/0:9	0/2:15	0/0:7	0/1:12	0/1:19	0/0:26	0/0:11	1/3:21	./.:0	0/1:19	0/0:13	3/3:5	0/0:17	0/0:7	./.:0	0/1:31	0/3:26	1/4:21	0/6:17	0/3:32	0/4:20	1/1:7	0/4:6	0/0:14	./.:0	1/3:20	0/0:6	0/4:29	./.:3	0/0:30	4/4:16	1/1:15	0/0:6	0/1:32	0/2:23	0/3:22	0/2:14	./.:0	0/0:7	0/0:9	1/1:16	0/2:6	./.:0	./.:0	./.:0	0/0:8	0/1:13	3/3:5	0/7:14	1/1:6	0/6:12	0/0:9	0/0:9	0/0:8	./.:0	0/0:15	./.:0	0/1:11	1/2:12	0/0:18	0/0:10	3/3:7	2/3:16
un	102603	1740	TCGA	TGGA,TCGG,CCGA,TCTA	.	PASS	.	GT:DP	0/0:33	0/0:29	0/0:39	0/0:47	0/1:31	0/1:29	0/0:38	0/0:24	0/0:20	0/0:51	0/0:18	0/1:35	0/0:26	0/0:29	0/0:34	0/0:36	0/0:26	0/0:54	0/0:10	0/0:25	0/0:25	0/1:27	0/0:15	0/3:32	0/0:25	0/0:28	0/0:21	0/2:26	0/0:26	0/0:32	0/0:31	0/0:15	0/0:26	0/1:26	0/0:34	0/0:33	0/0:52	0/0:35	0/0:18	0/0:35	0/0:17	0/0:29	0/0:33	0/0:22	0/0:64	0/0:49	0/0:40	0/1:26	0/0:35	0/0:35	0/0:55	0/0:19	0/1:43	0/0:47	0/0:37	0/0:43	0/0:42	0/0:9	0/0:34	0/0:41	0/0:13	0/0:25	0/0:34	0/0:50	0/0:18	0/0:22	0/1:21	0/0:22	0/0:65	0/0:35	0/0:41	0/1:35	0/0:30	0/4:56	0/0:61	0/0:29	0/0:46	0/0:22	0/0:53	0/0:31	0/0:37	0/0:57	0/0:25	0/0:33	0/0:27	0/0:39	0/0:19	0/0:25	0/0:18	0/0:36	0/0:34	0/0:46	0/1:13	0/0:31	0/0:24	0/0:27	0/0:6	0/0:11	0/0:30	0/0:17	0/0:21	0/0:25	0/0:18	0/0:20	0/0:46	0/0:29	0/0:35	0/1:31	0/2:22	0/0:50	0/0:30	0/2:20	0/0:16	0/1:19	0/1:44	0/0:24	0/3:30	0/0:26	0/0:39	0/0:12	0/0:14	2/2:9	0/1:48	0/0:40	0/1:34	0/0:37	0/0:48	0/1:31	0/0:52	0/0:27	0/0:70	0/0:32	0/0:49	0/0:20	0/0:40	0/0:24	0/1:18	0/0:30	0/0:14	0/0:26	0/0:9	0/0:27	0/0:27	0/1:22	0/0:22	0/0:26	0/0:6	0/0:20	0/0:16	0/0:28	0/0:16	0/0:22	0/0:24	0/0:28	0/0:24	0/0:27	0/0:34	0/0:12	0/0:25	0/0:32	0/0:26	0/0:21
un	103724	1759	GGCAGACG	GACAGACG,GGCAGATG,GACAGATG,GGCTGACG,GACAGACA,GATAGACG,GGCAGCTG,GGCAAACG,GGCAGACA,TACAGACG	.	PASS	.	GT:DP	0/1:30	1/2:16	0/0:11	0/0:18	0/2:17	0/1:18	0/5:21	0/1:11	0/8:13	0/2:19	2/3:23	0/2:21	0/1:10	1/3:22	2/4:15	0/0:25	0/1:12	1/2:39	2/3:19	1/3:10	0/0:14	1/1:15	0/6:6	1/3:15	0/2:14	0/0:18	1/2:40	0/2:12	1/2:11	1/5:25	0/2:12	1/2:22	1/6:22	2/3:17	0/1:17	1/3:20	0/0:22	0/2:44	0/3:15	1/2:31	2/3:19	2/2:26	0/2:15	1/3:17	0/2:48	1/3:23	2/2:15	0/2:19	0/1:18	0/1:22	0/0:26	1/3:19	0/0:39	3/3:32	0/2:22	0/2:29	0/0:36	1/3:5	0/3:15	3/3:15	3/3:8	1/3:28	1/3:23	1/2:37	3/3:12	0/2:20	2/3:11	2/3:16	0/0:33	0/2:26	0/2:31	0/2:21	2/2:20	3/6:35	0/2:33	0/3:23	0/2:23	3/3:8	1/1:21	0/3:10	0/2:17	./.:0	0/2:10	0/0:26	3/7:5	1/2:11	0/3:25	0/5:19	0/1:15	0/1:24	./.:4	0/4:26	0/0:9	0/2:10	0/0:13	1/1:10	./.:0	0/0:5	1/2:10	1/1:11	0/1:16	./.:3	0/7:10	0/0:12	2/9:18	0/1:11	0/4:13	3/3:16	2/3:13	0/10:31	0/0:21	1/1:22	./.:0	0/2:9	0/3:45	0/0:29	0/0:20	0/1:24	0/1:26	2/2:16	1/1:5	0/1:16	1/2:21	0/0:26	2/2:20	0/2:19	0/1:25	0/1:15	1/1:11	0/0:13	0/2:32	2/2:10	0/1:29	1/2:6	0/0:19	0/2:6	1/1:7	0/2:19	0/0:14	1/4:13	0/0:9	4/4:11	0/1:9	1/3:8	0/1:9	1/1:12	1/1:5	0/0:6	./.:0	1/5:20	./.:0	1/1:8	0/1:14	0/0:13	1/2:21	0/1:20	0/3:23	0/1:9	0/2:12	0/2:21	0/3:11	2/2:16
un	104845	1778	CGGGGC	TGGGGC,CAGGGC,CGCGGC,CGGCGC,CGGGGT,CGGGTC	.	PASS	.	GT:DP	0/1:39	0/6:27	0/1:21	0/0:36	0/0:11	0/0:15	0/0:35	0/0:12	0/0:26	0/0:50	0/0:31	0/1:32	0/0:44	0/0:48	0/1:23	0/0:36	0/0:32	0/1:69	0/0:35	0/0:34	0/0:48	0/0:25	0/0:29	0/0:33	0/3:30	0/0:36	0/0:58	0/0:20	0/1:38	0/1:38	0/0:29	0/0:32	0/0:51	0/0:20	0/0:45	0/0:32	0/0:62	0/0:38	0/0:7	0/0:44	0/0:27	0/0:55	0/0:28	0/0:39	0/0:50	0/0:46	0/1:43	0/0:24	1/5:21	0/0:33	0/0:56	0/0:32	0/0:32	0/0:44	1/1:38	0/0:36	0/0:67	0/0:12	0/0:44	1/1:26	0/0:14	0/0:35	0/1:41	0/0:44	0/0:27	0/0:8	0/0:21	0/0:21	0/0:57	1/1:50	0/0:67	0/0:54	0/1:37	0/0:58	0/0:51	0/0:41	0/0:41	0/0:35	0/0:54	0/0:47	0/0:52	0/0:57	0/0:49	0/1:50	0/0:22	0/0:38	0/0:46	0/0:43	0/1:31	0/2:28	0/0:30	0/1:42	0/0:26	0/1:33	0/0:42	0/0:37	0/0:9	0/0:19	0/2:33	0/0:27	0/0:35	0/1:27	0/0:39	0/0:27	0/0:43	0/1:34	0/0:36	0/0:26	0/0:30	0/1:42	0/0:40	0/0:31	0/0:24	0/0:24	0/0:72	0/0:55	0/0:46	0/0:48	0/1:62	0/0:37	0/0:56	0/1:34	0/0:71	0/0:56	0/1:39	0/0:55	0/4:62	0/2:30	0/0:23	0/0:50	0/0:85	0/0:20	0/0:30	0/0:52	1/2:33	0/1:24	0/0:26	0/0:33	0/0:36	0/0:34	0/0:14	0/0:14	0/0:23	0/0:24	1/2:26	0/0:25	0/0:14	0/0:21	0/0:9	0/0:14	0/0:7	0/0:24	0/0:33	0/0:27	0/1:33	0/0:32	0/0:32	0/0:32	0/0:28	0/2:25	0/0:23	0/0:27
un	104904	1779	CT	TT,CC	.	PASS	.	GT:DP	0/0:26	0/0:23	0/0:17	0/0:25	0/0:13	0/0:15	0/0:17	0/0:7	0/0:13	1/1:25	0/1:19	0/1:21	0/0:13	0/0:21	0/0:18	0/0:33	0/0:12	0/0:45	0/1:19	0/0:13	0/0:7	0/0:22	0/0:16	1/1:17	0/0:15	0/0:14	0/0:30	0/0:16	0/0:23	0/0:18	0/1:11	0/0:10	0/0:24	1/1:19	0/0:25	0/1:28	0/0:18	0/0:34	0/1:16	0/1:27	0/1:15	0/0:37	0/1:21	0/1:22	0/1:17	0/1:24	0/0:18	0/0:13	0/0:16	0/0:17	0/0:32	0/0:15	1/1:26	0/0:18	0/0:16	0/0:17	0/0:33	0/0:7	0/0:28	0/1:17	0/0:12	0/0:16	0/0:19	0/1:32	0/0:30	0/0:10	0/0:10	0/1:20	0/0:41	0/0:28	1/1:37	0/0:17	0/0:31	0/1:40	0/0:39	0/0:40	0/0:29	0/0:12	0/0:37	0/0:25	0/0:30	0/0:36	0/0:23	0/1:19	0/0:7	0/0:24	0/0:28	0/0:22	0/0:18	0/1:34	0/0:15	1/1:19	0/0:11	0/0:25	0/0:18	0/0:30	0/0:8	0/1:10	0/0:18	0/1:10	0/1:18	0/0:11	0/0:14	0/1:23	0/0:25	0/0:12	0/0:17	0/0:16	0/0:18	0/0:40	0/1:22	0/2:22	0/0:18	0/0:15	0/1:35	0/0:37	0/1:25	0/1:29	0/0:27	0/0:18	0/0:22	0/0:17	1/1:33	0/0:28	0/1:22	0/0:23	0/1:28	0/0:17	0/0:38	0/1:29	0/0:48	0/1:13	0/1:32	0/0:20	0/0:23	0/0:11	0/0:18	0/0:19	0/0:27	0/0:24	1/1:8	0/0:19	0/0:17	0/1:20	0/0:14	0/0:16	0/0:10	0/0:20	0/0:7	0/0:29	./.:4	0/0:12	0/1:19	0/0:16	0/0:11	0/0:14	0/0:6	0/0:11	0/0:18	0/0:14	0/0:13	0/0:27
un	105022	1781	TC	AC,AT	.	PASS	.	GT:DP	1/1:17	1/1:25	0/2:16	0/0:39	0/1:15	0/1:17	0/1:20	0/0:10	1/2:9	0/1:23	0/0:17	0/1:16	0/1:20	0/0:20	0/1:19	1/1:35	0/0:18	0/1:31	0/0:21	1/1:12	1/1:22	1/1:9	1/1:10	0/1:19	1/1:6	0/0:18	0/0:48	0/0:23	1/1:15	0/1:32	1/1:18	0/1:30	0/0:40	0/0:6	0/1:23	0/1:36	1/1:36	0/0:25	1/1:18	0/1:45	0/0:13	0/0:50	1/1:19	0/1:28	0/0:37	0/0:40	0/1:24	0/1:26	0/0:22	0/1:8	0/0:37	1/1:15	0/0:16	0/0:43	0/1:18	0/0:15	0/0:39	0/1:10	1/1:40	0/0:28	0/1:7	1/1:5	0/0:6	0/0:28	0/1:35	1/1:15	0/1:15	1/1:22	0/0:19	0/1:56	1/1:33	0/1:27	0/1:26	0/1:23	1/1:19	0/0:44	1/1:32	0/1:39	1/1:26	0/0:24	1/1:25	1/1:42	0/1:22	0/1:26	0/0:16	0/0:20	0/0:37	0/0:24	0/0:25	0/1:19	0/0:14	0/0:26	0/0:6	0/0:10	0/1:21	0/1:27	0/1:17	0/1:9	1/1:17	0/0:10	0/0:16	0/0:7	0/1:18	0/1:49	1/1:23	0/1:13	1/1:15	1/1:16	0/1:11	1/1:25	0/1:17	1/1:22	0/1:17	0/1:14	0/1:35	0/0:25	0/1:15	0/1:15	1/1:14	0/1:21	0/1:13	1/1:15	0/1:32	0/1:29	1/1:22	0/0:25	0/1:32	0/0:18	1/1:36	0/1:22	0/1:30	1/1:20	1/1:29	0/0:21	0/0:15	1/1:19	./.:4	1/1:9	0/0:13	0/0:21	0/1:10	0/1:11	0/1:15	0/0:10	0/0:14	0/1:7	0/1:15	0/0:14	0/0:25	0/1:14	0/1:14	0/0:12	1/1:14	0/0:15	1/1:30	0/0:19	0/1:11	0/1:9	0/1:12	0/1:15	0/0:10	1/1:27
un	106379	1804	CAAA	CAGA,CTAA,CAAC,TAAA	.	PASS	.	GT:DP	0/1:33	0/0:26	0/0:20	0/0:36	0/0:19	0/0:15	0/0:22	1/1:15	0/0:22	1/2:29	0/1:32	0/0:17	0/0:21	0/0:32	0/0:23	0/0:21	0/0:15	0/0:48	0/0:28	0/0:20	0/0:22	0/1:31	0/0:18	0/1:25	0/1:33	0/0:28	0/0:28	0/0:22	0/2:23	1/1:30	0/0:13	0/1:28	0/0:34	0/0:26	0/0:30	1/1:29	0/0:13	0/0:31	0/0:18	0/3:21	0/0:19	0/0:50	0/0:21	0/0:29	1/1:23	0/0:48	0/0:20	0/0:8	0/0:22	0/1:29	0/0:27	0/0:18	0/0:25	0/0:29	0/0:11	0/0:31	0/0:43	0/0:12	0/0:31	0/0:26	0/0:9	0/1:25	0/0:42	0/0:33	0/0:20	0/0:22	0/0:18	0/0:27	0/1:49	0/1:28	0/0:25	0/0:31	0/0:21	0/0:36	0/0:41	0/0:35	0/0:26	0/0:43	0/1:45	0/0:28	0/0:17	0/0:55	0/0:17	0/0:26	0/0:21	0/1:17	0/1:24	0/0:27	0/0:22	0/1:35	0/0:24	0/0:22	0/0:13	0/0:23	0/0:27	0/0:19	0/1:13	0/0:10	0/0:24	0/0:19	0/0:15	0/1:18	0/0:9	0/0:11	0/0:33	1/1:21	0/0:27	0/0:28	0/1:23	0/0:17	0/0:30	0/1:27	0/0:21	0/0:19	0/0:51	0/0:43	0/0:28	0/1:33	0/0:25	0/1:33	0/0:20	0/0:19	0/1:32	0/4:29	0/1:26	0/0:32	0/1:38	0/1:30	0/0:46	0/0:29	0/1:47	0/0:19	0/0:24	0/1:20	0/0:17	0/0:21	0/0:16	0/0:28	0/0:13	0/0:18	./.:4	0/1:14	0/0:20	0/0:20	0/0:12	0/0:11	0/1:11	1/1:10	0/0:14	0/0:25	0/0:7	0/1:19	0/0:16	0/1:13	0/0:20	0/0:26	0/0:17	0/0:5	0/1:17	0/1:27	0/0:17	0/0:37
un	106615	1808	C	G	.	PASS	.	GT:DP	0/0:22	0/0:14	0/1:13	0/0:30	0/0:6	0/1:9	0/0:18	0/0:9	0/0:13	0/0:15	0/0:11	0/0:12	0/0:10	0/0:22	0/0:25	0/0:20	0/0:17	0/0:23	0/0:17	0/0:11	0/0:15	0/0:19	0/0:13	0/0:23	0/0:7	0/0:19	0/1:20	0/0:13	0/0:11	0/0:19	0/0:10	0/0:14	0/0:19	0/0:13	0/0:20	0/0:12	0/0:28	0/0:25	0/0:5	0/0:25	0/0:7	0/0:32	./.:4	1/1:11	0/0:22	0/0:28	0/0:20	0/0:11	0/0:29	0/0:13	0/0:10	0/0:11	0/0:17	0/1:20	0/0:21	0/0:9	0/0:29	./.:0	0/1:11	0/0:10	0/0:10	0/0:18	0/0:22	0/0:22	0/0:16	0/0:11	0/0:11	0/0:19	0/0:12	0/0:14	0/1:34	0/0:27	0/0:22	0/0:36	0/0:29	0/0:20	0/0:27	0/0:27	0/0:20	0/0:25	0/0:16	0/0:45	0/0:13	0/0:27	0/0:15	1/1:10	0/0:26	0/0:14	0/0:21	0/0:27	0/0:15	0/0:20	0/0:6	0/0:13	0/0:24	./.:4	0/0:6	0/0:7	./.:3	0/0:16	0/0:13	0/1:13	0/0:5	0/0:13	0/0:9	0/0:14	0/1:13	0/0:17	0/0:6	0/0:20	0/0:22	0/0:22	0/0:13	0/0:7	0/0:40	0/0:36	0/1:18	0/1:26	0/0:11	0/0:15	0/0:19	0/0:21	0/0:13	0/0:25	0/0:11	0/0:28	0/1:29	0/0:15	0/0:41	0/0:11	0/1:30	0/1:11	0/1:21	0/0:23	0/0:16	0/0:11	0/0:13	1/1:8	0/1:14	0/0:5	0/1:5	0/0:12	0/0:11	0/0:7	0/0:10	0/0:6	0/0:8	./.:4	./.:4	0/0:17	0/0:5	0/0:5	0/0:9	0/0:8	0/0:21	0/0:14	0/0:9	0/0:5	0/0:9	0/0:6	1/1:7	0/0:18
un	106969	1814	CTTGC	TTTGC,CTTAC,CTCGC,TCTGC,CTTGG	.	PASS	.	GT:DP	0/1:13	0/0:8	0/0:6	0/0:10	./.:4	0/0:9	0/0:9	0/0:6	0/0:7	0/0:15	0/0:11	0/0:8	0/0:9	0/0:5	0/0:9	0/0:14	0/1:5	0/0:16	0/0:7	./.:4	0/0:5	0/0:11	0/0:5	0/0:9	0/0:10	0/0:17	0/0:7	0/0:7	0/0:11	0/0:8	./.:4	0/0:11	0/1:19	0/0:15	0/0:11	0/2:15	0/0:16	0/1:15	0/0:7	1/1:9	./.:0	1/1:15	0/0:9	0/0:18	0/1:25	0/0:15	0/1:11	0/0:7	0/0:15	0/1:15	1/1:18	./.:0	0/0:10	0/0:19	0/3:19	0/0:10	0/0:23	./.:4	0/1:14	0/0:11	0/1:6	0/1:14	1/1:15	0/0:17	0/0:6	1/1:10	2/2:5	0/0:6	0/0:18	0/0:11	0/0:24	0/0:14	0/0:16	0/2:22	0/0:27	0/0:13	0/0:17	0/0:18	0/1:19	0/0:5	0/1:13	0/0:11	0/1:18	0/0:6	0/0:5	0/0:15	0/0:6	0/1:11	0/0:5	0/1:10	0/1:7	0/3:9	./.:0	0/0:7	0/0:6	0/1:13	1/1:6	1/1:5	0/0:6	0/0:5	./.:0	0/1:9	./.:4	./.:3	0/0:8	0/0:11	0/0:9	0/1:8	0/0:9	0/0:13	0/0:9	0/0:5	0/0:13	./.:4	0/1:28	0/0:17	0/1:10	0/0:7	0/1:16	./.:0	0/0:11	0/0:9	0/0:21	1/1:7	0/5:8	0/0:7	0/0:11	0/0:7	0/0:16	0/0:7	0/0:16	0/1:9	0/3:15	0/0:10	0/1:15	1/1:5	./.:3	./.:3	1/1:7	./.:0	./.:0	0/0:6	./.:4	./.:3	./.:0	./.:0	./.:0	./.:0	./.:0	0/0:8	./.:4	0/0:7	0/1:10	0/1:10	0/0:6	0/0:10	0/0:6	./.:4	1/1:11	0/1:5	0/1:6	0/0:12
un	107087	1816	AAC	ACC,AAA,TAC	.	PASS	.	GT:DP	0/0:13	1/1:13	./.:0	0/3:16	0/0:6	1/1:8	1/1:16	0/0:5	0/0:12	1/1:20	0/1:14	./.:0	0/0:9	2/3:12	0/0:10	1/1:16	1/1:10	0/0:12	1/1:9	0/1:9	0/0:10	0/1:11	0/0:7	1/1:16	0/1:12	0/1:12	0/1:15	./.:4	1/1:6	0/0:12	0/0:9	0/0:9	0/0:13	./.:0	0/1:20	1/1:10	1/1:18	1/2:11	./.:4	0/1:22	./.:4	0/1:28	0/1:5	0/0:9	1/2:26	1/1:16	0/0:21	./.:0	1/1:17	0/0:17	0/0:15	0/2:13	0/0:14	0/1:21	1/1:19	0/0:7	0/2:10	0/2:9	2/2:9	0/0:9	0/2:6	0/1:20	0/0:12	0/1:18	0/1:17	./.:4	0/0:5	0/1:15	0/0:26	0/0:15	0/2:21	0/0:13	0/0:11	0/0:24	0/1:31	0/0:18	0/1:17	0/0:18	1/1:9	0/0:9	0/1:11	0/2:9	2/2:6	./.:0	0/0:6	1/1:14	0/0:10	0/0:8	1/1:12	0/0:9	0/1:11	0/0:19	0/1:9	1/1:9	0/0:12	0/0:12	./.:4	./.:4	0/1:6	0/1:7	./.:0	0/0:10	0/2:5	0/2:10	0/0:13	0/1:5	0/1:11	0/1:8	1/1:11	0/0:13	1/1:15	0/1:10	0/0:6	0/1:15	0/1:25	1/1:14	0/2:9	0/1:12	0/0:14	0/1:16	1/1:8	1/1:8	0/2:17	0/1:11	0/0:8	0/0:13	0/2:9	0/1:10	0/0:7	0/0:10	0/0:17	./.:0	0/0:13	1/2:6	0/0:11	0/1:6	1/1:5	0/1:10	0/0:5	0/0:6	./.:0	0/0:6	1/1:6	2/2:5	./.:0	1/1:6	./.:0	./.:0	./.:0	0/1:13	./.:4	0/1:7	0/0:8	0/1:12	1/1:6	1/1:8	0/0:7	./.:0	0/0:7	0/1:13	0/0:8	0/1:9
un	107264	1819	TA	CG	.	PASS	.	GT:DP	0/0:16	0/0:26	0/0:16	0/1:23	0/0:11	0/0:13	0/0:19	0/0:12	0/0:12	0/1:26	0/0:19	0/0:12	0/1:21	0/0:17	0/0:18	0/1:15	0/0:9	0/0:36	0/1:24	0/1:14	0/0:17	0/0:11	0/0:11	0/0:22	0/0:15	0/0:27	0/0:18	0/0:10	0/1:19	0/0:21	1/1:12	0/0:16	0/1:23	0/1:18	0/0:17	0/0:24	0/1:29	0/1:20	0/1:12	1/1:20	0/1:6	0/1:49	0/1:18	0/1:22	0/1:30	0/0:25	0/1:33	1/1:15	0/1:20	0/1:16	1/1:18	1/1:9	0/0:15	0/1:31	0/1:34	1/1:18	0/0:31	0/1:9	0/0:24	0/0:27	1/1:5	0/0:19	0/1:34	1/1:21	0/1:9	0/0:11	0/0:7	0/0:13	0/1:32	0/0:20	0/0:21	0/0:32	0/0:21	0/0:49	0/0:23	0/0:27	0/0:24	0/0:16	1/1:28	1/1:20	0/1:9	1/1:34	1/1:9	0/1:19	0/1:9	0/1:20	1/1:23	0/1:6	0/1:14	0/1:21	1/1:18	0/1:21	1/1:10	1/1:11	0/1:16	0/0:8	1/1:10	0/1:7	1/1:20	0/0:16	1/1:7	0/1:12	0/1:8	0/0:11	0/1:16	0/0:13	0/1:10	0/0:16	0/0:8	0/1:24	0/0:15	0/0:17	0/0:12	0/0:11	1/1:41	0/0:18	0/0:22	0/0:15	0/0:31	0/0:14	0/0:16	0/0:14	0/0:27	0/1:24	0/0:9	0/0:16	0/1:39	0/1:16	0/1:25	0/0:20	0/0:35	0/1:13	0/0:26	0/0:24	1/1:16	./.:0	0/0:8	0/1:16	0/1:7	1/1:8	1/1:8	0/0:14	1/1:12	0/0:9	0/1:6	0/1:6	1/1:6	0/1:14	./.:3	0/1:14	./.:0	0/1:10	1/1:13	0/1:9	0/1:18	0/1:7	1/1:18	./.:4	0/0:20	1/1:22	1/1:7	0/0:19
un	107382	1821	C	T	.	PASS	.	GT:DP	0/0:26	0/0:34	0/0:26	0/0:35	0/0:18	0/0:21	0/0:37	0/0:11	0/0:21	0/0:40	0/0:38	0/0:28	0/0:35	0/1:20	0/0:34	0/0:26	0/0:31	0/0:47	0/0:28	0/0:18	0/0:14	0/0:28	0/0:12	0/0:32	0/0:33	0/0:27	0/0:31	0/0:23	0/0:33	0/0:28	0/1:12	0/0:19	0/0:46	0/0:23	0/0:22	0/0:13	0/0:33	0/0:24	0/0:16	0/0:28	0/0:31	0/0:54	0/0:28	0/0:20	0/0:34	0/1:29	0/0:21	0/0:13	0/0:25	0/1:28	0/0:47	0/0:17	0/0:27	0/1:29	0/1:34	0/0:30	0/0:31	./.:0	0/0:32	0/1:23	0/0:14	0/0:29	0/0:35	0/0:29	0/0:18	0/0:26	0/0:5	1/1:15	0/1:40	0/0:23	0/0:43	0/0:25	0/0:14	0/0:35	0/1:50	0/0:23	0/0:44	0/0:30	0/0:40	0/0:27	0/0:37	0/0:54	0/0:20	0/0:18	0/0:23	0/0:33	0/0:29	0/0:20	0/0:14	0/0:22	0/0:18	0/0:36	0/0:7	0/1:28	0/1:17	0/1:27	0/1:14	0/0:5	0/0:25	0/0:14	0/0:11	0/0:22	0/1:8	0/0:12	0/0:38	0/0:33	0/0:25	0/0:24	0/0:28	0/1:34	0/0:32	0/0:24	0/0:27	0/0:16	0/0:42	0/0:30	0/0:22	0/0:23	0/0:44	0/1:23	0/0:23	0/1:14	0/0:52	0/0:30	0/0:20	0/0:24	0/0:52	0/0:21	0/0:28	0/0:25	0/0:43	0/0:24	0/0:37	0/0:32	0/1:23	0/0:10	0/0:8	0/0:24	0/0:14	0/0:10	0/1:11	0/0:15	0/0:10	0/0:17	0/0:17	0/0:12	0/0:7	0/0:16	./.:0	0/0:22	0/0:5	0/0:17	0/0:24	0/0:22	0/0:22	0/0:15	0/0:15	0/1:19	0/0:14	0/0:23	0/0:20	0/0:20
un	107441	1822	TCTTA	TCTTG,TTTTA,GCTTA,TCCTA,TCTCA	.	PASS	.	GT:DP	0/0:6	0/0:7	./.:0	0/0:11	0/0:6	./.:4	0/0:11	0/0:6	0/0:6	0/0:11	0/0:9	0/1:9	0/0:9	0/0:9	0/0:7	0/0:14	0/0:7	0/0:18	0/1:11	./.:3	0/0:7	0/0:11	./.:3	0/0:9	0/0:16	0/1:9	0/0:16	./.:4	0/0:8	0/4:16	0/0:12	0/0:14	0/0:22	0/0:9	0/0:11	0/0:13	0/1:22	0/0:27	./.:0	0/0:15	0/0:8	0/0:22	0/0:6	0/0:15	0/0:26	0/0:17	0/0:18	./.:0	0/0:15	0/0:20	0/0:20	0/0:7	0/0:15	0/0:23	0/0:18	0/0:12	0/0:16	0/0:11	0/0:18	2/2:12	0/0:11	0/0:12	0/0:20	0/0:29	0/0:19	./.:0	0/0:10	0/1:5	0/0:29	1/1:15	0/0:18	0/0:15	0/0:16	0/2:22	0/0:33	0/0:17	0/1:14	0/0:12	0/0:9	0/0:12	0/0:12	0/0:17	0/0:12	0/1:14	0/0:9	0/0:8	0/0:10	0/1:14	0/0:7	0/0:14	./.:0	0/0:7	./.:0	0/0:9	0/0:8	0/0:5	./.:4	./.:3	./.:4	./.:4	0/0:6	0/0:8	./.:3	./.:4	0/0:7	0/0:6	0/0:8	0/0:13	0/1:10	0/0:12	0/0:6	0/0:8	./.:0	0/5:13	0/0:20	1/1:11	0/1:15	0/0:6	0/0:8	0/0:5	0/0:9	0/0:7	0/0:19	0/0:7	0/1:11	0/0:9	0/0:15	0/0:10	0/0:15	0/1:20	0/0:15	0/1:7	0/0:16	0/0:8	0/0:10	./.:4	0/0:8	0/2:7	0/0:9	./.:0	./.:0	0/0:5	0/0:8	./.:4	./.:3	./.:3	./.:3	0/0:9	./.:0	0/0:10	./.:0	0/0:6	0/0:10	./.:0	0/0:7	./.:4	0/0:5	0/0:9	./.:3	0/3:8	1/1:7	0/0:20
un	108090	1833	CC	TC,CT	.	PASS	.	GT:DP	0/0:44	0/0:20	./.:0	0/0:36	1/1:25	0/0:21	0/0:25	0/0:14	1/1:11	0/1:36	1/1:9	0/2:21	0/0:11	./.:0	0/0:23	0/1:37	0/0:12	0/0:30	0/0:9	0/0:8	0/0:12	0/1:25	0/0:15	0/0:16	0/1:25	0/0:43	0/0:41	1/1:8	1/1:25	0/0:8	0/0:12	0/0:30	0/1:20	0/1:20	0/0:11	0/1:39	0/0:24	0/2:49	0/0:18	./.:0	0/1:24	0/2:34	0/0:12	0/0:22	0/0:26	0/0:18	0/0:25	0/0:10	0/0:24	0/0:25	./.:0	1/2:21	0/0:33	0/0:44	0/0:29	0/0:17	0/0:15	0/0:17	0/0:26	0/0:12	0/0:13	0/0:34	0/2:46	0/0:48	0/1:32	0/0:30	0/0:13	0/0:27	0/0:43	0/2:37	./.:0	0/0:30	0/2:21	./.:0	0/0:29	0/0:21	0/0:45	0/0:18	./.:0	0/0:30	1/1:20	0/0:71	0/0:35	0/0:16	0/0:36	0/0:35	0/0:13	0/0:50	1/1:23	0/0:17	0/0:35	0/0:13	0/2:19	0/0:45	0/0:32	0/0:37	0/0:12	0/0:5	0/1:26	./.:0	0/2:24	1/1:15	0/0:32	0/0:17	0/0:16	0/0:23	./.:0	0/0:24	0/0:22	0/0:15	0/1:34	0/0:14	0/0:10	0/0:32	0/1:65	1/2:72	0/0:19	0/0:36	0/0:51	0/0:32	./.:0	0/0:50	0/0:21	./.:0	1/1:24	0/0:22	0/0:52	0/0:13	0/0:32	0/0:38	./.:0	0/0:6	0/0:66	0/0:47	0/0:21	0/0:22	0/0:21	1/2:31	2/2:7	0/0:21	1/2:12	1/1:21	0/0:18	0/0:7	0/0:12	0/1:10	0/0:14	0/1:19	0/1:16	0/0:22	0/0:7	0/0:18	0/0:26	0/2:17	0/0:12	0/0:36	1/1:12	0/1:19	0/0:7	0/1:16	0/0:26	0/1:40
un	108326	1837	TTTT	TGGT,CTTT,TGTC,TGTT	.	PASS	.	GT:DP	0/4:28	0/1:24	0/0:6	0/1:36	0/1:24	0/0:10	0/0:13	0/0:9	0/0:5	0/0:12	0/0:15	0/0:17	0/1:20	./.:0	0/0:8	0/0:47	0/0:14	0/0:28	0/0:12	0/1:13	0/0:7	0/0:8	0/0:11	0/0:10	0/0:8	0/0:13	0/0:41	3/3:11	1/1:13	0/1:20	./.:0	0/1:19	0/2:10	0/0:11	0/2:16	0/0:10	./.:0	0/4:28	0/4:15	0/1:15	0/0:11	0/0:13	0/0:5	0/0:13	0/0:16	./.:4	1/1:21	0/0:14	0/0:7	0/2:26	0/0:10	0/2:21	0/0:16	0/0:22	0/0:11	0/0:8	0/0:27	0/0:5	0/2:15	./.:4	0/0:11	0/0:22	2/4:38	0/0:22	0/0:15	0/2:20	0/0:6	0/0:16	0/1:31	0/0:9	0/0:32	0/0:12	0/0:29	0/0:30	0/0:39	0/0:16	0/4:22	0/4:10	0/1:41	0/1:21	0/0:25	0/0:14	0/3:22	3/3:13	0/0:8	0/0:16	0/0:21	0/2:40	0/0:5	0/2:27	0/1:22	0/3:26	0/2:18	0/0:18	0/1:25	0/0:5	0/0:11	0/0:14	0/0:17	0/4:14	0/1:25	2/2:12	0/0:6	0/0:21	0/3:15	0/0:14	0/0:13	0/0:8	0/0:10	0/0:16	0/0:16	0/2:20	0/0:14	0/0:10	0/1:39	0/0:18	0/1:31	0/0:5	0/0:18	0/0:12	0/0:18	0/0:17	1/1:21	0/0:21	0/0:11	0/0:27	0/0:21	0/0:7	0/0:23	0/1:25	0/0:30	0/0:11	0/0:16	0/1:25	0/0:9	0/0:15	0/0:11	3/3:16	0/1:7	0/0:10	0/0:8	0/0:12	./.:4	0/0:8	2/2:10	0/1:9	0/1:9	2/2:22	0/0:7	0/0:18	./.:4	0/3:19	0/0:17	./.:4	0/2:21	0/0:17	0/0:16	0/0:12	0/3:14	0/0:13	0/2:17	0/0:11
un	109270	1853	C	A	.	PASS	.	GT:DP	0/0:28	0/0:21	./.:0	0/0:69	0/0:18	0/0:16	0/1:41	0/1:23	0/0:16	0/0:28	0/0:53	0/0:24	0/0:24	0/0:37	0/0:18	0/0:49	0/0:17	0/1:80	0/0:46	1/1:15	0/0:28	./.:0	0/0:19	0/1:53	0/0:23	./.:0	0/0:42	0/0:15	0/0:32	0/0:27	0/0:19	0/0:25	0/0:32	0/0:36	0/0:48	0/0:45	0/1:59	0/0:48	0/0:11	./.:0	0/0:29	1/1:45	./.:0	0/0:48	./.:0	0/0:55	1/1:28	0/1:24	0/0:46	./.:0	./.:0	0/0:13	0/0:24	0/0:56	0/0:53	0/0:23	0/0:57	0/0:17	0/1:50	0/0:33	0/0:7	0/0:36	0/0:64	0/0:33	./.:0	0/0:12	0/0:27	./.:0	0/0:25	0/1:44	1/1:32	0/1:57	0/0:32	1/1:33	0/0:25	0/1:51	./.:0	0/1:40	0/0:86	0/0:18	0/0:51	0/0:76	0/0:41	0/0:31	0/0:21	0/0:29	0/0:24	0/1:65	0/0:13	0/0:52	0/0:46	0/0:38	1/1:7	0/0:17	0/0:47	0/0:16	0/0:30	0/0:31	0/0:12	0/0:19	./.:0	0/0:20	0/0:25	0/1:31	./.:0	0/0:18	0/0:51	0/0:24	0/0:23	./.:0	./.:0	0/0:17	0/0:23	0/0:17	0/0:43	0/0:65	0/0:60	0/0:30	0/0:36	0/0:19	0/0:19	./.:0	0/0:42	0/0:68	0/0:23	./.:0	./.:0	0/0:28	0/0:84	0/0:50	0/0:46	0/0:43	0/0:81	./.:0	./.:0	0/0:15	0/0:24	0/0:15	0/0:24	0/0:13	./.:0	0/0:44	0/0:20	0/0:22	0/0:20	0/0:28	0/0:32	0/0:18	./.:0	0/0:41	0/0:15	0/0:15	0/0:26	0/0:13	1/1:22	0/0:32	0/0:50	0/0:25	0/0:22	0/0:50	0/0:15	0/0:55
un	110273	1870	A	C	.	PASS	.	GT:DP	0/0:40	0/0:36	0/0:26	0/0:34	0/0:18	0/1:13	0/0:33	0/0:12	0/1:26	0/0:27	0/0:29	0/0:28	0/0:29	0/0:42	1/1:26	0/1:38	0/1:26	0/0:51	0/1:24	0/0:25	0/1:18	0/1:22	0/0:30	0/0:34	0/0:23	0/1:33	0/0:46	0/1:15	0/0:23	0/0:25	0/0:8	0/0:12	0/1:14	0/0:11	0/1:16	0/0:15	0/0:14	0/0:34	0/0:17	0/1:17	0/0:14	0/0:21	0/0:22	1/1:23	0/1:36	0/0:21	0/0:29	0/1:12	0/0:15	0/1:25	0/1:23	0/1:11	0/0:11	0/1:34	0/0:21	1/1:19	1/1:26	0/1:7	0/0:19	0/0:13	0/0:10	0/0:23	0/0:22	0/1:22	0/0:20	0/1:12	./.:4	0/0:20	0/0:34	0/1:12	0/0:37	0/0:10	0/0:17	0/0:41	0/0:16	0/0:24	0/0:29	0/0:13	0/1:44	0/1:40	0/1:43	0/0:58	0/0:38	0/1:46	0/1:24	0/0:39	0/0:33	0/0:39	0/0:40	0/1:31	0/0:32	0/1:39	0/0:19	1/1:29	0/0:34	0/0:23	0/1:11	0/1:11	0/1:31	0/1:30	0/0:23	0/0:36	0/0:21	0/0:33	0/1:29	1/1:34	0/1:37	0/0:38	0/1:20	0/0:37	0/0:24	0/1:25	0/0:30	0/0:16	0/0:76	0/0:55	0/0:39	0/1:32	0/1:37	0/0:35	0/0:33	0/1:42	0/0:44	0/1:36	0/1:40	0/0:48	0/1:56	0/1:36	0/0:49	0/0:32	0/0:54	0/0:21	0/1:57	0/0:27	0/1:35	0/1:20	0/0:15	0/0:21	1/1:23	1/1:18	0/0:15	0/0:20	0/0:21	0/0:9	0/1:18	0/0:14	0/0:10	0/1:19	0/1:14	0/0:26	0/0:10	0/1:22	0/0:26	0/0:21	0/0:38	0/0:37	0/0:24	0/1:14	0/1:31	0/0:21	0/0:15	0/0:13
un	110804	1879	GCCCTG	GCTCCG,GCCCCG,GCCTTG,ACTCCG,GATCCG,GCTCCA,GCTCTG	.	PASS	.	GT:DP	0/1:27	1/1:18	0/1:18	0/0:18	0/0:15	./.:0	1/2:30	./.:0	0/0:12	0/0:32	0/0:20	./.:0	2/2:22	0/1:22	1/1:6	1/1:24	1/1:13	1/1:31	0/0:23	1/1:9	0/1:18	1/1:15	./.:4	1/1:25	0/1:21	0/7:23	1/1:19	0/1:12	0/0:8	1/1:29	0/1:12	0/3:21	0/0:28	2/2:9	0/0:26	0/0:27	1/1:43	0/0:41	0/1:12	./.:0	1/1:14	0/0:36	0/0:19	0/1:21	0/2:44	0/0:34	0/3:31	0/1:11	0/2:28	0/2:39	0/0:35	0/0:18	0/2:36	0/1:45	0/1:21	0/0:34	1/1:24	0/1:12	0/1:23	0/0:19	./.:0	0/2:35	1/2:45	0/0:31	0/0:27	0/0:9	0/0:7	2/2:20	0/1:41	0/1:42	1/2:30	0/3:30	0/0:19	3/3:31	0/1:43	0/0:40	1/2:34	2/2:25	1/1:33	0/2:13	0/2:21	0/1:41	./.:0	./.:0	0/2:17	0/2:19	0/1:20	0/1:24	0/0:20	0/0:14	1/5:16	0/0:14	0/1:11	0/3:25	1/1:9	0/0:18	2/4:6	0/2:12	0/2:31	1/2:9	1/1:5	1/2:13	0/1:9	0/0:10	0/2:17	0/1:15	1/2:17	0/0:17	1/2:15	0/1:23	0/2:32	0/0:18	2/2:15	0/0:8	0/0:42	0/0:38	1/1:18	0/0:8	0/1:25	0/2:18	0/0:19	1/2:18	1/1:34	0/0:25	0/0:22	1/1:22	0/2:27	0/1:19	2/2:30	1/2:20	0/1:43	1/2:15	0/0:10	0/2:19	0/1:16	0/2:12	0/1:9	./.:0	0/0:13	0/0:16	1/2:9	0/1:18	0/1:7	1/1:11	1/1:8	0/0:6	2/2:6	1/6:6	./.:4	0/0:12	0/0:8	1/2:11	0/0:11	./.:0	0/0:15	0/2:16	./.:0	0/1:9	0/1:10	0/1:15	0/0:14	0/0:14
un	111040	1883	AC	AA,TC	.	PASS	.	GT:DP	0/0:56	0/1:32	0/0:29	0/1:34	0/0:25	0/0:18	0/0:40	0/0:19	0/0:26	0/0:51	0/0:30	0/0:30	0/0:39	0/0:49	0/0:34	0/0:46	0/0:26	0/0:81	0/0:42	0/1:24	0/0:28	0/0:39	0/0:27	0/0:37	0/1:29	0/0:36	0/0:43	0/0:24	0/0:37	0/0:40	0/0:24	0/0:47	0/0:48	0/0:20	0/0:44	0/1:25	0/0:52	0/0:44	0/0:30	0/0:51	0/1:21	0/0:62	0/0:20	0/0:36	0/1:42	0/1:54	0/0:41	0/1:12	0/1:45	0/0:43	0/0:48	0/1:27	0/1:37	0/1:56	0/1:29	0/0:31	0/0:48	0/1:11	0/0:36	1/1:24	0/0:19	0/0:36	0/0:32	0/0:34	0/0:28	0/1:19	0/0:20	0/0:35	0/0:54	0/0:41	0/0:41	0/0:54	0/0:39	0/0:53	0/0:45	0/0:37	0/0:42	0/0:19	0/0:68	0/0:43	0/0:47	0/0:75	0/1:37	0/0:63	0/0:20	0/0:36	0/0:49	0/0:42	0/1:27	0/0:51	0/1:31	0/0:47	0/1:12	0/1:52	0/0:40	0/0:36	0/1:21	0/0:23	0/1:28	0/0:29	0/0:27	0/0:28	0/1:35	0/2:24	0/0:42	0/0:21	0/0:31	0/0:28	0/0:22	0/0:41	0/0:37	0/0:30	0/0:29	0/0:32	0/0:54	0/0:60	0/0:45	0/0:38	0/0:61	0/0:33	0/0:42	0/0:41	0/0:64	0/0:47	0/0:35	0/0:50	0/1:51	0/0:30	0/0:53	0/0:44	0/0:75	0/1:29	0/0:57	0/0:26	0/0:32	0/0:28	0/1:25	0/0:54	0/0:45	0/0:38	0/0:19	0/0:30	0/0:28	0/0:15	0/0:19	0/0:23	0/0:15	0/0:32	0/0:9	0/0:40	0/0:9	0/0:30	0/0:34	0/0:27	0/0:43	0/1:22	0/1:28	0/0:22	0/0:29	0/0:30	0/0:24	0/1:36
un	111099	1884	G	C	.	PASS	.	GT:DP	0/0:20	0/1:6	0/0:6	0/0:20	1/1:9	0/0:11	0/0:14	0/0:5	0/1:11	0/0:14	0/0:8	0/0:7	0/0:11	0/0:20	0/1:12	0/1:18	0/0:8	0/0:18	0/0:14	0/1:10	0/0:8	0/0:8	1/1:11	0/0:16	0/0:11	0/0:12	0/0:16	1/1:10	0/0:15	0/0:12	./.:0	0/0:9	0/0:14	0/0:10	0/0:7	0/0:6	0/0:12	0/0:17	0/0:7	0/1:12	0/1:7	0/0:19	0/0:11	0/0:13	0/0:14	0/0:18	0/1:16	0/0:6	0/0:15	0/0:23	0/0:17	./.:4	0/0:7	0/0:14	0/1:10	0/0:10	0/1:32	0/0:5	0/0:6	1/1:8	0/1:5	0/1:12	0/0:22	0/1:19	0/0:11	1/1:15	./.:0	./.:4	0/1:30	0/0:11	0/0:20	0/0:13	0/0:18	0/0:21	0/0:39	0/0:18	0/0:10	0/1:12	0/1:12	0/0:10	0/0:15	0/0:24	0/0:17	0/0:6	1/1:5	0/0:19	0/0:16	0/0:12	0/0:8	0/0:10	0/0:10	0/0:10	0/0:6	0/0:10	0/0:18	1/1:10	./.:3	./.:0	./.:3	./.:4	0/0:5	0/0:11	0/0:10	./.:4	0/0:17	0/0:15	1/1:15	0/0:12	0/0:6	0/0:12	0/0:14	0/0:5	0/0:10	0/0:5	0/0:26	0/0:22	0/0:11	0/0:8	0/0:19	0/0:11	0/0:11	1/1:9	0/0:20	0/0:13	0/0:16	0/0:15	0/0:12	0/0:12	0/0:27	0/0:11	0/0:32	0/0:8	0/0:24	0/0:17	0/0:8	0/0:6	0/1:10	0/0:13	0/0:7	./.:0	./.:0	./.:0	0/0:7	0/0:6	./.:3	./.:4	0/0:6	0/0:8	./.:0	0/0:7	./.:0	1/1:12	0/0:20	1/1:5	0/0:6	0/1:7	0/0:9	0/0:8	0/0:7	0/1:12	./.:4	0/0:10
un	111630	1893	AG	CG,AA	.	PASS	.	GT:DP	0/0:25	0/1:20	./.:0	0/0:19	0/0:7	0/0:21	0/0:21	1/1:13	0/0:15	1/1:13	0/0:13	0/0:17	0/0:8	0/1:15	1/1:8	0/1:25	0/0:10	0/1:40	0/0:17	0/1:14	0/2:14	0/0:14	0/0:9	0/0:18	0/1:19	0/0:12	0/1:22	0/0:11	0/0:12	0/0:22	0/0:14	0/0:18	0/0:37	0/0:16	0/2:16	0/1:18	0/0:20	0/1:30	0/1:12	0/0:29	0/1:13	0/0:36	0/1:5	0/0:20	0/0:40	1/1:26	1/1:29	0/0:6	0/2:30	0/0:34	0/0:41	0/0:11	0/1:24	0/0:29	0/0:32	0/2:25	0/0:33	0/0:16	0/0:37	0/0:12	0/0:10	0/0:20	0/0:33	0/0:40	0/0:17	0/1:15	./.:3	0/0:17	0/0:19	1/1:14	0/1:25	0/0:11	0/0:28	0/0:15	0/1:57	0/1:28	0/0:32	0/1:17	0/0:24	0/0:9	0/0:20	0/0:21	0/0:14	0/0:15	0/0:7	0/1:19	0/0:11	0/0:6	0/0:16	0/0:17	0/0:9	0/0:22	0/0:10	0/0:7	0/0:18	0/1:11	0/0:6	./.:4	0/0:12	0/0:9	0/1:14	0/1:12	1/1:10	0/0:13	0/1:22	0/1:9	0/0:7	0/1:19	0/0:11	0/0:16	0/1:14	0/1:20	0/1:10	0/0:8	0/0:24	0/0:28	0/0:20	0/0:23	1/1:24	0/1:19	0/0:9	0/0:16	0/1:24	0/0:22	0/0:17	0/0:8	0/0:25	0/1:9	0/0:37	0/0:13	0/0:31	0/0:13	0/0:28	0/0:15	0/0:14	0/0:17	0/0:12	0/1:16	0/2:17	1/1:15	./.:0	0/0:7	0/0:8	0/0:5	0/1:6	0/0:15	0/0:11	0/0:14	0/1:6	0/0:17	./.:3	0/0:10	0/0:20	0/0:8	0/0:9	0/0:12	0/1:12	0/0:11	1/1:9	0/1:15	0/0:8	0/0:25
un	112279	1904	AGC	AGT,AAC,GGC,GGT,AAT	.	PASS	.	GT:DP	0/0:23	1/1:6	0/3:21	0/2:43	0/1:16	0/0:13	0/1:23	1/1:17	0/1:13	1/1:28	1/4:17	1/1:22	0/0:24	0/0:17	0/1:29	1/5:34	0/0:14	0/3:38	0/0:10	1/1:28	1/1:14	1/1:18	0/0:9	0/0:30	0/1:26	0/0:27	1/1:38	0/1:19	1/1:6	1/1:17	0/0:10	1/1:15	0/1:29	0/0:19	0/1:24	1/1:23	1/3:26	0/0:30	4/4:7	0/1:37	0/0:11	0/1:44	0/1:12	0/2:21	0/0:34	0/0:23	0/1:33	0/3:14	0/5:31	0/0:40	0/5:45	./.:0	2/4:21	0/2:24	0/1:18	0/0:10	0/0:32	0/2:9	1/1:26	0/1:14	0/0:6	0/1:22	1/2:32	0/0:28	0/1:16	1/2:5	1/1:9	0/1:17	0/0:46	1/1:26	1/1:18	2/2:14	0/1:19	1/1:21	2/2:22	1/1:30	1/1:13	0/0:6	0/0:27	0/0:20	0/0:7	1/1:49	0/0:23	1/1:12	0/0:13	0/0:25	0/0:23	0/1:27	0/0:14	1/4:24	0/2:24	0/0:32	0/0:8	1/2:21	1/2:26	0/2:30	0/0:12	0/0:10	0/3:20	0/0:5	0/0:18	2/2:13	0/0:17	0/3:12	1/4:28	1/2:16	1/1:26	1/1:25	0/2:21	1/3:35	0/1:19	1/1:18	0/2:23	1/1:14	1/1:53	0/1:30	1/1:20	0/1:29	0/0:43	0/0:13	0/0:17	0/1:27	0/1:49	0/0:33	0/1:22	0/0:5	1/1:39	0/1:19	0/0:20	1/1:7	0/0:54	1/1:17	0/1:37	0/1:33	0/0:35	0/0:13	0/0:6	0/1:33	0/0:7	0/1:10	0/0:5	0/0:8	0/0:18	2/2:9	0/0:14	0/0:7	./.:4	0/2:21	5/5:10	0/1:26	1/2:8	0/0:17	1/1:11	1/1:10	0/1:15	0/0:22	1/1:8	0/1:18	0/0:12	0/0:6	0/0:11	./.:0
un	113046	1917	AC	AT,TT	.	PASS	.	GT:DP	0/1:24	0/2:23	0/0:13	1/1:26	2/2:18	0/1:11	0/0:27	0/0:16	0/2:23	0/0:32	0/1:15	0/0:20	0/1:29	1/1:24	0/0:30	0/0:35	2/2:7	0/0:42	0/0:22	0/1:10	0/1:17	0/1:23	0/0:14	0/0:47	0/1:18	0/1:26	0/1:34	0/0:12	0/1:26	0/0:9	./.:0	./.:0	0/0:10	0/1:5	1/2:7	1/1:6	0/0:7	0/0:15	0/1:14	0/1:5	0/2:9	1/1:17	1/1:14	0/0:6	0/2:15	./.:0	1/1:7	0/1:8	./.:0	0/2:21	0/1:23	1/1:9	./.:0	1/1:8	0/1:19	./.:4	0/1:23	./.:0	./.:0	./.:0	1/1:9	0/2:15	0/1:11	0/0:12	0/0:9	0/0:8	./.:0	0/0:9	0/2:13	0/0:5	0/0:13	0/1:8	0/0:12	0/1:28	0/1:16	./.:3	1/1:19	0/1:11	0/1:33	0/1:23	0/1:32	0/1:38	0/1:30	1/1:32	0/1:17	1/1:14	0/1:23	2/2:19	1/2:26	0/1:34	0/1:31	0/0:38	0/1:11	0/1:27	0/1:22	0/1:20	0/0:8	0/1:11	0/1:22	0/2:17	0/0:27	0/2:22	0/0:19	1/1:12	0/0:40	1/1:22	1/1:33	0/0:33	0/1:20	0/0:32	0/1:26	0/0:13	0/0:15	1/1:18	0/1:39	0/2:44	0/1:28	0/1:29	0/2:35	0/0:29	0/1:32	0/0:16	0/0:53	0/1:35	0/1:21	1/1:23	1/1:41	0/1:24	0/1:30	0/1:20	0/1:53	0/1:24	0/0:26	1/2:22	0/2:20	0/0:11	1/1:20	0/0:23	0/0:20	0/0:21	0/2:8	0/1:24	0/0:10	0/1:12	0/1:17	0/1:19	1/1:11	0/0:27	0/1:9	1/2:18	0/0:5	0/1:14	0/1:24	0/1:15	1/1:26	0/1:12	0/1:20	1/1:14	0/1:26	0/1:14	0/1:16	0/0:13
un	113282	1921	G	T	.	PASS	.	GT:DP	0/0:27	0/0:24	0/0:9	0/0:48	0/0:10	0/0:15	0/0:22	0/0:10	0/1:11	0/0:23	0/0:25	0/0:19	0/0:18	0/0:21	0/0:24	0/0:39	0/0:18	0/0:36	0/0:31	0/1:13	0/0:19	0/0:17	0/0:16	0/0:25	0/0:12	0/0:25	0/0:33	0/0:21	0/0:21	0/0:36	0/1:19	0/0:20	0/0:46	0/0:12	0/0:25	0/1:27	0/0:47	0/0:34	0/0:16	0/0:33	0/0:17	0/0:42	0/0:21	0/0:19	0/0:44	0/0:30	0/0:32	0/0:15	0/1:40	0/1:37	0/0:37	0/0:19	0/0:31	0/0:28	0/0:40	0/0:26	0/0:37	0/0:9	0/0:36	0/0:24	0/1:5	0/0:36	0/0:31	0/1:41	0/0:13	0/0:14	0/1:9	0/0:21	0/1:47	0/1:38	0/0:43	1/1:42	0/0:5	0/0:53	0/0:33	0/1:41	0/1:26	0/0:24	0/0:43	0/0:29	0/1:26	0/0:49	0/0:22	0/0:24	0/0:12	0/1:17	0/0:19	0/1:17	0/0:16	0/0:31	0/0:22	0/1:27	0/0:6	0/0:16	0/0:23	0/0:16	0/0:10	0/0:13	0/0:16	0/0:23	0/0:18	0/0:17	0/0:12	0/0:24	0/0:28	0/1:17	0/1:19	0/0:10	0/0:11	0/0:37	0/0:24	0/0:19	0/0:18	0/0:23	0/0:41	0/0:38	0/0:22	0/0:21	0/0:42	0/0:12	0/0:21	0/0:19	0/0:43	0/0:8	0/0:13	0/0:28	0/0:38	0/0:18	0/1:50	0/0:15	0/1:54	0/0:18	0/0:33	0/0:32	0/0:15	0/0:15	0/0:17	0/0:21	0/0:18	0/1:16	0/0:6	0/1:12	0/0:10	0/0:13	0/0:15	0/0:6	0/0:14	0/0:17	0/0:8	0/0:21	0/0:9	0/0:19	0/0:27	0/0:12	0/0:17	0/1:16	0/0:18	0/0:15	0/0:16	0/0:21	0/0:12	0/0:21
un	113341	1922	TG	TT,AG	.	PASS	.	GT:DP	0/0:13	0/0:7	0/0:6	0/0:7	0/0:5	0/0:7	0/0:5	./.:4	0/0:5	0/1:9	0/1:11	0/1:5	./.:0	0/1:6	0/0:8	0/0:12	0/0:7	0/0:6	0/0:16	0/0:5	0/0:8	0/0:6	0/1:6	0/0:6	0/1:10	0/0:15	0/0:12	0/0:9	0/1:5	0/0:9	./.:3	./.:4	./.:4	./.:0	0/0:6	0/0:6	1/1:7	0/1:12	./.:0	0/1:10	./.:0	0/0:10	0/0:5	0/0:5	0/0:20	0/1:15	0/0:17	0/0:6	0/0:9	0/0:19	0/0:18	./.:4	0/0:10	0/1:14	./.:4	0/0:12	0/0:12	0/0:5	0/0:11	0/1:6	0/0:5	0/0:9	0/0:14	0/0:6	0/1:7	./.:0	./.:4	./.:0	0/1:16	0/0:10	0/0:10	0/0:18	0/0:15	0/1:19	0/0:13	./.:4	0/0:16	0/0:16	0/0:10	0/0:9	0/0:11	0/0:18	0/0:10	0/1:6	./.:0	0/0:7	0/0:6	0/0:7	0/0:9	0/0:5	0/0:7	0/0:10	./.:4	0/0:11	0/0:13	0/1:7	./.:4	./.:0	0/0:5	0/0:7	./.:0	0/0:5	./.:3	0/0:7	0/1:6	./.:4	0/0:8	0/0:17	0/1:5	0/0:14	0/0:9	0/0:7	0/0:6	0/0:9	0/0:19	0/0:14	0/0:6	./.:3	0/0:13	./.:3	0/0:14	0/0:9	0/0:16	0/0:11	0/0:15	0/0:10	0/0:14	0/0:8	0/2:14	0/0:9	0/0:17	0/0:8	0/0:18	0/0:13	0/0:6	0/0:6	./.:4	0/0:8	0/0:6	./.:0	0/0:5	0/0:7	./.:0	0/0:5	./.:0	0/0:6	./.:0	./.:0	./.:0	0/0:8	./.:3	0/0:7	0/1:6	0/0:8	0/0:9	0/0:10	0/0:7	./.:0	./.:4	0/0:8	./.:4	0/0:11
un	113872	1931	AA	TA,AC	.	PASS	.	GT:DP	0/0:54	0/1:47	0/0:19	0/0:52	0/0:29	0/0:32	0/0:48	0/0:21	0/0:40	0/0:63	0/0:44	0/0:33	0/0:35	0/0:48	0/1:40	0/0:43	0/0:34	0/0:75	0/0:41	0/0:26	0/0:45	0/0:33	0/0:27	0/1:51	0/0:31	0/0:28	0/0:48	0/0:28	0/0:24	0/0:37	0/0:31	0/1:31	0/0:37	0/0:21	0/0:41	0/0:29	0/0:53	0/0:59	0/0:22	0/0:39	0/0:26	0/0:72	0/0:20	0/0:33	0/0:47	0/0:45	0/0:45	0/0:17	0/0:53	0/0:24	0/0:52	0/0:19	0/0:42	0/0:48	0/1:44	0/0:26	0/0:58	0/0:24	0/0:48	0/0:23	0/0:17	0/0:35	0/2:37	0/0:50	0/0:24	0/0:16	0/0:19	0/0:41	0/1:65	0/1:40	0/0:43	0/1:34	1/1:33	0/0:69	0/0:63	0/1:38	0/1:24	0/0:28	0/0:69	0/0:28	0/0:45	0/0:64	0/0:37	0/0:41	0/0:31	0/0:45	0/0:44	0/0:29	0/0:35	0/0:33	0/0:40	0/0:55	0/0:16	0/0:39	0/0:28	0/0:40	0/0:15	0/0:17	0/0:27	0/0:24	0/0:38	0/0:37	0/0:20	0/0:24	0/0:57	0/0:32	0/0:45	0/0:36	0/1:36	0/0:51	0/0:39	0/1:35	0/0:27	0/0:27	0/0:65	0/0:59	0/0:33	0/0:33	0/0:50	0/0:30	0/0:33	0/0:34	0/0:69	0/1:44	0/0:26	0/0:40	0/0:65	0/0:47	0/0:58	0/0:49	0/0:65	0/0:22	0/0:47	0/0:52	0/0:44	0/0:16	0/0:26	0/0:41	0/0:35	0/0:25	0/1:20	0/0:27	0/0:40	0/0:25	0/0:19	0/0:25	0/0:12	0/1:33	0/0:13	0/0:29	0/0:15	0/0:11	0/1:45	0/0:25	0/0:32	0/0:29	0/0:24	0/0:18	0/0:36	0/0:21	0/0:29	0/0:35
un	114108	1935	CTA	CGA,ATA,CTT	.	PASS	.	GT:DP	0/0:11	0/0:10	0/0:6	0/0:16	./.:0	0/0:10	0/0:15	./.:3	0/1:7	0/0:17	0/1:12	0/0:10	0/0:11	0/0:15	0/0:15	0/0:17	0/0:6	0/2:27	0/1:14	0/0:5	0/3:9	0/0:6	0/0:9	0/0:16	0/0:12	0/0:12	0/0:7	0/0:9	./.:4	0/0:11	0/0:7	0/1:11	0/0:17	0/0:9	0/0:12	0/0:9	0/1:18	0/1:19	0/0:6	0/0:17	0/0:9	0/1:23	0/0:11	0/0:7	0/0:14	0/0:25	0/1:10	./.:3	0/0:8	0/1:9	0/0:20	0/0:6	0/0:16	0/0:15	0/0:17	0/0:10	0/0:23	0/0:11	0/1:12	0/0:11	0/0:13	0/0:18	0/0:20	0/0:17	0/1:13	0/0:8	./.:0	0/1:12	0/0:22	0/0:11	0/0:25	0/0:14	0/0:11	0/0:41	0/1:20	0/0:17	0/0:10	0/1:10	0/1:17	0/0:10	0/0:13	0/0:19	0/0:9	0/1:8	0/0:10	0/0:12	0/2:10	0/0:12	0/0:5	0/0:8	0/0:8	0/0:15	./.:4	0/0:10	0/1:12	0/0:10	./.:0	./.:0	0/0:8	./.:4	0/0:8	0/2:6	./.:4	./.:3	0/0:11	0/0:10	0/0:7	0/0:16	0/0:8	0/0:22	0/0:14	0/0:11	0/1:8	0/0:6	0/0:25	0/0:21	0/0:15	0/0:8	0/0:17	0/0:6	0/0:9	0/0:6	0/0:22	0/0:13	0/0:9	0/0:7	0/1:15	0/0:8	0/0:15	0/0:10	0/1:12	0/0:5	0/0:15	0/0:10	0/1:8	0/0:11	0/0:9	0/0:10	0/1:11	0/0:5	./.:0	0/0:6	./.:0	./.:0	./.:0	./.:3	./.:0	./.:0	./.:0	0/0:8	./.:3	./.:3	0/0:6	./.:4	0/1:7	0/0:8	0/0:8	./.:4	0/0:8	0/0:12	0/0:5	0/0:12
un	114344	1939	CCA	CCT,ACA,CTA	.	PASS	.	GT:DP	0/0:26	0/0:11	0/0:14	1/1:14	0/1:5	0/0:5	0/1:27	0/1:9	0/0:7	0/0:23	1/1:14	0/2:17	1/1:16	0/0:28	0/1:14	0/0:19	0/0:17	0/0:33	0/2:13	0/0:12	0/0:14	0/1:14	0/0:6	0/0:22	0/0:15	0/1:23	0/1:11	0/0:8	1/1:14	0/1:20	0/0:19	0/1:25	0/1:25	0/0:18	0/0:22	0/0:23	0/1:28	0/0:16	0/0:9	0/1:19	0/1:16	0/1:27	0/0:19	0/0:28	0/1:34	0/3:31	0/1:17	0/0:6	0/0:17	0/1:31	0/1:27	0/0:15	0/1:26	0/1:23	0/0:26	0/1:27	0/0:30	0/0:6	0/0:18	0/1:19	0/0:11	0/0:13	0/1:25	0/1:31	0/0:17	0/1:16	1/1:5	0/0:19	0/1:33	0/0:27	0/1:22	0/0:18	0/0:18	0/1:36	0/1:27	0/0:28	0/0:7	0/0:22	0/0:22	0/0:15	0/1:33	0/1:32	0/0:22	0/0:24	0/0:7	0/1:20	0/0:23	0/0:6	0/0:23	0/1:15	0/0:16	1/1:21	0/0:8	0/1:17	0/1:13	0/2:13	./.:0	0/0:8	0/0:11	0/0:13	0/1:13	0/1:13	0/0:8	./.:4	0/1:22	0/0:15	0/0:17	1/1:10	0/0:15	0/0:10	0/0:13	0/0:12	1/1:19	0/0:20	0/0:31	0/1:34	0/0:28	0/1:16	0/1:26	0/1:18	0/1:12	./.:0	0/0:20	1/1:21	0/1:27	0/1:16	0/0:34	0/1:20	0/1:27	0/1:10	0/0:25	0/0:20	0/0:28	0/1:23	0/1:20	0/0:10	0/0:9	0/0:13	0/0:9	0/0:10	./.:0	0/1:21	0/0:7	./.:0	0/0:9	0/0:8	0/1:9	0/0:10	0/1:10	0/1:17	1/1:6	1/1:10	0/1:14	0/0:13	0/0:21	0/0:10	0/0:15	0/0:6	0/0:9	0/0:17	0/1:17	0/0:19
un	114757	1946	G	A	.	PASS	.	GT:DP	0/0:8	0/0:7	0/0:6	1/1:10	./.:0	0/0:5	0/0:11	./.:0	0/1:7	0/0:12	./.:4	0/1:11	0/0:6	0/0:7	./.:4	0/0:15	./.:0	0/1:18	1/1:6	0/0:5	0/0:5	0/1:7	0/1:10	0/1:9	0/0:9	0/0:7	0/0:9	./.:4	0/0:5	0/0:14	0/0:6	0/0:16	0/1:10	0/0:7	0/0:9	0/0:12	0/0:22	0/0:9	0/0:7	0/1:17	./.:0	0/0:15	0/1:10	0/0:5	0/0:17	0/0:22	0/0:18	0/1:5	0/0:12	0/1:10	0/0:17	0/0:16	0/0:14	0/0:11	0/0:13	0/0:6	0/1:12	0/1:6	0/0:10	0/0:18	0/0:5	0/0:9	0/0:11	0/0:20	0/0:8	0/0:13	0/1:5	./.:4	0/0:20	0/0:8	0/1:22	0/0:12	0/0:6	0/0:18	0/1:14	0/0:17	0/1:15	0/1:11	0/0:17	0/0:7	1/1:6	0/1:11	./.:0	0/0:9	0/0:7	./.:0	0/0:11	0/0:6	./.:3	0/0:9	./.:4	0/0:8	./.:0	0/1:9	./.:0	./.:4	1/1:8	./.:0	0/0:7	0/0:5	./.:3	./.:0	0/0:8	./.:0	0/0:8	0/0:7	0/0:9	./.:4	./.:4	0/0:8	0/0:11	0/0:8	0/0:13	0/0:5	0/0:13	0/0:6	0/0:6	0/0:8	0/0:14	0/0:5	1/1:6	./.:3	0/0:16	0/1:12	./.:0	0/0:6	0/1:8	0/0:7	./.:3	./.:3	0/0:13	0/0:5	0/0:5	0/0:9	0/0:8	./.:0	./.:4	0/1:9	0/0:5	0/1:5	./.:0	./.:4	0/0:5	0/0:5	./.:0	./.:0	./.:0	./.:3	./.:0	./.:4	./.:0	./.:4	0/0:6	./.:0	0/0:6	0/0:6	0/0:5	0/0:6	./.:4	0/0:9	0/0:9	0/0:17
un	115111	1952	C	T	.	PASS	.	GT:DP	0/0:6	0/0:8	./.:0	0/0:6	0/0:6	./.:0	0/0:13	./.:3	0/0:8	0/0:16	0/1:11	0/1:6	0/1:8	0/0:11	0/0:6	0/0:21	0/0:12	0/0:22	0/1:11	0/0:6	0/0:9	./.:0	./.:3	0/0:25	0/1:8	0/0:10	0/0:23	0/0:8	0/0:13	0/0:7	0/0:8	1/1:5	0/1:17	./.:4	0/1:11	./.:4	./.:4	0/1:17	0/1:7	0/0:22	0/1:16	0/0:27	0/0:5	0/1:11	0/1:31	0/1:13	0/0:20	0/0:7	0/1:12	1/1:11	0/1:29	0/1:7	0/0:16	0/1:18	0/1:16	0/1:13	1/1:21	0/0:10	0/0:19	0/0:12	0/1:9	0/1:12	0/1:12	0/0:17	0/0:11	0/0:9	0/0:8	0/0:10	0/1:28	0/0:16	0/0:31	0/0:14	0/1:14	0/0:33	0/0:20	0/0:19	0/0:16	0/1:14	0/1:20	0/0:14	0/1:5	0/0:11	0/0:7	0/1:19	./.:4	0/1:10	0/1:10	0/0:5	0/1:14	./.:3	0/1:12	0/0:9	0/1:7	0/0:12	0/0:6	0/0:9	./.:0	./.:0	0/0:10	./.:0	./.:3	0/0:10	./.:4	./.:4	0/1:9	0/0:11	1/1:5	./.:0	0/0:9	0/0:11	0/0:10	0/0:7	0/0:6	0/1:7	0/0:13	1/1:6	0/0:10	1/1:12	0/0:10	0/0:9	1/1:6	0/0:15	0/0:13	0/0:8	0/0:7	0/1:12	0/0:12	0/0:7	0/0:8	0/0:9	0/0:23	0/0:7	./.:0	./.:0	./.:3	./.:0	1/1:8	0/0:10	./.:4	0/1:12	./.:0	0/1:5	0/1:6	0/0:6	./.:3	./.:0	./.:0	./.:4	./.:0	1/1:6	./.:0	0/1:8	0/1:6	0/1:10	0/0:16	0/1:10	0/1:6	./.:0	0/0:7	1/1:11	1/1:10	0/0:16
un	115406	1957	CAG	TAG,CAC,CTG	.	PASS	.	GT:DP	0/1:12	1/1:13	0/1:9	0/0:16	0/0:12	0/1:8	0/0:10	./.:0	0/0:7	0/0:14	0/0:12	0/2:11	0/0:12	0/1:7	0/0:9	0/0:5	0/0:7	0/0:21	0/0:6	0/0:8	0/0:9	0/0:9	0/0:6	0/0:8	0/0:15	0/0:15	0/0:9	0/0:9	0/0:11	0/0:8	0/1:9	0/0:19	0/0:15	0/0:7	0/0:10	0/0:10	1/1:15	0/0:14	./.:0	0/0:13	0/0:12	0/0:14	0/0:7	0/0:13	0/0:22	0/0:21	0/0:17	0/0:5	0/0:11	0/0:9	0/1:15	./.:0	0/0:13	2/2:14	0/0:7	0/0:8	0/1:10	0/0:6	0/0:16	0/1:10	./.:0	0/1:7	0/1:14	0/0:13	0/0:13	0/0:7	0/3:8	0/2:13	0/2:15	0/2:20	0/0:15	0/2:8	0/0:14	0/0:24	0/0:24	0/0:8	0/0:8	0/0:12	0/0:12	0/0:5	0/1:12	0/0:23	2/2:10	0/0:8	0/1:9	0/0:8	0/0:16	0/0:14	0/0:5	0/1:11	0/0:8	0/1:19	0/0:7	0/0:8	0/0:9	0/1:8	./.:0	0/0:5	./.:4	0/0:5	./.:4	0/1:7	./.:4	./.:0	0/0:8	0/0:10	0/0:13	0/0:13	./.:0	0/0:15	0/0:14	0/0:6	0/0:8	0/0:9	0/0:12	0/0:17	0/0:11	0/0:9	0/0:12	0/0:8	0/1:6	0/0:9	0/0:23	0/1:10	0/0:9	0/2:16	0/1:14	0/1:11	0/0:21	0/1:9	0/2:20	./.:0	0/0:12	0/0:13	0/0:7	0/0:9	./.:4	2/2:6	0/0:10	0/0:7	0/0:5	1/1:8	0/0:6	0/0:6	./.:4	./.:4	./.:0	0/0:5	./.:0	0/0:6	./.:0	1/1:5	0/0:6	0/0:8	0/0:13	0/0:13	0/0:11	0/0:7	./.:0	0/0:5	0/0:7	0/0:9
un	117058	1985	GG	CG,CC	.	PASS	.	GT:DP	1/1:32	0/0:11	./.:0	1/1:50	./.:0	0/0:30	./.:0	./.:0	0/0:10	0/0:40	0/0:18	0/0:18	./.:0	0/0:32	0/0:15	0/0:18	0/0:24	1/1:69	./.:0	0/0:26	0/0:23	0/0:42	0/0:16	0/0:26	0/0:15	0/0:10	0/0:33	0/0:15	0/0:42	0/0:31	0/0:6	0/0:21	0/0:14	0/0:17	0/0:26	1/1:13	0/0:31	0/1:28	1/1:15	1/1:22	0/1:17	1/1:43	./.:0	0/0:7	1/1:43	0/0:15	1/1:22	1/1:5	1/1:12	0/1:38	./.:0	./.:0	1/1:23	0/1:44	1/1:20	1/1:32	1/1:24	./.:0	./.:0	./.:0	0/0:9	0/1:33	1/1:25	./.:0	1/1:8	./.:0	./.:0	./.:0	./.:0	./.:0	./.:0	./.:0	./.:0	./.:0	./.:0	./.:0	./.:0	./.:0	1/1:46	1/1:44	1/2:46	0/1:87	1/1:17	0/1:51	0/1:32	1/1:35	0/0:19	1/1:22	2/2:20	1/1:45	1/1:41	1/1:52	0/1:20	1/1:11	1/1:8	1/1:17	1/1:9	1/1:19	./.:0	1/1:9	0/1:20	1/1:16	1/1:21	1/1:13	0/0:33	0/0:24	1/1:29	0/0:19	0/1:23	0/0:19	./.:0	0/0:27	0/0:8	0/1:31	0/0:40	0/1:70	0/0:47	./.:0	1/1:20	0/0:36	0/0:24	0/0:29	0/0:35	0/1:50	1/1:20	0/0:29	0/0:31	0/0:15	1/1:37	./.:0	0/0:40	0/0:20	0/0:56	0/0:26	0/0:29	1/1:8	1/1:10	1/1:10	0/1:29	1/1:15	1/1:18	1/1:15	./.:0	0/1:21	0/1:14	0/1:14	0/0:9	./.:0	0/0:8	1/1:13	1/1:8	./.:0	0/1:39	1/1:14	1/1:14	1/1:35	0/0:9	1/1:7	1/1:16	./.:0	0/0:8	./.:0
un	117530	1993	GGTG	GTTG,GGGG,GGTA,TGTG	.	PASS	.	GT:DP	0/0:21	0/0:11	0/0:11	0/1:15	0/0:19	0/0:13	0/0:7	0/0:5	0/0:7	0/1:22	0/1:8	0/0:11	0/0:7	0/0:20	0/0:15	0/0:5	0/0:8	0/0:36	0/1:12	0/0:12	0/1:10	0/0:16	0/0:6	0/0:5	0/0:9	0/0:28	0/0:6	0/0:11	0/2:16	0/0:19	0/0:23	0/0:20	0/0:6	0/0:14	0/0:20	0/0:23	0/0:33	0/0:31	0/0:14	0/0:25	1/1:7	0/0:28	0/0:8	0/0:17	0/0:39	0/0:27	0/0:36	0/0:15	0/0:12	0/0:30	0/0:39	0/0:30	0/0:28	0/0:18	0/0:16	0/0:5	0/0:41	0/0:11	0/0:19	0/1:17	0/0:15	0/0:30	0/0:34	0/3:41	0/0:18	0/0:23	0/0:14	0/0:27	0/1:39	0/0:35	0/0:31	0/1:20	0/0:24	0/0:47	0/0:51	0/0:23	0/0:23	0/0:26	0/0:20	0/0:12	0/0:11	0/0:37	0/0:23	0/0:15	0/0:15	0/0:15	0/0:12	0/0:9	0/1:17	0/0:10	0/0:11	0/0:7	./.:3	0/0:7	0/0:12	0/0:12	./.:0	0/0:7	./.:0	0/0:9	0/0:8	0/0:10	./.:4	0/0:11	./.:0	0/0:7	0/0:20	0/0:11	0/2:11	0/0:15	0/0:9	0/0:11	1/1:5	./.:4	0/0:36	0/0:22	0/0:20	0/1:10	0/0:22	0/0:15	./.:4	0/0:6	0/0:21	0/0:19	0/0:12	0/0:14	0/1:20	0/0:12	0/1:23	0/0:20	0/0:26	0/0:13	0/0:29	0/0:16	0/1:20	0/0:8	0/0:5	0/0:20	0/0:11	0/0:8	./.:4	0/0:6	0/0:9	0/3:6	0/4:7	0/0:8	0/0:6	0/0:7	0/0:6	0/0:11	./.:3	./.:4	0/0:13	0/0:15	0/0:21	0/0:5	0/0:6	0/0:7	0/0:13	0/0:9	0/0:11	0/0:24
un	117943	2000	CTG	CCG,ACG,CTC	.	PASS	.	GT:DP	0/1:50	0/1:36	0/0:22	0/0:34	0/0:35	0/0:24	0/1:32	0/0:16	0/0:25	0/1:30	0/0:42	0/0:20	0/0:30	0/1:36	0/0:25	0/1:36	0/1:30	0/0:46	0/1:34	1/1:17	0/0:24	0/1:27	0/1:28	0/1:41	0/1:30	0/1:32	0/1:38	0/1:33	0/1:21	0/1:29	0/1:14	0/1:34	0/0:40	0/0:25	1/1:24	0/1:26	0/1:41	0/0:31	0/0:21	0/1:24	0/0:17	0/1:26	1/1:31	0/1:27	0/0:51	0/0:28	0/0:27	0/0:14	0/1:22	0/0:54	0/1:34	0/1:18	0/0:27	1/1:53	0/0:18	0/1:26	0/0:35	1/1:13	0/1:25	0/0:24	0/1:14	0/1:36	0/0:49	0/0:47	1/1:24	0/0:22	0/0:11	0/1:25	0/1:44	0/1:22	0/1:39	0/0:33	1/1:31	0/0:60	0/0:39	1/1:39	1/1:45	0/0:36	0/1:39	0/1:48	0/0:39	1/2:62	0/1:32	0/0:44	0/1:32	0/1:31	0/1:36	0/0:35	0/1:34	0/1:22	0/1:36	0/1:46	0/0:12	0/1:38	0/0:43	0/0:31	0/1:11	0/0:20	0/1:15	0/1:25	0/1:21	0/1:18	0/1:16	0/1:19	1/1:29	0/0:32	0/0:31	0/1:27	0/0:25	0/0:42	0/0:31	0/0:24	0/0:27	1/2:25	0/1:73	0/1:61	0/0:45	0/1:47	0/1:37	0/1:32	0/1:47	1/3:49	0/0:49	0/1:52	0/0:38	0/1:48	0/1:35	0/0:39	0/0:55	0/0:38	0/0:64	1/1:27	0/0:76	0/1:38	0/0:24	0/1:25	0/1:31	0/1:30	0/0:22	1/1:28	0/1:15	0/0:21	0/0:18	1/1:18	0/1:16	0/1:11	0/0:23	0/1:17	0/1:12	1/2:47	0/0:9	0/2:31	0/0:28	0/0:31	0/1:35	0/1:30	0/0:28	0/1:14	0/0:20	0/0:33	0/0:22	0/1:25
un	118415	2008	ATT	AGT,AGC,GTT	.	PASS	.	GT:DP	0/0:26	0/1:23	0/1:19	0/0:36	0/0:20	0/1:17	0/0:22	0/0:8	0/2:12	0/1:34	0/0:19	0/1:26	0/0:15	0/1:36	0/0:14	0/0:43	0/0:16	0/0:43	0/0:28	0/0:10	0/1:25	0/0:13	0/0:16	0/1:27	0/1:23	0/0:14	0/0:41	0/0:15	0/0:18	0/1:17	0/0:24	0/0:14	0/0:35	0/0:8	0/1:20	0/0:14	0/0:44	0/1:37	0/0:17	0/1:30	0/0:19	0/0:46	0/0:21	0/1:22	0/0:51	0/1:33	0/0:28	0/0:15	0/0:34	0/1:33	0/0:30	0/1:18	0/0:30	0/1:34	0/0:30	0/1:21	0/1:42	0/0:11	0/0:15	0/0:25	0/0:16	0/1:28	0/0:23	0/0:35	0/1:26	0/0:14	0/0:22	0/0:20	0/0:36	0/0:31	0/0:42	0/0:22	0/0:27	0/1:41	0/0:37	0/0:41	0/0:31	0/0:38	0/0:37	0/3:31	0/0:24	0/0:42	0/0:29	0/1:32	0/0:15	0/1:34	0/0:18	0/0:24	0/0:18	0/0:19	0/1:25	0/0:24	0/0:8	0/1:36	0/0:26	0/0:17	0/0:10	0/0:9	0/0:21	0/0:12	0/0:19	0/0:17	0/0:14	0/1:25	1/1:29	0/0:7	0/0:13	0/0:23	0/0:12	0/0:30	0/0:22	0/0:13	0/1:24	0/0:18	0/0:53	0/0:38	0/0:29	0/1:22	0/0:27	0/1:24	0/0:31	0/1:38	0/1:47	0/0:25	0/1:23	0/0:33	0/1:37	0/0:27	0/0:47	0/0:28	0/1:47	0/1:29	0/0:49	0/1:30	0/0:24	0/1:14	0/1:25	0/0:16	0/0:22	0/0:15	0/0:5	0/0:24	0/0:9	0/0:13	0/1:14	0/0:10	0/0:12	0/1:23	0/0:9	0/0:26	0/0:9	0/1:18	0/0:31	0/1:20	0/0:27	0/0:28	0/0:23	0/1:19	0/0:18	0/1:11	0/0:14	0/1:19
un	118769	2014	AG	AC,GG	.	PASS	.	GT:DP	0/1:23	0/0:16	0/0:16	0/0:24	0/0:10	0/0:13	0/0:16	0/0:6	0/0:20	0/0:40	0/0:26	0/0:13	0/0:11	0/0:19	0/0:17	0/0:14	0/0:13	0/0:36	0/2:20	0/0:10	0/0:17	0/0:19	0/0:11	0/0:29	0/0:23	0/0:21	0/0:21	0/0:8	0/0:6	0/0:14	./.:0	0/1:12	0/0:15	0/0:11	0/0:10	0/0:9	0/0:18	0/0:24	0/0:27	0/1:16	0/0:13	0/0:21	0/0:8	0/0:23	0/1:33	0/0:14	0/0:12	0/0:9	0/0:15	0/1:24	0/0:14	0/1:19	0/0:14	0/1:17	0/0:16	0/1:19	0/0:28	0/0:10	0/1:16	0/1:6	0/0:7	0/0:33	0/0:36	0/0:21	0/0:17	0/1:13	0/0:8	0/0:17	0/1:33	0/0:7	0/0:33	0/0:24	0/0:19	0/0:55	0/0:42	0/0:15	0/0:20	0/0:12	0/0:26	1/1:17	0/1:23	1/1:34	0/0:19	0/0:22	1/1:11	0/0:22	0/0:30	0/0:26	0/0:14	0/0:21	0/1:16	0/0:23	0/0:5	0/1:17	0/0:21	0/0:15	0/0:8	./.:3	0/0:14	0/0:9	0/1:9	0/1:19	0/0:11	0/0:19	0/0:14	0/0:11	0/0:13	0/0:20	0/0:13	0/0:37	0/0:20	0/0:13	0/0:18	0/0:13	0/0:34	0/0:27	0/1:15	0/0:11	0/0:33	0/0:20	0/0:14	0/0:16	0/0:36	0/0:18	0/0:16	0/0:22	0/0:31	0/0:16	0/0:27	0/0:26	0/0:38	0/0:13	0/0:33	0/0:19	0/0:17	0/0:5	0/0:8	0/0:20	0/0:8	0/1:10	0/0:9	0/0:15	0/0:12	0/0:11	0/0:13	./.:0	0/0:7	0/0:7	0/0:5	0/0:19	0/0:6	0/0:15	0/1:8	0/0:8	0/0:18	0/1:11	0/0:17	0/0:6	0/0:14	0/0:20	0/1:17	0/0:30
un	119890	2033	CACGG	CGCGG,CACGT,CATGG,TACGG,CGCAG	.	PASS	.	GT:DP	0/1:38	0/0:35	0/0:23	0/0:40	0/0:17	0/0:28	0/0:39	0/1:13	0/0:22	0/0:44	0/0:21	0/0:32	0/0:39	0/0:25	0/0:24	0/0:27	0/0:23	0/1:49	0/0:33	0/0:20	0/0:13	0/0:20	0/0:21	0/0:47	0/0:20	0/0:36	0/0:22	0/0:17	0/0:32	0/0:16	0/0:6	0/0:17	0/1:14	0/0:20	0/0:10	0/0:8	0/0:26	0/0:30	0/0:14	0/0:21	0/0:13	0/0:28	0/0:16	0/0:22	0/0:35	0/0:12	0/0:17	0/3:10	0/0:15	0/0:28	0/1:27	0/1:13	0/1:24	0/0:31	1/1:16	0/0:17	0/0:33	0/0:5	0/2:17	0/0:7	0/0:12	0/1:34	0/0:32	0/0:23	0/1:19	0/0:11	0/0:8	0/0:15	0/0:42	0/0:17	0/0:26	0/3:22	0/0:23	0/0:39	0/1:34	0/3:29	0/0:25	0/1:10	0/0:34	0/0:27	0/0:33	0/0:69	0/1:31	0/0:25	0/0:24	0/0:33	0/1:28	0/0:32	0/0:22	0/1:30	0/1:29	0/5:25	0/0:11	0/0:9	0/0:42	0/0:28	0/0:16	0/0:11	0/1:27	0/0:16	0/0:23	0/0:21	0/0:19	0/0:13	0/0:33	0/0:24	0/1:27	0/0:30	0/0:22	0/0:51	0/0:30	0/1:36	0/0:21	0/0:24	0/0:70	0/0:40	0/0:33	0/0:25	0/0:34	0/0:36	0/0:34	0/0:19	0/0:41	0/0:35	0/0:29	0/0:41	0/0:52	0/0:25	0/0:45	0/0:37	0/0:48	0/4:18	0/0:49	0/2:17	0/0:32	0/0:17	0/0:21	0/0:23	0/0:23	0/0:10	0/0:9	0/0:27	0/1:21	0/4:16	0/0:14	0/2:10	0/0:14	0/0:21	0/0:6	0/1:22	0/1:13	0/0:15	0/0:26	0/0:17	0/0:34	0/0:22	0/1:22	0/0:12	0/0:31	0/0:21	0/0:18	0/0:34
un	120244	2039	ACTGC	ACTTC,ACTTT,ACCTC,ATTGC,GCTGC	.	PASS	.	GT:DP	0/0:31	0/0:30	0/0:15	0/0:25	0/0:12	0/3:23	0/0:26	0/0:22	0/0:18	0/0:36	0/0:21	0/0:37	0/1:28	0/0:22	0/1:24	0/0:31	0/0:21	0/0:46	0/0:20	0/0:21	0/0:19	0/0:25	0/0:15	0/1:28	0/0:34	0/0:30	0/0:29	0/0:20	0/2:24	0/0:14	0/0:8	0/0:13	0/0:12	0/0:12	0/0:12	0/5:11	0/0:16	0/0:28	0/0:8	0/0:11	0/1:11	0/0:21	0/1:17	0/0:17	0/0:33	0/0:10	0/0:16	./.:0	0/0:14	0/0:39	0/0:12	0/1:15	0/2:5	0/0:18	0/2:10	0/0:14	0/0:25	0/0:8	2/3:13	0/0:14	0/0:8	0/0:30	0/1:12	0/0:6	0/1:8	0/0:13	./.:0	0/0:13	0/0:24	0/0:5	0/0:28	0/0:18	0/0:12	0/0:46	0/0:73	0/0:20	0/0:24	0/0:16	0/0:34	0/0:22	0/0:23	0/0:53	0/1:26	0/0:26	0/1:19	1/1:22	0/0:25	0/0:25	0/1:22	0/0:23	0/0:20	0/0:29	0/0:10	0/0:34	0/0:19	0/0:16	./.:0	0/0:6	0/2:29	0/0:16	0/2:19	0/0:12	0/2:10	0/0:16	0/1:21	0/0:19	0/0:23	0/0:27	0/0:18	0/0:38	0/2:22	0/0:25	0/0:16	0/0:17	0/1:41	0/0:48	0/0:27	0/3:23	0/0:35	0/0:26	0/0:24	0/0:13	0/0:40	0/0:42	0/0:23	0/0:21	0/0:41	0/0:18	0/0:32	0/0:27	0/0:47	0/0:21	0/4:15	0/0:23	0/0:18	0/4:12	0/0:5	0/0:13	0/0:16	0/2:7	./.:4	0/0:21	0/1:12	0/0:5	0/2:5	0/0:9	0/0:6	0/0:14	./.:3	0/0:15	./.:3	0/0:16	0/0:22	0/0:21	0/1:11	0/1:12	0/0:21	0/0:6	0/0:23	0/0:22	0/0:11	0/0:16
un	120480	2043	CGGTC	CTGTC,AGGTC,CGATC,CGGCC,CGGTT	.	PASS	.	GT:DP	0/0:13	0/0:12	0/0:10	0/1:12	./.:0	0/1:7	0/0:13	./.:4	0/0:6	0/0:21	0/0:8	0/0:10	0/1:12	0/1:8	0/0:10	0/1:22	0/0:9	0/0:31	0/0:16	0/2:8	0/1:13	0/0:12	0/0:10	1/3:14	0/0:15	0/1:16	0/0:24	0/0:10	0/0:13	1/1:8	0/0:19	0/0:10	0/0:32	0/0:16	0/0:9	0/0:19	0/1:24	0/0:21	./.:0	0/0:18	0/0:14	0/0:25	0/0:6	0/1:15	0/1:28	0/0:21	0/0:16	0/1:5	0/2:12	0/1:25	0/1:22	0/0:8	0/0:11	0/0:18	0/0:20	0/0:20	0/1:29	0/0:9	0/0:20	0/0:12	0/0:9	0/0:10	0/0:17	0/1:15	0/0:21	0/0:8	1/2:6	0/1:18	0/0:22	1/2:6	2/2:8	1/2:16	1/2:15	2/2:38	0/0:25	0/5:22	0/1:13	0/0:24	0/0:9	0/1:16	0/1:17	0/0:20	0/1:14	0/1:12	0/1:5	1/1:5	0/0:7	0/2:7	0/0:13	0/0:7	./.:3	0/1:18	./.:0	0/0:14	0/0:9	0/0:6	./.:4	./.:3	1/1:8	0/0:11	0/1:5	0/0:14	0/0:6	0/1:5	0/0:23	0/0:13	0/2:7	0/1:10	0/0:8	0/0:21	0/0:10	0/0:7	0/0:9	0/1:16	0/0:20	0/0:18	0/1:19	0/0:11	0/0:25	0/0:8	0/0:5	0/4:11	0/1:18	0/1:10	0/0:9	0/0:11	0/1:23	0/1:13	0/0:15	1/1:12	0/0:22	0/0:11	0/0:15	0/0:15	0/0:18	./.:0	0/0:7	1/1:9	0/0:11	0/0:7	./.:0	0/1:5	1/1:9	0/0:8	./.:0	./.:4	./.:0	0/1:6	./.:0	0/0:12	./.:0	0/0:7	0/0:9	1/1:7	0/0:8	0/0:6	0/1:11	./.:0	0/0:8	0/0:7	0/0:6	0/0:10
un	121188	2055	GG	GA,AG	.	PASS	.	GT:DP	0/0:37	0/0:50	0/1:47	0/0:60	0/0:28	0/1:29	0/0:35	0/0:26	0/1:23	0/0:60	0/1:23	0/0:24	0/0:55	0/0:22	0/0:55	0/0:45	0/0:29	0/1:60	0/0:43	0/0:33	1/1:20	0/0:43	0/0:19	0/0:44	0/1:45	0/0:71	0/0:49	0/0:18	0/0:33	0/0:22	0/0:5	0/0:20	0/1:27	0/0:14	0/0:17	0/0:15	0/0:23	0/1:27	0/0:15	0/0:24	0/0:9	0/0:46	0/0:15	0/0:24	0/0:27	0/0:21	0/1:18	./.:3	0/0:7	0/0:34	0/1:30	0/0:12	0/1:6	0/0:34	0/1:25	0/1:27	0/0:43	0/2:6	0/0:21	0/0:6	0/0:12	0/1:27	1/1:35	0/0:55	0/1:14	0/0:13	0/0:8	0/0:15	0/0:54	0/1:9	0/1:39	0/0:13	0/0:30	0/1:50	0/0:53	0/0:25	0/0:18	0/0:16	0/1:62	0/1:41	0/0:46	0/0:63	0/1:52	0/0:37	0/0:33	0/1:48	0/1:31	0/0:39	0/1:21	0/0:36	0/1:35	0/0:50	0/0:13	0/1:31	1/1:18	0/0:41	0/0:23	1/1:10	0/1:43	0/0:26	1/1:18	0/1:27	0/1:18	0/1:23	0/0:55	0/0:28	0/0:35	0/0:41	0/0:33	0/0:69	0/1:53	0/0:28	0/0:32	0/0:20	0/0:50	1/1:35	0/0:38	0/0:28	0/0:86	0/0:16	0/0:20	0/1:18	1/1:95	1/1:54	0/0:33	0/0:33	0/0:64	0/0:15	0/0:46	0/0:38	0/0:65	0/0:35	0/0:60	0/0:46	0/1:51	0/0:10	0/0:13	0/1:43	0/0:21	0/0:17	0/0:11	1/1:28	0/1:27	0/1:23	0/1:19	0/1:20	0/1:9	0/1:18	0/0:8	0/0:25	0/0:11	0/1:32	0/0:31	0/0:33	0/1:15	0/0:25	0/0:20	0/0:16	0/1:39	1/1:14	1/1:24	0/0:24
un	121542	2061	GC	GT,AC	.	PASS	.	GT:DP	0/0:29	0/0:18	0/0:21	0/0:33	0/0:17	0/0:16	0/0:25	./.:0	0/0:12	0/0:22	0/0:22	0/0:20	0/0:20	./.:0	0/0:19	0/0:32	0/0:18	0/0:41	0/0:21	0/1:20	0/0:17	0/0:23	0/0:12	0/0:18	0/0:24	0/0:30	0/0:27	0/0:14	0/0:35	0/0:16	0/0:12	0/0:18	0/0:29	0/1:21	0/0:16	0/0:13	0/0:20	0/0:34	0/0:13	0/1:34	0/1:14	0/0:37	0/0:22	./.:0	0/0:51	0/1:26	0/0:29	0/0:13	0/0:19	0/0:30	0/0:31	0/0:13	0/0:16	0/0:22	0/0:31	0/0:28	0/0:43	0/0:8	0/1:30	0/0:13	0/0:12	0/0:20	0/0:34	0/0:49	0/0:17	0/0:10	1/2:5	1/1:26	0/0:48	0/1:25	0/1:35	0/0:14	0/1:19	0/0:44	0/1:35	0/0:24	0/0:22	0/0:27	0/0:24	0/0:16	0/0:26	0/0:33	0/0:25	0/0:21	0/0:11	0/0:25	0/0:20	0/0:19	0/0:16	0/0:27	0/0:22	0/0:34	0/0:13	0/0:19	0/0:18	0/0:24	0/1:12	0/0:6	0/0:12	0/0:18	0/0:14	0/0:11	0/0:10	0/0:19	0/0:29	0/0:11	0/0:16	0/0:18	0/0:15	0/0:37	0/0:28	0/0:25	0/0:18	0/0:25	0/0:36	0/0:37	0/0:39	0/0:21	0/0:50	0/0:10	0/0:22	0/0:12	0/0:41	0/0:26	0/0:19	0/0:22	0/0:33	0/0:22	0/0:38	0/0:14	0/0:43	0/0:13	0/0:24	0/0:23	0/1:35	0/0:17	0/0:19	0/0:22	0/0:16	0/0:21	0/0:5	0/0:8	0/0:15	0/0:18	0/0:11	0/0:15	0/0:8	0/0:10	0/1:5	0/0:24	0/0:9	0/0:11	0/0:11	0/1:14	0/0:27	0/0:16	0/0:16	0/0:6	0/1:7	0/2:26	0/0:16	0/0:14
un	121660	2063	T	G	.	PASS	.	GT:DP	0/0:32	0/0:31	0/0:20	0/0:32	0/0:6	0/0:17	1/1:10	0/0:7	0/0:16	0/1:31	0/0:16	0/0:11	0/0:8	0/0:15	1/1:17	0/0:25	1/1:20	0/0:45	0/1:15	0/0:15	0/1:20	0/1:11	0/1:6	0/1:34	0/1:15	0/0:9	0/0:17	0/0:13	0/1:19	1/1:22	0/0:20	0/1:23	0/1:38	0/0:21	0/0:13	0/0:16	0/1:47	1/1:29	1/1:17	0/0:29	0/0:14	0/0:40	1/1:28	1/1:16	1/1:23	1/1:41	0/0:30	0/1:16	0/1:26	1/1:27	0/1:37	0/0:12	0/1:28	0/1:31	0/1:29	0/1:23	1/1:48	0/1:17	0/1:31	0/1:17	0/1:18	0/1:25	0/1:31	0/1:47	0/1:24	1/1:16	0/0:9	0/0:15	0/0:18	0/0:32	1/1:38	0/1:32	0/0:9	0/1:54	0/1:51	0/1:31	0/1:26	1/1:26	0/1:29	1/1:30	0/0:29	0/0:51	1/1:35	0/1:26	0/1:13	1/1:19	1/1:33	0/1:28	0/0:22	0/1:19	1/1:23	0/0:13	0/0:12	0/1:20	1/1:20	1/1:21	1/1:10	1/1:8	0/0:8	0/1:12	0/1:13	0/1:16	1/1:16	0/0:22	1/1:34	0/0:19	0/0:24	0/0:27	0/1:19	0/1:29	0/1:24	0/1:29	0/0:14	0/1:17	0/0:50	0/0:31	0/0:26	0/0:9	0/0:38	0/1:22	0/0:17	0/0:20	0/0:14	0/1:31	0/1:22	0/1:26	0/0:36	0/1:25	1/1:30	0/0:19	0/1:47	0/0:14	0/0:40	0/0:21	0/0:19	1/1:11	1/1:17	0/0:14	0/1:20	1/1:14	0/0:9	0/1:19	0/1:7	0/1:14	0/0:9	0/1:10	0/0:11	0/1:11	0/1:10	0/1:24	0/1:9	1/1:13	0/0:20	1/1:12	0/1:27	0/0:15	0/1:13	1/1:16	0/1:18	0/1:28	0/1:19	1/1:20
un	121837	2066	GCGGGA	GCGGCA,GCAAGA,GCAGGA,GAGGGA,GCAGCA,GCGGGT,ACAGGA	.	PASS	.	GT:DP	1/1:34	./.:0	0/1:13	0/0:19	0/2:17	0/1:16	0/4:25	./.:0	0/0:17	0/0:18	0/1:20	0/0:20	0/0:14	0/3:25	0/1:24	0/1:16	0/1:15	0/1:35	1/3:19	0/0:12	0/1:12	0/1:16	1/1:14	1/1:23	./.:0	0/1:17	0/1:23	0/1:14	0/1:22	0/1:13	./.:0	0/0:14	0/0:16	./.:4	0/1:10	0/0:24	0/0:13	3/4:28	./.:0	1/1:19	0/1:11	1/4:30	0/1:14	3/3:15	1/1:25	1/1:7	0/0:20	0/0:22	0/0:21	0/1:22	1/1:27	./.:0	0/1:18	0/0:29	0/0:15	./.:0	0/1:20	./.:0	1/1:23	0/0:21	0/1:11	1/5:17	1/1:14	0/1:25	0/1:18	./.:0	0/1:6	0/2:14	1/3:31	0/0:26	1/1:33	0/0:27	0/0:26	0/1:35	1/4:31	0/0:11	3/3:15	./.:0	0/1:36	0/1:22	0/3:28	0/0:41	0/0:23	0/3:18	0/1:16	0/0:23	0/0:32	0/4:31	0/0:20	./.:0	1/1:14	0/0:8	0/7:9	0/1:26	0/0:30	0/3:25	0/0:17	0/3:10	0/1:23	0/0:13	0/0:21	1/1:16	0/2:15	0/1:18	0/1:25	1/4:15	./.:0	0/0:6	0/1:12	0/0:35	./.:0	2/2:9	1/1:9	./.:0	0/2:42	0/0:46	0/0:28	./.:0	2/2:18	0/2:26	0/0:21	0/2:38	./.:0	./.:0	0/5:21	1/1:29	0/6:31	./.:0	./.:0	0/2:27	./.:0	0/1:21	1/1:34	0/0:21	0/0:23	1/3:20	0/1:14	0/0:18	0/2:16	0/0:14	0/3:7	1/1:8	0/1:6	1/1:15	0/1:14	./.:3	0/0:6	0/0:12	1/1:5	0/1:21	0/6:6	0/4:22	0/0:28	1/3:9	./.:0	0/1:20	./.:0	0/1:17	0/0:19	0/0:31	0/2:12	0/0:16
un	122250	2073	ACAAAA	ACAAGA,GCAAAA,ACTAAA,ACAAAC,ACAGAA,ATAAAA	.	PASS	.	GT:DP	0/0:23	./.:3	0/1:6	0/1:17	0/0:13	./.:3	0/0:10	0/0:8	0/0:8	0/1:10	0/0:7	0/1:12	0/1:16	0/0:15	./.:3	0/0:13	0/0:12	0/0:14	0/0:5	./.:0	./.:3	0/0:5	0/4:12	./.:0	./.:0	0/0:6	0/0:10	0/0:7	0/2:14	0/0:7	./.:0	./.:0	./.:0	0/0:5	./.:0	./.:0	0/0:5	0/0:16	0/0:10	./.:0	0/0:6	0/0:17	0/1:11	0/0:6	./.:0	./.:0	0/0:9	./.:4	0/1:16	0/0:5	0/0:5	./.:0	./.:4	0/0:9	./.:3	0/0:5	0/0:13	./.:3	./.:4	./.:0	0/0:5	0/1:14	0/0:8	0/0:13	./.:0	1/1:10	0/0:5	0/5:14	0/0:18	./.:4	0/0:16	./.:4	0/0:18	0/0:16	0/0:17	0/0:7	0/0:9	./.:0	./.:0	./.:0	./.:0	0/0:25	0/0:17	0/0:15	0/0:8	0/2:5	0/0:14	0/0:5	0/1:16	0/0:17	./.:4	./.:0	0/0:7	./.:0	./.:4	0/0:8	0/0:5	./.:4	0/1:12	0/0:9	0/0:6	0/6:10	0/0:13	0/0:8	0/0:6	0/0:7	0/4:12	0/0:16	0/0:8	0/0:6	0/0:20	./.:4	0/0:6	./.:4	0/0:29	0/0:12	0/0:10	0/0:11	0/0:7	0/0:16	0/0:8	0/0:22	0/0:31	0/2:21	0/0:8	0/3:19	0/2:25	./.:0	0/0:18	0/0:18	./.:0	0/1:13	0/0:13	0/0:11	0/0:14	0/0:5	./.:0	0/0:8	0/0:16	./.:0	0/0:7	0/0:6	0/0:10	./.:0	0/0:10	0/2:6	0/0:6	./.:0	0/0:6	0/0:11	./.:4	./.:0	0/0:6	0/0:5	0/0:9	0/0:8	./.:0	0/0:9	0/0:13	./.:0	./.:0	0/0:6
un	122368	2075	GA	GC,TA	.	PASS	.	GT:DP	0/0:43	0/0:29	0/0:26	0/1:43	0/0:29	0/0:27	0/0:36	0/0:10	0/0:23	0/0:38	0/0:28	0/0:29	0/0:32	0/0:36	0/0:20	0/0:42	0/0:17	0/0:71	0/0:30	0/0:25	0/0:31	0/0:25	0/0:21	0/0:29	0/0:30	0/0:38	0/0:33	0/1:28	0/2:31	0/0:27	0/0:12	0/1:17	0/0:40	0/0:22	0/0:28	1/2:24	0/0:30	0/0:42	0/0:25	0/0:30	0/0:13	1/2:41	0/0:23	0/0:31	0/0:52	0/0:35	0/0:35	0/0:24	0/1:35	0/0:29	0/1:36	0/0:18	0/0:39	0/1:35	0/1:28	0/0:20	0/0:37	0/0:12	0/0:32	0/0:22	0/0:15	0/0:16	0/1:33	0/0:52	0/0:42	1/1:6	0/0:11	0/0:11	0/0:58	0/0:28	0/0:25	0/0:31	0/0:20	0/0:63	0/0:25	0/0:37	0/0:29	0/0:28	0/0:55	0/0:29	0/1:48	0/0:53	0/0:43	0/0:44	0/0:12	0/0:33	0/0:38	0/0:29	0/1:12	0/0:32	0/1:30	0/0:41	0/0:20	0/1:16	0/1:25	0/1:31	0/0:14	0/0:14	0/0:33	0/0:21	0/0:16	0/0:23	0/0:21	0/0:17	0/0:28	0/0:18	0/0:25	0/0:24	0/0:15	0/0:50	0/0:23	0/1:35	0/0:20	0/0:23	0/1:78	0/0:55	0/0:40	0/2:31	0/0:70	0/0:25	0/2:31	0/0:25	0/0:56	0/1:31	0/0:38	0/0:27	0/2:51	0/0:18	0/0:44	0/0:27	0/2:54	0/0:25	0/0:50	0/0:38	0/0:34	0/0:17	0/0:19	0/0:21	0/0:22	0/0:23	0/0:10	0/0:32	0/1:22	0/1:20	0/0:23	0/0:36	0/0:11	0/1:20	0/0:11	0/1:31	0/0:14	0/0:21	0/0:37	0/0:22	0/0:24	0/0:20	0/0:27	0/0:26	0/1:36	0/0:21	0/1:11	0/0:24
un	122427	2076	GATTATT	AATTATC,GATTTTT,GATTATC,GATGTTT,GGTTATT,GACTATC,GATTACT,AATTATT	.	PASS	.	GT:DP	0/0:16	./.:0	0/3:6	0/0:16	./.:3	0/0:11	0/0:6	0/1:8	0/1:5	./.:0	0/0:14	0/1:12	0/0:11	0/0:11	0/0:11	./.:0	./.:3	0/0:21	0/0:8	./.:3	0/0:9	0/0:8	./.:0	0/0:13	0/0:9	0/0:7	./.:3	./.:0	./.:0	0/0:12	./.:0	0/1:9	0/0:10	./.:0	0/0:14	./.:0	0/0:14	0/2:16	0/0:10	1/1:6	0/0:16	0/8:14	0/0:12	0/0:10	0/2:28	0/0:6	0/0:15	0/0:6	0/0:13	./.:0	0/0:8	0/0:12	0/0:12	0/0:20	0/2:12	./.:0	0/3:21	./.:0	0/0:8	0/0:5	0/2:12	0/1:21	0/0:5	0/0:16	0/0:14	0/0:10	./.:0	0/0:6	0/5:27	0/0:20	0/0:23	0/0:14	0/0:17	0/0:27	0/0:5	0/0:15	0/0:14	0/1:16	0/0:27	0/0:17	./.:0	./.:0	0/0:11	0/0:22	0/0:5	0/0:10	./.:0	0/0:6	./.:3	0/0:17	./.:3	0/1:19	./.:3	./.:0	0/0:14	./.:0	./.:3	./.:4	0/0:9	0/0:9	0/1:7	0/0:5	0/0:9	0/0:5	0/0:5	./.:0	0/0:11	0/0:8	0/0:15	./.:0	0/5:16	0/0:5	0/1:8	./.:4	0/6:21	2/2:7	./.:0	0/1:19	0/0:9	0/0:13	0/0:14	./.:0	0/3:20	7/7:9	0/0:17	./.:0	0/0:17	0/0:13	0/0:7	0/0:6	4/4:18	0/6:20	./.:0	./.:0	0/0:5	./.:3	0/4:11	0/0:13	./.:0	0/0:6	./.:0	1/1:5	0/1:10	0/0:7	0/0:9	0/0:8	./.:4	./.:3	./.:4	3/3:9	./.:0	0/0:7	0/0:9	0/0:6	0/0:8	./.:3	./.:0	0/0:5	0/0:7	0/4:12	0/0:9	0/0:17
un	122604	2079	GG	GA,TA,TG	.	PASS	.	GT:DP	2/2:43	2/3:22	0/2:15	0/3:28	0/1:21	0/0:14	0/2:18	0/0:15	0/1:19	0/0:40	2/3:14	0/1:28	0/3:25	0/2:38	2/2:9	0/0:42	0/0:10	0/1:57	0/0:21	2/2:25	0/1:25	1/1:21	0/3:23	1/2:37	0/3:22	1/1:31	0/2:42	0/0:28	0/2:16	0/0:30	0/2:12	0/1:21	0/2:23	0/1:22	0/1:31	0/1:23	0/3:42	0/0:47	0/0:11	0/2:29	0/0:18	2/2:17	0/0:13	0/1:32	0/0:46	2/2:19	0/1:28	0/3:21	0/1:16	2/3:31	0/1:31	1/1:24	0/0:19	0/0:40	0/2:39	0/0:32	0/1:45	0/3:9	0/0:24	0/3:16	1/1:19	0/0:25	1/2:31	0/0:37	0/0:34	0/1:9	0/0:10	0/2:16	0/0:49	1/2:45	1/1:36	0/1:28	1/1:25	1/1:51	0/2:49	1/1:37	0/1:32	0/2:44	0/2:53	0/0:22	0/1:33	1/2:49	0/3:28	0/0:35	0/0:18	0/3:34	0/1:29	1/2:24	0/0:23	1/1:42	0/3:25	0/0:13	1/3:17	2/3:42	0/0:37	0/3:34	0/2:13	0/3:17	0/2:20	1/1:8	0/0:20	0/0:22	0/0:26	0/0:25	1/2:31	0/3:19	0/0:30	2/3:28	0/0:31	1/1:50	0/0:30	0/0:26	2/2:20	0/2:23	0/2:55	0/1:42	0/0:32	0/0:33	0/2:60	0/3:39	0/2:26	0/1:23	0/2:39	0/3:32	0/0:43	2/3:30	1/3:45	0/1:24	0/0:59	0/2:32	0/3:73	0/0:7	0/1:50	0/2:26	0/0:29	0/0:23	1/2:25	0/3:31	0/0:34	0/0:16	0/0:12	0/0:32	0/3:21	1/2:10	0/0:9	0/1:17	0/2:18	2/3:13	0/1:13	0/1:22	0/0:5	0/3:16	1/3:25	0/1:21	0/2:27	0/0:28	1/2:22	0/1:13	0/2:30	0/0:22	0/1:23	0/0:36
un	123194	2089	TGGT	GGGT,TGGC,TAGT,TGTT	.	PASS	.	GT:DP	0/0:29	0/0:22	0/0:24	0/0:24	0/0:21	0/1:28	0/1:26	0/0:17	0/2:13	0/0:29	0/0:19	0/0:27	0/0:26	0/2:22	0/0:24	0/0:25	0/0:19	0/1:57	0/0:34	0/0:18	0/0:17	0/0:27	0/0:13	0/0:23	0/2:17	0/0:33	0/0:25	0/1:13	0/1:18	0/0:25	./.:4	0/0:30	0/1:35	0/0:13	0/0:40	0/0:34	0/0:27	0/1:37	0/0:15	0/0:38	0/0:12	0/0:41	0/0:22	0/0:28	0/0:46	0/0:33	0/0:25	0/0:15	0/0:28	0/0:32	0/0:32	0/0:6	0/0:39	0/0:35	0/0:12	0/0:30	0/0:27	0/0:10	0/0:35	0/0:28	0/0:7	0/0:15	0/0:28	0/0:32	0/0:17	0/0:8	0/0:5	0/0:12	0/4:39	0/0:18	0/0:29	0/0:33	0/1:20	0/0:45	0/0:37	0/0:31	0/1:38	0/0:14	0/0:45	0/0:20	0/0:42	0/0:50	0/0:27	0/0:29	0/0:15	0/0:20	0/0:20	0/0:21	0/0:18	0/1:27	0/0:21	0/0:35	0/0:9	0/0:23	0/0:28	0/0:36	./.:4	0/1:11	0/0:7	0/1:18	0/0:8	0/0:6	0/0:22	0/0:17	0/1:35	0/0:20	0/1:23	0/0:27	0/1:22	0/0:27	0/1:36	0/0:30	0/1:12	0/0:23	0/1:53	0/0:47	0/0:20	0/0:32	0/1:33	0/0:22	0/0:24	0/0:17	0/3:50	0/0:22	0/0:20	0/0:25	0/0:32	0/1:30	0/0:43	0/0:23	0/0:40	0/0:19	0/0:15	0/0:27	0/0:22	0/2:11	0/0:13	0/0:30	0/2:7	0/0:16	0/0:9	0/0:24	0/0:32	0/0:18	0/0:8	0/0:11	0/1:16	0/0:10	0/0:16	0/0:21	0/0:15	0/0:24	0/0:31	0/0:11	0/0:24	0/0:19	0/0:18	0/0:8	0/0:17	0/0:29	0/0:22	0/0:27
un	123666	2097	ACA	ATC,ATA,GCA	.	PASS	.	GT:DP	0/0:17	0/0:8	0/0:9	0/0:12	0/0:6	0/0:9	0/2:14	./.:0	./.:0	0/1:14	./.:4	0/1:6	0/0:6	0/0:7	0/1:7	0/0:7	./.:3	1/1:21	0/0:14	./.:0	0/0:11	0/0:7	0/0:7	0/0:8	0/0:5	0/0:10	0/0:19	0/2:10	2/3:10	0/0:25	0/0:5	./.:0	./.:0	0/0:12	0/0:10	0/0:20	0/0:15	0/0:31	0/0:6	0/0:19	0/0:7	0/0:11	0/0:11	./.:4	1/2:36	0/0:15	0/0:9	./.:0	1/1:11	0/0:29	0/2:30	0/0:18	0/0:7	./.:0	1/1:17	0/0:19	0/1:36	0/1:9	0/0:19	2/2:14	0/0:8	0/1:15	0/0:16	0/1:25	0/0:9	0/0:6	0/0:7	0/0:7	0/0:15	0/0:19	0/0:9	0/0:15	./.:0	0/0:28	0/0:6	0/0:28	0/0:25	./.:0	0/0:15	./.:0	0/0:11	0/1:22	0/0:13	2/2:14	./.:0	./.:3	0/0:7	0/0:12	0/1:18	0/1:18	0/0:5	0/0:15	0/0:8	0/1:15	2/2:8	./.:0	0/2:5	0/0:5	./.:3	./.:0	./.:0	./.:3	1/1:13	0/0:7	0/0:18	0/0:10	0/0:13	0/2:7	./.:4	0/0:11	0/0:14	1/1:7	./.:0	0/0:15	0/0:25	0/0:17	0/0:8	0/0:15	0/0:13	0/0:14	./.:0	0/0:21	0/0:23	0/0:16	0/0:7	0/0:11	1/1:12	./.:0	0/0:24	0/0:13	0/0:34	0/0:10	2/2:10	0/0:13	0/1:21	0/0:16	0/0:5	./.:0	1/2:16	0/2:13	2/2:9	0/0:8	0/0:7	./.:3	1/1:5	./.:0	0/2:7	./.:0	0/2:6	0/1:18	./.:0	0/0:11	0/1:20	0/0:5	./.:0	0/0:19	0/0:6	0/1:8	0/0:10	0/2:9	./.:0	0/0:17
un	123902	2101	TCCTA	TCTTA,TTCTA,TCCAA,CCTTA,TCCTC	.	PASS	.	GT:DP	0/0:11	0/0:7	0/0:13	0/1:16	0/0:9	./.:0	1/1:8	./.:0	./.:0	0/1:11	0/3:6	0/0:15	0/4:8	./.:0	0/0:9	0/3:20	0/1:10	0/0:15	0/1:7	0/0:8	0/0:9	0/0:7	./.:0	0/0:12	0/0:11	0/0:9	0/2:23	0/0:10	0/0:5	./.:0	./.:0	0/0:6	./.:3	./.:4	1/2:9	0/2:12	0/2:13	0/3:10	0/1:6	1/1:11	0/1:9	0/0:16	0/0:5	0/2:6	0/0:14	0/0:7	0/0:9	./.:0	1/1:5	0/0:11	0/0:11	0/0:5	./.:0	1/1:14	0/0:8	./.:4	0/0:18	./.:0	0/1:10	0/1:7	0/0:6	0/0:7	0/0:8	0/0:18	./.:4	./.:0	./.:0	0/2:13	0/0:17	./.:4	0/2:17	0/2:12	0/1:16	0/0:28	0/1:20	0/1:17	0/2:18	0/0:11	1/2:18	0/0:10	0/0:15	0/0:16	0/0:18	1/1:9	1/1:8	0/0:15	0/1:12	0/0:10	0/3:5	1/3:18	0/0:5	0/1:13	0/0:8	0/1:14	0/0:12	0/0:10	./.:0	./.:0	3/3:6	3/3:10	0/0:7	0/0:12	2/2:5	0/3:8	0/1:12	0/0:7	0/1:9	0/1:12	0/0:5	0/2:14	0/0:10	0/0:8	0/0:7	0/1:10	0/1:25	0/2:14	0/1:11	0/0:14	0/0:23	0/1:11	1/1:13	2/2:5	0/0:21	0/5:14	0/0:11	0/0:12	0/1:19	0/0:14	1/1:11	0/1:19	0/0:24	0/0:8	0/0:21	0/0:9	0/2:15	0/0:6	0/0:6	2/2:14	0/0:7	./.:3	./.:3	0/0:10	0/0:9	0/0:12	0/0:9	./.:4	./.:0	0/0:9	./.:4	0/2:6	./.:0	0/1:7	0/3:12	1/3:10	0/0:9	0/1:8	1/1:9	0/0:10	0/1:7	0/0:13	./.:4	0/1:14
un	124256	2107	AA	AT,TA	.	PASS	.	GT:DP	0/0:45	1/1:14	1/1:11	0/1:48	0/0:22	0/0:17	0/1:40	0/0:19	0/2:16	0/1:43	0/1:32	0/0:27	0/0:5	0/0:39	0/0:22	0/1:53	0/0:8	0/0:51	0/0:33	0/1:25	0/0:25	0/0:24	0/0:25	1/1:42	0/0:27	0/0:28	0/0:40	0/0:25	0/0:9	0/1:22	0/0:9	0/0:13	0/0:24	0/0:20	0/0:21	0/1:14	0/0:35	0/0:27	0/0:14	0/0:16	0/1:20	0/0:40	0/1:11	0/0:15	0/0:34	0/0:24	0/0:36	0/0:23	0/0:23	0/1:40	0/0:27	0/0:9	0/0:29	0/0:42	0/0:27	0/1:24	0/0:40	0/0:9	0/1:19	0/1:20	0/0:10	0/0:20	0/0:37	0/0:37	0/0:23	0/0:10	0/0:6	0/0:12	0/0:15	0/0:24	0/0:42	0/1:25	0/0:27	0/0:46	0/0:40	0/0:28	0/0:34	0/0:15	0/0:48	0/0:28	0/0:34	0/0:59	0/0:27	0/0:27	0/0:15	0/1:32	0/0:44	0/1:40	0/0:41	0/0:27	0/0:32	0/0:35	0/0:20	0/0:33	0/0:29	0/0:30	0/0:19	0/0:10	0/0:29	0/0:14	0/0:24	0/0:18	0/0:12	0/1:27	0/0:24	0/0:24	0/0:9	0/0:23	0/0:20	0/0:45	0/0:28	0/0:28	0/0:23	0/0:29	0/0:57	0/0:22	0/0:33	0/0:23	0/0:34	0/0:22	0/0:11	0/0:29	0/0:55	0/0:34	0/0:28	0/0:49	0/0:47	0/0:25	1/1:21	0/0:38	0/0:79	0/0:15	1/1:33	0/0:23	0/1:26	0/0:11	0/1:22	0/0:32	0/0:25	0/0:23	0/0:15	0/0:18	0/0:20	0/0:15	0/0:11	0/0:16	0/0:19	0/0:23	0/0:14	0/0:35	0/0:12	0/0:23	0/0:30	0/0:18	0/0:24	0/0:32	0/0:20	0/0:18	0/0:26	0/0:37	0/0:18	0/0:9
un	124374	2109	CAG	TAG,CAA,CTG	.	PASS	.	GT:DP	0/0:29	0/0:15	0/0:9	0/1:17	1/2:9	0/0:5	0/2:16	./.:0	0/0:6	0/0:19	0/0:13	0/0:9	0/0:12	1/2:16	0/0:9	0/1:9	0/0:12	0/0:19	0/1:15	./.:4	0/0:14	./.:0	0/0:5	0/0:13	0/0:8	0/0:15	0/0:13	0/0:7	0/2:5	0/0:19	./.:4	0/0:19	0/0:13	0/0:9	0/0:19	0/0:15	0/1:16	0/0:18	0/0:12	0/0:18	0/0:15	0/3:22	0/0:5	0/0:12	0/0:31	0/0:29	0/0:14	0/0:9	0/0:8	0/0:15	0/0:23	0/0:6	0/0:10	0/0:25	./.:0	0/0:14	0/2:24	0/0:11	0/0:19	0/0:11	0/2:6	0/0:20	0/0:30	0/0:29	0/0:16	./.:4	./.:0	0/1:12	0/1:29	0/0:27	0/0:13	0/0:25	0/1:20	0/0:38	0/0:27	0/0:20	0/0:22	0/0:18	0/1:12	0/0:10	0/0:18	0/0:21	0/0:15	0/0:10	./.:3	0/0:9	0/1:11	0/0:11	0/2:10	0/0:17	./.:0	0/0:20	0/0:7	0/0:9	0/0:21	0/0:14	0/0:6	0/0:6	0/0:8	0/0:11	0/0:13	0/0:9	0/0:8	0/0:11	0/0:17	0/0:7	0/1:11	0/0:12	0/0:11	0/0:16	0/0:16	0/0:10	0/0:12	0/0:10	0/0:19	0/0:22	0/0:14	0/0:15	0/0:7	0/0:7	0/0:13	0/0:8	0/0:18	0/0:10	0/0:12	0/0:21	0/1:15	0/0:9	0/0:6	0/0:12	0/0:39	0/0:5	0/0:21	0/0:10	0/1:5	0/0:8	0/0:7	0/0:11	0/0:7	0/0:6	0/0:6	0/0:9	0/0:5	./.:4	./.:3	0/2:13	./.:3	0/0:5	./.:0	0/0:12	./.:0	0/0:9	0/0:9	0/0:10	./.:4	0/1:6	0/0:5	./.:0	0/0:8	0/0:10	0/0:6	0/0:20
un	124433	2110	CGCAG	CCCAG,GGCAG,CCCCG,CGAAG,CGCAA	.	PASS	.	GT:DP	0/1:32	0/0:24	0/1:24	0/0:30	0/1:13	0/0:16	1/1:19	1/1:10	1/1:29	0/0:41	1/1:29	1/1:23	0/1:31	1/1:24	1/1:22	0/1:30	1/1:27	0/0:62	./.:0	0/1:20	0/1:24	0/1:19	0/0:24	1/1:47	0/1:16	0/1:29	0/0:27	0/0:18	./.:0	0/0:24	0/1:9	0/1:14	0/1:17	0/0:19	1/1:25	0/0:23	./.:0	0/0:20	0/0:16	0/0:26	0/0:17	0/0:33	1/1:12	./.:0	0/1:25	1/1:11	0/0:27	0/0:12	0/1:19	0/1:31	0/1:28	0/1:12	0/0:23	1/2:40	0/0:22	0/0:9	0/5:41	0/0:6	0/1:16	0/0:11	0/1:15	0/0:33	1/1:37	1/1:18	0/1:15	0/1:25	./.:4	1/4:22	0/1:41	./.:0	0/1:33	0/1:23	0/1:26	0/3:44	0/1:33	0/0:28	1/1:31	0/0:26	0/1:51	0/0:30	0/0:40	0/0:50	0/1:36	1/1:46	0/1:24	0/0:37	0/1:23	0/0:19	0/0:47	0/0:42	0/0:29	0/0:33	0/0:17	0/0:31	0/1:35	0/0:28	0/1:19	0/0:15	0/1:28	0/0:21	0/0:25	0/1:12	0/0:20	0/1:32	0/0:42	0/1:27	0/0:28	0/1:18	0/0:22	1/1:38	0/1:41	1/1:23	0/1:19	0/1:24	1/1:74	0/1:43	1/1:28	0/0:40	0/0:50	1/1:28	0/0:49	0/0:30	1/1:54	0/1:33	0/1:26	1/1:31	0/1:38	1/1:21	0/1:61	0/1:33	0/1:74	0/1:14	0/1:50	1/1:38	0/1:19	0/0:19	0/1:22	0/0:24	0/0:34	0/0:22	0/0:15	1/1:9	0/0:15	0/0:18	0/1:25	0/2:18	0/1:20	1/1:20	1/1:10	0/1:20	0/0:9	0/1:21	0/1:30	0/1:28	0/0:33	0/0:33	1/1:11	0/0:14	0/0:25	1/1:11	0/1:8	0/0:22
un	124787	2116	A	C	.	PASS	.	GT:DP	0/0:12	0/1:16	0/0:13	0/1:19	0/1:7	0/0:7	0/0:18	1/1:11	0/1:11	0/0:22	0/1:12	0/1:9	1/1:14	1/1:12	0/1:19	1/1:7	0/0:10	1/1:22	0/1:9	0/1:12	0/0:15	0/1:8	./.:3	0/1:13	0/1:13	0/1:25	1/1:15	1/1:8	0/0:10	0/1:12	./.:4	1/1:9	0/0:22	1/1:11	0/1:12	0/1:9	0/0:32	1/1:12	0/0:6	0/1:12	0/1:9	1/1:32	0/1:10	0/1:11	0/0:27	0/1:19	1/1:22	./.:0	1/1:10	0/0:29	0/0:28	1/1:8	0/1:12	1/1:17	0/1:17	0/1:10	1/1:33	0/1:5	0/0:14	0/1:17	0/0:10	0/0:22	1/1:18	0/1:21	0/0:6	0/0:9	1/1:6	1/1:10	0/1:24	0/1:9	0/0:36	0/0:28	0/0:20	0/0:42	0/0:41	0/1:19	0/0:20	0/1:20	1/1:20	1/1:11	1/1:13	1/1:27	0/1:10	0/1:12	1/1:8	0/1:15	0/0:15	0/0:6	0/1:9	0/1:10	1/1:8	1/1:21	./.:0	0/1:9	0/1:7	1/1:9	1/1:5	./.:0	0/1:11	0/0:5	0/0:6	0/0:9	./.:4	0/1:12	1/1:16	0/0:8	1/1:15	0/0:11	0/1:6	0/1:30	1/1:15	1/1:9	0/1:14	0/1:7	0/1:29	1/1:15	0/1:11	0/1:13	0/1:27	./.:4	./.:4	0/1:10	0/0:30	1/1:11	0/0:9	0/0:8	1/1:26	0/0:9	0/1:25	0/0:16	0/0:19	1/1:7	0/1:8	0/1:13	0/0:8	./.:3	./.:0	0/1:12	0/1:7	0/1:6	./.:4	./.:0	./.:3	0/0:5	./.:0	./.:4	0/0:5	0/1:5	./.:0	1/1:8	./.:0	0/1:11	./.:4	./.:4	0/0:8	0/1:8	0/1:9	1/1:5	0/1:7	0/0:6	./.:4	0/1:13
un	125200	2123	G	T	.	PASS	.	GT:DP	0/0:29	0/0:23	0/0:11	0/0:28	0/0:18	0/0:6	0/0:25	1/1:5	0/0:13	./.:0	0/0:25	0/0:15	0/0:6	0/0:10	0/0:12	0/0:28	0/0:7	0/0:20	0/0:11	1/1:15	0/0:13	0/0:19	./.:0	0/1:19	0/0:21	0/1:19	0/0:14	0/1:5	0/0:5	0/0:8	0/0:5	0/1:23	0/1:19	1/1:6	0/0:24	0/1:21	1/1:9	0/0:29	0/0:5	1/1:14	0/0:11	0/0:32	0/0:8	0/0:11	0/0:38	0/0:20	0/1:17	0/0:12	0/1:31	0/1:21	0/1:23	0/0:14	0/0:14	0/0:23	0/0:19	1/1:19	0/1:31	0/1:9	0/0:16	0/0:16	0/0:18	0/0:9	0/0:14	0/0:26	0/1:24	0/0:9	0/0:6	0/0:14	0/0:27	0/0:10	0/0:30	./.:0	0/1:19	0/0:40	0/0:30	0/0:31	0/1:20	0/1:27	0/1:35	0/0:31	0/0:25	0/1:37	0/1:25	0/1:32	./.:0	0/0:6	0/0:23	0/0:43	0/0:27	0/0:9	0/0:11	0/0:16	0/1:7	0/0:26	0/0:13	0/0:13	0/0:7	0/0:9	0/0:5	0/0:8	0/0:5	0/0:6	0/0:16	./.:0	0/0:16	0/0:12	0/0:19	0/0:9	1/1:10	0/0:24	1/1:12	0/0:19	0/0:17	0/0:20	0/0:46	0/0:35	0/1:36	0/1:21	0/1:20	0/1:24	0/0:19	0/0:23	0/1:34	1/1:26	0/1:25	0/1:18	0/0:38	0/0:11	0/1:50	1/1:14	0/1:50	0/0:10	0/0:31	1/1:15	1/1:8	0/0:5	./.:0	0/0:26	0/0:12	0/0:13	0/1:8	0/0:5	0/0:18	0/0:14	0/0:11	0/0:5	1/1:6	0/0:14	0/1:8	0/0:23	./.:0	./.:4	0/0:22	0/0:12	0/1:35	0/0:22	0/1:15	0/0:17	0/0:12	0/0:10	0/0:9	0/0:7
un	125259	2124	CGAACGAA	CGAACGAT,CGAACGGT,CGAACAAA,CGAACGGA,CAAACGAA,CGACCGAA,AGAACGAT,CGAAAGGT,CGGACGAT	.	PASS	.	GT:DP	0/1:22	0/0:35	0/0:30	0/0:28	0/1:22	0/1:23	0/2:33	0/1:13	0/4:18	0/3:30	1/2:27	0/1:20	0/0:26	0/5:28	0/0:13	0/0:21	0/1:20	0/0:22	0/0:26	0/2:25	0/4:34	0/4:20	0/1:14	0/0:32	0/0:22	0/4:26	0/0:19	0/0:12	./.:0	0/3:18	0/3:12	0/1:17	0/1:18	0/1:8	1/4:14	0/2:19	0/0:17	0/1:34	0/0:15	0/0:16	0/0:14	0/0:34	0/1:10	0/1:25	0/0:34	0/0:14	0/0:24	0/0:11	0/0:19	0/0:23	0/0:19	0/0:12	0/0:25	0/1:20	0/0:15	0/0:13	0/0:36	0/0:6	0/0:20	0/0:11	0/2:11	0/0:19	0/1:35	0/0:21	0/1:14	1/1:11	1/1:14	0/0:10	0/0:26	1/1:17	0/0:26	0/1:22	0/0:10	0/1:27	0/0:34	0/2:19	0/0:29	0/0:18	0/7:40	0/1:35	0/0:31	0/0:36	0/1:22	0/1:23	0/0:17	0/0:30	0/0:20	0/0:24	0/2:22	0/1:38	0/0:31	0/0:28	0/0:17	0/9:18	0/0:29	0/0:30	0/0:12	6/6:9	0/0:24	0/0:20	0/2:17	0/0:13	0/0:18	0/0:16	0/1:35	0/0:14	0/0:31	0/0:27	0/0:15	0/1:33	1/6:25	0/1:31	1/1:15	0/0:17	0/2:62	0/1:38	0/5:32	0/1:24	0/1:37	./.:0	0/1:20	0/5:17	0/1:54	0/1:19	0/1:32	0/1:32	1/5:36	0/1:36	0/3:50	1/8:35	0/1:54	0/1:18	1/1:44	0/1:34	0/0:14	0/0:13	0/1:12	0/0:23	0/0:25	1/1:29	0/0:10	0/1:17	1/1:21	0/0:14	0/0:9	./.:0	0/0:9	1/1:15	0/0:10	0/1:25	0/0:13	0/0:15	1/1:40	0/3:15	0/1:27	0/1:23	0/0:28	0/0:10	0/0:22	0/1:23	0/0:18	0/0:9
un	125377	2126	GATGG	GCTGG,GATTG,GATGT,GAGGG,GCTGT,TATGG	.	PASS	.	GT:DP	0/0:22	0/0:19	0/0:12	0/0:21	./.:0	0/0:12	0/0:20	0/0:12	0/3:12	0/0:30	0/0:18	0/0:9	0/0:20	0/0:15	0/0:20	0/3:21	0/0:14	0/0:40	0/1:36	0/0:14	0/2:17	0/0:11	0/0:8	0/1:29	0/0:10	0/5:31	0/0:28	0/1:15	0/0:8	0/0:14	0/0:6	0/0:8	0/0:15	0/0:6	./.:0	0/2:14	0/1:18	0/0:23	0/3:15	0/0:21	0/0:14	0/0:31	0/0:16	0/0:15	0/0:20	0/0:12	0/0:19	0/3:14	0/0:11	0/0:20	0/1:19	0/1:12	1/1:7	0/0:15	0/0:17	0/0:10	0/0:17	0/0:8	0/0:11	0/0:12	./.:0	0/6:10	0/0:20	0/2:22	0/1:11	./.:3	0/0:8	0/0:7	0/0:35	0/0:17	0/2:19	0/0:13	0/0:19	0/0:40	0/0:23	0/0:16	0/3:22	0/0:20	0/0:44	0/0:15	0/0:18	0/1:39	0/0:26	0/0:21	0/0:11	0/0:16	0/0:15	0/2:5	0/1:13	0/0:6	0/0:8	0/0:5	0/0:5	0/1:23	1/1:31	0/1:33	./.:4	0/0:6	0/0:9	./.:4	0/0:13	0/0:9	0/1:17	0/0:18	0/0:12	0/0:12	0/1:32	0/0:9	0/0:18	0/1:32	0/0:18	0/0:11	0/0:13	0/0:6	0/0:47	0/0:26	0/0:27	0/2:6	./.:0	./.:0	0/0:9	0/0:17	0/0:25	0/0:17	0/0:22	0/0:17	0/0:39	0/0:16	0/0:29	0/0:23	0/0:22	0/0:13	0/0:23	0/3:20	0/0:16	0/4:10	0/0:12	0/0:23	0/0:19	0/1:11	0/0:8	2/2:16	0/0:14	./.:3	0/0:9	0/0:7	0/0:10	0/0:12	0/0:5	0/0:12	./.:3	0/0:12	0/1:21	1/1:29	0/0:18	0/0:11	0/0:9	./.:3	0/0:11	0/1:14	0/0:7	0/0:14
un	125613	2130	CATAAC	CATAAT,CACAAC,CGTAAC,CATACC,CATTAC,GATAAC	.	PASS	.	GT:DP	0/1:34	0/0:34	0/0:38	0/1:29	0/1:26	0/0:19	0/0:30	0/6:21	0/1:27	0/0:43	0/0:33	0/0:33	0/0:23	0/2:36	0/0:34	0/0:40	0/0:37	0/0:62	0/0:35	0/0:30	0/0:25	0/0:39	0/0:31	0/0:37	0/1:30	0/0:20	0/0:42	0/0:26	0/0:27	0/0:20	0/0:14	0/0:21	0/0:35	0/0:28	0/1:27	0/0:21	0/0:30	0/1:46	0/1:14	0/0:26	0/0:12	0/0:35	0/5:31	0/1:28	0/0:50	0/1:22	0/1:22	0/0:16	0/0:31	0/1:33	0/1:41	0/0:14	0/0:23	0/0:39	0/0:32	0/0:26	0/0:32	0/0:14	0/0:29	0/0:25	0/0:15	0/0:28	0/0:31	0/0:38	0/2:14	0/0:20	0/0:12	0/0:18	0/0:37	0/0:18	0/0:31	0/0:22	0/0:23	0/1:51	0/0:42	0/0:33	0/0:32	0/1:15	0/2:43	0/0:40	0/2:40	0/0:59	0/0:29	0/0:40	0/0:19	0/0:34	0/0:45	0/0:29	0/0:40	0/0:30	0/0:32	0/0:36	0/0:14	0/0:22	0/1:31	0/0:24	0/0:15	0/0:16	0/2:23	0/2:11	0/0:14	0/0:17	0/0:19	0/0:24	0/0:38	0/0:33	0/0:28	0/0:17	0/0:19	0/1:37	0/2:37	0/0:36	0/2:29	0/0:20	0/0:64	0/2:50	0/0:37	0/0:25	0/0:43	0/4:35	0/0:32	0/0:16	0/0:63	0/0:32	0/0:32	0/1:30	0/0:46	0/0:25	0/0:42	0/0:36	0/0:54	0/0:23	0/0:40	0/0:32	0/1:31	0/0:17	0/0:8	0/0:34	0/0:27	0/0:18	0/0:14	0/0:26	0/3:21	0/0:24	0/0:18	0/0:12	0/0:6	0/0:22	0/0:10	0/0:17	0/0:12	0/0:16	0/0:33	0/0:23	0/0:18	0/0:34	0/0:28	0/3:15	0/0:26	0/0:37	0/0:19	0/0:29
un	125731	2132	GA	GG,TA	.	PASS	.	GT:DP	0/1:15	0/0:10	./.:4	0/0:5	0/0:6	0/1:11	0/1:9	./.:0	./.:4	0/0:5	./.:0	0/0:6	0/0:7	./.:0	./.:3	0/0:30	./.:3	0/0:9	0/1:8	./.:4	0/0:5	./.:4	./.:4	0/0:6	0/0:11	0/0:6	0/1:38	0/0:6	./.:0	0/1:29	0/1:28	0/1:27	0/0:33	0/1:21	0/0:34	0/0:26	0/0:35	0/1:45	0/1:21	0/0:46	0/0:18	0/1:64	0/0:26	0/0:37	0/0:52	0/0:37	0/1:38	0/0:13	0/0:34	0/0:29	0/0:35	0/0:18	0/0:39	0/0:40	0/0:36	0/0:19	0/0:39	0/1:14	0/0:36	0/0:26	0/0:22	0/0:25	0/0:35	0/0:42	0/0:30	0/1:18	0/0:10	0/1:20	0/0:32	0/0:29	0/0:33	0/0:42	0/0:30	0/0:54	0/0:41	0/0:36	0/0:30	0/0:26	0/0:13	0/0:13	0/0:6	0/0:5	0/0:12	0/0:10	1/1:8	1/1:8	0/1:9	./.:4	0/1:11	0/0:7	0/0:5	./.:4	0/0:7	0/0:10	0/0:8	./.:4	./.:0	./.:4	0/1:9	./.:0	0/0:7	./.:0	0/0:6	0/0:15	0/0:7	0/0:7	0/0:16	0/1:7	0/0:6	0/0:11	0/0:9	0/0:8	0/0:6	./.:3	0/0:13	0/0:12	0/1:7	0/0:10	0/0:6	0/1:8	0/2:9	1/1:8	0/0:15	0/0:14	./.:0	0/0:10	0/0:7	0/0:7	0/0:11	0/1:15	0/0:21	0/0:5	0/0:11	0/1:5	0/0:5	1/1:5	0/0:5	0/0:13	0/0:7	./.:0	./.:0	0/0:8	0/0:5	./.:0	./.:0	0/0:7	./.:3	./.:3	./.:0	0/0:5	./.:3	0/0:5	0/0:5	0/0:5	0/0:17	0/1:6	./.:0	./.:4	./.:0	0/0:9	./.:4	0/0:33
un	126321	2142	TC	CC,TT	.	PASS	.	GT:DP	0/0:12	0/1:30	1/1:20	1/1:14	0/0:21	0/0:9	0/1:38	0/0:15	0/2:21	0/0:12	0/0:27	0/0:15	0/1:26	0/1:25	0/0:8	1/1:19	0/0:7	0/1:45	./.:0	1/1:27	1/1:12	0/0:15	0/0:6	0/1:28	0/1:24	./.:0	./.:0	./.:0	0/0:13	0/0:11	./.:3	./.:0	1/1:31	0/0:5	./.:0	0/0:8	0/0:18	0/1:27	0/0:7	0/0:14	0/0:16	0/0:38	0/0:18	1/1:17	1/1:10	0/0:22	0/0:21	./.:4	./.:0	0/0:14	0/0:33	1/1:5	1/1:10	0/1:29	0/0:26	0/0:6	0/1:33	./.:4	./.:0	0/0:10	0/0:5	./.:4	0/0:17	0/0:9	./.:4	./.:0	./.:0	./.:0	./.:0	./.:0	./.:0	./.:0	./.:0	./.:0	./.:0	./.:0	./.:0	./.:0	0/0:14	1/1:15	0/0:12	0/0:9	0/0:10	0/0:15	0/0:7	1/1:25	0/0:19	./.:0	0/0:7	1/1:15	./.:0	1/1:10	1/1:8	0/0:6	0/0:7	0/0:20	./.:0	./.:0	0/0:10	1/1:6	1/1:9	1/1:9	1/1:7	0/0:11	0/1:36	0/0:19	0/0:21	0/0:8	0/1:22	./.:0	./.:0	1/1:13	0/0:21	0/0:11	0/0:32	0/0:17	0/0:14	0/0:17	1/1:28	1/1:14	./.:0	./.:0	./.:0	0/0:19	0/0:17	0/1:23	0/0:13	./.:0	0/0:17	0/0:17	1/1:42	0/0:16	./.:0	0/0:21	0/0:15	./.:4	0/0:7	0/0:30	0/0:7	0/1:6	0/1:17	./.:0	0/0:8	0/0:11	0/0:14	./.:4	./.:0	./.:0	0/0:5	0/1:14	./.:0	1/1:11	0/1:17	0/0:14	0/0:8	0/0:22	1/1:5	./.:4	./.:0	1/1:8	1/1:5	0/0:16
un	127324	2159	AGA	AGG,GGG,AAA	.	PASS	.	GT:DP	0/0:14	0/0:11	./.:4	0/0:10	0/0:8	0/1:5	0/1:13	2/2:5	0/0:6	0/0:10	0/1:6	0/0:8	0/0:7	0/0:10	0/2:11	1/1:18	0/0:9	0/2:23	0/0:11	./.:0	0/0:11	0/0:12	0/0:6	0/1:15	0/0:8	0/2:10	0/0:16	0/2:7	1/3:12	0/0:16	./.:4	0/0:7	0/1:13	0/0:6	0/0:10	./.:4	1/1:15	0/0:16	0/0:9	0/1:24	0/1:7	0/1:23	./.:4	0/0:8	1/2:22	0/1:8	0/0:19	0/0:6	0/0:17	0/0:18	0/2:18	0/0:10	0/0:15	0/1:19	0/0:20	1/2:11	0/1:21	./.:0	0/0:8	0/0:5	0/1:9	0/2:15	0/1:22	0/2:13	0/1:16	./.:0	./.:0	0/1:12	0/2:23	0/0:12	1/2:22	0/1:17	0/3:7	0/0:30	0/0:26	0/2:20	0/0:27	0/1:12	0/1:17	1/2:12	0/0:5	0/2:13	0/1:10	0/0:15	0/0:5	0/1:7	0/0:9	0/0:8	1/1:6	0/0:11	./.:4	0/0:12	./.:0	0/1:10	./.:0	0/0:12	./.:0	./.:4	0/1:5	0/0:8	1/1:5	0/0:5	0/0:5	./.:4	0/0:9	./.:0	1/1:5	0/1:7	0/0:6	0/1:17	0/2:11	0/1:14	1/1:8	1/1:8	0/0:22	0/0:12	0/1:7	1/2:11	0/0:17	0/0:8	0/0:7	0/0:10	0/0:13	0/0:6	1/2:9	2/2:14	1/1:12	0/0:11	0/0:29	0/0:8	0/1:14	./.:4	0/0:22	0/0:5	0/0:10	0/0:5	./.:4	0/0:6	0/1:5	0/1:9	./.:0	0/0:8	0/1:9	0/2:5	0/0:5	./.:3	./.:0	0/0:6	0/0:6	./.:0	./.:3	./.:0	0/1:7	./.:0	0/0:6	0/1:14	2/2:5	./.:4	./.:4	./.:0	0/0:6	0/0:13
un	128209	2174	ACC	CCC,AAC,ACA	.	PASS	.	GT:DP	1/1:31	0/0:17	0/0:19	0/1:33	0/0:12	./.:0	0/1:26	0/0:8	0/1:12	0/1:28	0/1:22	0/1:18	0/1:17	0/0:26	1/1:19	0/1:27	1/1:14	0/0:60	0/0:18	0/0:22	0/1:20	0/1:25	1/2:20	0/1:27	1/1:5	0/1:31	0/0:31	0/1:18	0/1:12	0/1:26	0/0:17	0/1:22	1/1:15	1/3:19	0/0:20	1/2:20	0/0:17	0/1:32	0/0:9	0/1:16	0/0:7	./.:0	0/1:16	1/1:22	1/1:29	0/0:30	0/0:27	0/0:11	0/1:24	0/1:25	0/1:36	0/1:10	1/2:27	1/1:39	0/0:25	0/0:19	0/0:38	0/0:5	0/1:24	0/1:16	1/1:12	0/1:18	0/0:10	0/1:32	0/1:20	1/1:14	0/1:12	0/1:17	1/2:46	0/1:27	0/1:21	1/1:12	0/0:23	0/0:43	1/1:49	0/1:24	1/1:19	0/1:17	1/1:44	0/1:15	0/0:37	0/0:31	1/1:40	1/1:31	0/1:19	1/1:27	0/0:33	0/0:37	1/1:16	0/1:31	1/2:27	0/0:26	0/0:14	0/1:24	0/1:19	1/1:22	0/0:18	0/1:14	0/0:24	0/1:19	0/1:19	0/1:19	1/1:18	0/0:18	0/1:20	0/2:17	1/1:16	0/1:27	1/1:14	1/1:20	0/0:11	0/1:25	1/1:18	0/1:11	0/1:44	1/1:51	0/1:30	0/1:30	0/1:36	0/1:21	0/1:17	1/1:25	0/1:38	0/1:34	1/1:29	0/0:21	0/0:37	0/0:28	1/1:37	0/1:32	0/0:56	0/1:15	0/1:46	1/1:27	1/1:23	1/1:16	0/1:13	1/2:20	0/1:19	1/1:16	1/1:9	0/1:17	0/0:12	0/0:20	0/1:11	0/0:9	0/1:19	0/1:23	1/1:17	0/0:29	0/1:14	0/1:25	0/0:10	0/1:21	0/1:26	1/1:25	0/2:22	1/1:11	1/1:18	0/0:16	0/1:17	0/0:25
un	128917	2186	GC	GA,AC	.	PASS	.	GT:DP	0/0:14	./.:0	./.:0	1/1:34	0/0:7	./.:3	0/0:12	./.:3	0/1:16	1/1:18	0/0:6	./.:0	0/0:10	./.:3	0/0:9	0/0:5	0/0:12	0/0:22	0/0:10	0/0:6	0/0:14	0/0:11	0/0:13	0/0:28	0/1:11	1/1:13	0/2:7	0/1:15	0/0:12	0/0:6	0/0:5	0/0:11	0/0:28	0/0:14	0/0:18	0/2:7	0/1:27	0/0:8	0/1:9	0/1:17	./.:0	1/1:27	./.:4	0/0:6	0/1:34	1/1:28	0/0:10	0/1:16	0/0:20	0/1:27	0/1:29	0/0:5	0/0:20	0/1:18	0/0:26	0/0:20	./.:0	./.:0	0/0:29	0/0:11	./.:0	0/0:6	1/1:18	0/0:10	1/1:12	0/0:9	0/0:5	0/0:14	1/2:32	0/1:27	0/0:23	0/1:20	0/2:16	0/1:46	0/1:43	0/0:27	0/0:12	./.:0	0/0:9	./.:4	0/2:12	0/0:15	1/1:15	1/1:20	0/0:10	0/0:11	0/0:10	0/0:15	0/0:12	0/1:26	0/0:7	0/0:12	./.:3	0/0:12	0/0:9	./.:0	./.:0	./.:0	0/0:11	./.:4	./.:3	0/0:11	./.:0	0/0:7	0/0:13	0/0:9	0/0:6	./.:0	0/0:6	0/0:7	0/0:11	0/0:18	0/0:8	1/1:24	0/2:20	0/1:30	0/0:11	0/0:9	0/0:33	0/0:9	0/0:9	0/0:10	0/0:17	0/0:10	0/0:11	1/1:25	0/0:16	0/0:26	0/0:8	0/0:12	0/0:17	1/1:14	0/0:14	0/0:8	0/0:21	0/0:6	./.:3	./.:0	0/1:17	1/1:8	./.:3	0/2:9	0/0:13	./.:4	./.:3	0/0:10	0/0:6	0/2:9	./.:0	0/0:12	./.:0	0/0:8	0/0:10	1/1:14	0/0:7	0/2:5	0/0:6	1/1:6	0/0:7	0/1:10	1/1:11	./.:0
un	129861	2202	TGTT	TTTT,AGTT,TGTG,TGCT	.	PASS	.	GT:DP	0/0:10	0/0:11	0/0:5	0/0:19	0/0:5	0/1:9	0/0:22	./.:4	0/0:14	0/0:15	0/0:7	0/0:6	0/0:11	0/0:18	0/0:6	0/0:29	0/2:6	0/0:14	0/0:11	0/0:13	0/0:10	0/0:14	0/0:7	0/0:16	0/0:12	0/0:13	0/0:28	0/0:5	0/2:16	0/0:20	0/0:27	0/0:9	0/0:19	0/0:9	0/0:21	0/0:23	0/0:25	2/2:12	0/4:9	0/0:29	0/0:18	0/0:35	0/0:18	0/0:20	0/0:19	0/0:34	0/0:29	0/0:10	0/1:9	0/0:19	0/0:27	0/0:20	0/0:15	0/0:30	0/0:17	0/0:28	0/0:29	0/0:6	0/1:15	0/0:16	0/0:6	0/0:11	0/0:12	0/0:26	0/1:13	0/0:14	0/0:8	0/0:19	0/0:37	0/0:13	0/0:22	0/0:25	0/1:14	0/0:17	0/0:16	0/1:22	0/1:30	0/0:16	0/1:19	0/0:25	0/0:23	0/0:29	0/1:18	0/0:10	0/0:6	0/0:17	0/0:23	0/0:6	0/0:17	0/1:16	0/0:8	0/0:19	./.:4	0/0:16	0/0:8	0/0:22	0/1:8	0/2:7	0/0:8	0/1:8	0/0:12	0/0:10	0/0:12	0/0:11	0/0:7	./.:0	0/1:10	0/0:11	./.:4	0/0:21	0/0:12	0/0:9	0/0:5	./.:3	0/0:38	0/0:22	2/2:8	0/0:14	1/1:13	0/0:20	0/0:12	0/0:14	0/0:13	./.:0	0/0:17	0/2:24	0/0:16	0/0:8	0/0:14	./.:3	0/0:27	0/0:8	0/0:30	0/0:16	0/1:6	0/1:10	0/0:19	0/0:11	0/0:18	0/1:12	0/0:9	0/2:14	0/0:7	0/0:9	./.:0	0/2:7	1/1:6	0/0:7	0/0:10	0/0:15	./.:3	0/0:6	0/0:20	0/0:8	0/0:17	0/0:15	0/0:7	./.:0	0/0:11	0/0:10	0/0:8	3/3:11
un	129979	2204	TAGCA	TAGCG,CAGCA,TAGTA,TATCA,TTGCA	.	PASS	.	GT:DP	0/0:20	0/2:29	0/0:26	0/0:29	0/0:27	0/0:24	0/1:31	0/0:31	0/0:19	0/0:39	0/0:28	0/0:37	0/0:22	0/0:26	0/1:36	0/0:34	0/0:27	0/0:62	0/0:26	0/0:14	0/0:15	0/0:28	0/0:9	0/0:14	0/0:24	0/1:26	0/0:37	0/0:21	0/0:23	0/0:14	0/1:5	0/0:23	0/0:16	0/0:18	0/0:24	0/0:17	0/0:17	0/0:28	0/0:11	0/0:20	0/0:17	0/2:29	0/0:15	0/0:16	0/0:29	0/1:25	0/1:25	0/0:6	0/1:18	0/0:15	0/0:30	0/0:8	0/0:12	0/0:37	0/0:32	0/0:11	0/1:37	0/0:8	0/0:21	0/0:18	0/0:9	0/0:15	0/0:25	0/0:31	0/0:17	0/1:19	./.:0	0/0:15	1/2:16	0/0:8	0/0:31	0/1:19	0/5:21	0/0:30	0/0:28	0/0:7	0/0:15	0/0:5	0/0:46	0/0:26	0/0:35	0/0:42	0/0:28	0/0:32	0/1:24	0/0:27	0/0:45	0/1:21	0/0:25	0/1:21	0/0:15	0/0:45	0/1:16	0/0:25	0/0:26	0/0:16	./.:0	0/0:9	0/0:39	0/0:18	0/1:14	0/0:13	0/0:16	0/0:20	0/0:30	0/0:32	0/0:33	0/0:37	0/0:29	0/0:19	0/0:39	0/0:18	0/0:21	0/0:29	0/0:33	0/1:39	0/0:15	0/0:21	0/0:27	0/0:27	0/0:13	0/0:16	0/0:31	0/0:50	0/0:23	0/0:28	0/1:29	0/2:32	0/0:20	0/0:23	0/0:35	0/1:28	0/0:24	0/0:26	0/0:23	0/0:18	0/0:20	0/2:25	0/0:16	0/0:31	0/0:21	0/0:22	0/0:31	0/1:13	0/0:19	0/0:19	0/0:8	0/4:20	0/0:15	0/1:29	0/0:12	0/0:19	0/0:22	0/0:22	0/0:19	0/0:17	0/0:24	0/0:17	0/0:25	0/3:28	0/0:19	./.:4
un	131926	2237	T	C	.	PASS	.	GT:DP	0/0:25	0/0:15	0/0:10	0/0:12	0/1:16	0/0:17	0/0:21	0/0:8	0/0:6	0/0:24	0/0:18	0/0:20	0/0:14	0/0:20	0/0:17	0/0:20	0/0:16	0/0:23	0/0:21	0/0:12	0/0:17	0/0:11	0/1:13	0/1:27	0/1:22	0/0:17	0/1:18	0/0:15	0/0:7	0/0:11	0/0:13	0/0:14	0/1:21	./.:3	0/0:8	0/0:14	0/0:6	0/0:16	0/1:16	0/0:19	0/0:9	0/0:15	0/1:6	0/0:11	0/0:22	0/0:29	0/0:19	0/1:9	0/0:12	./.:4	./.:4	0/1:6	0/0:7	0/0:19	0/0:6	1/1:10	0/0:17	./.:0	0/1:10	0/0:9	./.:0	./.:0	./.:4	0/0:20	0/0:8	0/0:10	./.:0	1/1:8	0/0:16	0/1:15	0/1:24	0/0:14	0/0:5	0/0:11	0/0:12	0/0:13	0/0:17	0/0:18	0/0:22	0/1:28	0/0:33	0/0:31	0/0:8	0/0:20	0/0:15	0/0:23	0/1:34	0/0:23	0/0:21	0/0:22	0/0:20	0/1:24	0/0:12	0/0:21	0/0:22	0/1:21	0/0:19	0/1:5	0/0:6	./.:4	0/1:18	0/0:14	0/1:11	0/0:27	0/0:20	0/0:19	0/0:22	0/0:15	0/0:7	0/0:22	0/0:10	0/0:13	0/0:7	0/0:19	0/0:34	0/0:43	0/1:17	0/0:15	0/0:18	0/1:25	0/0:12	0/0:11	0/0:38	0/0:33	0/0:23	0/0:16	0/1:33	0/0:23	0/1:44	1/1:17	0/0:33	0/0:17	0/0:25	0/0:29	0/0:11	0/1:14	0/0:9	0/0:11	0/0:26	0/1:25	0/0:8	0/0:23	0/1:13	0/1:15	0/0:13	0/1:11	0/1:13	0/0:10	0/0:15	0/0:16	0/0:13	0/0:9	0/1:12	0/0:18	0/0:8	0/0:24	0/0:22	0/1:18	0/0:15	0/0:10	0/0:16	./.:0
un	132339	2244	CAC	CAG,CGC,AAC	.	PASS	.	GT:DP	0/0:27	1/1:25	0/1:16	0/1:34	1/1:28	0/0:23	0/1:24	0/0:7	0/1:19	0/1:31	0/1:24	0/0:19	0/0:31	0/1:19	0/1:27	1/1:43	1/1:14	1/1:65	0/0:35	0/1:28	1/1:30	1/1:20	0/1:16	0/1:32	1/2:30	0/0:36	0/0:38	0/1:17	0/1:29	1/1:9	./.:0	0/0:6	1/1:20	1/1:14	0/1:10	0/1:5	1/1:10	0/0:21	0/0:7	0/1:13	0/0:14	0/1:24	0/1:14	0/1:14	0/0:28	0/0:11	0/0:14	1/1:7	0/0:12	0/1:25	1/1:21	0/1:8	1/1:13	0/0:13	1/1:19	1/1:7	0/1:21	./.:0	0/0:13	0/0:8	./.:0	0/1:17	0/1:5	0/1:28	0/1:14	1/1:10	./.:0	1/1:12	1/1:25	1/1:8	0/1:30	0/0:17	0/1:7	0/1:45	0/0:26	0/0:18	0/0:14	0/1:13	1/1:43	0/1:22	0/1:24	1/1:42	0/0:26	0/1:27	0/1:12	0/1:33	1/1:15	1/1:30	0/0:29	0/1:36	0/0:17	0/1:32	0/1:16	0/1:14	1/1:17	0/1:31	0/1:14	0/1:6	0/1:19	0/1:20	0/1:10	1/1:13	0/1:14	0/1:10	0/1:40	0/1:11	0/1:23	0/1:18	0/2:26	0/1:32	0/1:32	0/1:31	0/1:33	0/1:19	1/1:44	0/1:36	1/1:26	0/1:31	0/1:48	0/1:15	0/1:16	1/1:17	1/3:52	0/1:27	0/1:10	0/1:33	0/1:44	0/0:17	0/1:27	0/1:25	0/1:30	0/0:15	0/0:29	0/0:19	1/1:37	0/0:13	1/1:23	0/0:39	0/1:9	0/0:17	0/0:8	0/0:21	0/1:19	0/0:10	0/0:11	0/1:16	./.:0	0/1:12	1/1:7	0/1:14	0/1:8	0/0:9	0/1:22	1/1:20	0/1:17	0/1:18	0/1:16	0/1:7	1/1:21	0/0:19	0/1:14	1/1:17
[truncated: 4,180,270 more chars]
