# Supplementary material for: Individual-based population genomics reveal different drivers of adaptation in sympatric fish
Source: Sci Rep. 2020 Jul 29;10:12683. doi: 10.1038/s41598-020-69160-2 (PMC7391720; doi:10.1038/s41598-020-69160-2)
Supplement: Supplementary file 5 — Supplementary Dataset 3. [file 41598_2020_69160_MOESM5_ESM.txt]

ID	Pop	PLD	Settlement_size	PLD_Growth_rate	Hatching_date	Surface_temperature	Productivity	Turbulence
ALI01	Ametlla	NA	NA	NA	NA	NA	NA	NA
ALI02	Ametlla	11	33.5	3.05	143	18.55	0.539	0.792
ALI03	Ametlla	9	38.4	4.27	154	20.83	0.355	0.34
ALI04	Ametlla	9	38.6	4.29	158	22.39	0.308	0.48
ALI05	Ametlla	8	29.2	3.65	161	22.94	0.308	0.589
ALI06	Ametlla	9	34.2	3.8	154	20.83	0.355	0.34
ALI08	Ametlla	8	32	4	161	22.94	0.308	0.589
ALI09	Ametlla	10	34.1	3.41	155	21.45	0.329	0.364
ALI10	Ametlla	8	32.6	4.08	158	22.19	0.308	0.433
ALI11	Ametlla	8	30.5	3.81	160	22.88	0.308	0.567
ALI12	Ametlla	8	36.5	4.56	159	22.56	0.308	0.5
ALI14	Ametlla	9	35.9	3.99	157	22.06	0.308	0.43
ALI15	Ametlla	9	34.7	3.86	160	22.78	0.308	0.57
ALI16	Ametlla	9	40.4	4.49	156	21.72	0.308	0.35
ALI17	Ametlla	NA	NA	NA	NA	NA	NA	NA
ALI18	Ametlla	8	32.6	4.08	160	22.88	0.308	0.567
ALI19	Ametlla	8	33	4.13	161	22.94	0.308	0.589
ALI21	Ametlla	10	40.7	4.07	157	22.25	0.308	0.473
ALI22	Ametlla	10	37.9	3.79	160	22.7	0.308	0.573
ALI23	Ametlla	10	42.6	4.26	160	22.7	0.308	0.573
ALI24	Ametlla	8	30.7	3.84	161	22.94	0.308	0.589
ALI25	Ametlla	9	42.6	4.73	160	22.78	0.308	0.57
ALI26	Ametlla	11	37.9	3.45	141	18.41	0.539	0.867
ALI27	Ametlla	9	41.6	4.62	158	22.39	0.308	0.48
ALI28	Ametlla	8	33.8	4.23	157	21.81	0.308	0.344
ALI29	Ametlla	NA	NA	NA	NA	NA	NA	NA
BL1	Blanes	12	38.6	3.22	134	16.58	0.339	0.808
BL10	Blanes	NA	NA	NA	NA	NA	NA	NA
BL11	Blanes	12	42.2	3.52	135	16.54	0.339	0.815
BL12	Blanes	11	39.1	3.55	140	16.5	0.339	0.65
BL13	Blanes	14	44.3	3.16	127	16.46	0.339	0.747
BL14	Blanes	14	43.7	3.12	129	16.54	0.339	0.773
BL15	Blanes	12	37.8	3.15	137	16.46	0.339	0.777
BL16	Blanes	12	40.4	3.37	146	16.58	0.306	0.469
BL17	Blanes	12	42	3.5	131	16.63	0.339	0.785
BL18	Blanes	15	48	3.2	128	16.5	0.339	0.775
BL19	Blanes	13	35.3	2.72	135	16.54	0.339	0.786
BL2	Blanes	11	36.9	3.35	130	16.59	0.339	0.775
BL20	Blanes	NA	NA	NA	NA	NA	NA	NA
BL21	Blanes	12	39.1	3.26	139	16.46	0.339	0.685
BL22	Blanes	13	43.6	3.35	134	16.58	0.339	0.779
BL23	Blanes	10	33.9	3.39	140	16.55	0.339	0.664
BL25	Blanes	12	39.3	3.28	140	16.5	0.339	0.638
BL26	Blanes	13	44.5	3.42	141	16.5	0.339	0.593
BL27	Blanes	16	45.8	2.86	138	16.44	0.339	0.694
BL28	Blanes	12	37.2	3.1	146	16.58	0.306	0.469
BL29	Blanes	10	31.9	3.19	148	16.6	0.3	0.464
BL3	Blanes	NA	NA	NA	NA	NA	NA	NA
BL30	Blanes	13	41.2	3.17	133	16.62	0.339	0.771
BL31	Blanes	NA	NA	NA	NA	NA	NA	NA
BL32	Blanes	12	39.6	3.3	138	16.46	0.339	0.762
BL4	Blanes	15	48	3.2	135	16.57	0.339	0.775
BL5	Blanes	13	45.1	3.47	133	16.62	0.339	0.771
BL6	Blanes	12	42.7	3.56	135	16.54	0.339	0.815
BL7	Blanes	11	39.6	3.6	136	16.5	0.339	0.85
BL8	Blanes	12	44	3.67	126	16.5	0.339	0.692
BL9	Blanes	12	40	3.33	131	16.63	0.339	0.785
CO01	Colera	9	32.4	3.6	157	19.3	0.294	0.73
CO02	Colera	NA	NA	NA	NA	NA	NA	NA
CO03	Colera	9	34.3	3.81	160	20.2	0.294	0.93
CO04	Colera	10	34.8	3.48	156	19	0.294	0.709
CO05	Colera	NA	NA	NA	NA	NA	NA	NA
CO06	Colera	NA	NA	NA	NA	NA	NA	NA
CO07	Colera	10	32.3	3.23	156	19	0.294	0.709
CO08	Colera	10	34.4	3.44	160	20.2	0.294	0.936
CO09	Colera	10	29	2.9	148	17.6	0.449	1.091
CO10	Colera	9	30.5	3.39	157	19.3	0.294	0.73
CO11	Colera	10	33.4	3.34	160	20.2	0.294	0.936
CO12	Colera	NA	NA	NA	NA	NA	NA	NA
CO13	Colera	10	31.9	3.19	161	20.5	0.294	1.055
CO14	Colera	9	29.2	3.24	163	20.89	0.294	1.21
CO15	Colera	9	37.7	4.19	164	21	0.294	1.31
CO16	Colera	NA	NA	NA	NA	NA	NA	NA
CO17	Colera	9	30.2	3.36	163	20.89	0.294	1.21
CO18	Colera	12	32.5	2.71	149	20.5	0.409	0.931
CO19	Colera	9	34.1	3.79	161	20.44	0.294	0.97
CO20	Colera	9	31.3	3.48	155	18.44	0.315	0.65
CO21	Colera	9	32.9	3.66	164	21	0.294	1.31
CO22	Colera	9	30.2	3.36	168	20.94	0.294	1.42
CO23	Colera	10	35.2	3.52	158	19.6	0.294	0.864
CO24	Colera	9	33.8	3.76	161	20.5	0.294	0.97
CO25	Colera	10	38.7	3.87	160	20.2	0.294	0.936
CO26	Colera	NA	NA	NA	NA	NA	NA	NA
CO27	Colera	8	32.1	4.01	164	21	0.294	1.267
CO28	Colera	9	34	3.78	162	20.78	0.294	1.07
CO29	Colera	8	32.2	4.03	163	20.88	0.294	1.078
CO30	Colera	8	35.8	4.48	168	20.94	0.294	1.478
SP1	Santa_pola	NA	NA	NA	NA	NA	NA	NA
SP10	Santa_pola	NA	NA	NA	NA	NA	NA	NA
SP11	Santa_pola	NA	NA	NA	NA	NA	NA	NA
SP12	Santa_pola	NA	NA	NA	NA	NA	NA	NA
SP13	Santa_pola	NA	NA	NA	NA	NA	NA	NA
SP14	Santa_pola	NA	NA	NA	NA	NA	NA	NA
SP15	Santa_pola	NA	NA	NA	NA	NA	NA	NA
SP16	Santa_pola	NA	NA	NA	NA	NA	NA	NA
SP17	Santa_pola	NA	NA	NA	NA	NA	NA	NA
SP18	Santa_pola	NA	NA	NA	NA	NA	NA	NA
SP19	Santa_pola	NA	NA	NA	NA	NA	NA	NA
SP20	Santa_pola	NA	NA	NA	NA	NA	NA	NA
SP21B	Santa_pola	NA	NA	NA	NA	NA	NA	NA
SP22	Santa_pola	NA	NA	NA	NA	NA	NA	NA
SP23	Santa_pola	NA	NA	NA	NA	NA	NA	NA
SP24	Santa_pola	NA	NA	NA	NA	NA	NA	NA
SP25	Santa_pola	NA	NA	NA	NA	NA	NA	NA
SP27	Santa_pola	NA	NA	NA	NA	NA	NA	NA
SP2B	Santa_pola	NA	NA	NA	NA	NA	NA	NA
SP3	Santa_pola	NA	NA	NA	NA	NA	NA	NA
SP4	Santa_pola	NA	NA	NA	NA	NA	NA	NA
SP5	Santa_pola	NA	NA	NA	NA	NA	NA	NA
SP6	Santa_pola	NA	NA	NA	NA	NA	NA	NA
SP7	Santa_pola	NA	NA	NA	NA	NA	NA	NA
SP8	Santa_pola	NA	NA	NA	NA	NA	NA	NA
SP9	Santa_pola	NA	NA	NA	NA	NA	NA	NA
XAB01	Xabia	9	38.7	4.3	149	20.9	0.207	0.59
XAB02	Xabia	11	44.7	4.06	145	20.3	0.222	0.695
XA03	Xabia	11	37.2	3.38	138	19.8	0.228	0.985
XA04	Xabia	10	40.4	4.04	149	21	0.203	0.597
XA05	Xabia	9	37	4.11	150	21.1	0.2	0.59
XA06	Xabia	10	45.7	4.57	147	20.5	0.215	0.592
XA07	Xabia	12	55.4	4.62	150	21.3	0.19	0.558
XA08	Xabia	9	47.8	5.31	149	20.9	0.207	0.59
XA09	Xabia	10	42.3	4.23	150	21.1	0.196	0.586
XA10	Xabia	10	45	4.5	147	20.5	0.215	0.592
XA11	Xabia	10	41	4.1	148	20.8	0.209	0.583
XA12	Xabia	10	42.3	4.23	148	20.8	0.209	0.583
XA13	Xabia	9	40.4	4.49	155	22	0.165	0.439
XA15	Xabia	8	35.1	4.39	155	21.8	0.166	0.461
XA20	Xabia	8	38.9	4.86	148	20.5	0.22	0.609
XAB22	Xabia	11	51	4.64	151	21.4	0.187	0.564
XA24	Xabia	10	44.2	4.42	145	20.1	0.228	0.724
XA26	Xabia	11	43.9	3.99	148	20.9	0.205	0.59
XA27	Xabia	10	41.2	4.12	147	20.5	0.215	0.592
XA28	Xabia	10	45.2	4.52	152	21.5	0.183	0.531
XA29	Xabia	9	43.4	4.82	149	20.9	0.207	0.59
XA30	Xabia	8	35.6	4.45	156	22.2	0.158	0.438
XA31	Xabia	12	47.7	3.98	145	20.4	0.217	0.669
XA34	Xabia	9	39.4	4.38	151	21.3	0.193	0.595
XA35	Xabia	10	41.9	4.19	154	21.9	0.171	0.448
XA36	Xabia	11	46.8	4.25	147	20.7	0.211	0.59
XA37	Xabia	9	40.9	4.54	150	21.1	0.2	0.59
XA38	Xabia	10	40.7	4.07	150	21.1	0.196	0.586
