# Supplementary material for: Individual-based population genomics reveal different drivers of adaptation in sympatric fish
Source: Sci Rep. 2020 Jul 29;10:12683. doi: 10.1038/s41598-020-69160-2 (PMC7391720; doi:10.1038/s41598-020-69160-2)
Supplement: Supplementary file 6 — Supplementary Dataset 4. [file 41598_2020_69160_MOESM6_ESM.vcf]

##fileformat=VCFv4.2
##fileDate=20180227
##source="Stacks v1.47"
##INFO=<ID=NS,Number=1,Type=Integer,Description="Number of Samples With Data">
##INFO=<ID=AF,Number=.,Type=Float,Description="Allele Frequency">
##FORMAT=<ID=GT,Number=1,Type=String,Description="Genotype">
##FORMAT=<ID=DP,Number=1,Type=Integer,Description="Read Depth">
##INFO=<ID=locori,Number=1,Type=Character,Description="Orientation the corresponding Stacks locus aligns in">
#CHROM	POS	ID	REF	ALT	QUAL	FILTER	INFO	FORMAT	ALI01	ALI02	ALI03	ALI04	ALI05	ALI06	ALI08	ALI09	ALI10	ALI11	ALI12	ALI14	ALI15	ALI16	ALI17	ALI18	ALI19	ALI21	ALI22	ALI23	ALI24	ALI25	ALI26	ALI27	ALI28	ALI29	BL1	BL10	BL11	BL12	BL13	BL14	BL15	BL16	BL17	BL18	BL19	BL2	BL20	BL21	BL22	BL23	BL25	BL26	BL27	BL28	BL29	BL3	BL30	BL31	BL32	BL4	BL5	BL6	BL7	BL8	BL9	CO01	CO02	CO03	CO04	CO05	CO06	CO07	CO08	CO09	CO10	CO11	CO12	CO13	CO14	CO15	CO16	CO17	CO18	CO19	CO20	CO21	CO22	CO23	CO24	CO25	CO26	CO27	CO28	CO29	CO30	SP1	SP10	SP11	SP12	SP13	SP14	SP15	SP16	SP17	SP18	SP19	SP20	SP21B	SP22	SP23	SP24	SP25	SP27	SP2B	SP3	SP4	SP5	SP6	SP7	SP8	SP9	XA10	XA11	XA12	XA13	XA15	XA20	XA24	XA26	XA27	XA28	XA29	XA3	XA30	XA31	XA34	XA35	XA36	XA37	XA38	XA4	XA5	XA6	XA7	XA8	XA9	XAB01	XAB02	XAB22
un	61	2	ACATCCA	GCATCCA,ATATCCA,ACATCCG,ACATACA,ACAGCGA,ACTTCCA	.	PASS	.	GT:DP	0/0:47	0/0:48	0/0:20	0/0:21	0/0:47	0/0:12	0/0:28	0/1:25	0/0:14	0/0:28	0/2:15	0/1:52	0/0:58	0/0:13	0/0:34	0/6:19	0/1:51	0/0:32	0/0:13	0/0:13	0/0:37	1/1:28	0/0:28	0/0:20	0/0:21	0/1:30	2/2:18	0/0:47	0/0:34	3/3:26	0/0:23	0/1:35	0/1:28	0/0:36	0/0:51	0/0:45	0/2:34	0/1:40	0/0:44	0/0:36	0/0:16	0/0:34	0/0:44	0/0:27	0/0:18	0/1:32	0/0:16	0/0:19	0/0:13	0/0:18	0/0:13	0/0:29	0/0:43	0/0:27	0/3:30	0/0:41	0/0:23	0/0:51	./.:0	0/0:31	0/0:57	0/0:29	0/0:15	2/4:55	0/0:35	0/0:55	2/4:35	0/0:24	0/0:43	0/0:34	0/0:21	0/0:34	0/0:51	0/0:47	0/0:34	0/5:30	0/4:41	0/0:28	0/0:21	0/1:32	0/0:11	0/0:17	./.:4	0/0:33	0/0:52	0/0:18	./.:0	0/1:54	0/1:60	0/0:28	0/0:12	0/0:24	0/0:11	0/0:10	0/0:17	0/3:28	0/0:48	0/0:15	0/0:17	0/0:32	0/0:31	0/0:25	./.:4	0/2:33	0/0:17	0/0:31	0/0:9	0/4:26	0/0:10	0/0:49	0/0:7	0/0:10	0/0:23	0/0:8	0/0:24	0/0:20	0/0:16	0/0:16	0/0:37	0/0:24	0/0:7	0/0:25	0/0:27	0/0:14	1/1:23	1/1:7	./.:4	0/1:14	0/0:27	0/1:10	0/0:32	0/0:7	0/0:42	0/0:26	0/3:51	0/0:28	0/0:10	0/2:24	./.:0	0/0:32	0/0:34
un	710	13	AACA	AACC,ATCA,GACA,AAAA	.	PASS	.	GT:DP	0/0:37	0/0:23	1/2:20	0/0:21	0/0:24	0/0:19	0/0:24	0/0:37	0/0:31	0/1:46	0/0:14	0/1:38	1/1:36	0/1:23	0/1:28	0/0:25	1/1:25	0/1:33	0/0:20	0/0:22	0/0:43	0/1:28	0/0:20	0/0:20	0/0:19	0/0:19	0/1:28	0/0:26	0/0:26	0/0:16	0/0:27	0/0:26	0/1:23	0/0:31	0/0:23	0/1:19	0/1:20	0/1:21	0/0:25	0/0:14	0/3:21	0/0:10	0/0:26	0/0:20	0/0:18	0/0:18	0/0:22	0/0:28	0/0:16	1/1:18	0/1:22	0/1:11	0/1:22	0/0:24	0/1:21	0/3:24	0/0:20	0/0:30	0/0:19	0/0:22	0/1:25	0/1:21	0/1:14	0/0:37	0/0:31	0/0:23	0/0:27	0/0:31	0/0:29	0/0:28	0/0:11	0/0:28	0/1:35	0/0:31	1/1:26	0/0:27	0/0:27	0/0:11	1/1:21	0/1:13	0/0:29	0/1:21	0/0:8	0/0:17	0/1:29	0/2:22	0/0:11	0/0:31	0/1:37	0/0:19	0/1:20	0/0:9	0/0:5	0/0:13	0/1:17	0/0:11	0/0:24	0/1:13	0/1:19	0/0:16	0/0:22	0/0:30	0/0:13	0/1:12	0/1:6	0/0:46	0/0:12	0/4:14	0/0:12	0/1:32	0/1:7	0/0:7	0/0:11	0/0:10	0/1:32	0/0:9	0/1:16	0/1:19	0/0:20	0/1:16	0/0:8	0/1:24	0/0:42	0/1:18	0/0:46	0/0:9	0/0:14	0/1:12	0/0:22	0/0:17	0/0:33	0/0:14	0/0:39	1/1:8	0/0:23	0/0:32	./.:0	0/0:13	0/0:26	0/1:27	0/0:31
un	1241	22	T	C	.	PASS	.	GT:DP	1/1:21	1/1:26	1/1:11	0/1:25	0/0:21	0/1:5	0/0:29	0/0:32	0/0:27	0/1:47	1/1:8	0/1:31	1/1:34	0/1:21	0/1:18	1/1:11	0/0:23	1/1:9	0/1:14	0/0:20	0/1:30	0/1:21	0/0:14	0/1:27	0/1:21	0/1:15	0/1:12	0/0:6	1/1:8	./.:4	0/0:9	./.:0	0/1:10	0/1:10	1/1:16	0/0:9	./.:3	0/0:13	0/0:10	./.:4	1/1:5	1/1:9	0/0:11	0/1:11	0/0:5	0/0:8	0/1:7	0/0:6	0/0:5	./.:0	0/1:9	0/0:5	1/1:8	./.:0	./.:0	0/0:11	0/1:15	0/0:13	0/0:12	0/1:8	0/1:13	0/0:7	./.:4	0/0:20	0/0:12	0/0:13	0/0:6	0/1:21	0/0:15	0/0:20	0/1:6	0/0:19	1/1:26	1/1:14	0/1:10	0/1:6	0/1:16	1/1:11	0/1:22	0/1:8	0/1:11	1/1:7	./.:0	./.:4	0/0:8	0/1:11	1/1:6	0/1:15	1/1:41	0/1:9	0/1:6	0/1:10	1/1:12	./.:3	0/0:12	./.:0	0/1:16	0/1:9	0/1:18	0/0:10	0/0:13	0/1:25	./.:4	1/1:12	0/1:6	0/0:10	./.:0	0/1:13	./.:4	0/1:28	./.:0	1/1:5	0/1:6	0/0:8	0/0:15	0/1:11	0/1:6	1/1:9	0/1:14	0/0:12	./.:0	0/0:11	0/1:21	./.:3	1/1:7	./.:3	./.:4	./.:0	0/1:7	./.:0	0/0:28	./.:0	0/0:22	0/1:5	1/1:7	1/1:6	0/1:8	1/1:6	0/0:26	0/1:14	1/1:41
un	3365	58	A	G	.	PASS	.	GT:DP	0/0:37	0/0:20	0/0:19	0/0:21	0/0:27	0/0:7	0/0:25	0/0:36	0/0:31	0/0:43	0/0:14	0/1:47	0/1:35	0/0:24	0/0:41	0/0:24	0/1:31	0/0:35	0/0:17	0/0:24	0/0:47	0/0:20	0/0:23	0/0:23	0/0:28	0/0:27	0/0:38	0/1:30	0/0:26	0/0:29	0/0:18	0/0:23	0/0:25	0/0:56	0/0:48	0/0:31	0/0:21	0/0:28	0/0:38	0/0:26	0/0:24	0/0:33	0/0:25	0/0:26	0/0:25	0/0:22	0/0:42	0/0:34	0/0:22	0/1:28	0/0:23	0/0:21	0/0:35	0/0:31	0/1:18	0/0:29	0/0:38	0/0:31	0/0:18	0/0:14	0/0:39	0/0:29	0/0:15	0/1:34	0/0:27	0/0:38	0/0:36	0/1:47	0/0:21	0/0:42	0/0:19	0/0:24	0/0:41	0/0:40	0/1:36	0/0:25	0/0:30	0/0:19	0/0:36	0/0:27	0/0:34	0/0:23	0/0:14	0/0:26	0/0:24	0/0:16	0/0:9	0/0:47	0/0:63	0/0:26	0/0:20	0/0:22	0/0:24	0/0:22	0/0:26	0/0:24	0/0:49	0/0:27	0/0:34	0/0:29	0/1:28	0/1:33	0/0:12	0/0:26	0/0:13	0/0:50	0/0:14	0/1:28	0/0:18	0/0:42	0/0:10	0/0:24	0/0:23	0/0:8	0/0:38	0/0:17	0/0:21	0/1:27	0/0:47	0/0:29	./.:0	0/0:24	0/1:38	0/0:13	0/0:39	0/0:32	0/0:12	0/0:12	0/0:19	./.:3	0/0:25	0/0:10	0/0:41	0/0:13	0/0:35	0/0:17	0/1:20	0/0:14	0/0:29	0/1:36	0/0:36
un	3837	66	TT	AT,AC	.	PASS	.	GT:DP	0/0:40	1/1:41	1/1:14	0/1:54	0/0:26	1/1:14	0/1:21	0/1:47	0/1:58	0/1:47	0/1:30	0/0:55	0/0:39	0/1:29	1/1:51	0/0:14	0/1:58	1/1:11	0/1:14	0/0:29	0/1:58	0/1:30	0/0:21	0/0:35	0/0:15	0/1:34	0/0:19	1/1:33	1/1:17	0/1:24	0/1:43	0/0:27	0/0:20	1/1:54	1/1:51	./.:0	1/1:41	1/1:47	1/1:39	0/0:13	1/1:19	0/1:48	1/1:33	0/0:25	0/0:6	0/0:34	0/1:25	0/0:41	0/0:15	0/0:26	0/1:26	0/1:30	0/1:39	0/1:39	0/1:28	1/1:45	1/1:29	0/1:31	0/0:12	0/1:22	0/1:21	0/0:25	0/0:9	0/1:37	0/0:18	0/0:37	0/1:17	1/1:32	0/1:22	0/0:23	0/0:11	0/0:32	0/0:53	1/1:28	0/1:41	./.:0	0/1:28	0/0:14	0/1:34	0/1:20	1/1:16	1/1:21	1/1:20	1/1:12	0/0:30	0/0:6	0/0:7	0/0:17	0/0:63	0/1:20	0/0:11	0/0:10	0/0:18	0/0:17	1/1:9	0/1:18	1/1:22	1/1:13	0/0:10	0/0:15	0/1:25	0/0:41	./.:0	0/1:17	0/0:8	0/1:52	1/1:13	0/0:31	./.:4	1/1:45	./.:0	0/0:18	0/0:19	0/0:10	0/0:32	0/0:17	0/0:8	0/0:7	0/1:40	0/2:19	./.:0	1/1:18	0/0:18	0/1:16	0/1:44	0/1:9	./.:0	1/1:17	0/1:15	0/1:8	0/1:42	./.:3	0/1:55	1/1:8	0/0:32	0/0:18	1/1:9	0/1:13	1/1:19	0/1:51	0/1:54
un	4014	69	GTGC	GCGC,GTGT,ATGC,GTCC	.	PASS	.	GT:DP	0/0:15	1/4:19	./.:4	0/0:10	0/0:23	./.:4	0/2:17	0/1:18	1/2:32	0/0:36	0/0:13	0/1:30	0/0:16	0/0:19	0/0:19	0/1:8	0/1:18	0/0:9	./.:4	0/1:25	0/0:27	0/0:14	0/0:8	0/1:27	0/2:11	./.:4	1/3:19	0/1:16	0/2:23	0/0:18	0/1:16	0/2:8	0/1:17	0/2:16	0/0:37	0/1:21	0/0:12	0/0:17	0/1:23	0/0:8	0/0:14	0/1:24	1/3:19	0/4:16	0/0:15	0/0:17	0/0:19	0/1:21	0/0:10	0/0:11	0/0:20	0/1:14	0/1:20	0/0:22	0/0:32	0/3:20	0/0:18	0/1:27	0/0:5	0/0:13	0/0:23	0/0:9	0/1:5	0/0:26	0/0:13	0/0:23	0/1:15	0/0:41	0/0:21	0/0:23	0/1:6	0/0:21	0/0:34	1/1:22	0/0:16	0/1:20	0/0:18	0/1:11	0/0:16	0/0:6	0/1:15	0/1:19	./.:0	0/0:14	0/1:18	0/0:11	0/0:8	0/0:39	0/1:46	0/0:9	./.:3	0/0:10	0/0:11	0/1:9	./.:4	0/0:17	0/1:22	0/0:15	0/0:13	0/1:10	0/2:7	0/1:37	1/1:9	0/1:17	0/1:6	0/0:19	0/1:12	1/2:8	./.:0	0/4:34	0/0:8	0/0:9	0/1:11	./.:0	0/1:20	0/0:10	0/1:9	0/0:12	0/1:34	0/1:12	./.:0	./.:4	0/0:16	./.:0	0/0:23	0/0:11	./.:3	./.:0	0/0:6	./.:0	0/0:19	./.:0	0/0:27	./.:4	0/0:9	0/0:8	0/0:15	0/0:8	1/1:13	1/1:12	0/1:19
un	5548	95	GCGGA	GTGGA,GCGAA,GCGGC,ACGGA,GCAGA,GTGAA	.	PASS	.	GT:DP	0/0:68	0/1:62	0/0:33	0/0:61	./.:0	0/0:50	0/0:40	0/0:70	0/0:56	2/3:65	1/1:10	1/1:36	0/0:61	0/1:54	0/0:34	0/0:51	0/0:61	0/0:26	0/1:38	0/0:51	0/0:46	0/0:21	0/3:29	0/2:44	0/6:48	0/0:18	1/1:54	0/0:14	0/0:22	0/0:36	0/0:40	0/2:49	0/0:13	0/0:54	0/0:70	0/1:52	./.:0	0/0:35	./.:0	0/0:37	0/2:32	0/0:45	0/0:31	0/0:41	0/0:20	0/0:24	0/0:30	0/0:44	0/0:30	0/0:38	./.:0	0/0:33	0/0:37	0/0:64	./.:0	0/0:60	0/0:52	0/0:76	./.:0	0/0:46	0/0:30	0/0:53	0/0:18	1/1:42	0/0:50	0/0:33	0/0:21	0/4:72	0/0:46	0/0:31	0/0:24	0/0:58	1/1:40	0/0:65	0/0:49	0/0:25	0/0:83	0/2:25	0/1:63	0/2:39	./.:0	0/3:46	0/1:18	0/0:44	0/0:54	0/0:27	0/0:28	./.:0	1/1:33	0/4:30	./.:0	0/0:13	0/0:20	0/0:9	0/0:41	0/0:29	0/0:47	0/0:25	0/1:47	0/1:31	0/0:47	0/1:58	1/1:10	0/0:38	0/0:22	0/0:51	./.:0	0/0:19	0/0:17	0/0:62	0/0:5	0/0:18	0/0:19	0/0:21	0/0:41	1/1:14	0/0:33	./.:0	0/0:40	0/0:34	1/1:10	0/0:33	0/0:63	0/0:15	3/5:66	0/0:30	0/4:19	0/0:22	0/0:23	1/1:12	0/0:49	./.:0	./.:0	0/2:36	0/0:25	0/1:38	0/4:17	0/0:41	0/0:60	0/0:70	0/3:74
un	6138	105	CTTT	ATTC,ACTT,ATTT,CTAT,CTTC	.	PASS	.	GT:DP	0/0:41	0/2:66	0/0:12	0/1:43	0/1:43	0/0:8	0/0:39	0/2:38	0/0:39	0/0:33	0/0:36	0/0:45	0/0:63	2/2:27	0/0:49	0/3:27	0/0:70	0/0:38	0/0:22	0/0:46	0/0:50	0/2:35	0/0:31	0/0:38	1/1:41	0/0:36	0/4:44	0/0:33	0/0:18	0/0:37	0/0:19	0/0:35	0/0:10	0/0:37	0/0:33	0/1:36	0/0:32	0/1:46	0/0:18	0/0:20	0/0:23	0/0:31	0/0:38	0/0:37	0/1:32	0/0:28	0/3:38	0/0:35	0/0:22	0/0:16	0/0:14	0/0:16	2/2:12	0/0:39	0/0:33	1/1:48	0/0:23	0/0:27	0/3:28	0/0:41	0/1:40	0/0:10	0/1:19	0/0:41	0/1:18	0/0:31	0/1:48	1/2:47	0/0:39	0/2:43	0/0:9	0/0:44	0/3:56	0/0:31	0/1:28	0/0:24	0/0:30	0/0:27	1/1:53	0/0:13	0/0:33	0/1:24	0/1:24	0/0:36	0/0:43	0/2:40	0/0:22	0/0:52	0/0:52	0/1:26	0/1:20	0/1:27	0/0:22	./.:0	0/0:27	0/0:26	0/0:41	0/0:20	0/0:29	0/1:31	0/0:18	0/0:44	0/1:15	0/0:27	0/1:26	0/1:42	0/2:20	0/0:9	0/0:16	0/1:38	0/0:11	./.:0	0/1:20	0/0:13	0/0:54	0/3:17	1/1:25	0/0:18	0/1:33	0/0:17	0/0:20	0/1:32	0/2:38	1/2:15	0/2:63	1/2:24	0/0:21	0/0:13	2/2:9	0/0:8	0/0:37	0/0:7	0/1:41	0/5:18	0/0:34	0/0:14	0/1:9	0/1:29	0/0:40	0/0:49	0/0:51
un	6374	109	GTTCGA	TTTCGA,GTACGA,GCTCGA,GTTTGA,GTTCGG,TTTCAA	.	PASS	.	GT:DP	0/0:15	0/2:18	0/0:5	0/0:16	0/2:17	1/1:5	1/1:7	0/1:20	0/0:10	0/2:22	./.:0	0/2:39	0/3:14	0/2:22	2/2:19	0/0:11	0/0:15	1/1:6	1/1:11	1/1:15	1/1:25	0/1:18	0/1:10	0/0:9	0/1:12	0/1:13	1/1:14	0/0:16	0/1:22	0/0:11	0/1:8	1/4:28	0/0:10	0/0:18	0/1:17	0/0:17	0/1:15	0/1:11	0/0:11	0/0:10	0/0:14	0/1:15	0/1:31	0/0:6	0/0:11	0/0:14	0/1:14	0/0:9	0/0:10	0/0:15	0/2:12	0/0:10	0/1:10	0/1:22	0/0:10	0/0:14	0/0:13	1/6:18	0/0:8	0/0:7	0/1:22	./.:4	0/0:8	0/0:12	1/1:11	0/1:11	0/0:13	0/0:7	0/1:12	1/2:17	./.:4	0/1:12	0/0:19	0/0:13	1/1:6	1/1:11	0/1:7	./.:0	0/1:15	0/0:6	1/1:13	0/0:6	./.:0	0/0:10	0/0:8	./.:4	./.:0	1/1:29	0/1:26	0/1:16	0/0:5	0/0:14	0/1:6	1/1:11	0/0:9	1/4:6	0/0:10	0/0:9	0/0:15	0/2:12	0/0:10	0/0:10	0/1:5	1/1:8	0/0:5	0/2:16	./.:4	0/1:14	2/2:7	0/0:28	0/3:6	2/2:5	0/0:7	0/0:6	1/1:26	0/0:10	2/5:7	0/1:9	0/1:21	0/0:11	./.:4	0/1:11	0/0:21	0/2:7	1/2:20	0/1:9	./.:0	1/1:5	0/0:8	./.:4	0/0:29	./.:0	0/0:7	0/1:9	0/1:17	0/0:10	1/1:6	0/0:8	0/2:15	0/1:9	0/0:21
un	7318	125	TAAGG	GAAGG,TAAAA,TAAAG,TAGGG,TGAGG	.	PASS	.	GT:DP	0/0:23	0/0:28	1/3:11	0/3:30	0/0:26	0/0:19	1/4:39	0/0:36	0/0:33	0/0:35	0/1:14	0/0:28	0/2:21	0/4:37	0/0:32	0/0:24	0/0:22	0/0:29	0/0:24	0/3:19	0/0:32	0/0:29	0/0:21	0/5:52	0/2:10	0/0:18	0/0:24	0/0:21	0/0:32	0/0:14	2/2:8	0/0:28	0/0:5	0/0:25	1/3:15	0/0:34	0/0:28	0/2:14	0/0:17	0/2:12	0/0:15	0/0:20	0/2:16	./.:0	0/2:5	0/0:15	0/0:24	0/0:14	0/2:10	0/1:22	0/0:33	0/0:15	0/0:21	0/0:24	0/0:21	0/0:28	0/1:28	0/0:22	0/0:13	0/1:12	0/1:25	0/0:13	0/0:9	0/0:26	0/4:24	0/4:30	0/0:10	0/0:22	0/0:19	0/2:16	0/0:12	0/1:25	0/1:59	2/3:11	0/0:14	0/0:18	0/0:13	3/3:9	0/0:21	0/0:12	0/3:23	0/0:23	0/0:5	0/2:5	0/0:8	0/0:11	0/0:16	0/1:36	0/0:18	0/0:17	0/0:26	0/0:15	0/0:20	0/0:12	0/0:17	0/0:10	0/0:22	0/1:12	0/0:23	0/1:27	0/0:25	0/0:31	0/0:5	0/0:19	0/0:9	0/2:26	0/0:13	0/0:14	0/3:7	0/0:17	0/0:8	0/0:12	0/0:12	0/0:14	0/0:31	0/3:14	0/0:23	0/0:22	0/0:24	0/0:20	0/1:6	0/0:25	0/0:26	0/0:11	0/0:22	0/0:9	0/0:7	0/3:10	0/0:15	0/0:14	0/3:26	0/0:6	0/0:25	0/1:19	0/0:29	0/0:11	0/4:5	0/1:20	0/1:17	1/3:20	2/3:16
un	7495	128	CCC	CAC,TCC,TCT	.	PASS	.	GT:DP	0/0:34	0/0:20	./.:4	0/0:16	0/1:33	./.:4	0/1:30	0/0:22	0/2:21	0/1:25	0/3:18	0/1:35	0/0:43	0/0:19	0/0:37	0/0:5	0/0:18	0/0:14	0/0:6	2/2:8	0/2:27	0/2:24	0/0:16	0/0:18	0/0:19	0/1:20	0/2:31	0/1:23	0/1:21	0/0:11	0/0:9	0/0:16	0/0:9	0/0:20	0/0:93	0/0:20	0/0:20	0/0:23	0/0:27	0/0:16	0/0:12	0/0:17	0/0:18	0/1:23	0/2:6	0/0:15	0/1:14	0/0:16	0/0:14	0/0:8	0/1:13	0/1:18	0/0:24	./.:0	0/0:12	0/0:29	0/0:7	0/1:32	0/0:12	0/0:22	0/0:15	0/0:13	0/2:15	0/1:44	0/0:33	0/1:37	0/0:16	0/0:55	./.:0	0/0:61	0/1:15	0/0:21	0/2:21	0/0:14	0/1:33	0/0:6	0/0:83	0/2:12	0/1:32	0/1:13	1/1:19	0/0:12	./.:3	0/0:14	0/1:31	0/0:10	0/0:11	1/1:12	0/1:55	0/1:15	0/0:17	0/2:13	0/0:9	0/0:8	0/0:16	0/0:10	0/0:20	0/0:15	0/0:13	0/0:15	0/0:28	0/0:20	0/1:7	0/0:17	./.:0	0/0:20	0/0:6	0/0:15	./.:0	0/0:22	./.:3	0/0:8	0/0:6	1/1:8	0/0:27	0/0:7	0/3:15	1/1:6	0/0:26	0/1:18	0/1:5	0/0:10	0/1:40	0/0:11	./.:0	./.:0	./.:4	0/0:5	0/1:14	0/0:6	1/1:19	./.:0	0/0:29	0/0:8	0/1:15	0/1:14	0/0:6	0/0:6	0/0:27	0/0:15	0/0:29
un	8203	140	CCA	TCA,CCG,TAA	.	PASS	.	GT:DP	0/1:20	0/0:23	0/0:14	0/1:22	0/0:22	0/0:16	0/2:20	0/2:24	0/1:30	0/0:23	0/1:11	0/0:25	0/0:14	2/2:15	0/3:16	0/1:16	1/1:23	0/1:24	0/0:10	0/0:20	0/0:28	0/0:6	0/0:12	0/0:20	0/0:5	0/0:8	0/0:14	0/0:14	./.:0	0/0:6	0/0:17	3/3:9	0/2:7	1/1:23	0/0:21	0/0:9	0/0:13	0/1:17	2/2:5	0/0:14	0/0:10	0/1:14	1/1:10	0/1:8	0/0:10	0/0:21	0/1:16	0/0:17	0/0:18	0/1:18	0/0:14	0/0:5	0/0:10	0/3:16	0/0:18	3/3:13	0/3:14	0/0:22	0/0:15	0/1:12	0/2:14	0/1:11	./.:4	0/1:18	0/0:12	0/1:18	0/3:12	0/3:12	0/2:12	1/1:11	1/1:9	0/1:20	0/0:21	0/0:14	1/1:10	0/0:7	1/3:10	0/3:7	0/1:11	0/1:5	0/0:7	0/0:16	./.:4	0/0:6	0/0:17	0/1:11	1/1:7	0/3:24	0/0:23	0/3:7	0/0:10	0/0:17	0/2:14	0/0:6	0/0:7	0/0:12	0/2:13	0/0:7	0/0:15	0/1:7	0/1:19	1/3:18	0/1:8	0/0:16	0/0:10	0/1:22	1/1:7	0/0:10	0/0:6	1/2:15	0/1:10	0/1:12	0/0:19	0/0:10	0/0:17	1/2:11	1/1:5	0/0:21	0/1:23	0/2:17	./.:0	0/0:16	0/0:5	3/3:8	1/1:16	0/0:10	0/0:8	0/0:11	0/0:8	0/2:9	0/2:19	./.:0	0/1:24	0/1:10	0/1:16	2/2:8	./.:0	0/1:16	0/0:13	0/1:29	0/0:7
un	8380	143	CGGGGGA	CGCGGGA,CGGGGGT,CGGGATA,TGCGGGA,CCCGGGA,CGGAGGA	.	PASS	.	GT:DP	0/0:9	0/0:18	./.:0	1/6:11	0/2:11	./.:0	0/0:13	1/2:11	0/0:13	0/0:19	./.:0	0/4:12	./.:4	0/1:7	0/0:14	0/0:6	0/1:9	0/0:9	./.:0	0/0:14	0/0:25	0/0:5	0/1:6	0/1:12	0/2:11	0/0:8	0/1:39	1/2:29	0/0:33	0/0:28	0/0:29	0/3:36	0/2:27	0/1:41	0/0:42	0/0:35	0/1:27	0/0:49	0/0:36	0/0:35	0/0:31	0/0:42	0/1:46	0/0:38	0/0:23	0/0:41	0/1:45	0/1:25	0/1:14	0/1:22	0/0:23	0/0:32	0/0:37	0/0:44	0/0:36	0/0:46	0/0:47	0/0:43	./.:3	0/0:50	0/2:35	0/2:34	0/1:14	0/0:65	0/0:33	0/0:41	0/1:37	0/1:48	0/2:44	0/1:45	0/0:20	0/1:44	0/0:18	0/2:37	0/2:38	0/0:29	0/0:34	0/1:31	0/0:48	0/1:27	0/1:36	0/0:35	./.:4	0/0:26	0/0:57	0/0:18	1/4:19	0/0:65	0/1:59	0/0:35	0/0:21	0/5:25	0/0:14	0/6:9	0/3:12	0/0:20	0/1:37	0/1:19	0/1:38	0/0:32	0/0:42	0/0:48	0/2:13	0/2:10	0/0:12	0/1:49	1/1:6	0/1:18	./.:3	0/0:51	0/0:5	0/0:22	0/2:26	0/0:11	0/0:25	0/0:15	1/1:14	0/0:20	0/1:39	1/1:16	./.:0	0/2:28	0/0:22	./.:0	0/0:45	0/0:19	./.:3	0/0:9	1/4:16	./.:0	0/1:11	0/2:6	0/0:49	0/3:5	0/0:28	0/0:12	0/1:11	0/1:25	./.:4	0/0:16	1/5:11
un	8734	149	AA	CA,AG	.	PASS	.	GT:DP	0/0:33	0/1:32	0/0:12	0/1:19	0/0:25	0/1:21	0/0:43	0/1:33	0/0:28	0/0:33	0/0:16	0/1:23	0/0:38	0/0:32	0/1:28	0/1:22	0/0:29	0/0:28	0/0:32	1/1:33	0/0:49	0/1:19	0/0:16	0/1:20	0/0:13	0/0:19	0/1:24	0/1:19	0/0:8	0/1:12	0/0:14	0/0:8	0/1:9	0/1:20	0/1:28	0/0:19	1/1:21	0/0:13	0/0:9	0/0:8	0/0:15	0/1:21	1/1:17	0/1:15	0/1:14	0/0:15	0/0:17	0/0:18	0/1:16	0/1:23	0/0:16	0/0:9	0/0:19	0/0:16	0/1:16	0/0:15	0/0:23	1/1:29	0/0:26	1/1:17	0/0:24	0/0:17	0/0:8	0/1:27	0/1:20	0/1:19	0/0:19	1/2:27	0/1:22	0/0:36	0/1:12	0/0:27	0/0:39	0/0:24	0/0:22	0/1:17	0/1:26	0/0:10	0/0:16	0/0:7	0/1:18	0/1:23	./.:4	0/0:16	0/0:24	0/0:17	0/0:7	0/0:41	0/0:56	0/1:12	0/0:20	0/1:13	0/0:16	1/1:11	0/0:23	0/0:11	1/1:21	0/1:29	0/0:14	0/1:13	0/1:40	0/0:32	0/0:8	0/0:17	0/0:10	0/0:17	0/0:15	0/0:9	0/1:20	0/0:40	1/1:5	1/1:15	0/1:15	0/1:6	0/1:31	0/0:12	0/0:18	0/1:15	0/1:23	0/1:16	0/0:8	0/0:20	0/0:31	0/1:16	0/1:27	0/0:14	0/0:5	0/0:13	0/1:10	0/1:6	0/0:31	0/0:10	0/0:31	0/1:16	0/1:17	0/1:17	0/1:10	1/1:19	0/1:33	0/1:20	0/0:41
un	9029	154	TC	GC,TT	.	PASS	.	GT:DP	0/1:15	1/1:13	0/0:6	1/1:12	0/1:12	./.:0	0/1:12	./.:4	./.:0	0/1:16	1/1:7	0/1:26	0/0:18	0/0:11	1/1:11	./.:3	0/0:19	0/0:12	0/1:11	./.:4	0/1:16	0/1:12	1/1:14	0/0:10	0/1:9	1/1:11	0/0:5	0/0:7	1/1:7	./.:4	./.:3	0/1:7	0/1:10	0/0:9	0/1:12	1/1:5	0/0:5	0/1:6	0/0:5	./.:4	1/1:5	0/1:10	0/1:12	0/1:12	./.:0	0/0:8	0/0:8	0/1:9	./.:4	1/1:9	1/1:6	1/1:5	./.:0	1/2:17	1/1:6	0/0:5	1/1:8	0/1:5	0/1:8	0/0:7	0/1:6	0/1:5	./.:0	0/0:10	0/1:9	0/0:10	1/1:13	1/2:6	./.:4	0/0:13	./.:0	./.:0	1/1:21	1/2:9	0/1:9	0/1:7	0/0:10	./.:0	0/1:10	./.:0	1/1:9	./.:4	./.:0	./.:4	0/1:6	0/0:7	./.:4	0/0:21	0/1:21	0/0:9	./.:0	0/0:9	1/1:5	1/1:8	0/0:7	./.:0	0/1:17	0/1:9	0/0:12	./.:0	0/0:14	0/1:19	0/2:5	0/0:10	0/0:5	./.:0	1/1:8	0/1:7	0/0:10	0/1:15	./.:0	0/1:12	0/1:7	1/1:8	1/1:19	./.:0	./.:0	0/0:6	1/1:12	0/0:5	./.:0	0/0:11	0/0:15	0/0:9	0/0:14	./.:0	./.:0	0/0:9	1/1:6	./.:0	1/1:8	0/0:5	0/1:19	0/1:9	0/0:16	0/1:6	./.:0	0/0:8	0/1:12	1/1:13	0/1:16
un	9914	169	TGC	TGA,CGC,TTA	.	PASS	.	GT:DP	1/1:13	0/0:8	0/1:9	0/0:13	0/0:18	1/1:7	0/1:16	0/1:28	0/2:19	0/1:25	0/0:8	1/1:17	0/0:14	0/0:8	0/1:13	0/1:5	0/1:14	0/1:17	1/1:12	1/2:16	0/2:34	1/1:11	0/0:8	0/0:14	0/0:15	1/1:13	0/1:30	0/0:28	1/1:41	0/0:12	0/1:31	0/0:37	0/1:40	0/0:26	1/1:30	0/1:35	0/1:37	1/1:36	0/1:45	0/0:16	0/0:10	0/1:45	0/1:39	0/1:29	1/1:30	1/1:29	0/1:28	1/1:34	0/0:17	0/0:25	0/1:27	0/1:29	1/1:35	0/1:38	0/1:37	0/1:37	1/1:46	1/2:50	./.:0	1/1:39	0/1:52	0/0:30	0/0:17	0/1:63	0/1:27	1/1:46	1/1:33	0/1:53	0/0:28	0/1:42	0/2:11	0/0:27	0/1:33	0/1:33	1/3:34	1/1:24	0/0:41	0/1:26	0/0:42	1/1:27	0/1:36	0/0:40	0/1:6	1/1:16	0/2:42	1/1:36	1/1:10	0/0:24	0/0:52	0/1:33	0/0:30	0/0:30	0/0:18	0/1:31	2/2:14	0/1:25	0/1:40	0/1:25	1/1:37	0/1:28	0/0:25	0/2:60	1/1:10	0/1:19	0/1:12	0/1:44	0/1:22	1/1:32	1/1:18	0/1:49	0/0:17	0/0:12	0/1:26	1/1:10	0/1:29	1/1:29	0/1:19	0/0:25	1/1:35	0/0:36	0/0:12	0/0:21	1/1:24	0/0:9	1/1:41	0/0:25	./.:3	1/1:6	0/0:9	0/0:5	0/0:12	./.:4	0/0:33	0/1:14	0/0:43	0/1:13	0/1:18	1/1:24	0/0:7	0/0:22	0/0:15
un	10917	186	ACG	GCG,ATG,ACC	.	PASS	.	GT:DP	0/0:35	0/0:48	./.:4	0/0:25	0/0:26	1/1:9	0/0:33	0/0:40	0/0:32	0/0:14	0/0:24	0/0:36	0/0:51	0/0:43	0/0:20	0/0:16	0/0:29	0/1:39	0/0:17	0/0:17	0/0:38	0/0:40	0/0:10	0/0:31	0/0:33	0/0:35	0/0:8	0/0:26	0/0:12	0/0:6	0/0:41	0/0:9	0/0:17	0/0:10	0/0:46	0/0:45	0/2:40	0/2:39	0/1:39	0/0:21	0/0:20	0/0:32	0/1:28	0/0:34	0/0:22	0/0:13	0/1:30	0/0:13	0/0:17	0/0:11	0/0:12	0/0:13	0/0:32	0/0:15	0/0:16	0/0:39	0/1:24	0/0:17	0/0:22	0/0:30	0/0:28	0/0:12	0/0:16	0/1:57	0/0:22	0/0:51	0/0:16	0/1:55	0/0:35	0/0:49	0/0:18	0/0:54	0/0:69	0/0:17	0/0:38	0/0:30	0/0:20	2/2:9	0/1:38	0/0:32	0/0:27	0/0:29	0/0:5	0/0:28	0/0:10	0/0:25	./.:0	0/0:32	0/0:64	./.:4	0/0:5	./.:0	0/0:15	1/1:7	0/0:5	0/0:7	0/0:17	0/0:11	0/0:9	0/0:38	0/2:12	0/0:49	0/1:6	0/0:17	./.:4	0/0:34	0/0:9	0/0:8	./.:3	0/0:58	0/0:5	0/0:5	0/0:6	./.:3	0/0:35	0/0:5	0/3:20	0/0:9	0/0:20	0/0:8	./.:0	0/0:8	0/0:31	0/0:6	0/0:39	0/0:6	0/0:9	0/0:8	0/0:12	0/0:5	0/0:26	0/0:5	0/0:45	./.:3	0/0:11	0/0:21	./.:3	./.:0	0/0:35	0/0:14	0/0:24
un	11271	192	GT	GC,TT,TC	.	PASS	.	GT:DP	0/0:26	0/2:20	0/1:11	0/1:16	0/2:14	0/0:9	0/0:18	0/2:23	0/0:28	./.:0	0/0:6	0/1:33	0/0:22	0/1:23	0/1:16	0/0:10	0/2:22	./.:0	0/0:9	0/0:13	0/1:34	0/0:18	0/1:13	./.:0	0/0:6	1/1:9	./.:0	1/2:10	0/0:7	1/2:6	0/0:5	0/0:12	0/0:6	0/0:7	0/0:12	0/2:6	0/0:8	0/0:6	0/0:7	0/0:7	./.:0	0/1:10	0/0:15	0/0:5	0/0:10	1/1:5	0/0:11	0/3:7	0/1:7	0/2:12	0/1:12	./.:0	1/1:11	0/0:17	0/0:6	0/0:7	0/0:22	./.:0	0/1:18	2/2:7	0/1:17	0/0:7	0/0:7	0/0:28	./.:0	0/0:20	1/1:5	0/2:22	0/0:19	0/0:18	0/1:9	0/0:10	0/0:19	./.:0	1/1:13	0/0:9	0/1:18	0/0:7	0/1:13	0/1:12	0/0:15	0/2:13	./.:4	0/1:6	0/0:14	0/0:8	0/0:12	0/1:42	0/0:40	0/0:15	0/0:9	0/0:11	0/0:21	0/1:9	0/2:14	1/1:6	0/0:25	1/1:20	0/0:28	./.:3	0/0:29	0/0:30	0/1:13	0/0:16	0/1:11	0/0:7	0/1:14	0/1:13	0/0:9	0/0:14	1/1:12	./.:0	0/1:18	0/0:5	0/1:28	0/0:9	0/0:9	0/2:10	0/0:15	1/2:18	0/2:13	0/0:19	1/1:20	1/1:11	0/0:28	0/0:5	0/0:15	0/0:7	0/0:14	0/0:11	0/1:39	./.:0	1/2:36	0/0:6	./.:4	0/2:16	0/0:5	1/2:12	0/1:16	0/0:14	0/2:28
un	11743	200	CC	TC,CG	.	PASS	.	GT:DP	0/0:16	0/1:15	0/0:16	0/0:12	0/0:15	0/0:5	0/0:15	0/0:27	0/1:14	0/0:26	0/0:12	0/0:23	0/0:25	0/0:10	0/0:17	0/1:8	0/0:13	0/0:11	./.:3	0/0:12	0/0:28	0/0:15	0/0:11	0/0:9	0/0:14	0/0:16	0/0:10	0/0:6	0/0:17	0/0:11	0/1:6	0/0:9	0/0:5	0/1:11	0/0:13	0/0:8	0/0:7	0/0:16	0/0:14	0/0:5	./.:0	0/1:10	0/0:9	0/1:9	0/2:15	0/0:13	0/0:6	0/0:12	./.:4	0/0:6	0/0:6	0/0:9	0/0:5	0/0:8	0/0:10	0/0:14	0/0:7	0/0:16	0/1:17	0/1:7	0/0:12	0/0:8	0/0:5	0/0:13	0/0:8	0/0:11	0/0:15	0/1:10	0/0:6	0/0:14	0/0:9	0/0:13	0/0:25	0/0:12	0/0:5	0/0:10	0/0:10	0/0:9	0/0:8	./.:0	0/0:15	0/0:10	./.:4	0/1:7	0/0:8	0/0:7	0/0:5	0/0:15	0/0:23	0/0:10	0/0:15	0/0:9	0/0:14	0/0:8	0/0:8	0/0:14	0/0:13	0/0:11	0/0:8	0/0:7	0/0:17	1/1:14	0/0:5	1/1:8	./.:4	0/0:8	0/0:8	0/0:12	0/0:9	0/1:21	0/0:6	./.:4	0/0:10	0/0:8	0/0:17	0/0:15	0/0:15	0/0:5	0/0:13	0/0:15	./.:0	0/0:16	0/0:20	./.:3	0/0:25	./.:0	0/0:7	0/1:6	0/0:5	0/0:9	0/1:23	./.:4	0/0:19	0/1:6	0/0:10	0/1:6	0/0:6	0/1:6	0/1:19	0/0:18	0/0:24
un	11979	204	A	G	.	PASS	.	GT:DP	0/0:24	0/0:16	0/0:10	0/1:19	0/1:15	0/0:6	0/0:20	0/0:22	0/0:24	0/0:26	0/0:16	0/0:24	0/0:19	0/0:30	0/0:18	0/1:14	0/0:19	0/0:12	0/0:8	0/0:18	0/0:27	0/0:11	0/0:8	0/0:15	0/0:12	0/0:10	0/0:24	0/0:19	0/0:24	0/1:7	0/0:15	0/0:10	0/0:8	0/0:15	0/0:11	0/0:7	0/0:6	0/0:17	./.:3	0/0:15	0/0:8	0/0:16	0/1:14	0/0:13	0/1:6	0/0:8	0/1:17	0/0:13	0/1:19	0/0:18	0/0:5	0/1:15	./.:0	0/0:14	0/0:10	0/0:12	0/0:12	0/0:17	0/0:7	0/1:17	0/0:20	0/0:12	0/1:5	0/0:27	0/0:12	0/0:15	0/0:21	0/0:24	0/0:15	0/0:18	1/1:6	0/0:10	0/0:27	0/0:16	0/0:12	0/1:9	0/0:20	0/0:5	0/0:15	0/0:8	0/0:10	./.:3	0/0:6	./.:4	0/0:12	0/0:11	0/0:6	0/0:26	0/0:34	0/0:12	./.:3	0/0:5	0/0:12	0/0:13	0/0:15	0/0:9	0/0:18	0/0:8	0/0:7	0/0:7	0/0:8	0/0:15	./.:0	0/0:15	./.:0	0/1:10	./.:0	0/1:13	./.:0	0/0:30	0/0:5	0/0:8	0/0:9	0/0:6	0/0:16	0/0:7	0/1:10	0/0:13	1/1:19	0/0:9	0/1:7	0/0:13	0/0:31	0/0:8	0/0:35	./.:0	0/0:7	0/0:7	0/0:8	./.:0	0/0:13	./.:0	0/0:22	0/0:5	0/0:10	0/0:11	0/1:5	0/0:7	0/1:18	0/1:25	0/0:26
un	12274	209	GCT	ACT,GTT,GCG,ATT	.	PASS	.	GT:DP	0/2:12	0/0:10	0/0:5	0/0:11	0/3:8	./.:0	0/0:22	0/0:13	0/0:9	0/2:18	0/0:10	0/1:21	0/0:5	0/0:12	./.:4	0/0:9	0/2:6	0/2:6	0/0:6	0/0:16	0/0:20	0/2:12	./.:4	0/0:10	0/0:14	0/0:9	0/0:13	./.:4	0/0:10	./.:0	0/0:9	0/0:15	0/0:10	0/0:8	2/2:8	0/0:5	0/4:10	0/0:7	0/0:8	./.:0	./.:3	0/0:9	1/1:11	./.:4	./.:0	0/2:5	0/1:6	0/0:7	./.:3	0/0:8	0/0:5	./.:4	0/0:7	0/0:7	./.:0	0/0:9	0/2:12	0/0:15	0/0:7	0/0:13	0/0:11	./.:3	./.:3	0/0:13	./.:4	0/1:13	0/0:12	0/0:17	0/0:13	0/2:11	./.:3	0/0:8	0/0:14	0/0:13	0/0:7	1/1:8	0/0:16	0/0:6	0/1:13	./.:4	2/2:5	0/0:6	./.:0	./.:4	0/0:7	0/0:6	0/0:6	0/0:28	0/0:21	0/0:9	0/0:5	./.:0	0/0:8	./.:4	0/0:8	0/1:12	0/0:10	0/0:6	2/2:7	./.:4	0/0:15	0/0:19	./.:0	0/1:9	1/1:5	./.:4	./.:4	0/1:7	./.:0	0/2:20	./.:4	1/1:5	0/0:5	0/0:10	0/1:10	0/0:5	0/0:6	0/0:6	0/3:16	0/0:9	./.:0	0/0:12	0/0:9	./.:4	0/0:17	./.:0	./.:4	./.:3	0/2:7	./.:3	0/0:14	./.:0	./.:4	0/0:9	0/1:11	0/1:7	0/2:7	0/0:5	0/0:13	0/2:18	0/1:24
un	13159	224	TTCT	GTCT,GCCT,TTCG,TTTT	.	PASS	.	GT:DP	0/0:28	0/0:33	0/0:15	0/0:32	0/0:27	0/1:12	0/0:27	0/0:34	0/1:21	0/0:32	0/0:27	0/0:44	0/0:37	0/1:17	0/0:34	0/0:11	0/0:32	0/1:20	0/0:19	0/1:23	0/0:34	0/0:25	0/0:28	0/0:33	0/1:25	0/0:12	0/1:28	0/3:21	0/1:31	0/0:12	0/1:20	0/3:20	0/0:7	0/0:31	0/0:30	0/0:20	0/0:21	0/0:22	0/0:13	0/0:11	0/0:13	0/0:15	0/0:17	0/0:20	0/0:14	0/0:15	0/0:14	0/0:31	0/0:13	0/0:8	1/1:11	0/0:19	0/1:22	0/0:20	0/0:17	0/0:31	0/1:19	0/0:31	0/0:23	0/0:24	0/1:20	0/0:13	0/0:10	0/0:38	0/0:29	0/0:22	0/0:27	0/0:33	0/0:18	0/0:28	0/0:11	0/0:21	0/0:50	0/1:39	0/0:19	0/2:24	0/2:23	0/0:6	0/0:20	0/0:10	0/1:18	0/0:13	0/0:9	0/0:18	0/0:30	0/0:12	0/0:15	0/0:39	0/0:51	0/0:16	0/0:18	0/0:11	0/0:14	0/0:14	0/0:8	0/0:10	0/0:17	0/0:16	0/0:24	0/0:12	0/0:25	0/4:35	./.:3	0/0:15	./.:4	0/0:16	0/0:7	0/0:16	0/0:8	0/0:30	0/1:7	0/0:8	0/0:20	0/0:6	0/0:34	0/0:16	0/0:15	0/0:6	0/0:30	0/0:13	./.:4	0/0:10	0/0:28	0/0:12	0/0:33	0/0:8	0/0:6	0/0:8	0/0:19	0/0:7	0/0:37	./.:4	0/0:41	0/0:7	0/0:31	0/0:15	0/1:5	0/0:16	0/0:39	0/0:29	0/0:62
un	14162	241	CC	TC,CG	.	PASS	.	GT:DP	0/0:36	0/0:18	./.:0	0/0:23	0/0:14	0/0:9	0/0:12	0/0:24	0/0:22	0/0:23	0/0:16	0/0:32	0/1:34	0/0:14	0/0:17	0/0:19	0/0:39	0/0:6	0/0:12	0/0:10	0/0:33	0/0:29	0/0:29	0/0:22	0/1:16	0/0:20	0/0:11	0/0:12	0/0:9	0/0:14	0/0:14	0/0:10	0/0:12	0/0:12	0/1:26	0/0:21	0/0:14	0/0:21	0/1:19	0/0:8	0/0:9	0/0:20	0/0:18	0/0:9	./.:0	0/0:20	0/0:17	0/1:21	0/1:15	./.:0	./.:4	0/0:10	0/0:25	0/1:25	0/0:5	0/0:23	0/0:12	0/0:30	0/0:27	0/0:12	0/0:19	./.:3	./.:3	0/0:19	0/0:9	0/0:16	0/0:13	0/0:13	0/0:9	0/0:21	0/0:5	0/0:21	0/0:23	0/0:10	0/0:17	0/0:11	0/0:19	0/0:10	0/0:22	0/0:13	0/0:29	./.:0	0/0:8	0/0:11	0/1:19	0/0:10	./.:0	0/0:27	2/2:26	0/0:12	./.:3	0/1:15	0/2:13	0/0:6	./.:0	0/0:12	0/0:19	./.:4	0/0:12	0/0:17	0/0:14	./.:0	./.:0	./.:4	0/1:6	0/0:35	./.:0	0/0:9	./.:4	0/0:30	./.:0	0/0:6	0/0:15	./.:4	0/0:22	0/1:16	0/0:6	./.:4	0/0:16	0/2:23	0/0:7	2/2:9	0/0:23	./.:3	0/0:17	0/1:6	0/0:7	./.:0	0/0:11	0/2:12	0/0:34	./.:0	0/0:34	./.:0	0/0:15	0/0:11	2/2:8	0/1:8	0/0:21	0/0:13	0/0:30
un	16227	276	CCT	CTC,GCT	.	PASS	.	GT:DP	0/2:13	0/0:5	0/0:7	0/0:13	0/0:6	./.:4	0/0:11	./.:0	0/0:12	0/0:17	./.:0	0/0:24	0/0:15	0/0:11	0/0:10	0/1:10	0/0:7	0/0:5	./.:0	0/1:14	0/0:13	0/0:14	0/0:6	0/1:10	0/0:10	./.:3	0/2:13	1/1:8	0/0:18	0/0:5	0/0:10	0/0:14	0/0:8	0/0:13	0/1:16	0/0:12	0/0:14	0/0:8	0/0:18	0/1:12	0/0:8	0/0:14	0/0:14	0/0:17	0/0:7	0/1:11	0/0:12	0/0:8	0/0:12	0/0:17	0/0:10	0/0:12	0/0:15	0/0:25	0/0:9	0/0:20	0/0:14	0/0:18	0/0:6	0/0:22	0/1:21	0/0:5	0/0:6	0/0:23	0/0:17	0/0:21	0/0:10	0/0:20	0/0:19	0/0:10	0/0:6	0/0:21	0/0:11	./.:0	0/1:13	0/0:10	0/0:13	0/0:8	0/0:25	0/0:9	0/0:13	0/0:13	./.:0	0/0:9	0/0:31	0/1:7	0/0:12	0/0:36	0/1:37	0/0:5	0/0:11	0/0:13	./.:4	0/0:12	./.:4	0/0:13	0/0:15	0/0:7	0/0:8	0/0:17	0/0:11	0/0:28	./.:0	0/1:11	0/0:15	0/0:25	0/0:6	0/0:12	./.:0	0/0:23	./.:3	0/1:6	./.:0	0/0:7	0/0:10	0/0:10	0/0:5	0/0:7	0/1:17	0/0:12	./.:0	0/0:10	0/0:12	0/0:8	0/1:22	0/0:10	./.:0	./.:4	0/1:10	./.:3	0/0:10	./.:0	0/0:19	0/0:6	0/0:21	./.:3	./.:4	0/0:11	0/0:8	0/0:16	0/0:20
un	16994	289	TG	AG,TA	.	PASS	.	GT:DP	0/2:21	1/1:21	0/1:17	0/0:9	1/2:12	0/1:10	0/0:8	0/1:16	0/1:15	0/1:26	0/0:13	0/1:17	1/2:18	0/0:11	1/2:13	0/2:16	0/0:13	0/0:16	0/1:6	0/1:18	0/1:25	0/0:17	0/1:15	0/0:8	1/1:5	0/0:7	0/0:14	0/0:11	1/1:9	0/0:10	0/2:8	0/0:6	0/0:11	0/0:8	1/1:16	0/1:9	0/0:10	0/1:9	0/1:12	./.:3	0/1:6	1/2:14	1/1:10	0/0:6	0/2:10	0/1:6	0/1:9	0/1:14	0/1:6	0/1:7	0/0:6	0/2:5	0/1:6	0/0:9	./.:0	0/0:10	0/1:16	0/2:12	./.:4	0/2:10	./.:4	0/0:5	./.:0	0/2:15	0/0:7	0/1:6	0/1:12	0/0:16	0/1:6	0/1:19	./.:0	0/0:11	0/0:31	0/1:14	0/0:5	0/2:11	0/1:12	0/0:7	0/2:13	./.:0	0/1:13	0/0:9	./.:4	./.:0	0/1:14	0/1:6	./.:0	1/1:28	0/0:25	1/1:10	./.:0	0/0:27	0/0:16	1/1:18	0/2:11	0/0:15	1/1:30	2/2:5	0/1:14	1/2:16	0/0:14	0/1:13	1/1:7	0/0:14	0/0:8	0/0:19	0/1:10	0/0:16	0/1:11	1/1:8	0/0:13	1/1:13	0/0:15	0/0:20	0/0:22	./.:4	0/0:17	0/1:10	0/1:18	0/0:13	1/1:5	0/0:24	0/1:14	0/0:14	0/0:19	1/1:8	0/0:5	1/1:6	0/0:7	0/0:16	1/1:7	./.:0	0/1:28	0/2:7	0/0:17	./.:4	0/1:19	0/1:14	0/2:18	0/1:22	0/0:11
un	18587	316	T	G	.	PASS	.	GT:DP	0/0:29	0/1:27	0/0:20	0/0:30	0/1:21	1/1:7	0/0:20	0/1:32	0/1:35	0/0:20	0/0:13	0/0:32	0/0:31	0/0:17	0/0:13	0/0:15	0/0:27	0/0:21	0/0:8	0/0:9	0/1:29	0/0:27	0/1:16	0/0:13	0/0:23	1/1:12	0/0:35	0/0:56	0/0:42	0/1:29	0/0:33	0/0:32	0/0:5	0/0:26	0/0:38	0/0:43	0/0:26	0/0:40	0/1:28	0/1:25	0/1:26	0/0:36	0/1:39	0/1:18	0/1:19	1/1:37	0/0:31	0/0:41	0/0:21	0/0:31	0/0:17	0/0:15	0/0:20	0/1:33	0/0:24	0/0:21	0/0:28	0/0:36	0/1:10	0/1:31	0/1:37	0/1:20	0/0:16	0/1:36	0/0:20	0/0:29	0/0:13	0/0:30	0/1:27	0/1:51	./.:3	0/0:24	0/1:43	0/1:20	0/1:16	0/0:27	0/0:26	0/0:20	0/0:41	0/0:11	0/0:34	0/0:13	./.:0	0/1:17	0/0:25	0/1:24	0/0:6	0/1:48	1/1:42	0/0:14	1/1:9	0/1:24	1/1:19	0/0:12	0/0:11	1/1:5	0/1:18	1/1:11	0/0:16	./.:0	0/0:12	0/0:40	./.:0	0/0:11	0/0:6	0/0:40	./.:0	0/0:17	0/1:9	0/0:27	./.:0	0/0:12	0/0:14	0/0:5	0/0:50	1/1:22	./.:3	./.:0	0/0:12	0/0:14	0/1:9	0/1:31	0/0:32	0/1:9	0/1:34	0/0:8	0/1:8	0/0:8	0/1:21	0/0:6	1/1:43	./.:0	0/0:36	0/1:11	0/0:30	0/1:14	0/1:13	1/1:16	0/0:33	0/0:36	0/0:33
un	19177	326	GTAATAA	GTATTAA,GGATTAA,GTAATGA,ATATTAA,GTATTAT,ATAATAA,GTATGAA,GTTTTAA	.	PASS	.	GT:DP	1/4:5	5/5:12	0/0:6	1/1:11	1/2:12	1/1:6	0/0:15	1/1:9	0/0:10	1/3:13	./.:0	0/5:12	2/2:18	./.:0	1/1:21	0/0:6	0/8:12	0/1:14	./.:4	0/0:10	0/0:10	0/6:5	0/3:7	1/3:18	0/0:8	1/1:9	0/0:9	./.:4	./.:0	./.:4	0/0:6	./.:0	0/0:10	0/1:9	0/1:8	./.:0	0/2:9	1/1:6	./.:4	./.:0	./.:4	0/1:13	0/1:15	0/1:6	./.:3	./.:3	0/1:13	1/1:5	./.:3	0/1:12	./.:0	./.:4	0/1:10	0/1:13	./.:0	0/0:14	0/1:6	0/1:7	0/0:9	0/0:6	0/2:9	0/2:9	0/0:5	0/1:11	1/1:5	0/1:5	0/1:15	1/1:5	0/1:7	0/1:12	1/1:5	0/0:8	0/1:15	1/1:9	0/1:7	./.:4	0/1:7	0/0:6	1/1:5	./.:0	0/0:7	0/0:7	1/1:6	./.:0	1/1:12	1/1:5	./.:4	0/1:15	1/2:10	0/0:7	1/1:12	./.:0	1/1:6	./.:0	./.:3	1/1:6	1/2:6	0/1:10	1/1:6	0/2:13	1/1:11	0/0:12	0/1:5	0/1:7	1/1:5	0/0:10	1/1:8	0/1:8	./.:3	1/1:6	0/0:5	1/2:9	0/2:6	0/1:10	0/1:11	0/0:10	0/0:8	4/4:5	./.:0	0/1:5	./.:0	./.:3	0/1:13	./.:4	1/1:13	0/0:5	./.:0	./.:0	./.:4	0/3:7	1/1:11	./.:3	0/0:20	1/1:12	0/0:14	./.:4	0/1:6	0/1:10	1/1:9	0/1:13	1/7:13
un	20003	340	T	A	.	PASS	.	GT:DP	./.:4	0/0:18	0/0:10	0/1:23	0/0:16	0/1:10	1/1:10	0/0:44	0/0:18	0/0:43	0/0:5	0/0:47	0/0:13	0/0:29	0/0:29	0/0:6	0/0:20	0/0:6	./.:0	0/1:42	0/0:68	0/0:21	0/0:11	0/0:14	0/0:6	./.:0	0/0:30	0/0:27	0/0:36	0/0:27	0/0:33	0/0:38	0/0:51	0/0:79	0/0:47	0/0:94	0/0:24	0/0:32	0/0:44	0/1:50	0/0:43	1/1:32	0/0:76	0/0:28	0/0:45	0/0:75	0/0:38	0/0:76	0/0:19	0/0:23	0/0:18	./.:0	0/0:52	0/0:73	0/0:52	0/0:73	0/0:24	0/0:76	0/0:9	0/0:28	0/0:40	0/1:45	0/0:19	0/0:88	0/0:27	0/1:72	0/0:33	0/0:40	1/1:26	0/0:41	0/0:12	0/0:42	0/0:24	./.:0	0/0:48	0/1:32	0/0:33	0/0:55	0/0:86	0/0:20	0/0:32	0/0:25	0/0:7	1/1:26	1/1:47	0/1:35	0/0:42	0/0:98	0/1:94	0/0:19	0/0:41	0/1:54	0/0:32	0/0:26	0/0:16	0/0:18	0/1:65	0/0:44	0/0:23	0/0:56	0/1:50	0/0:82	0/0:5	0/0:23	0/0:11	0/1:72	./.:0	0/0:19	1/1:11	0/0:41	./.:0	0/0:11	0/0:40	0/0:22	0/0:59	0/0:19	./.:0	0/0:33	0/0:61	./.:0	0/0:6	0/0:54	0/0:46	0/0:9	0/0:46	0/0:18	./.:4	0/0:15	0/0:20	0/1:13	0/0:46	0/0:7	0/0:104	0/0:15	0/0:59	0/0:41	0/0:16	0/0:41	0/0:6	0/0:11	0/0:26
un	20888	355	A	C	.	PASS	.	GT:DP	0/0:20	0/0:20	0/1:5	0/0:17	0/0:12	./.:4	0/0:11	1/1:27	0/0:23	0/0:36	0/0:7	0/0:19	0/0:14	0/0:12	0/0:16	0/0:7	0/0:12	0/0:11	0/0:7	0/0:11	0/0:22	0/1:12	0/0:6	0/0:14	0/0:10	0/0:14	0/0:10	./.:0	0/0:7	./.:4	0/0:7	0/0:8	0/0:5	0/1:6	0/0:8	1/1:5	./.:4	0/0:8	0/0:7	./.:0	./.:4	./.:4	1/1:8	0/0:7	./.:0	0/0:8	0/1:10	0/0:8	./.:4	0/0:8	./.:0	0/0:5	0/0:6	0/0:6	0/0:8	./.:4	0/0:8	0/0:9	./.:0	0/0:14	0/0:23	0/0:6	./.:0	0/0:15	0/0:10	0/0:12	0/0:12	0/0:22	0/0:11	0/0:19	0/0:5	0/1:21	0/1:25	0/1:13	0/0:8	0/0:10	0/0:10	./.:0	0/0:14	0/0:7	0/1:17	1/1:6	0/0:7	0/0:5	0/1:18	./.:0	1/1:5	0/1:21	0/0:35	0/0:7	./.:4	./.:4	0/0:7	0/0:8	0/1:10	0/0:5	0/0:14	0/0:6	0/1:12	./.:0	0/0:13	0/1:9	./.:0	./.:0	./.:4	1/1:9	./.:0	0/0:11	./.:4	0/0:27	./.:0	0/0:5	0/0:10	./.:0	0/0:10	0/0:8	0/0:6	./.:3	0/1:17	0/0:12	./.:4	0/0:11	0/0:11	./.:3	0/0:21	./.:0	./.:0	0/1:5	./.:4	0/0:6	0/1:21	./.:0	0/0:17	./.:4	0/0:10	0/0:5	./.:0	./.:4	0/0:12	0/0:14	0/0:14
un	21832	371	CAC	CAT,TAC,CCC	.	PASS	.	GT:DP	1/1:23	0/1:26	0/1:14	1/2:27	0/1:21	0/0:18	0/0:17	1/1:30	1/1:29	1/1:32	0/0:25	0/0:42	0/1:32	0/0:17	0/2:35	0/0:26	0/0:16	0/0:33	0/0:6	0/0:22	0/0:47	0/0:22	0/0:16	0/1:20	1/1:16	0/0:13	0/0:38	0/1:23	0/0:34	0/0:22	0/1:18	0/0:36	0/0:20	0/0:42	0/0:36	0/0:19	0/0:27	0/0:27	0/0:22	0/1:18	0/0:21	0/0:26	0/1:33	0/0:17	0/0:13	0/0:42	0/1:30	0/1:34	0/1:23	0/0:18	0/1:14	0/1:17	0/0:22	0/1:43	0/1:20	0/1:32	0/0:28	0/1:36	1/1:5	0/1:26	0/0:34	0/1:24	0/1:17	0/1:43	0/0:20	0/0:22	0/0:32	0/1:42	0/0:27	0/1:33	0/0:12	1/1:30	0/0:20	0/0:27	1/1:23	0/1:25	0/0:35	0/1:24	0/1:28	0/0:20	0/0:28	1/1:26	./.:4	0/1:20	1/1:27	0/0:16	0/0:11	0/1:50	0/0:38	0/0:15	0/0:14	1/1:20	0/1:22	0/1:18	0/1:14	0/1:17	0/1:26	./.:0	0/1:13	0/0:24	0/0:25	0/1:34	0/0:10	0/0:13	0/0:16	0/0:44	1/1:10	0/0:20	0/0:15	0/0:33	0/1:19	0/0:12	0/1:15	0/1:11	0/1:23	0/0:21	0/1:17	0/0:18	0/0:14	0/1:12	0/0:5	0/1:13	0/1:31	0/0:8	0/0:37	0/0:11	0/0:5	1/1:8	0/0:12	1/1:7	0/0:10	0/0:5	0/0:32	0/1:15	0/0:27	1/3:13	1/1:5	0/0:21	0/1:24	1/1:28	0/0:45
un	22481	382	TCCGC	TTCGC,TCTGC,GTCGC,TCCTC,TTCGT	.	PASS	.	GT:DP	./.:4	1/4:12	./.:0	0/1:15	1/1:10	1/1:10	0/0:20	0/0:20	0/0:21	0/1:29	0/1:9	2/2:13	0/0:9	0/0:12	0/0:7	1/1:8	0/0:10	0/0:8	./.:4	1/1:35	0/1:31	0/0:8	./.:0	1/1:12	1/1:15	1/1:9	0/1:26	0/0:10	1/1:15	0/0:11	1/1:31	0/0:22	./.:4	1/1:27	0/0:22	1/1:16	0/0:21	1/1:19	0/1:12	0/0:20	0/1:16	0/1:23	1/1:20	0/0:8	0/0:6	0/0:10	0/1:19	1/1:13	./.:0	0/0:17	./.:0	0/1:6	1/1:11	0/0:22	0/0:16	0/1:23	0/1:21	0/0:22	0/1:5	0/0:18	0/1:19	0/0:7	./.:4	0/0:26	1/1:17	0/0:22	0/3:20	0/0:28	0/1:25	0/5:21	0/0:9	1/1:27	0/0:18	0/0:17	0/1:14	0/0:17	0/0:18	0/0:10	0/1:9	0/0:6	0/1:22	0/1:18	0/1:5	0/0:13	1/1:13	0/1:9	0/0:8	0/0:25	1/1:49	0/0:8	0/1:29	1/1:20	0/1:16	0/0:17	0/0:15	0/0:14	0/1:26	0/1:19	0/0:32	1/1:21	0/0:14	0/1:32	0/0:10	0/1:22	0/1:13	0/1:21	./.:4	0/0:20	0/0:6	0/1:47	0/1:6	0/1:14	0/0:16	0/0:12	0/0:27	0/0:12	0/1:15	0/1:9	0/0:21	0/1:20	1/1:8	0/0:33	0/0:12	0/1:6	0/0:17	1/1:11	./.:3	./.:4	0/0:14	0/0:5	0/0:17	./.:3	0/1:28	1/1:14	0/0:24	0/1:12	0/1:9	0/1:15	0/0:14	0/0:10	0/0:14
un	23012	391	CG	TG,CA	.	PASS	.	GT:DP	0/0:19	0/0:12	0/0:7	0/1:10	0/0:11	./.:4	0/0:9	0/0:13	0/1:13	0/0:22	0/0:9	0/0:23	0/1:6	0/0:12	0/0:9	./.:4	0/0:13	1/1:10	./.:0	0/1:8	0/2:13	0/0:9	0/0:8	0/0:7	0/0:9	./.:0	0/0:6	0/0:10	0/0:6	0/0:7	0/0:11	./.:0	./.:4	0/1:8	0/0:8	0/0:7	0/0:6	0/1:6	0/0:7	./.:0	./.:0	0/0:12	0/0:9	./.:0	./.:3	0/0:6	1/1:5	0/0:9	./.:0	0/0:5	./.:0	./.:4	0/0:8	0/0:12	0/0:5	0/0:6	0/0:10	0/0:13	0/0:6	0/0:13	0/0:16	./.:3	./.:0	0/0:18	0/0:11	0/0:5	0/0:8	0/0:19	0/2:5	0/0:19	0/0:7	0/0:11	0/0:15	0/0:8	0/0:9	0/0:7	0/0:16	0/0:7	0/0:12	0/0:6	0/0:14	0/0:9	./.:3	0/0:5	0/0:12	./.:0	0/0:5	0/0:23	0/0:33	0/0:9	0/0:9	0/1:6	0/0:13	0/1:10	0/0:11	0/0:5	0/0:11	0/0:7	0/0:7	0/0:17	0/0:17	0/0:24	0/0:5	0/0:11	0/0:6	0/1:16	./.:0	0/0:14	./.:3	0/0:34	0/0:6	0/0:5	0/0:8	./.:4	0/0:13	0/0:10	0/0:10	0/1:8	0/0:7	0/0:8	./.:0	0/0:11	0/0:18	0/0:8	0/0:24	0/0:5	0/0:5	0/0:7	0/0:11	./.:0	0/0:28	./.:0	0/0:33	0/1:10	0/0:14	0/0:6	./.:3	0/0:5	0/1:14	0/0:12	0/0:19
un	24546	417	GC	GG,AC	.	PASS	.	GT:DP	0/1:19	0/1:34	0/0:13	0/1:27	0/1:16	0/1:9	0/0:23	0/1:33	0/0:32	0/0:46	0/0:11	0/1:31	0/0:36	0/1:22	0/1:35	0/0:30	0/0:22	0/0:18	0/0:9	0/0:18	0/0:30	0/1:28	0/1:20	0/1:26	0/1:22	0/0:25	0/0:32	0/0:23	0/0:26	1/1:23	0/0:15	0/1:32	0/0:19	0/0:26	0/0:33	0/1:28	0/1:21	0/0:18	0/1:21	0/0:21	1/1:24	0/0:34	0/0:25	0/0:17	0/1:10	1/1:13	0/0:24	0/1:21	0/1:19	0/1:23	0/0:17	0/1:15	0/0:20	0/0:31	0/1:15	0/0:27	0/0:30	0/0:34	0/0:17	0/0:26	0/1:37	0/1:31	0/0:8	0/0:33	0/0:33	0/0:31	0/0:25	0/0:35	0/1:32	0/0:48	0/1:18	0/1:24	0/0:36	0/0:26	0/1:29	0/1:24	0/1:20	0/0:11	0/0:21	0/0:21	0/1:26	0/0:16	0/0:12	0/0:17	0/1:30	0/0:19	1/1:13	0/0:46	0/0:52	0/1:22	0/0:14	0/0:22	0/0:19	0/1:17	0/0:16	0/0:24	0/1:49	0/0:34	0/0:36	0/0:19	0/1:24	0/1:36	1/1:11	0/0:19	1/1:11	0/0:27	1/1:11	0/1:33	0/1:17	0/0:49	0/0:14	0/0:16	0/0:27	0/0:16	0/1:26	0/0:20	0/0:19	0/0:15	0/0:30	0/0:36	0/0:7	0/0:34	0/0:27	0/0:12	0/0:43	0/0:18	0/0:9	0/0:14	0/0:18	0/1:11	0/0:31	1/1:7	0/0:45	0/2:14	0/0:51	1/1:12	0/0:18	0/0:20	0/1:39	0/0:35	0/0:36
un	24782	421	T	G	.	PASS	.	GT:DP	0/0:11	0/1:13	0/0:10	0/0:20	0/0:17	0/0:10	0/1:16	0/0:15	0/0:21	0/0:33	0/0:15	0/0:17	0/0:16	0/0:15	0/0:17	0/0:8	0/0:19	0/0:20	0/0:10	0/0:6	0/0:27	0/0:6	0/0:17	0/0:15	0/0:13	0/0:8	0/1:12	0/0:6	0/0:11	0/0:11	0/0:6	0/0:12	./.:4	0/0:12	0/0:19	0/0:8	0/0:9	0/0:12	0/0:8	./.:4	0/0:8	0/0:8	0/0:8	0/0:7	0/1:7	0/0:5	0/1:10	0/0:13	0/0:8	0/0:10	0/1:11	0/0:10	0/0:5	0/0:7	0/0:8	0/0:8	0/0:10	0/0:8	0/0:5	0/0:12	0/1:12	0/0:11	./.:4	0/0:11	0/1:7	0/0:8	0/0:5	0/0:18	0/0:14	0/0:9	./.:0	0/0:9	0/1:25	0/0:11	0/0:11	0/0:10	0/0:10	0/0:6	0/0:7	./.:3	0/1:6	0/1:5	0/0:6	0/0:7	0/0:5	./.:0	./.:0	0/0:19	0/1:26	0/0:15	0/0:13	0/0:12	0/1:11	0/0:7	0/1:14	0/0:10	0/1:15	0/0:14	0/1:14	0/0:9	0/1:17	0/0:26	0/1:10	0/0:10	0/0:10	0/0:8	0/0:8	./.:4	0/0:12	0/0:25	0/0:5	0/0:5	0/1:13	0/0:6	0/0:18	0/0:6	0/0:14	0/0:10	0/0:14	0/0:17	0/0:6	0/0:11	0/1:25	0/0:9	0/0:18	0/0:9	./.:4	0/1:6	0/0:7	0/0:9	0/0:22	./.:4	0/0:18	0/0:7	0/0:10	0/0:8	0/0:9	0/0:10	0/1:15	0/0:19	0/1:21
un	26611	452	TGACC	TAATC,TAACC,TGATC,TGCCC,AAATC,TGACA	.	PASS	.	GT:DP	0/4:25	0/0:19	0/0:9	0/0:30	0/0:22	0/1:10	0/0:26	1/2:30	0/0:17	0/0:55	0/0:18	0/1:39	0/0:34	0/0:22	0/0:35	0/1:26	0/0:27	0/0:29	0/1:20	0/0:34	0/1:45	0/0:30	0/1:18	0/0:27	0/6:16	0/1:27	0/0:25	0/1:22	0/0:21	0/1:26	0/0:17	0/0:21	0/0:22	0/0:25	0/3:28	0/0:24	0/0:30	1/5:30	0/0:23	0/0:25	0/1:18	0/1:25	0/0:32	0/1:30	0/1:12	0/1:19	0/0:27	0/4:35	0/1:16	0/1:27	0/0:14	0/0:16	0/1:18	0/0:31	0/1:23	0/2:17	0/0:27	0/1:26	1/1:16	0/0:18	0/1:26	0/0:17	0/0:9	0/1:32	0/0:15	0/0:21	0/1:29	0/0:23	0/1:22	0/0:31	0/0:11	1/1:21	0/0:43	0/0:22	0/1:20	0/1:17	1/1:27	0/0:14	0/1:22	0/0:17	0/1:24	0/3:19	0/0:15	0/0:9	0/3:22	0/0:10	0/1:10	0/0:31	0/0:40	0/0:23	0/0:13	0/0:19	0/0:10	0/1:13	0/2:10	0/0:9	0/0:23	0/1:16	0/0:19	0/0:21	0/1:23	0/1:29	0/0:14	0/1:14	0/3:12	0/0:31	0/0:12	0/1:13	./.:0	0/0:32	0/0:12	0/0:17	0/1:23	1/4:5	0/2:30	0/1:10	0/1:20	0/0:19	0/0:15	0/0:18	0/1:13	0/0:28	1/3:17	0/0:9	0/0:26	0/0:16	0/0:10	0/0:8	0/0:18	0/1:10	0/0:27	0/0:5	0/0:31	0/0:18	0/2:15	0/0:20	0/0:10	0/0:15	0/1:33	0/0:39	0/0:29
un	27496	467	TTCT	TCCC,TCCT,TTCC,GTCT,TCTC	.	PASS	.	GT:DP	0/0:6	0/0:12	0/0:12	0/0:25	0/1:13	0/0:9	0/0:31	0/0:27	0/0:37	0/0:32	0/0:13	0/1:27	0/0:33	0/0:26	0/0:18	0/3:15	0/0:28	0/0:23	0/0:23	0/1:22	0/1:45	0/0:24	./.:0	0/2:26	0/0:15	0/0:12	0/1:21	0/0:13	0/0:19	0/0:19	0/1:27	0/0:17	0/0:14	0/0:23	0/1:31	0/0:16	0/0:21	0/1:27	0/3:12	0/0:20	0/0:14	0/1:17	0/0:22	0/0:21	0/1:17	0/0:26	0/0:12	0/0:26	0/0:23	0/0:9	0/1:11	0/0:8	0/0:18	0/0:18	0/0:13	0/1:27	0/0:28	0/0:29	0/3:14	0/2:28	1/2:38	0/0:14	0/0:13	0/1:36	0/0:21	0/0:38	0/0:27	0/1:30	0/2:36	0/0:38	0/0:10	0/0:26	0/0:38	0/0:32	0/0:18	0/0:28	0/0:25	0/0:19	0/0:28	0/0:8	0/0:34	0/1:24	0/0:5	0/0:15	0/1:27	0/0:21	0/0:13	0/0:42	0/0:39	0/1:19	0/0:15	1/1:14	0/0:20	0/0:19	0/0:17	0/2:17	0/0:34	0/0:23	0/0:29	0/0:19	0/1:23	0/4:40	0/0:14	0/0:22	0/0:11	0/0:31	0/0:19	0/0:24	1/5:19	0/1:45	0/0:17	0/0:22	0/0:21	0/0:21	0/0:25	0/0:16	0/0:21	0/0:19	0/1:32	0/0:30	0/0:11	0/0:29	0/0:21	0/0:9	0/0:27	0/1:21	0/0:8	0/0:12	0/0:11	0/0:12	0/0:22	0/0:7	0/0:37	0/1:22	0/4:31	0/1:16	0/0:23	0/0:43	0/1:15	0/0:31	0/0:33
un	28617	486	AGA	AAA,AGG,TGA	.	PASS	.	GT:DP	0/0:37	0/0:34	0/0:15	0/0:39	0/0:56	0/0:31	0/1:27	0/0:58	0/0:56	0/0:62	0/0:31	0/0:70	0/0:56	0/0:37	0/0:49	0/0:27	0/0:55	0/0:44	0/0:27	0/0:55	0/0:78	0/0:37	0/0:30	0/0:38	0/0:50	0/0:39	0/0:44	0/0:38	0/0:50	0/0:26	0/0:49	0/0:54	0/0:36	0/0:39	0/0:50	0/0:49	0/0:45	0/0:47	0/0:61	0/0:36	0/0:36	0/0:47	0/0:61	0/0:38	0/0:30	0/0:54	0/0:58	0/0:62	0/0:40	0/1:39	0/3:30	0/0:23	0/1:49	0/0:65	0/0:23	0/0:47	0/0:52	0/0:63	0/0:13	0/0:39	0/0:54	0/0:37	0/0:26	0/1:58	0/1:29	0/0:62	0/0:46	0/0:76	0/0:54	0/0:69	0/0:19	0/0:45	0/0:72	0/0:65	0/0:41	0/0:44	0/0:42	0/0:30	0/0:42	0/0:41	0/0:63	0/0:32	0/0:21	0/0:36	0/0:53	0/0:52	0/0:28	0/0:60	0/1:79	0/0:51	0/0:26	0/1:34	0/0:33	0/0:27	0/0:29	0/0:29	0/0:73	0/1:29	0/0:40	0/0:44	0/0:44	0/1:50	0/2:14	0/0:32	0/0:27	0/0:58	0/0:11	0/0:35	0/0:27	0/0:56	0/1:22	0/0:23	0/1:46	0/0:18	0/0:46	0/0:36	0/1:41	0/0:40	0/0:52	0/0:35	0/0:12	0/0:47	0/1:19	0/0:11	0/0:44	0/0:28	0/0:8	0/1:22	0/0:26	0/0:19	0/0:38	0/0:6	0/0:62	0/0:22	0/0:54	0/1:23	0/1:22	0/0:37	0/0:31	0/0:40	0/0:41
un	28735	488	CC	CA,GC	.	PASS	.	GT:DP	0/0:10	0/0:14	0/0:5	0/0:14	0/0:9	./.:0	0/1:19	0/0:10	0/0:9	0/0:23	0/0:6	0/1:11	0/0:11	0/0:14	0/0:12	0/0:10	0/0:7	0/0:14	0/1:5	0/0:9	0/0:16	0/0:15	0/0:7	0/0:15	0/0:5	0/0:6	./.:4	0/0:6	0/0:6	./.:0	./.:4	0/1:7	0/1:5	0/0:8	0/0:8	0/0:7	./.:0	0/2:11	2/2:9	./.:0	0/0:6	0/0:13	0/0:5	0/0:11	./.:4	0/0:5	1/2:7	0/1:6	./.:0	0/0:8	0/0:5	0/0:13	0/0:5	0/0:10	./.:4	0/0:12	0/0:7	0/0:14	0/0:8	0/0:6	0/0:10	0/0:5	./.:4	0/0:5	0/0:9	0/0:6	0/0:6	1/2:10	0/0:9	0/1:12	./.:0	0/0:13	0/0:15	0/0:10	0/1:9	0/0:7	0/0:10	0/1:7	0/2:7	0/0:6	0/0:6	0/1:5	0/0:6	./.:3	0/0:8	0/1:5	0/0:6	0/0:29	0/2:32	0/0:18	0/0:12	0/0:15	0/1:23	0/0:18	0/0:12	0/1:18	0/0:28	0/0:11	0/0:19	./.:3	0/0:21	0/2:27	0/1:7	0/1:13	0/0:14	0/0:17	0/0:9	0/0:10	0/0:7	0/0:22	0/0:14	0/0:18	0/0:15	0/0:13	0/0:9	0/0:13	0/0:11	1/1:8	0/0:8	0/0:11	0/0:7	0/0:22	0/0:15	./.:0	0/1:26	0/0:6	0/0:8	0/0:5	0/0:19	0/2:6	0/1:17	0/2:7	0/0:30	0/0:10	0/1:16	./.:0	0/0:22	0/0:20	0/0:11	0/0:11	0/0:18
un	29502	501	A	C	.	PASS	.	GT:DP	0/1:38	0/0:45	0/0:23	0/0:33	0/0:50	0/0:13	0/1:26	0/0:35	0/0:33	1/1:56	0/0:34	0/0:54	0/0:55	0/0:32	0/0:35	0/1:21	0/0:54	0/1:33	0/0:8	0/0:32	0/1:56	0/1:33	0/0:22	0/1:31	0/1:32	0/1:17	1/1:31	0/0:29	0/0:37	0/1:31	0/1:34	0/0:28	0/0:19	0/0:43	0/1:40	1/1:34	0/0:20	0/1:37	0/1:42	0/0:22	0/1:26	0/0:49	0/0:33	0/0:32	0/1:20	0/0:36	0/0:40	0/1:39	0/0:27	0/1:22	0/0:29	0/1:20	0/1:25	0/1:33	0/0:26	0/0:35	0/1:38	0/1:38	0/0:22	0/0:34	0/0:43	0/0:26	0/0:16	0/0:42	0/1:19	0/0:38	0/0:43	0/1:49	0/0:29	0/0:36	0/0:13	0/0:31	0/0:63	0/0:36	0/0:29	0/1:24	0/1:28	0/0:29	0/0:39	0/0:27	0/0:36	0/0:29	0/0:10	0/1:22	0/0:28	0/1:21	0/0:19	0/0:38	0/1:71	0/0:13	0/0:7	0/0:21	0/0:14	0/0:5	0/0:14	0/1:11	0/0:15	0/0:14	1/1:9	0/1:36	0/0:11	0/0:46	0/1:7	0/0:17	./.:0	0/1:30	0/0:8	0/0:9	0/0:6	0/1:53	0/0:7	0/1:5	0/0:5	0/0:8	0/0:46	0/1:18	0/0:16	0/0:18	0/0:29	0/1:11	./.:4	0/1:10	0/0:31	1/1:9	0/0:54	0/0:10	0/1:17	0/0:6	0/0:11	0/0:10	0/0:16	0/1:6	0/0:48	0/0:8	0/0:20	0/0:32	0/0:8	0/0:5	0/1:38	0/1:25	0/0:45
un	29679	504	GG	TG,GC	.	PASS	.	GT:DP	0/1:30	0/0:36	0/0:19	0/0:34	0/0:32	0/0:6	0/0:27	0/0:16	0/0:30	0/0:35	0/0:20	0/0:39	0/0:42	0/0:31	0/0:37	0/0:21	0/2:61	0/0:30	0/0:13	0/0:24	0/1:44	0/0:5	0/0:33	0/0:26	0/0:33	0/0:29	0/0:38	0/2:25	0/0:38	0/0:11	0/0:28	0/0:39	0/0:22	0/0:29	0/0:41	0/0:30	0/0:35	0/0:32	1/2:21	0/0:25	0/0:23	0/0:30	0/1:48	0/2:25	0/2:20	0/0:16	0/1:26	0/0:31	0/0:22	0/0:16	0/0:21	0/0:20	0/1:34	0/0:30	0/0:25	0/0:30	0/1:38	0/0:29	0/0:17	0/0:30	0/0:40	0/0:28	1/1:5	0/0:49	0/0:14	0/0:28	0/0:28	0/0:39	0/0:18	0/0:35	0/0:19	0/0:34	0/0:58	0/0:35	0/0:18	0/0:21	0/0:17	0/0:16	0/0:32	0/0:17	0/0:26	0/0:37	0/0:11	0/0:28	0/0:32	1/1:13	0/0:14	0/1:41	0/0:48	0/0:22	0/0:11	0/0:25	0/0:13	0/0:8	0/1:13	0/0:20	0/1:24	0/1:19	0/0:32	0/0:23	0/0:33	0/0:20	0/0:5	0/0:11	0/0:6	0/0:31	0/0:10	0/0:20	0/1:9	0/0:36	0/0:8	0/0:22	0/0:8	0/0:13	0/0:40	0/1:15	0/0:23	0/2:27	0/0:15	0/0:24	0/0:11	1/1:13	0/0:15	0/0:16	0/0:35	0/0:18	0/0:16	0/0:13	0/0:22	0/0:17	0/0:14	0/0:5	0/0:38	0/0:12	0/0:41	0/0:13	0/0:12	0/0:22	0/0:44	0/0:27	0/0:22
un	30210	513	CCGT	TCGT,CCGC,CCTT,CAGT	.	PASS	.	GT:DP	0/0:37	0/0:38	0/0:27	0/0:41	0/0:44	0/0:26	0/0:41	0/0:45	0/0:50	0/0:64	0/0:31	0/1:58	0/0:56	0/0:50	0/0:38	0/0:25	0/0:46	0/0:39	0/0:27	0/0:48	0/0:76	0/0:42	0/0:31	0/0:43	0/0:30	0/0:21	0/0:32	0/0:31	0/0:39	0/0:40	0/0:27	0/0:51	0/0:29	0/0:40	0/0:46	0/0:42	0/0:41	0/0:55	0/0:46	0/2:26	0/0:42	0/0:43	0/0:60	0/0:42	0/0:27	0/0:37	0/0:47	0/2:28	0/0:30	0/0:45	0/0:44	0/0:32	0/0:34	0/3:54	0/0:21	0/0:37	0/0:60	0/0:57	0/0:18	0/0:43	0/0:36	0/0:31	0/0:20	0/0:54	0/0:39	0/2:54	0/0:30	0/0:58	0/0:47	0/0:54	0/0:13	0/0:55	0/0:59	0/0:38	0/0:33	0/0:25	0/0:40	0/0:22	0/0:36	0/0:30	0/0:36	0/0:27	0/0:18	0/1:24	0/0:44	0/0:26	0/0:29	0/0:48	0/0:54	0/0:44	0/1:29	0/0:29	0/0:30	0/0:23	0/0:34	0/1:34	0/1:48	0/1:35	0/1:45	0/0:29	0/1:35	0/1:41	0/0:25	0/0:32	0/0:18	0/0:38	0/1:30	0/1:26	0/1:15	0/0:40	0/1:15	0/0:24	0/0:38	0/0:28	0/0:45	0/0:33	0/0:36	0/0:39	0/0:41	0/0:27	0/1:21	0/4:50	0/0:40	0/1:23	0/1:58	0/0:21	0/0:13	0/1:29	0/1:29	0/0:16	0/1:42	0/0:23	0/3:45	0/0:23	0/0:36	0/3:23	0/0:16	0/0:34	0/1:33	0/0:58	0/1:55
un	30269	514	GG	AG,GT	.	PASS	.	GT:DP	0/0:23	0/0:25	0/0:19	0/0:32	0/1:18	0/0:10	0/0:13	0/0:32	0/0:7	0/0:17	0/0:7	0/0:37	0/0:41	0/1:21	0/0:15	0/1:21	0/0:12	0/0:8	0/0:20	0/0:24	0/0:17	0/0:21	0/0:15	0/0:15	0/0:22	./.:0	0/0:36	0/0:30	0/0:15	0/0:29	0/0:23	0/0:15	0/1:42	0/0:16	0/0:15	1/1:14	0/0:35	0/0:22	0/1:32	0/0:14	0/0:9	0/0:17	0/0:19	1/2:26	0/0:10	./.:0	0/0:29	0/0:20	0/0:15	0/0:10	0/0:16	0/0:13	0/0:39	0/0:14	0/0:29	0/0:18	0/0:22	0/0:19	0/0:6	0/0:29	./.:0	./.:0	0/0:8	2/2:21	0/0:10	0/0:16	0/0:30	0/0:38	0/0:17	0/1:46	0/0:25	0/0:23	0/0:22	./.:0	0/0:15	0/0:8	0/0:14	0/0:21	0/0:19	0/0:25	0/0:10	0/0:17	0/0:14	0/0:14	0/0:23	./.:0	0/0:12	0/0:17	0/0:30	0/0:34	./.:0	0/0:35	0/0:19	0/0:16	0/0:23	1/1:5	0/0:41	./.:0	0/0:44	0/0:24	0/0:27	0/0:22	0/0:8	0/1:28	0/0:13	./.:0	0/1:23	1/1:15	0/0:20	0/0:32	0/0:11	0/0:11	0/0:12	0/0:7	./.:0	0/0:23	./.:0	0/0:19	./.:0	0/0:18	./.:4	0/0:36	0/0:17	./.:0	0/0:18	0/0:8	0/2:12	0/0:11	0/0:8	./.:0	0/0:34	0/0:12	1/1:30	0/0:11	./.:0	./.:0	0/0:7	0/0:21	0/2:18	0/0:15	0/0:14
un	31685	538	GTAT	ATAT,GTAA,ATAA,ACGT,GCGT	.	PASS	.	GT:DP	1/1:11	0/1:6	./.:0	3/3:12	0/1:16	./.:0	./.:4	0/0:13	0/0:18	0/0:25	0/1:12	0/0:9	0/2:16	0/1:14	0/5:24	0/0:10	0/0:13	0/0:14	0/1:5	0/0:10	0/0:23	0/0:9	0/1:18	1/1:16	0/0:9	./.:4	0/1:16	1/2:10	0/0:7	0/0:10	0/0:9	0/0:11	./.:4	2/2:20	0/1:19	./.:3	0/2:10	0/0:5	0/2:13	./.:0	./.:4	0/0:15	1/1:21	0/1:9	0/0:5	1/1:10	3/3:9	0/0:7	0/0:16	./.:0	0/3:10	0/3:8	0/3:7	0/2:10	0/0:13	./.:0	0/0:13	0/1:11	1/2:16	./.:0	0/0:17	0/1:5	0/0:6	1/1:21	0/0:19	0/0:20	0/1:19	1/1:6	2/2:17	0/0:15	./.:3	0/0:7	0/0:14	0/1:10	0/0:11	0/0:20	0/0:8	./.:0	0/0:14	0/0:5	./.:4	0/0:13	1/1:5	./.:0	0/1:21	0/0:13	0/1:5	0/0:13	0/0:40	1/3:12	0/0:10	0/1:13	./.:0	0/0:10	0/0:8	0/1:19	0/0:21	0/2:7	0/1:22	0/0:8	0/0:13	0/1:33	0/0:8	0/0:14	./.:3	0/1:14	./.:0	0/1:15	0/0:8	0/0:28	1/1:9	0/1:5	0/1:9	./.:0	0/0:25	./.:0	0/0:12	./.:4	0/0:16	0/1:15	./.:4	2/2:7	0/0:14	0/0:5	0/1:21	0/1:11	./.:3	./.:3	0/0:5	0/2:7	1/1:19	2/2:5	0/0:19	1/1:13	0/0:6	0/0:5	0/0:6	0/1:11	0/0:23	0/1:22	0/0:32
un	32629	554	GA	GG,TA,TG	.	PASS	.	GT:DP	0/0:24	0/0:28	0/0:12	1/1:25	0/1:29	0/3:11	0/1:24	0/1:28	0/1:35	1/1:37	0/0:16	0/0:33	0/0:35	0/1:27	0/1:28	0/0:17	1/1:36	1/1:18	1/1:11	1/1:16	0/1:32	0/1:32	0/0:21	0/0:12	0/1:23	0/1:14	1/1:14	0/0:5	0/0:13	0/0:5	0/1:19	0/0:10	0/1:9	0/0:18	0/1:33	0/1:9	1/1:11	1/1:22	1/1:8	1/1:11	1/1:9	0/1:10	1/1:14	0/0:7	1/1:10	0/1:11	0/1:16	0/1:9	0/1:9	1/1:10	0/1:13	0/0:17	0/1:9	0/2:15	0/0:16	0/0:15	1/2:13	0/0:27	0/1:10	0/1:15	1/1:26	0/1:10	0/1:7	0/1:29	0/1:9	0/1:36	0/1:21	0/0:23	0/1:20	0/0:14	1/1:7	0/0:25	1/1:31	0/1:17	0/1:16	0/0:11	0/1:24	2/2:8	0/1:15	0/0:6	1/1:12	0/0:20	./.:4	0/1:14	0/1:18	0/2:12	0/1:11	0/0:36	0/1:59	1/1:14	0/1:7	0/1:10	0/1:11	./.:4	0/1:13	0/1:12	0/1:20	0/1:17	0/1:9	1/1:8	0/0:17	0/1:33	0/2:6	0/1:8	0/1:5	1/1:15	./.:4	0/0:7	0/0:5	1/1:42	./.:4	0/0:5	1/1:11	1/1:8	0/1:11	0/0:13	1/1:11	0/1:6	0/1:15	0/1:9	./.:4	1/1:8	1/1:22	0/0:10	0/1:29	./.:0	0/0:5	1/1:9	0/1:13	0/1:6	0/0:33	./.:0	0/1:22	1/1:9	0/0:18	0/0:18	0/1:9	0/1:8	0/1:14	1/1:29	0/0:26
un	33455	568	CCGA	TCGA,CAGA,CCCA,CCGG	.	PASS	.	GT:DP	0/0:22	0/0:25	0/0:20	0/3:25	0/0:16	0/0:8	0/0:31	0/0:29	0/1:28	0/0:26	0/0:13	0/0:34	0/3:30	0/1:21	0/0:38	0/0:17	0/0:33	0/0:21	0/0:13	0/0:17	0/0:35	0/0:36	0/0:13	0/0:29	0/0:24	0/0:16	0/0:37	0/0:29	0/0:38	0/1:18	0/0:32	0/0:39	0/0:24	0/0:25	0/0:36	0/0:29	0/0:31	0/1:41	0/0:32	0/0:16	0/0:29	0/0:38	0/0:32	0/1:29	0/0:17	0/0:21	0/0:32	0/0:31	0/0:31	0/0:29	0/2:23	0/2:21	0/0:22	0/0:28	0/0:24	0/0:26	0/0:43	0/0:30	1/1:10	0/0:23	0/2:32	0/0:20	0/0:14	0/1:34	0/0:24	0/0:26	0/0:29	0/0:22	0/0:25	0/0:40	0/0:12	0/0:30	0/0:57	0/1:37	0/1:17	0/2:23	0/0:27	0/0:13	0/0:29	0/0:12	0/0:34	0/0:33	0/0:18	0/0:22	0/1:24	0/1:15	0/0:8	0/0:37	0/0:47	0/0:26	0/0:19	0/0:19	1/1:15	0/0:6	0/0:14	0/2:19	0/0:18	1/2:13	0/0:16	0/0:27	0/1:16	0/0:47	0/0:11	0/0:23	0/1:8	0/0:23	0/0:15	0/0:19	0/0:5	0/1:28	0/0:7	0/0:9	0/2:19	0/0:6	0/0:25	0/0:21	0/0:25	0/0:23	0/0:24	0/0:13	0/2:15	0/0:10	0/0:31	0/0:11	0/2:41	0/0:11	0/0:12	0/0:5	0/0:8	./.:4	0/0:30	0/0:7	0/0:28	0/0:17	0/0:23	0/0:26	0/4:11	0/0:12	0/0:23	0/0:30	0/0:53
un	34281	582	CC	CT,TC,TT	.	PASS	.	GT:DP	0/0:9	0/2:9	./.:3	2/2:9	0/1:18	./.:0	0/3:11	0/1:20	1/1:23	0/0:14	0/2:11	0/1:10	2/2:16	0/3:9	0/2:15	1/3:15	1/2:20	3/3:5	./.:0	1/3:10	1/1:13	1/3:18	0/3:9	0/0:5	1/2:20	./.:4	0/3:16	1/1:11	2/2:13	./.:0	0/0:11	2/2:9	./.:4	1/1:7	3/3:7	1/2:8	./.:0	2/2:7	0/1:5	0/3:7	2/2:6	0/3:16	1/2:11	0/3:8	0/0:8	./.:0	1/2:13	2/3:6	./.:0	./.:0	./.:4	2/3:7	0/2:6	2/3:22	0/0:13	0/2:10	0/2:7	0/0:15	2/2:6	0/2:9	0/0:9	0/0:7	./.:0	0/0:5	3/3:5	3/3:11	1/2:11	0/0:12	0/0:11	1/3:6	./.:0	0/0:8	0/3:23	0/1:16	0/3:6	./.:4	0/1:5	3/3:7	./.:4	./.:0	1/2:17	1/3:8	./.:0	0/1:10	0/0:5	2/2:5	0/0:5	0/2:19	0/0:14	0/2:13	0/3:10	1/1:14	2/2:5	1/1:6	./.:4	./.:0	0/3:14	0/2:13	1/2:11	./.:0	0/3:6	0/0:11	./.:4	1/1:11	1/1:6	./.:4	./.:0	1/1:9	0/0:6	0/2:19	0/2:7	1/3:8	0/2:7	./.:0	0/3:19	./.:3	0/1:10	2/3:9	1/3:11	0/3:15	./.:3	0/3:9	0/2:19	0/3:11	1/2:17	./.:0	0/1:6	./.:4	0/2:6	2/2:5	0/1:18	1/1:5	0/1:15	0/0:9	0/2:5	0/1:5	./.:3	1/1:8	0/0:20	0/3:15	./.:4
un	34458	585	GAT	GGC,GGT,GAC,TGC	.	PASS	.	GT:DP	0/1:16	0/2:26	1/2:15	1/1:13	0/2:22	3/3:6	0/3:11	0/0:15	1/3:28	0/0:43	1/1:12	3/3:28	0/0:40	1/1:14	1/2:27	./.:4	0/1:19	0/3:12	0/0:5	2/2:13	0/1:28	0/3:27	0/2:13	0/2:14	0/0:16	0/0:13	0/1:25	1/1:14	0/0:14	0/1:14	1/2:21	0/2:19	./.:0	2/3:20	0/3:40	0/2:29	0/2:12	1/1:31	0/1:23	0/1:19	./.:0	0/2:17	0/2:19	0/0:28	0/3:8	./.:0	0/1:23	0/1:34	0/2:20	./.:4	0/2:21	0/1:11	0/2:20	0/2:17	2/2:13	1/2:27	1/3:17	0/2:29	./.:0	0/3:22	0/1:15	0/0:13	0/3:11	1/2:35	0/0:20	1/1:23	1/3:33	0/0:29	0/0:19	./.:0	2/3:11	1/3:41	0/2:30	0/3:25	0/1:34	0/0:14	1/3:24	0/3:17	0/2:20	0/0:22	0/3:9	0/0:19	1/2:5	0/0:13	0/2:25	2/2:17	1/3:17	0/2:32	2/2:44	0/0:15	0/0:9	0/0:8	0/0:7	1/2:11	0/0:8	./.:0	3/3:26	0/2:6	1/3:14	0/1:22	1/1:13	0/2:14	1/1:6	2/3:12	0/0:8	2/2:28	./.:0	2/3:12	0/1:6	./.:0	0/2:5	2/2:13	0/0:11	1/1:5	0/0:35	0/1:6	1/1:6	0/2:11	2/2:18	0/1:15	3/3:8	0/0:11	0/2:22	0/3:13	0/0:23	0/0:6	./.:0	./.:0	0/2:17	./.:0	0/1:27	./.:0	2/2:28	./.:0	2/3:12	1/1:13	./.:0	0/2:9	0/1:16	0/1:21	0/2:26
un	34576	587	GCGA	GCAA,GTGA,CCGA,GCGG	.	PASS	.	GT:DP	0/0:9	0/2:9	./.:4	0/1:14	0/0:17	0/0:8	0/0:16	0/0:15	0/1:17	0/0:21	0/0:9	0/2:16	0/0:9	0/1:9	0/0:21	0/0:16	0/1:11	0/0:23	./.:0	0/0:10	0/0:18	0/0:19	0/0:11	0/1:16	0/0:12	1/1:10	0/0:6	0/0:7	0/0:5	./.:0	0/0:7	0/2:5	1/1:6	0/0:5	0/0:12	./.:3	./.:3	0/0:14	0/1:8	./.:0	0/0:8	0/1:10	0/0:7	0/0:6	0/0:13	1/1:5	./.:0	0/0:7	./.:0	./.:0	./.:3	0/0:5	0/0:8	0/3:7	./.:4	0/0:10	0/4:8	0/0:10	0/1:5	0/0:6	./.:0	0/0:6	0/0:6	0/0:13	0/2:5	0/0:9	./.:0	0/0:18	0/0:18	0/2:10	./.:4	0/1:7	0/0:19	0/0:6	./.:4	0/0:12	0/0:9	./.:3	0/1:13	0/0:6	0/1:5	0/0:6	./.:0	0/0:6	1/1:12	0/0:7	0/0:7	0/0:31	0/0:31	0/0:6	0/0:10	2/2:5	0/0:7	0/0:12	0/0:10	0/0:11	0/0:14	0/0:11	0/0:17	0/0:7	0/1:17	0/0:25	./.:0	0/0:11	0/1:7	0/0:7	1/1:9	0/0:19	0/0:7	1/1:18	0/0:8	./.:3	0/2:14	0/0:14	0/0:8	0/0:8	0/0:10	0/0:11	0/0:13	0/0:13	0/0:7	1/1:8	0/0:8	0/1:12	0/0:26	0/0:5	0/0:9	0/0:6	0/0:13	0/0:5	0/0:20	0/0:6	0/0:13	0/1:11	0/1:9	./.:0	0/0:9	0/0:18	0/0:18	0/0:16	0/0:15
un	35461	602	CCT	CCC,CAT,TCT	.	PASS	.	GT:DP	0/0:37	0/0:41	0/0:18	1/1:40	0/1:32	0/0:13	0/2:32	0/0:41	1/3:27	0/0:55	0/1:16	0/0:40	0/0:50	0/0:32	0/1:31	0/1:13	0/0:39	0/1:17	0/0:13	0/1:34	0/2:38	0/0:24	0/1:12	0/2:42	0/2:20	0/1:31	0/1:33	0/0:26	0/0:23	1/2:18	0/0:33	0/0:37	0/0:21	0/3:30	0/0:27	0/2:30	0/0:24	0/1:34	0/3:34	0/0:22	0/0:22	0/0:29	0/1:32	0/1:26	0/1:14	0/2:25	2/2:17	0/1:36	0/2:18	0/0:23	0/1:23	0/0:20	1/2:41	1/3:40	0/1:28	0/0:29	0/0:33	0/0:46	0/1:17	0/0:35	1/1:44	1/2:22	0/1:24	0/0:57	0/1:32	0/0:40	0/1:37	0/1:46	0/1:30	0/1:50	0/3:12	0/0:31	0/1:41	0/0:39	1/2:43	0/1:26	0/3:47	0/1:30	0/3:44	0/0:19	0/0:38	0/2:22	1/2:20	1/1:33	0/1:36	0/0:27	0/0:23	0/0:55	0/0:67	0/0:29	0/3:23	0/0:18	3/3:25	0/0:17	0/0:15	0/0:19	0/0:29	0/0:20	1/1:30	0/0:23	0/0:34	0/1:42	0/1:14	0/1:10	0/0:8	0/2:37	0/0:13	0/0:18	0/0:10	0/3:40	0/1:7	0/2:16	0/1:19	1/2:10	0/0:47	0/1:13	0/1:18	1/1:24	1/1:30	0/2:16	0/3:15	1/1:15	0/1:39	0/0:18	0/0:55	0/1:17	0/0:11	0/1:13	0/0:18	0/1:10	1/3:46	0/1:6	0/2:47	0/1:13	0/2:35	2/2:11	0/0:11	0/1:24	0/3:25	0/0:24	0/0:40
un	37408	635	TCC	AAC,ACC,TCG	.	PASS	.	GT:DP	0/0:24	0/0:31	0/1:18	0/0:35	0/0:31	./.:3	0/1:21	0/0:38	0/0:24	0/0:13	0/0:18	0/0:56	0/0:39	0/0:18	0/0:20	0/0:14	0/0:35	0/0:31	0/0:14	0/1:20	0/0:50	0/0:28	0/0:17	0/0:20	0/0:25	0/0:9	0/0:48	0/0:23	0/0:27	0/0:26	0/0:28	0/0:35	0/0:22	0/0:33	0/0:35	0/0:15	0/0:26	0/0:21	0/0:30	0/0:27	0/0:11	1/1:6	0/0:32	0/0:19	0/0:15	1/1:9	0/0:23	0/0:22	0/0:12	0/0:33	0/0:20	0/0:17	0/1:32	0/0:16	0/0:23	0/0:37	0/0:39	0/0:16	0/0:10	0/0:27	0/0:23	0/0:22	0/0:11	0/0:38	0/0:23	0/0:20	0/0:28	0/0:29	0/1:20	0/0:28	0/0:5	0/0:22	0/0:57	2/2:14	0/0:9	0/0:20	0/0:42	0/0:23	0/0:23	0/0:30	0/0:44	0/1:22	0/0:15	0/0:17	0/0:28	0/0:25	0/0:12	0/0:51	0/0:45	0/0:27	0/0:5	0/0:23	0/0:20	1/1:10	0/0:15	0/0:13	0/0:38	2/2:16	0/2:26	0/1:28	0/0:13	0/1:30	0/0:12	0/0:23	0/0:12	0/0:26	0/0:18	0/0:36	0/0:18	0/0:34	0/1:16	1/1:7	0/0:25	0/0:20	0/0:26	0/0:7	0/1:28	1/1:10	0/0:28	0/0:26	0/0:13	0/0:12	0/1:20	0/0:15	0/0:46	0/0:23	0/0:8	0/0:20	0/0:15	0/0:14	0/0:35	0/1:6	0/0:21	0/0:10	0/0:20	0/3:12	0/0:9	0/1:41	0/0:21	0/0:20	0/0:34
un	37939	644	ATCC	GTCC,ATGC,AACC,ATCT	.	PASS	.	GT:DP	./.:4	4/4:18	0/0:13	0/0:13	0/3:29	0/0:6	0/0:22	0/0:33	0/0:25	0/0:23	0/1:19	0/0:40	0/0:34	0/0:35	0/1:16	0/0:18	0/0:16	0/3:27	0/0:13	0/0:32	0/0:39	0/0:22	0/0:21	0/0:22	./.:0	0/0:28	0/2:26	0/0:16	0/0:24	0/0:23	0/2:18	0/0:22	0/2:15	0/1:17	0/0:30	0/0:17	0/0:27	0/0:28	0/0:10	0/0:19	0/0:15	0/0:17	0/3:22	0/0:16	0/0:18	0/0:19	0/3:27	0/0:22	0/0:12	0/0:18	0/0:17	0/0:11	0/0:19	0/0:33	0/4:16	0/1:30	0/0:31	0/0:12	0/2:9	0/1:31	0/2:22	0/0:18	0/1:11	0/0:30	0/2:22	0/0:32	0/1:26	0/0:41	0/0:14	0/0:24	0/0:14	1/1:28	0/0:20	0/0:33	0/3:23	0/0:18	0/3:30	0/0:16	0/0:26	0/0:6	0/0:30	0/2:24	0/0:9	0/0:16	0/0:30	0/0:17	0/0:22	0/0:46	0/0:72	0/0:18	0/0:14	0/0:13	0/0:14	0/0:14	0/0:12	0/1:13	0/0:29	0/0:17	0/0:14	0/0:26	2/2:11	1/1:20	0/0:5	0/0:15	0/0:14	0/0:12	0/0:6	0/0:19	./.:4	0/0:51	0/0:6	0/0:12	0/0:7	0/0:15	0/1:40	0/0:11	0/0:16	0/4:16	0/1:23	0/0:17	0/0:8	0/0:22	0/0:36	0/0:6	0/0:22	0/0:6	0/0:11	0/0:9	0/0:13	0/0:8	2/2:17	0/0:7	0/0:72	./.:3	0/0:20	0/0:20	0/0:6	0/0:8	0/0:17	0/0:24	0/1:36
un	38470	653	AAT	ATT,AAG,GTT	.	PASS	.	GT:DP	0/0:10	0/0:19	0/1:10	0/1:12	0/1:12	0/0:9	0/0:17	0/0:16	0/0:16	0/0:16	0/0:11	0/0:20	0/0:23	0/0:11	0/0:15	0/1:9	0/0:13	0/0:11	0/0:8	1/2:15	0/0:22	0/0:11	0/1:10	0/3:14	0/0:12	0/0:20	0/0:17	0/0:13	0/1:20	0/0:7	0/0:10	0/0:18	0/0:10	0/0:15	0/0:14	0/1:11	0/0:10	0/0:9	0/1:12	0/0:7	0/0:6	0/1:13	0/1:15	0/0:8	0/0:7	0/1:18	0/0:11	0/1:15	0/0:12	0/0:10	0/0:7	0/0:7	0/0:10	0/0:11	0/0:11	0/0:14	0/0:6	0/0:12	0/1:6	0/0:11	0/1:19	0/1:9	0/0:6	0/0:15	0/0:8	0/0:14	0/0:5	0/1:20	0/0:10	0/0:22	1/1:5	0/1:13	0/0:13	0/2:12	0/0:7	0/0:10	0/0:13	./.:0	0/0:10	0/0:10	0/1:12	0/0:6	./.:4	1/1:9	0/1:13	0/0:7	./.:4	0/0:30	0/0:34	0/1:15	0/0:15	0/0:9	0/0:7	0/0:13	0/0:7	0/1:13	0/0:18	0/0:5	0/0:14	0/0:8	0/1:11	0/0:18	0/0:6	0/0:10	./.:0	0/0:11	0/1:7	1/1:13	0/0:8	0/1:21	0/0:8	0/0:5	0/1:11	0/0:6	0/0:11	0/0:15	0/1:11	0/0:16	0/1:24	0/0:8	1/1:8	0/0:11	0/1:19	0/0:8	0/1:28	0/1:11	0/0:10	0/0:14	0/1:7	./.:0	0/0:16	./.:4	0/0:27	0/1:12	0/0:12	0/0:10	1/1:6	0/0:10	0/0:8	0/1:24	0/0:19
un	39060	663	GCCC	GCTC,GCCT,GTCC,ACCC	.	PASS	.	GT:DP	0/0:42	0/0:50	0/1:24	0/0:33	0/0:44	0/0:14	0/0:22	1/1:41	0/0:35	0/0:60	0/0:26	0/2:74	0/0:61	0/0:39	0/1:41	0/0:20	0/4:38	0/0:24	0/1:17	0/0:32	1/2:25	0/0:50	0/0:25	0/1:29	0/0:32	0/1:42	0/0:36	0/0:34	0/0:45	0/0:34	0/0:52	0/0:39	0/0:26	0/3:41	0/0:72	0/0:53	0/0:25	0/0:58	0/0:71	0/0:48	0/3:31	0/0:37	0/0:45	0/0:36	0/1:23	0/0:45	0/0:35	0/0:33	0/2:40	0/0:26	0/0:41	0/0:38	0/0:45	0/0:55	0/0:31	0/0:60	0/0:47	0/2:55	0/1:25	0/0:39	0/0:42	0/0:18	0/0:31	0/2:47	0/0:26	0/0:45	0/0:41	0/0:49	0/2:49	0/0:56	0/0:18	0/2:51	0/0:75	0/0:39	0/0:26	0/0:29	0/0:48	0/0:10	0/0:30	0/0:26	0/0:38	0/0:41	0/0:21	0/0:27	0/0:37	0/0:30	0/2:27	0/0:83	0/0:95	0/0:30	0/1:24	0/1:32	0/0:27	0/1:18	0/0:26	0/0:31	0/0:49	1/2:27	0/0:28	0/0:32	0/0:30	0/0:77	0/4:6	0/2:30	0/0:10	0/0:56	0/0:14	0/0:22	0/2:11	0/0:72	0/0:12	0/1:24	0/0:35	0/1:13	0/2:40	0/0:24	0/0:31	0/0:32	0/0:25	0/0:36	0/0:14	0/0:25	0/0:55	0/0:13	0/2:60	0/0:18	0/0:19	0/0:25	0/0:21	0/0:12	0/0:82	./.:0	0/0:76	0/0:16	1/3:32	0/0:50	0/0:10	0/0:19	0/0:47	0/0:36	0/0:72
un	39178	665	A	C	.	PASS	.	GT:DP	0/1:26	0/1:36	0/0:20	0/0:28	0/0:21	0/0:15	0/0:23	0/0:32	0/0:36	0/1:47	0/0:29	0/0:53	0/0:48	0/1:28	0/1:34	0/0:24	0/0:37	0/1:37	0/1:13	0/1:38	0/1:42	0/1:27	0/0:14	0/0:29	0/1:31	0/0:27	0/1:36	0/0:36	0/1:46	0/1:18	0/0:34	0/0:29	0/0:31	0/0:30	0/1:56	0/0:36	0/1:34	0/0:32	0/0:17	0/0:28	0/0:23	1/1:32	1/1:39	0/0:30	0/0:28	0/1:33	0/0:37	0/1:39	0/0:22	0/0:29	0/0:18	0/0:27	0/1:24	0/0:39	0/1:31	0/1:42	1/1:33	0/1:28	0/1:18	0/0:21	0/1:30	0/0:13	0/1:19	0/0:40	0/1:28	0/0:34	0/0:32	0/1:45	0/1:34	0/0:46	0/0:16	0/0:21	0/0:58	0/0:31	0/1:24	0/0:31	0/1:30	0/0:14	0/1:28	0/1:16	0/0:29	0/0:34	0/0:8	0/1:32	0/1:35	0/1:16	0/0:15	0/0:65	0/1:61	0/0:23	0/1:13	0/0:20	0/0:14	0/0:14	0/0:9	0/0:18	0/0:25	0/0:19	0/1:30	0/1:22	0/0:26	0/0:48	0/0:11	0/0:18	0/0:9	0/0:42	1/1:14	0/1:14	0/0:9	0/0:46	./.:4	0/1:22	0/0:21	./.:0	0/0:40	0/0:12	0/0:23	0/1:20	0/0:38	1/1:20	0/0:8	1/1:21	0/0:35	0/0:15	0/0:36	0/0:12	0/1:9	0/1:16	0/1:15	0/0:5	0/0:36	0/1:8	0/0:40	0/0:16	0/0:31	0/0:21	1/1:9	0/1:16	0/0:32	0/0:37	0/0:50
un	39414	669	CA	GA,CG	.	PASS	.	GT:DP	0/0:22	0/0:45	0/0:19	0/1:14	0/0:33	0/0:8	0/0:20	0/0:41	0/0:51	0/0:56	0/0:19	0/0:48	0/0:39	0/0:24	0/0:38	0/0:24	0/0:37	0/0:27	0/0:19	0/0:28	0/0:47	0/0:26	0/0:20	0/0:23	0/0:32	0/0:23	0/0:13	0/2:11	0/0:11	./.:0	0/0:16	0/0:13	0/0:11	0/0:10	0/0:24	0/2:7	./.:3	0/0:16	0/0:10	./.:4	0/0:5	0/1:21	0/1:12	1/1:15	0/1:11	0/0:12	0/0:14	0/1:14	0/0:8	0/0:9	0/0:9	0/0:10	0/0:7	0/1:13	0/0:12	0/0:18	0/0:24	0/0:18	0/0:18	0/0:18	0/0:10	0/0:11	2/2:6	0/0:32	0/0:23	0/0:19	0/0:14	0/0:20	0/0:19	0/0:23	0/0:7	0/1:15	0/0:52	0/0:13	0/0:14	0/0:9	0/0:23	0/0:14	0/1:20	0/0:7	0/0:12	0/1:18	./.:4	0/0:11	0/0:22	0/0:11	0/1:13	0/0:34	0/0:44	0/0:15	0/0:21	0/0:9	0/0:23	0/0:29	0/0:14	0/0:10	0/0:20	0/0:12	0/0:18	0/0:9	0/0:21	0/0:39	0/0:12	0/1:19	0/0:11	0/0:14	0/0:8	0/1:17	0/1:18	0/0:34	0/0:11	0/0:10	0/0:11	0/0:15	0/0:22	0/0:14	0/0:14	0/0:18	0/0:27	0/0:19	0/0:12	0/0:20	0/0:25	0/0:11	0/1:31	0/0:12	0/0:5	0/0:11	0/0:15	0/0:9	0/0:24	0/0:7	0/0:37	0/0:6	0/0:22	0/0:16	0/0:14	0/0:12	0/0:21	0/0:34	0/0:24
un	40063	680	AC	AT,GC	.	PASS	.	GT:DP	0/0:8	0/0:6	./.:4	./.:0	0/0:9	./.:0	0/0:12	0/0:13	0/1:10	0/0:17	0/0:7	1/1:10	0/0:13	./.:0	0/0:13	./.:0	0/2:13	0/1:12	0/0:6	0/0:16	0/0:13	0/0:9	0/0:8	0/0:10	0/0:11	0/0:9	0/0:12	0/1:10	./.:4	./.:0	0/0:8	0/0:17	./.:4	0/0:9	0/0:13	./.:0	0/0:9	0/0:7	./.:0	./.:4	./.:0	0/0:5	0/0:13	./.:0	0/0:5	0/0:6	0/0:5	./.:0	0/0:5	./.:4	./.:0	./.:4	0/0:7	0/0:5	./.:0	0/0:6	0/0:8	./.:3	./.:0	0/0:10	0/0:5	0/0:6	./.:3	0/0:7	1/1:5	0/0:12	0/0:6	0/0:15	0/0:11	0/0:13	./.:0	0/0:9	0/0:16	0/1:7	./.:0	./.:0	0/0:8	./.:0	0/0:7	./.:3	0/0:8	0/0:8	0/0:5	0/0:9	0/1:11	0/1:5	0/0:5	0/0:20	0/1:16	0/0:12	0/0:7	./.:0	0/0:5	./.:0	0/0:13	0/0:9	0/0:14	0/0:15	0/0:13	./.:3	0/0:9	0/0:14	0/0:7	1/1:10	./.:0	0/0:5	0/1:6	0/0:14	0/0:7	0/0:18	0/0:10	0/0:6	./.:3	0/0:8	0/1:7	0/0:11	0/0:5	./.:0	0/2:10	0/0:10	./.:0	0/1:9	0/1:7	0/0:7	0/0:19	./.:0	0/0:6	0/0:6	0/0:5	0/0:5	0/0:16	./.:0	0/0:18	0/0:5	0/0:10	0/0:7	./.:0	0/0:13	0/0:6	0/0:12	0/0:15
un	41892	711	GCT	ACT,GCA,GGT,AGT	.	PASS	.	GT:DP	0/1:15	0/2:12	0/0:5	0/0:12	0/1:6	1/1:5	0/3:6	0/0:12	0/0:9	0/0:15	1/1:6	0/0:23	1/1:13	0/0:9	0/1:10	3/3:8	0/0:5	0/0:16	./.:4	0/0:8	0/0:18	1/1:9	./.:0	1/2:11	1/1:5	1/1:6	0/0:8	0/0:5	0/0:5	./.:4	./.:0	0/0:12	./.:0	0/0:9	0/0:5	1/1:5	./.:0	0/0:6	2/2:9	./.:4	0/0:10	0/1:6	0/0:8	0/1:8	1/1:8	1/1:10	0/0:6	0/0:8	./.:0	0/0:6	./.:0	./.:4	./.:0	0/1:7	0/1:7	0/0:6	0/0:12	0/0:10	0/0:9	0/1:7	0/1:11	0/1:7	./.:0	1/4:12	0/0:10	0/0:12	./.:4	1/1:9	0/1:8	0/1:9	./.:0	./.:0	0/0:15	0/0:10	0/1:5	./.:0	0/0:10	0/0:7	./.:4	./.:0	0/0:7	0/0:8	./.:0	./.:0	./.:4	0/0:6	./.:4	0/0:31	0/0:22	1/1:11	0/0:5	0/1:16	0/0:9	0/1:6	0/1:10	0/1:15	0/0:18	1/2:16	0/1:11	./.:4	0/0:11	0/0:26	0/1:5	0/1:10	0/0:6	./.:0	0/0:7	0/0:19	0/1:7	0/1:15	1/1:5	./.:4	0/1:7	0/0:8	1/2:14	./.:3	0/0:10	0/1:14	0/0:17	0/0:5	./.:0	0/1:15	0/0:11	0/1:5	0/1:19	0/0:10	./.:4	./.:4	0/1:9	0/0:6	0/0:14	./.:0	0/1:18	1/1:6	0/1:15	./.:4	0/0:8	0/0:10	1/3:16	0/1:16	0/0:17
un	42010	713	TCCG	TTCG,TCCT,TTTG,CCCG	.	PASS	.	GT:DP	./.:4	0/4:15	0/0:6	0/0:13	0/0:17	0/1:6	./.:0	0/0:10	0/0:22	0/0:20	0/0:8	0/0:17	./.:0	./.:4	0/0:5	./.:0	0/1:13	./.:4	./.:0	0/1:9	1/1:15	0/0:8	0/1:9	0/0:8	0/0:10	./.:4	0/0:14	0/0:7	./.:0	0/0:11	0/1:18	0/0:9	./.:0	./.:3	0/0:7	0/0:11	0/0:12	1/1:5	2/2:6	./.:0	0/0:7	0/0:5	./.:3	0/0:8	0/0:5	0/0:5	0/0:11	./.:0	0/0:9	1/1:10	./.:4	./.:0	0/0:12	./.:4	0/1:9	1/1:13	0/0:8	0/0:11	0/0:6	0/1:8	0/1:12	1/1:7	0/3:7	0/0:17	0/0:10	0/1:11	0/2:13	0/0:14	0/2:14	0/0:8	./.:0	0/0:9	0/1:10	0/0:9	0/0:10	1/1:8	0/0:5	0/0:7	0/1:17	./.:3	0/0:8	0/0:8	./.:0	0/0:7	0/0:12	0/0:10	./.:4	0/0:16	0/0:11	1/1:14	0/0:7	./.:0	0/1:15	0/0:9	0/0:12	0/0:9	0/1:14	0/0:13	0/0:7	./.:4	0/0:20	0/1:14	./.:0	0/0:8	0/1:6	0/0:14	0/0:9	./.:0	0/0:8	./.:4	./.:0	./.:0	0/0:5	0/0:8	0/1:5	0/0:7	0/0:8	./.:0	0/0:7	0/0:12	./.:0	0/0:15	0/0:7	./.:0	0/1:14	./.:0	./.:4	./.:0	0/1:9	0/0:6	0/0:7	./.:3	0/0:11	0/1:6	./.:3	0/0:10	0/0:9	0/1:6	0/0:12	1/1:8	0/0:6
un	42659	724	T	A	.	PASS	.	GT:DP	0/0:13	0/0:16	0/0:8	0/0:15	0/0:12	0/0:9	0/0:14	0/0:13	0/1:18	0/0:23	0/0:7	0/1:17	0/0:8	0/1:10	0/0:19	0/0:9	0/0:16	0/0:13	./.:4	0/1:10	0/0:31	0/0:18	0/0:5	0/0:8	0/0:11	0/0:16	0/1:17	0/0:14	0/0:18	0/0:9	0/1:8	0/0:11	0/0:13	0/0:13	0/0:10	0/0:11	0/0:14	0/0:10	0/0:8	0/0:13	0/0:6	0/0:16	0/0:21	0/1:13	0/0:8	0/0:7	0/0:8	0/1:17	0/0:6	0/1:9	0/0:12	0/0:19	0/0:6	0/0:16	0/0:14	0/0:12	0/0:19	0/0:10	0/0:10	0/0:13	0/0:19	0/0:6	0/0:10	0/0:19	0/0:16	0/0:24	0/0:11	0/0:20	0/0:17	0/1:15	./.:3	0/0:16	1/1:23	0/0:11	0/0:24	0/0:17	0/0:9	0/0:10	0/0:16	0/0:14	0/0:12	0/0:8	./.:0	0/0:7	0/1:11	0/0:11	./.:0	0/0:35	0/0:36	0/0:15	0/0:13	0/1:17	0/0:10	0/0:9	0/0:11	0/0:7	0/0:15	0/0:14	0/0:15	0/0:14	0/0:13	0/0:24	0/0:6	0/0:13	0/0:7	0/0:27	0/0:5	0/0:14	0/0:8	0/0:20	0/0:9	0/0:7	0/0:10	0/0:6	0/0:21	./.:3	./.:3	0/0:10	0/0:12	0/0:5	./.:0	0/1:12	0/0:18	./.:0	0/0:17	./.:3	./.:3	0/0:7	0/0:6	0/0:5	0/0:18	./.:0	0/0:29	0/0:11	0/1:16	./.:0	0/0:6	0/0:13	0/0:15	0/0:10	0/0:29
un	44193	750	GTTC	GTCC,GTCT,GTTT,TTTC,GGTC	.	PASS	.	GT:DP	0/0:35	0/1:40	0/0:17	0/4:28	0/1:33	0/1:16	0/1:28	0/2:48	0/1:31	1/1:45	0/1:20	0/5:47	0/0:48	0/1:21	0/1:33	0/0:18	0/1:28	0/0:38	0/0:19	1/1:24	1/1:45	0/1:33	0/0:25	0/1:39	0/0:22	0/1:31	0/0:32	0/1:37	0/1:41	0/0:28	0/2:26	0/0:61	0/0:26	0/0:45	0/1:42	0/0:38	0/0:29	0/0:36	0/0:32	0/0:29	0/0:30	0/0:24	0/0:52	0/0:30	0/1:27	0/0:36	0/1:29	0/2:33	0/0:29	0/1:34	0/1:21	0/0:26	0/1:33	0/0:41	0/0:28	0/2:37	1/2:38	0/0:55	0/1:19	0/0:23	0/1:42	0/0:22	0/0:18	0/0:57	0/0:34	0/0:36	0/1:55	0/1:34	1/1:49	0/0:30	1/1:19	0/3:34	0/1:57	0/1:32	0/0:22	0/0:26	0/0:41	0/0:29	0/1:25	0/1:19	0/1:34	0/1:34	./.:0	0/1:25	0/1:44	0/1:25	0/0:19	0/0:66	0/0:53	0/0:17	0/1:15	0/1:19	0/0:31	0/1:16	0/3:18	0/1:22	0/1:40	0/1:26	0/0:39	0/0:36	0/1:32	0/0:43	0/0:10	0/1:34	0/0:15	0/1:45	0/1:11	0/1:24	0/0:15	0/0:36	0/1:5	0/1:13	0/0:32	0/0:13	0/0:51	0/1:19	0/1:28	0/1:21	0/0:43	0/1:18	0/0:10	1/4:21	0/4:40	0/0:10	0/1:60	0/0:11	0/0:13	1/1:17	1/1:32	1/1:7	0/1:44	0/0:11	0/0:62	0/0:17	0/1:30	0/1:21	0/3:17	1/1:24	0/1:45	0/0:19	1/1:48
un	44960	763	G	C	.	PASS	.	GT:DP	0/0:14	0/1:10	0/1:10	0/0:5	0/0:10	./.:0	0/0:6	0/1:18	0/0:8	0/0:11	0/0:5	0/0:11	0/0:8	0/1:10	0/0:10	0/1:6	0/0:5	0/0:7	0/1:5	0/0:6	0/0:13	0/0:16	./.:0	0/0:5	0/1:10	0/0:7	0/0:9	0/0:8	0/0:7	./.:0	1/1:9	0/0:6	./.:4	1/1:9	0/0:9	0/0:6	./.:0	1/1:12	./.:4	./.:0	./.:4	./.:4	0/0:5	0/0:5	./.:0	0/0:5	0/1:8	0/0:8	./.:0	./.:3	0/1:5	0/0:9	./.:0	./.:4	0/1:10	0/0:10	0/0:8	0/1:12	0/0:9	0/0:5	0/0:9	./.:4	./.:0	0/0:11	0/0:6	1/1:9	1/1:7	0/0:9	0/0:10	0/0:12	./.:0	./.:0	0/0:15	0/0:6	1/1:10	0/1:10	0/0:6	./.:4	0/1:8	./.:0	0/1:10	0/1:5	./.:0	0/0:5	0/0:8	1/1:5	./.:4	0/1:16	0/0:16	0/1:6	./.:0	0/0:8	0/0:5	0/0:7	0/0:7	0/1:9	0/0:18	./.:0	0/0:7	0/0:6	0/1:11	0/0:14	./.:0	./.:4	./.:3	1/1:12	./.:0	1/1:12	0/0:8	0/1:25	./.:0	0/0:8	0/0:9	./.:4	0/1:13	0/0:10	0/0:5	0/1:6	0/1:10	0/0:5	./.:3	1/1:9	./.:4	./.:0	0/1:14	0/0:5	./.:0	./.:3	./.:4	./.:4	0/0:11	./.:0	0/1:15	./.:0	0/0:7	./.:0	./.:0	0/0:6	0/1:17	0/0:6	0/1:17
un	45786	777	CGGC	CGTC,CATC,CGGT,GGTC	.	PASS	.	GT:DP	0/0:28	0/1:17	0/0:9	0/0:18	0/3:18	0/0:6	0/0:7	0/0:17	0/0:19	./.:0	0/0:10	0/1:23	0/0:38	0/1:15	0/0:31	0/0:11	0/0:12	0/1:14	./.:0	0/0:12	0/0:24	0/0:7	./.:0	0/0:7	0/1:10	0/1:15	0/0:5	0/0:14	1/2:16	0/0:8	./.:0	0/0:10	./.:0	0/1:10	0/0:29	0/0:17	./.:4	0/1:17	0/0:13	0/0:7	0/0:5	0/1:10	0/0:12	./.:0	0/0:9	./.:4	./.:4	0/1:16	0/0:8	0/0:7	0/0:7	0/0:7	0/1:11	1/1:16	0/0:13	0/0:9	1/1:18	0/0:23	0/1:6	0/0:15	0/0:8	0/0:8	0/0:8	1/1:17	0/0:20	0/0:21	0/0:18	0/1:27	0/0:15	0/0:22	0/0:6	0/4:18	0/0:8	0/1:19	0/0:5	0/0:5	0/0:11	0/0:6	0/1:16	0/0:6	./.:0	0/1:15	0/0:6	0/1:11	0/0:10	0/0:9	0/0:6	0/0:23	0/0:24	0/0:6	0/0:15	0/1:14	0/0:13	0/1:11	0/0:15	0/1:19	0/0:24	0/0:14	0/0:10	0/0:12	0/0:11	0/0:31	./.:0	0/0:8	0/1:6	0/0:15	0/0:9	0/0:6	0/1:9	0/0:22	./.:4	./.:0	0/0:9	0/0:9	1/2:20	0/0:17	0/0:13	./.:0	0/1:23	0/1:21	0/1:10	0/0:8	0/0:12	0/0:5	0/0:11	./.:4	./.:0	1/1:7	0/0:6	0/0:9	0/0:27	./.:0	0/0:30	./.:3	0/0:13	0/0:9	./.:0	1/1:6	0/0:23	0/0:6	0/1:32
un	46848	795	TAG	CAG,TGG,CGG,TAT	.	PASS	.	GT:DP	0/0:21	0/1:19	1/1:11	0/3:22	0/1:22	0/0:9	0/0:12	0/0:22	0/2:27	0/1:29	0/0:6	0/1:24	0/0:26	0/3:18	0/2:22	0/0:11	1/2:18	0/0:30	0/0:15	0/0:10	0/0:23	0/0:20	0/0:9	2/3:24	0/1:14	0/0:16	0/0:19	0/0:12	0/2:23	0/2:16	0/0:11	0/0:20	0/1:10	0/0:19	0/2:16	0/2:23	0/0:11	0/0:29	0/0:14	0/0:6	0/0:13	0/1:21	0/1:24	0/1:16	0/1:10	0/0:17	0/0:20	0/0:21	0/1:17	0/1:9	0/0:6	0/0:9	0/0:21	0/0:16	0/0:14	0/1:15	0/2:20	1/3:27	0/0:13	0/0:18	0/1:25	0/0:8	./.:4	0/1:23	0/0:6	0/1:7	0/1:19	0/0:20	0/0:12	0/0:18	1/1:5	0/1:17	0/0:34	0/0:12	0/0:15	0/1:7	1/1:9	0/0:13	0/0:16	0/1:9	0/2:17	0/0:11	0/0:7	0/0:11	1/2:19	0/0:17	./.:4	0/0:27	0/0:29	0/0:15	0/2:11	0/1:8	0/1:7	0/3:7	0/1:5	0/0:6	./.:0	0/1:10	0/0:12	0/0:13	0/0:14	1/4:16	./.:0	1/2:17	1/2:11	0/0:17	0/3:10	0/0:12	0/0:8	0/2:20	0/0:6	0/1:16	0/1:8	0/2:12	0/0:23	0/2:10	0/0:11	0/0:10	0/1:18	0/2:7	./.:3	2/3:12	0/0:19	0/0:8	0/2:23	0/0:8	0/0:12	0/0:12	2/3:9	0/0:10	0/0:12	0/0:11	0/1:25	2/3:13	0/0:14	0/0:10	0/0:6	0/0:7	0/1:16	0/3:19	0/1:30
un	47202	801	GTCT	GCAT,ATCA	.	PASS	.	GT:DP	0/0:25	0/0:27	0/0:18	0/1:21	0/0:26	0/1:6	0/1:18	0/1:26	0/0:24	0/0:40	0/0:13	0/1:33	0/0:43	0/1:20	0/0:38	0/0:17	0/1:33	0/1:19	0/0:11	0/2:29	0/0:42	0/1:27	0/0:18	0/0:21	0/1:17	0/0:29	0/0:27	0/1:20	0/0:24	0/0:21	0/0:16	0/0:17	0/0:9	0/0:27	0/0:32	0/0:36	0/0:31	0/0:28	0/0:26	0/0:21	0/0:18	0/0:34	0/1:31	0/0:12	./.:0	0/1:32	0/0:23	0/0:27	0/0:15	0/0:16	0/2:21	0/1:15	0/0:20	0/1:30	0/0:13	1/1:20	0/1:29	0/1:26	0/0:8	0/0:17	1/1:14	0/0:7	0/0:11	0/1:23	0/0:27	1/1:26	1/1:17	0/1:32	0/0:24	0/0:36	0/1:11	0/1:29	0/1:37	0/0:33	0/0:15	0/0:14	1/1:31	1/1:14	0/0:15	0/0:23	0/0:22	0/0:23	./.:4	0/1:9	0/0:21	0/0:22	0/0:10	0/0:44	0/0:69	0/0:21	1/1:13	0/1:19	0/0:11	0/1:16	0/0:19	0/0:14	0/1:26	0/1:13	0/0:27	0/0:34	0/1:17	0/1:40	./.:3	0/1:13	0/1:5	0/0:24	0/0:5	0/1:16	0/0:8	0/1:34	./.:0	0/0:14	0/0:20	0/1:9	0/0:33	1/1:12	0/0:18	0/0:16	1/1:20	0/0:21	0/0:7	0/1:19	0/1:28	0/0:8	0/0:37	0/0:16	0/0:10	1/1:6	0/0:9	0/0:8	0/1:29	0/1:10	1/1:24	0/0:6	0/0:21	0/0:16	0/0:10	0/1:10	0/1:22	0/1:28	0/0:42
un	48972	831	C	A	.	PASS	.	GT:DP	0/0:25	0/1:16	0/0:7	0/0:18	0/0:21	./.:3	0/0:13	0/0:27	0/0:15	0/0:27	0/0:9	0/0:36	0/0:17	0/0:13	0/0:21	0/0:11	0/0:16	0/1:10	0/0:8	0/0:8	0/0:24	0/1:17	0/0:11	0/0:13	0/1:12	0/0:7	0/0:10	0/0:7	0/0:9	0/0:10	0/0:12	0/0:15	0/0:14	0/0:17	0/0:17	0/0:12	0/0:11	0/0:18	0/0:9	0/0:7	0/0:8	0/0:15	0/0:9	0/1:14	./.:3	0/0:11	0/0:9	0/0:13	./.:4	0/0:10	0/0:8	0/0:13	0/0:10	0/0:14	0/0:9	0/1:16	0/0:13	0/0:19	0/0:7	0/0:16	./.:0	./.:0	0/0:6	0/0:14	0/1:11	0/0:20	0/0:13	0/0:28	0/0:9	0/0:26	./.:0	0/0:27	0/0:24	0/0:15	0/0:18	./.:3	0/0:21	0/0:5	0/0:14	0/0:5	0/0:17	0/0:8	./.:0	0/0:14	0/0:18	0/0:12	0/0:8	0/0:35	0/0:48	0/0:12	0/0:10	0/0:10	0/0:9	./.:0	0/0:7	0/1:6	0/0:13	0/0:9	0/0:25	0/0:12	0/1:9	0/0:26	./.:0	./.:4	1/1:5	0/0:10	./.:0	0/0:13	./.:4	0/0:38	./.:0	0/0:5	0/0:12	./.:0	0/0:17	0/0:6	0/0:9	0/0:8	0/0:11	0/0:12	./.:0	0/1:6	0/0:21	0/1:7	0/0:17	0/0:8	0/0:5	0/0:6	0/0:7	0/0:5	0/0:24	./.:0	0/0:24	0/0:5	0/0:15	0/0:12	0/0:7	0/0:6	0/0:12	0/0:14	0/0:26
un	49385	838	CCG	CGG,CCT,TCG	.	PASS	.	GT:DP	0/0:26	0/1:15	./.:0	0/0:29	0/0:26	0/0:10	0/0:29	0/0:24	1/1:18	0/0:38	0/0:16	0/0:42	0/0:25	0/2:28	0/0:30	0/0:13	0/0:25	0/0:20	0/1:22	0/0:28	0/0:46	0/0:31	0/0:13	0/1:14	0/0:30	0/0:21	0/0:39	0/1:26	0/2:21	1/1:16	0/1:23	0/2:26	0/2:27	0/0:28	0/0:34	0/0:27	0/0:31	0/0:31	0/0:22	0/0:21	0/2:15	0/0:26	0/2:35	0/1:25	0/0:21	0/0:26	0/0:33	0/0:28	0/0:23	0/0:28	0/0:15	0/0:20	0/0:20	0/0:28	0/0:27	0/0:33	0/0:17	0/0:31	0/0:8	0/1:22	0/0:16	0/0:25	0/0:10	0/0:28	0/0:20	0/0:29	0/0:20	0/0:29	0/0:25	0/0:27	0/0:7	0/0:22	0/0:20	0/0:19	0/2:18	0/0:16	0/0:36	0/2:12	0/0:29	0/0:14	0/0:28	0/1:22	0/0:10	0/0:23	0/0:29	0/0:17	0/1:12	0/1:37	0/0:45	0/2:25	0/0:18	0/0:20	0/0:17	0/0:15	0/0:10	0/0:9	0/0:28	0/0:22	0/0:30	0/0:21	0/0:30	0/1:35	0/0:6	0/3:31	0/0:11	0/0:19	0/3:5	0/0:20	0/0:12	0/0:33	0/0:12	0/0:22	0/0:22	0/0:21	0/0:27	0/0:19	0/0:15	0/0:15	0/0:33	0/1:29	0/0:13	0/0:23	0/0:26	0/0:14	0/0:29	0/0:11	0/1:12	0/2:10	0/0:19	0/1:6	0/0:40	0/0:9	0/0:35	0/0:16	0/0:31	0/1:17	0/0:11	0/0:28	0/0:21	0/0:29	0/0:32
un	49680	843	A	G	.	PASS	.	GT:DP	0/0:19	1/1:9	0/1:5	0/0:14	0/0:16	./.:0	0/0:12	0/0:15	0/0:9	0/1:19	0/0:10	0/1:19	0/1:9	0/1:12	0/0:11	0/1:7	0/1:10	0/0:13	0/0:7	0/0:10	0/1:24	0/1:14	./.:0	0/1:10	0/0:11	0/0:8	./.:4	0/0:5	0/1:10	0/1:5	0/1:11	./.:4	./.:4	0/0:8	0/0:11	0/0:7	./.:4	1/1:8	0/0:9	./.:3	0/1:5	0/0:8	0/0:15	1/1:10	./.:3	0/1:8	0/0:6	./.:4	./.:0	1/1:7	1/1:6	./.:4	0/0:7	1/1:8	1/1:7	1/1:9	0/0:8	0/1:9	0/1:6	0/0:8	0/1:8	./.:0	0/0:5	0/0:9	0/1:6	0/0:12	0/0:9	1/1:7	0/0:8	./.:0	./.:0	0/1:6	0/0:20	0/0:7	0/0:6	0/0:7	0/0:8	0/0:5	0/0:5	./.:4	0/1:5	0/1:6	./.:0	./.:0	0/0:9	0/0:10	0/0:6	0/0:20	0/0:19	0/1:14	./.:0	0/0:11	0/1:7	0/0:7	0/0:8	0/0:11	0/0:23	0/0:11	0/1:16	./.:0	1/1:10	0/1:21	./.:0	0/0:7	0/1:9	0/0:5	1/1:5	0/0:13	0/0:7	0/0:21	0/1:6	0/0:10	0/1:13	./.:4	0/0:13	0/0:9	0/0:8	0/0:7	0/0:16	1/1:11	0/0:5	1/1:14	0/1:21	0/0:8	0/1:14	0/0:6	0/0:8	0/0:6	0/0:9	0/1:6	0/1:12	0/0:8	0/0:14	0/1:10	0/0:13	0/1:9	0/1:5	0/0:14	0/0:10	0/1:18	0/1:14
un	50801	862	GGT	GGC,GAT,AGT	.	PASS	.	GT:DP	0/0:19	./.:3	./.:4	0/0:9	0/2:18	0/2:8	0/3:9	1/1:5	0/2:19	0/1:23	0/1:8	0/0:23	0/1:22	0/2:15	0/1:9	0/0:11	0/0:16	./.:0	./.:0	0/0:15	0/0:25	0/1:12	./.:0	0/0:11	0/0:9	0/0:19	0/2:13	0/1:6	0/0:13	0/0:6	0/1:7	0/0:9	0/1:10	0/0:13	0/0:14	0/1:12	2/2:10	0/0:14	0/0:15	0/1:7	0/2:16	0/0:14	0/0:17	0/0:9	0/0:10	0/0:9	0/0:10	0/0:8	2/2:8	0/0:16	0/0:8	0/0:14	./.:4	0/0:12	./.:3	0/2:15	0/0:17	0/0:13	./.:0	0/0:8	0/0:5	0/0:7	./.:0	1/1:6	0/2:10	0/0:19	0/0:6	0/0:13	1/2:7	0/3:11	0/0:6	0/2:17	1/1:5	0/1:10	0/0:12	0/0:7	0/1:13	0/0:9	0/0:8	0/0:7	0/0:7	1/1:9	0/0:6	0/2:14	0/0:7	0/0:8	./.:4	0/1:19	0/0:12	0/0:11	0/0:8	./.:0	./.:0	0/0:6	./.:0	0/0:6	0/0:12	0/0:7	0/0:7	0/1:7	0/0:6	0/0:10	./.:0	0/0:8	0/0:6	0/0:22	./.:3	0/0:7	./.:3	0/0:20	./.:0	0/0:5	./.:0	./.:0	1/2:13	3/3:8	0/0:9	./.:3	0/0:7	./.:4	0/0:5	0/0:5	0/0:8	0/0:6	0/0:21	0/0:5	./.:3	./.:4	./.:4	1/1:8	0/0:13	./.:3	0/0:17	./.:0	0/0:9	./.:4	0/1:5	0/0:7	0/0:22	0/0:16	0/0:15
un	52748	895	G	T	.	PASS	.	GT:DP	0/0:13	0/0:16	0/0:12	0/0:8	./.:4	0/0:9	0/0:8	0/0:13	0/1:11	0/0:10	0/0:9	0/0:23	0/0:10	0/0:18	0/0:20	0/0:9	0/1:16	0/0:19	0/0:6	0/0:9	0/0:29	0/0:8	0/0:10	0/0:9	0/1:16	0/0:7	./.:3	0/0:8	0/1:9	./.:3	0/0:6	0/0:5	0/0:9	./.:3	0/0:8	./.:3	./.:0	./.:3	0/0:8	./.:0	0/0:5	0/0:6	./.:4	1/1:5	./.:0	0/0:16	./.:4	0/0:8	0/0:5	0/0:5	./.:0	0/0:11	./.:0	0/0:8	0/1:9	0/0:7	0/1:8	0/0:11	0/0:14	./.:0	0/0:10	./.:0	0/0:5	0/0:11	./.:3	0/0:13	./.:4	0/0:10	./.:4	0/0:18	./.:0	0/0:9	0/0:34	0/0:12	0/0:9	0/0:9	0/0:7	0/0:5	./.:4	0/1:5	./.:3	./.:0	./.:0	0/0:7	0/0:6	0/1:5	./.:4	0/0:22	0/0:18	0/0:6	0/0:5	0/0:8	./.:0	0/0:8	0/0:6	./.:3	0/0:12	0/0:5	0/0:8	0/0:10	0/0:7	0/0:16	0/0:6	0/1:6	./.:4	0/0:6	./.:0	./.:4	./.:3	0/0:19	0/0:6	./.:0	0/1:10	0/0:5	0/0:11	0/0:10	0/0:5	./.:0	0/0:10	0/0:9	./.:3	0/0:5	0/0:18	0/1:7	0/0:25	./.:3	./.:4	./.:0	0/1:6	./.:4	0/0:11	./.:0	0/0:17	./.:3	0/0:7	0/0:7	./.:0	0/0:5	0/1:21	0/0:17	0/0:25
un	53338	905	TC	AT,AC	.	PASS	.	GT:DP	0/0:36	1/2:27	0/0:12	0/0:28	0/1:29	1/1:13	0/1:19	0/0:46	0/0:27	0/0:53	0/0:22	0/1:44	0/1:48	1/1:35	1/1:33	0/2:22	0/1:39	0/2:20	0/1:14	1/1:22	0/2:54	0/0:16	0/0:18	1/1:43	0/0:29	0/0:16	0/2:33	0/0:20	1/1:13	0/1:12	0/0:19	0/1:21	0/1:26	0/2:31	0/1:29	0/1:26	0/1:12	0/0:24	0/0:26	0/0:18	0/2:14	0/2:31	0/1:28	0/2:33	0/1:16	0/0:36	0/0:18	0/0:29	1/1:7	0/1:15	0/0:24	0/0:18	0/0:23	0/0:16	1/1:9	0/0:34	0/0:34	0/1:38	1/2:15	1/2:25	0/1:33	1/2:16	1/1:8	0/1:34	0/1:30	0/1:29	0/0:20	0/1:31	0/1:34	0/2:47	0/1:10	0/1:28	1/2:45	1/2:37	0/1:26	0/1:35	0/1:24	0/0:19	0/0:27	0/2:35	0/0:41	0/0:19	0/0:9	0/2:25	2/2:43	0/0:25	0/1:11	0/0:59	0/2:47	0/1:17	0/1:17	0/2:22	0/0:17	0/1:16	0/1:20	1/1:9	0/2:30	1/1:24	1/1:16	0/2:22	0/1:26	0/2:42	0/1:11	0/0:19	0/0:22	0/0:22	1/1:18	0/1:28	0/0:12	0/0:40	0/2:6	0/1:13	2/2:14	0/0:6	0/1:37	0/0:9	0/2:16	0/1:15	0/2:29	0/2:16	0/2:11	1/2:29	0/1:21	0/0:11	1/2:37	1/1:8	0/1:5	0/0:21	1/1:26	0/1:7	0/1:34	0/0:8	0/1:39	0/1:12	1/1:18	0/0:15	0/2:10	0/0:18	0/1:32	0/0:38	0/1:37
un	53869	914	CCCAT	ACCAT,CCAAT,CCCAC,CTCAT,CCCGT	.	PASS	.	GT:DP	0/0:22	0/0:21	0/0:8	0/0:14	0/0:14	0/0:10	0/0:15	0/1:27	0/0:10	0/1:31	0/0:5	0/5:36	0/0:28	0/1:18	0/0:23	0/0:10	0/0:17	0/0:24	0/0:7	0/0:14	0/0:29	0/0:15	0/0:10	0/0:21	0/1:19	0/0:14	1/1:16	0/1:11	0/1:14	0/1:15	0/0:13	0/0:8	0/0:12	0/0:12	0/1:25	0/0:20	0/0:15	0/0:28	0/0:17	0/0:8	0/0:7	0/1:13	0/0:14	0/0:18	0/1:9	0/0:12	1/1:10	0/0:19	0/1:12	0/0:17	0/0:13	0/0:19	0/0:15	0/0:20	0/1:11	0/1:25	0/0:15	0/0:31	0/0:11	0/0:25	0/0:22	0/0:15	0/0:10	0/1:19	0/0:20	0/0:23	0/0:17	0/1:28	0/0:14	0/2:24	0/0:6	0/4:23	0/0:29	0/0:15	0/1:21	0/0:9	0/0:11	0/0:10	0/0:31	./.:4	0/0:11	0/0:9	0/0:6	0/0:12	0/0:15	0/0:8	0/1:6	0/1:32	0/1:49	0/4:17	1/1:13	0/0:17	0/0:10	0/3:18	0/0:18	0/0:11	0/0:24	1/1:16	0/0:28	0/1:11	0/0:34	0/0:27	0/1:9	1/2:16	0/0:12	0/0:9	0/0:9	0/0:18	0/1:7	0/0:33	0/1:14	0/0:10	0/0:21	0/0:8	0/0:22	0/0:11	0/0:16	0/1:12	0/0:25	0/0:26	1/1:9	0/1:19	0/1:30	1/3:8	0/0:32	0/0:13	0/1:8	./.:4	0/0:6	0/0:10	0/0:35	0/0:5	0/0:20	0/1:15	0/0:18	0/0:12	1/1:8	0/0:19	0/0:21	0/0:24	0/0:27
un	54459	924	TCGTT	GCGTT,TCGTC,TCGAT,TCTTT,TTGTT	.	PASS	.	GT:DP	0/1:17	0/1:14	1/1:6	0/1:23	0/0:13	1/1:5	1/1:13	0/0:21	./.:0	0/0:12	0/0:13	0/0:24	0/1:23	./.:4	./.:0	0/1:13	1/1:12	0/0:21	0/1:7	0/0:13	0/0:25	0/3:18	0/0:8	0/0:14	0/0:11	0/5:5	./.:0	0/1:7	./.:4	0/1:11	./.:3	0/1:14	1/3:14	2/2:9	0/4:15	0/0:20	0/1:11	0/0:22	0/1:9	0/1:12	0/1:7	0/0:23	0/0:24	0/0:13	0/0:6	./.:3	./.:4	1/1:8	0/1:8	0/0:20	./.:4	0/1:18	./.:3	./.:0	0/0:9	./.:4	0/1:16	0/3:20	./.:4	0/0:14	1/1:5	1/1:14	./.:3	0/1:14	0/1:11	0/0:8	0/0:17	0/1:20	0/2:15	0/0:10	./.:0	0/0:10	1/1:8	0/0:11	0/1:9	0/0:15	./.:3	./.:4	0/1:13	1/1:7	0/0:14	0/0:10	./.:0	0/0:11	1/1:8	0/5:13	./.:0	0/1:20	0/0:25	1/2:11	0/1:12	0/0:9	./.:0	0/1:15	1/1:5	1/1:5	0/0:7	0/0:12	0/1:11	1/1:10	0/1:23	1/1:12	0/0:8	0/1:8	0/0:7	1/1:11	0/0:5	0/1:9	./.:0	0/0:11	0/0:5	0/0:14	0/0:10	./.:0	2/2:14	0/1:10	0/0:22	0/1:15	0/0:11	./.:0	./.:0	0/0:10	./.:3	./.:4	0/0:17	0/1:10	./.:0	0/0:5	./.:0	./.:3	0/0:18	./.:0	0/0:25	1/1:9	0/0:8	0/0:7	./.:0	1/1:16	1/3:18	0/1:15	0/0:24
un	54872	931	AG	AA,GG	.	PASS	.	GT:DP	0/0:24	0/1:21	0/0:6	0/0:17	0/0:22	0/0:17	0/1:18	0/0:20	0/0:28	0/0:44	0/0:15	0/0:34	0/0:22	0/1:20	0/0:19	0/1:18	0/0:34	0/0:24	0/1:29	0/0:20	0/0:48	0/0:25	0/0:18	0/0:19	0/1:13	0/0:22	0/1:6	0/0:10	0/1:7	0/0:5	./.:0	0/0:12	0/0:8	0/0:9	0/1:13	0/0:10	0/0:9	0/1:7	0/0:5	0/0:12	0/0:5	0/0:10	1/1:14	0/0:11	./.:4	./.:4	0/0:11	0/0:10	0/0:5	0/0:6	./.:4	0/0:15	0/0:9	0/0:7	0/1:5	0/1:8	0/0:10	0/0:20	0/0:13	0/0:8	0/2:19	0/0:13	0/0:5	0/0:23	0/1:14	0/0:12	0/0:17	0/0:13	0/1:7	0/0:16	0/0:7	1/1:13	0/0:30	0/0:21	0/0:9	0/0:8	0/0:17	0/1:9	0/1:14	0/0:5	0/0:19	0/1:12	0/0:8	0/0:12	0/0:17	0/0:16	./.:0	0/0:24	0/1:29	0/0:10	./.:4	0/0:17	0/0:11	0/0:6	0/0:10	0/0:6	0/1:20	0/0:13	0/0:20	0/0:12	0/0:13	0/0:23	0/0:9	0/0:12	0/0:11	0/0:13	0/0:6	0/1:13	0/0:9	0/0:22	0/0:8	0/0:7	0/1:19	0/0:14	1/1:9	0/0:8	0/0:14	0/0:15	0/0:20	0/0:9	0/0:11	0/1:16	0/0:14	0/0:8	0/1:18	1/1:5	./.:4	1/1:7	0/0:5	0/0:8	0/0:13	0/0:8	0/0:16	0/0:14	0/0:20	./.:4	0/0:18	0/1:7	0/0:18	0/0:21	0/0:27
un	54990	933	GAAG	TAAG,TAAA,GACG,GCAG	.	PASS	.	GT:DP	0/0:30	0/0:27	0/0:12	1/1:29	0/0:34	0/1:12	0/3:20	1/1:45	0/0:27	0/0:55	0/0:17	1/1:40	0/1:61	0/0:34	0/1:33	0/1:20	0/0:45	0/1:38	0/1:11	0/1:29	0/1:43	0/0:12	1/1:30	0/1:26	0/0:41	0/0:22	0/1:41	0/1:34	1/1:33	1/1:26	0/1:35	0/0:31	0/1:24	./.:0	0/0:48	0/0:19	0/0:28	1/1:42	0/0:33	0/0:25	0/0:31	0/0:32	0/1:34	1/2:27	0/0:17	0/1:29	0/1:32	0/0:37	1/1:25	0/0:24	0/0:14	0/0:13	1/1:31	0/0:28	1/1:30	0/0:48	1/1:32	1/1:46	0/0:22	0/0:36	0/0:21	0/1:21	1/1:6	0/1:42	1/1:23	0/0:49	0/0:27	0/4:42	0/1:29	0/0:30	0/1:14	1/1:19	0/1:52	0/1:39	1/1:46	1/1:14	0/1:24	1/2:21	0/0:44	0/1:27	0/1:25	0/0:29	0/0:12	0/0:22	1/1:44	1/1:19	0/0:20	0/0:37	0/1:64	1/1:17	0/1:15	0/1:12	0/1:15	0/0:9	0/1:6	0/0:11	0/0:23	0/1:9	0/0:22	0/1:24	0/0:17	0/0:38	./.:0	0/0:7	0/0:6	0/0:32	./.:0	0/0:8	./.:0	0/0:36	./.:0	1/1:15	1/1:13	./.:0	0/1:38	0/1:13	0/1:13	0/1:14	0/0:11	0/0:6	0/0:5	0/0:8	0/1:41	0/0:9	0/1:35	0/2:10	0/1:13	0/0:6	0/0:8	0/1:8	0/0:48	1/1:7	0/1:49	0/0:8	0/0:25	0/1:12	0/0:6	1/1:8	0/1:21	0/0:39	0/1:42
un	55580	943	G	T	.	PASS	.	GT:DP	0/0:26	0/1:29	0/0:5	0/1:18	1/1:13	0/1:5	0/0:19	0/0:27	0/0:43	0/1:34	0/0:12	0/1:45	0/0:28	0/1:12	0/1:11	./.:0	0/0:6	./.:0	./.:4	0/0:33	0/0:22	0/0:16	0/0:9	0/1:13	1/1:21	0/0:8	0/1:62	0/0:25	0/0:59	0/1:38	0/0:46	0/0:55	0/0:34	0/0:44	0/0:44	0/0:43	0/0:49	0/1:66	0/0:55	0/0:14	0/0:40	0/0:44	0/0:29	0/0:46	0/0:33	0/0:39	1/1:26	0/1:46	0/1:24	0/0:34	./.:0	0/1:32	0/1:52	0/0:43	0/0:15	0/0:30	0/0:52	1/1:28	0/0:13	0/0:44	./.:0	0/0:32	0/1:30	0/0:41	0/1:65	0/0:24	0/0:30	0/0:50	0/0:15	0/0:66	0/0:10	1/1:30	0/0:32	1/1:72	0/0:18	0/0:60	0/0:81	0/1:24	0/1:59	0/0:17	1/1:18	1/1:27	./.:3	./.:0	0/0:68	1/1:17	0/0:15	0/1:84	0/0:46	0/1:32	0/0:17	0/0:25	0/0:25	0/0:11	1/1:13	0/0:16	0/0:44	0/0:21	0/0:19	0/0:48	1/1:16	1/1:34	0/0:9	1/1:25	./.:0	0/0:30	./.:3	0/1:31	1/1:6	0/1:69	0/0:7	0/1:15	0/1:23	./.:0	0/0:48	0/0:18	0/1:26	1/1:5	1/1:30	0/1:32	0/1:6	0/1:28	0/0:25	0/1:13	0/0:57	0/0:21	0/0:17	0/0:12	0/0:13	0/0:9	0/0:37	./.:4	1/1:26	0/1:16	0/1:41	0/0:12	0/0:7	0/0:16	0/0:15	0/1:27	0/0:12
un	56760	963	TCGA	TCGT,ACGA,TTGA,ACAA,TCAA	.	PASS	.	GT:DP	0/0:42	0/0:37	0/0:9	0/0:34	0/0:20	0/0:10	0/0:15	0/0:46	0/0:66	0/0:68	0/0:34	0/0:33	0/0:49	0/0:23	1/1:28	0/0:29	0/0:62	0/0:41	0/0:17	0/0:16	0/0:56	0/0:38	0/1:37	0/0:36	0/0:18	0/0:34	0/0:60	0/0:44	0/1:53	0/1:37	0/0:20	0/0:34	0/0:40	0/0:32	0/0:45	0/0:32	0/0:50	0/0:49	0/0:83	0/0:30	0/0:9	0/0:13	0/0:41	0/0:18	0/0:16	0/0:56	0/0:38	0/0:29	0/0:39	0/1:24	0/0:24	0/0:18	0/0:43	0/0:44	0/0:22	0/0:44	0/0:68	0/0:43	0/0:30	0/0:40	0/1:49	0/5:38	0/0:30	0/0:55	0/0:40	0/0:63	0/1:43	0/0:31	1/1:20	0/0:59	0/0:18	0/0:41	0/1:75	0/0:31	0/0:35	0/0:42	0/2:40	3/3:17	0/0:58	0/0:21	0/0:26	0/0:37	0/0:9	0/0:34	0/0:62	0/1:38	0/0:23	0/0:58	0/0:40	0/0:17	0/0:32	0/0:32	0/0:42	0/0:36	0/0:17	0/0:19	0/0:31	0/0:28	0/0:30	0/0:37	0/1:45	0/0:69	0/0:16	0/0:28	0/0:17	2/2:24	0/4:13	0/2:31	0/2:10	0/0:65	0/0:5	0/1:12	0/1:13	./.:4	0/0:55	0/0:21	0/0:24	0/0:25	0/0:45	./.:4	./.:4	0/0:27	0/0:43	0/0:8	0/0:56	0/0:20	0/0:10	0/0:16	0/0:25	0/0:15	0/1:50	0/0:5	./.:0	0/0:7	0/0:52	0/0:32	0/0:6	0/0:25	0/0:33	0/0:44	2/2:24
un	57055	968	CT	TG,CG	.	PASS	.	GT:DP	0/0:27	0/0:16	1/2:9	0/0:12	0/1:15	2/2:7	0/0:12	1/1:24	0/0:18	0/2:17	0/0:13	0/1:31	0/0:26	0/2:16	0/0:18	1/2:10	0/0:30	0/0:15	1/1:7	1/1:13	1/1:34	0/0:18	0/0:22	0/0:13	1/2:10	0/0:13	0/0:24	0/0:19	0/0:21	0/0:9	./.:0	1/2:17	1/1:10	0/2:24	0/0:30	0/0:32	0/0:14	0/1:31	0/0:26	0/2:19	0/2:11	0/0:28	0/0:23	0/1:16	0/0:9	0/2:28	0/1:16	0/0:23	0/0:12	0/0:11	0/1:18	0/1:9	0/0:13	0/0:20	0/1:21	0/1:28	0/0:21	0/0:22	0/0:8	0/0:17	0/0:35	0/1:13	1/2:10	0/0:46	0/0:10	0/0:29	0/0:20	0/1:42	0/2:23	0/0:29	0/0:15	0/2:33	0/0:24	./.:0	0/0:24	0/1:27	0/0:28	0/1:10	0/0:23	0/0:25	1/1:24	0/2:16	0/1:9	0/2:13	0/1:36	0/2:6	0/1:7	0/0:23	0/0:59	1/1:8	0/0:7	0/0:11	0/0:7	0/1:5	0/2:10	0/0:6	0/1:16	0/0:6	0/0:17	0/2:20	0/0:16	0/0:23	0/0:5	0/1:6	0/0:6	0/0:17	0/0:6	2/2:6	./.:3	0/1:31	./.:0	2/2:10	0/0:9	./.:4	0/2:17	0/1:12	0/2:10	0/0:5	0/1:24	1/1:7	./.:0	0/1:10	0/0:19	0/0:10	0/1:27	0/0:7	./.:0	1/1:8	0/1:7	./.:4	0/0:24	./.:0	0/0:29	./.:0	0/0:13	0/1:9	0/0:5	./.:3	0/2:15	0/1:15	0/1:25
un	57232	971	CA	TA,TT	.	PASS	.	GT:DP	0/0:27	0/0:33	0/0:17	0/1:25	0/0:16	0/0:23	0/0:17	0/0:44	0/0:33	0/0:32	0/0:11	0/0:51	0/0:34	0/1:14	0/0:35	0/1:16	0/0:43	0/0:21	0/0:12	0/0:24	0/1:36	0/1:21	0/0:20	0/0:35	0/0:21	0/0:30	0/1:31	0/0:28	0/0:31	0/0:29	0/0:25	0/0:32	0/1:28	0/1:20	0/1:45	0/0:27	0/0:38	0/0:27	0/0:22	0/0:23	0/0:25	0/0:26	0/0:37	0/1:16	0/0:17	0/2:31	0/0:34	0/1:19	0/0:15	0/1:13	0/0:20	0/0:12	0/0:20	0/0:39	0/1:27	0/0:34	0/0:17	0/0:34	0/0:15	0/0:29	0/0:26	0/0:21	0/1:14	0/1:29	0/0:16	0/1:35	0/1:32	0/0:41	0/0:24	0/0:32	0/0:8	0/0:33	0/0:52	0/0:21	0/0:29	0/0:19	0/0:23	0/0:18	0/0:23	0/0:26	0/1:29	0/0:15	./.:0	0/0:20	0/0:29	0/1:18	0/0:14	0/0:53	0/0:40	0/0:19	0/1:15	0/0:31	0/0:14	0/0:20	0/1:11	0/1:13	0/1:31	0/0:18	0/1:35	0/0:25	0/0:24	0/0:36	0/0:9	0/0:31	0/0:10	0/1:30	0/0:14	0/0:15	0/0:17	0/0:39	0/0:10	0/1:21	0/1:23	1/1:11	0/0:31	0/1:24	0/0:17	0/0:15	0/0:23	0/0:23	0/1:8	0/0:26	0/0:26	0/1:8	0/0:40	0/1:20	0/0:10	0/0:17	0/0:9	0/1:11	0/0:21	0/1:17	0/1:37	0/0:12	0/0:30	0/0:19	0/0:12	0/0:21	0/0:28	1/1:39	0/0:45
un	57704	979	GGCCA	GGCCG,GGACA,GGCTA,TGCCA,GACCA	.	PASS	.	GT:DP	0/0:9	0/0:28	./.:4	0/1:7	1/1:9	./.:4	./.:0	0/2:14	1/1:21	0/1:25	0/0:10	0/1:15	0/0:15	0/0:13	0/0:10	0/0:11	0/0:18	0/2:11	0/0:5	./.:4	0/4:27	1/4:11	0/5:9	0/0:10	0/1:10	0/0:10	0/0:10	0/0:6	0/1:5	0/0:6	0/0:12	0/1:6	./.:4	0/0:6	0/2:13	0/0:11	./.:4	0/2:10	./.:0	./.:3	./.:0	0/0:8	0/0:6	0/0:8	1/5:7	0/0:5	1/1:8	./.:0	./.:4	./.:0	0/0:12	./.:0	0/0:6	0/3:15	0/0:6	./.:0	0/4:13	1/1:13	0/0:20	0/0:9	0/3:9	0/0:5	./.:4	0/0:14	3/3:6	0/1:10	0/0:13	0/3:20	1/1:10	1/2:12	0/0:8	0/0:21	0/0:20	1/3:15	0/0:9	0/0:14	0/1:15	0/0:8	0/1:15	0/0:7	0/2:10	0/0:5	0/0:6	0/0:8	0/0:12	0/1:9	./.:0	0/0:22	0/0:32	./.:4	0/0:7	0/0:5	0/0:6	0/0:5	./.:0	0/0:5	0/0:13	0/0:6	0/2:14	0/4:10	0/0:8	0/0:16	./.:0	0/0:6	./.:4	0/0:10	./.:3	./.:4	./.:0	0/0:29	./.:0	4/4:6	0/0:9	./.:0	0/1:15	0/0:6	0/0:8	0/0:5	0/1:15	./.:4	./.:0	./.:3	0/0:20	1/1:6	0/0:28	./.:0	./.:4	./.:0	0/0:10	./.:3	0/0:18	./.:0	0/0:15	0/0:5	0/1:10	0/0:5	./.:0	0/0:6	0/1:14	0/1:20	0/0:15
un	57763	980	G	A	.	PASS	.	GT:DP	0/0:11	0/0:5	./.:0	0/0:12	0/0:10	./.:4	0/0:10	0/1:5	./.:0	0/0:7	./.:0	0/0:6	0/0:19	0/0:7	0/0:12	0/0:10	0/0:7	0/0:7	0/1:5	./.:3	0/0:10	0/0:5	0/1:11	0/1:7	0/0:10	./.:4	0/0:10	./.:0	0/1:9	0/1:10	0/1:5	0/0:12	0/0:14	0/0:5	0/0:9	0/0:12	0/0:9	0/0:12	0/0:8	./.:0	1/1:10	./.:4	0/0:17	0/0:8	0/0:5	./.:4	0/0:11	./.:4	0/0:13	0/0:5	./.:0	1/1:6	0/0:8	0/0:20	./.:3	0/0:9	0/0:10	0/0:21	./.:0	0/0:11	0/0:22	0/1:14	0/0:11	0/0:30	0/0:6	0/0:9	0/0:12	0/0:21	0/0:14	0/0:16	./.:4	0/0:9	0/0:12	0/0:13	0/0:13	0/0:8	0/0:19	0/0:14	0/0:13	0/0:5	0/0:20	0/0:18	./.:0	0/1:11	0/0:18	0/0:12	./.:0	0/0:14	0/0:6	./.:4	0/0:7	0/0:7	0/0:7	0/1:8	0/0:6	./.:0	0/1:6	0/0:5	./.:0	0/0:10	./.:0	0/1:7	./.:4	./.:0	./.:0	0/0:11	./.:4	./.:0	0/0:5	./.:4	0/1:6	0/0:9	./.:0	./.:0	0/0:15	0/0:5	0/0:5	./.:0	1/1:9	1/1:9	./.:0	0/0:10	1/1:5	./.:3	0/0:7	0/0:5	./.:0	0/0:7	./.:3	./.:0	0/0:5	0/0:5	0/0:5	./.:4	0/0:10	0/0:11	0/0:6	0/0:6	0/0:11	0/0:5	0/0:8
un	59120	1003	CGG	CAG,AGG,CGA	.	PASS	.	GT:DP	0/0:31	0/0:24	0/0:15	0/0:28	0/2:32	0/0:10	0/0:24	0/0:29	0/0:27	0/0:42	0/0:19	0/0:35	0/1:33	0/0:27	0/0:25	0/0:14	0/0:38	0/1:33	0/0:9	0/0:21	0/0:38	0/1:30	0/0:21	0/1:20	0/2:20	0/0:17	0/1:25	0/0:24	0/0:31	0/0:14	0/2:21	0/0:15	0/0:17	0/0:22	0/0:36	0/1:21	0/0:17	0/0:25	0/0:23	0/0:10	0/0:15	0/0:24	0/0:29	0/0:25	0/1:16	0/0:26	0/0:22	2/2:21	0/0:16	0/0:10	0/0:11	0/1:18	0/2:24	0/0:26	0/0:21	0/2:27	0/0:36	0/2:23	0/0:19	1/2:15	0/2:30	0/0:11	0/0:9	0/1:19	0/0:16	0/1:17	0/0:25	0/0:24	0/0:19	0/0:33	0/2:12	0/3:33	0/1:34	0/0:27	0/1:14	0/1:15	0/0:16	0/0:12	0/0:16	0/0:9	0/0:27	0/0:15	./.:0	0/0:10	0/0:22	0/0:14	0/0:17	0/0:36	0/0:45	0/0:21	0/0:24	0/0:13	1/2:27	0/0:15	0/0:34	0/0:20	0/0:30	0/2:19	0/0:17	0/0:20	0/0:25	0/0:18	0/1:6	0/0:17	0/1:9	0/0:22	0/2:15	0/0:16	0/0:7	0/2:26	0/0:15	1/1:8	0/1:18	0/0:8	0/0:20	0/1:11	0/0:14	0/0:12	0/0:29	0/0:22	0/1:13	0/1:16	0/0:29	0/1:11	0/0:23	0/2:13	0/0:5	0/1:9	0/1:12	1/2:10	0/0:30	./.:4	0/0:31	0/0:11	0/0:24	0/0:12	0/0:9	0/0:16	0/0:25	0/1:20	0/0:24
un	59415	1008	T	A	.	PASS	.	GT:DP	1/1:46	0/0:25	0/0:16	0/0:21	1/1:35	0/1:17	0/1:30	0/1:36	0/1:35	1/1:41	0/0:29	0/1:54	0/1:38	0/0:30	1/1:50	0/0:21	1/1:39	0/1:25	0/1:11	0/1:38	0/1:59	0/0:33	0/1:33	0/1:31	0/0:32	0/1:21	0/0:33	1/1:29	0/1:16	0/1:35	1/1:26	0/1:28	0/0:16	1/1:36	0/1:28	0/1:30	0/1:24	0/0:38	0/1:37	0/1:34	0/0:21	0/1:30	0/0:32	0/1:23	1/1:17	0/0:36	0/1:32	0/1:35	0/0:29	0/1:32	0/1:13	0/1:15	0/1:31	1/1:33	0/0:18	0/1:24	0/1:36	0/1:32	0/0:22	1/1:30	1/1:31	0/1:31	0/0:18	0/1:31	0/1:27	1/1:34	1/1:37	0/0:38	0/0:21	1/1:47	1/1:9	0/0:36	0/1:59	0/0:23	1/1:21	0/1:18	1/1:42	1/1:25	0/1:29	0/1:18	0/0:26	0/1:22	0/0:9	1/1:25	0/1:37	0/1:18	1/1:8	0/1:55	0/0:51	0/0:23	0/0:17	1/1:26	0/1:20	0/0:15	0/1:18	0/1:17	0/1:34	0/1:28	0/0:32	1/1:27	0/1:21	0/1:45	0/1:8	0/0:32	0/0:10	1/1:37	1/1:13	1/1:24	1/1:17	0/0:47	1/1:6	0/0:19	0/0:25	1/1:19	0/1:39	0/1:24	0/0:23	0/0:24	0/1:29	0/0:21	0/1:7	0/1:28	0/1:31	0/1:15	0/1:49	0/0:34	0/1:15	0/0:13	0/1:16	0/1:7	1/1:34	1/1:6	0/0:47	0/1:19	0/1:36	0/0:13	0/1:18	0/1:18	0/1:38	0/1:38	1/1:41
un	59887	1016	CCAT	CAAT,TCAT,CCAG,TCGT,CCGT	.	PASS	.	GT:DP	0/0:17	0/1:18	0/0:13	0/0:14	1/1:26	1/1:10	0/0:22	0/0:14	0/1:24	0/0:32	0/0:8	0/0:31	0/0:35	2/3:13	0/4:22	0/1:16	1/1:21	0/0:21	0/0:16	0/3:15	0/1:16	0/3:24	0/0:20	0/2:17	0/0:12	0/2:11	0/1:26	0/0:24	0/0:33	0/0:12	0/0:7	0/0:18	0/0:28	1/2:10	0/2:28	0/0:20	1/2:14	0/0:21	0/0:24	0/1:10	2/4:27	0/2:18	0/0:24	0/0:19	0/0:9	0/1:19	0/0:24	0/1:25	0/2:8	0/1:29	0/3:13	0/0:12	1/2:23	1/2:17	0/0:20	0/1:27	0/0:25	0/2:20	0/0:15	0/0:24	0/1:26	0/0:16	0/1:13	0/2:27	0/0:20	0/1:21	0/0:19	0/0:26	0/2:13	0/1:32	0/0:9	0/0:9	0/0:22	0/0:31	0/0:20	0/0:20	0/0:12	0/0:11	0/0:15	0/1:12	0/1:20	0/1:13	0/0:10	0/1:12	0/0:17	1/3:13	0/1:6	0/0:35	0/0:26	0/1:17	0/1:17	0/5:17	1/1:12	1/1:22	0/0:20	0/1:15	0/1:27	0/0:23	0/0:21	0/0:16	0/1:26	0/0:29	0/2:11	0/0:12	0/1:11	0/1:12	0/0:9	0/2:17	0/0:5	2/3:14	0/0:9	0/1:13	0/1:20	0/0:10	0/0:30	./.:3	0/1:18	2/2:5	0/1:21	0/2:16	0/0:9	0/4:20	0/0:26	0/1:10	0/0:28	0/0:21	0/0:9	0/0:10	0/0:9	0/0:11	0/1:19	0/0:11	0/2:30	0/0:8	0/0:29	0/0:13	0/0:9	0/1:15	2/4:20	0/0:30	0/2:29
un	60182	1021	GTT	GTC,TTC,GAT	.	PASS	.	GT:DP	0/1:60	1/1:28	0/1:22	0/0:61	0/1:38	0/0:22	0/0:27	0/0:48	0/1:37	0/1:37	0/1:21	0/1:51	0/1:53	0/0:27	0/0:34	0/0:37	1/1:37	0/1:26	0/0:43	0/0:50	0/0:61	0/1:36	0/1:24	0/0:27	0/0:25	0/1:31	0/0:36	0/1:45	0/1:38	0/0:36	0/1:40	0/0:25	1/1:21	0/0:40	0/1:39	0/1:43	0/1:31	0/1:38	0/1:27	0/0:20	0/1:21	0/1:32	0/1:33	0/1:24	0/0:26	0/1:35	0/1:30	0/0:42	0/0:23	0/0:22	0/0:26	0/0:31	0/1:27	0/0:37	0/1:26	1/1:46	0/1:50	1/1:33	0/0:20	0/1:39	0/0:41	0/0:25	0/1:16	0/0:51	0/1:29	0/3:43	0/1:28	0/0:62	0/0:58	0/1:52	0/0:20	0/0:48	0/1:50	0/0:54	0/1:38	0/1:39	0/0:42	0/0:33	0/1:39	0/1:21	1/1:42	0/0:29	0/1:11	0/0:32	0/0:39	0/1:24	0/1:17	0/0:64	1/1:47	0/0:36	0/1:23	0/1:39	0/1:19	0/0:26	0/1:41	0/0:24	0/0:47	0/0:28	0/1:32	1/1:33	1/2:35	1/1:54	0/1:22	0/2:30	0/0:17	0/0:42	0/1:22	0/0:26	0/0:11	0/0:41	0/1:14	0/0:29	0/1:30	0/1:22	0/1:57	0/0:31	0/1:22	0/1:36	0/0:49	0/1:28	0/0:11	0/1:41	0/0:46	0/0:14	1/1:46	0/0:21	0/0:15	0/1:16	0/1:16	0/0:17	0/1:47	0/0:13	0/0:41	0/0:31	0/1:43	0/1:25	0/1:24	1/1:29	1/1:49	0/1:88	0/1:56
un	60477	1026	AC	GC,GG	.	PASS	.	GT:DP	0/0:15	0/0:8	0/1:9	0/0:12	0/0:18	0/0:9	./.:0	0/0:14	0/1:22	0/0:27	0/1:9	0/0:27	0/0:25	0/0:5	0/0:20	0/0:14	0/0:10	0/0:18	0/0:16	0/0:23	0/1:23	0/0:21	0/0:8	0/0:8	0/0:18	0/0:15	1/2:14	0/0:9	0/1:7	0/0:9	0/0:12	0/0:7	./.:4	0/0:8	0/0:15	0/0:8	0/0:5	0/0:15	0/0:14	0/0:7	./.:0	0/0:9	0/1:13	0/1:10	0/0:11	0/0:15	0/0:8	0/0:12	0/0:8	0/1:12	0/0:6	./.:4	0/2:6	0/1:18	0/0:16	0/0:7	0/0:15	0/0:23	./.:4	0/1:13	0/0:21	0/0:13	0/0:6	0/0:19	0/0:26	0/0:17	0/0:13	0/0:21	0/0:15	0/0:19	0/0:6	0/1:16	0/0:28	0/0:11	0/1:10	0/0:11	0/0:17	0/0:12	0/2:15	0/2:5	0/0:13	0/0:5	0/0:9	0/0:7	1/1:8	0/0:11	0/0:8	0/0:26	0/1:33	0/0:8	0/1:9	0/1:16	0/0:9	0/0:7	0/1:6	0/0:12	0/0:17	0/1:16	0/0:18	0/1:17	0/1:15	0/0:31	0/0:6	1/1:13	0/0:6	0/1:11	0/0:7	0/0:14	1/1:14	0/0:18	0/0:6	0/0:16	0/1:10	0/2:9	0/0:20	0/0:9	./.:4	0/1:10	0/0:11	0/0:15	0/0:7	0/0:19	1/1:9	./.:4	0/0:6	0/0:7	./.:4	./.:4	0/0:15	0/0:7	0/0:21	./.:0	0/0:16	./.:4	0/0:14	0/0:7	1/2:11	0/0:13	0/0:21	0/0:26	0/0:28
un	61067	1036	GC	AC,GG	.	PASS	.	GT:DP	0/0:12	0/0:14	0/1:9	0/1:10	0/0:15	0/0:5	0/1:14	0/0:12	0/0:19	0/0:21	./.:0	0/0:18	0/0:16	0/0:17	0/1:14	0/1:10	0/0:17	0/0:15	0/0:10	0/0:21	0/1:27	0/0:8	0/0:9	0/0:9	0/1:7	0/0:8	./.:0	0/0:8	0/0:6	0/1:6	0/0:10	0/0:8	0/0:5	0/0:5	0/0:10	./.:3	0/0:5	./.:4	./.:3	0/0:6	0/0:7	0/0:9	0/1:11	./.:0	./.:0	0/0:7	0/0:9	0/0:8	./.:0	./.:0	0/1:6	./.:0	0/0:9	0/1:7	0/0:7	0/0:10	0/0:6	0/0:9	0/0:5	0/0:7	0/1:12	1/1:5	0/0:6	0/1:18	0/1:11	0/0:11	0/0:10	0/1:7	0/0:5	0/1:10	./.:4	0/0:10	0/1:17	0/0:13	0/0:7	0/0:6	./.:0	0/0:6	0/0:7	./.:0	0/1:6	0/2:10	0/0:10	0/0:7	0/0:7	0/0:5	./.:3	1/1:25	0/1:22	0/1:9	0/0:10	./.:4	0/0:11	0/0:7	./.:3	1/1:8	0/0:11	0/0:6	0/1:13	1/1:9	0/0:9	0/0:13	./.:4	./.:4	0/0:5	0/0:9	./.:0	0/0:10	./.:4	0/1:15	./.:0	0/1:10	0/0:6	1/1:6	0/1:8	./.:0	0/1:9	0/1:11	0/1:6	0/0:7	0/1:7	1/1:7	1/1:14	0/0:6	0/1:9	./.:0	./.:0	./.:0	0/0:8	./.:3	0/1:10	./.:0	0/0:18	0/1:6	0/0:5	./.:0	./.:0	0/0:8	0/0:18	1/1:19	0/0:24
un	61362	1041	CGT	AGC,CAC,CGC,AGT	.	PASS	.	GT:DP	0/0:8	./.:0	0/0:6	0/0:8	0/0:19	./.:0	0/1:19	0/0:14	0/0:29	0/1:27	0/0:13	0/0:32	0/0:23	0/2:28	0/0:13	./.:0	0/0:14	0/0:10	./.:0	0/0:12	0/0:26	./.:4	0/0:13	0/0:6	0/0:16	0/0:8	0/0:52	0/0:31	0/0:40	0/0:16	0/0:27	0/0:26	0/0:17	0/0:46	0/0:70	0/0:38	0/0:36	0/0:40	0/0:56	0/0:14	0/4:25	0/0:16	0/0:19	0/0:26	0/0:17	0/0:45	0/0:22	0/0:21	0/0:28	0/0:12	0/0:15	0/0:42	0/0:26	0/0:38	0/0:36	0/0:50	./.:0	0/0:65	./.:0	0/1:43	0/0:36	0/0:24	0/0:25	0/0:36	0/2:50	0/1:71	0/0:58	0/0:78	0/1:52	0/0:71	0/0:32	3/3:33	0/0:35	0/0:66	0/0:60	0/0:45	0/0:48	0/0:13	0/0:52	0/0:13	0/1:42	0/0:45	./.:4	0/0:39	0/1:64	0/0:18	0/0:21	0/0:69	0/0:76	0/0:22	0/0:14	0/1:23	0/0:12	0/0:22	2/2:5	0/0:12	0/0:38	0/0:8	0/1:34	0/0:27	0/0:11	0/0:71	1/2:11	0/0:15	./.:4	1/3:43	0/0:6	0/0:22	0/0:10	0/0:71	./.:0	0/0:9	0/0:17	0/0:12	0/2:34	0/0:18	0/0:11	0/0:24	0/0:10	0/0:11	0/0:5	0/0:19	0/0:25	./.:4	0/0:45	0/0:6	0/0:6	0/0:8	1/3:12	0/0:8	0/0:43	./.:0	0/1:56	0/0:7	0/0:40	0/0:16	./.:4	./.:0	0/0:11	0/0:20	0/0:26
un	62306	1057	GG	TG,GT	.	PASS	.	GT:DP	0/0:23	0/0:19	0/2:7	0/0:13	0/0:11	0/1:10	0/0:9	0/0:20	0/0:25	0/1:27	./.:0	0/2:19	0/0:20	0/0:21	0/0:22	0/0:5	0/0:17	0/0:19	0/1:9	0/0:27	0/0:30	0/0:19	0/0:9	0/1:11	0/0:17	0/0:15	0/0:7	0/1:6	0/0:9	0/0:6	./.:4	0/0:11	./.:0	0/0:9	0/0:6	0/0:8	0/0:6	0/0:7	0/0:8	./.:4	./.:0	0/0:5	0/0:11	0/0:5	./.:4	0/0:6	0/0:9	0/0:12	0/1:7	./.:3	0/1:5	./.:0	./.:0	0/0:6	0/1:6	0/0:10	0/0:12	0/0:13	0/0:16	0/0:12	0/0:11	0/0:8	./.:0	0/0:15	0/0:9	0/0:9	0/1:9	0/0:23	0/0:9	0/0:15	./.:0	0/0:8	0/0:33	0/0:14	0/0:10	1/1:5	0/1:11	0/0:6	0/0:11	./.:3	0/0:9	0/0:5	0/0:5	0/0:7	0/0:5	0/0:12	./.:0	0/0:22	0/0:23	0/0:9	./.:4	0/0:12	0/0:15	./.:0	0/1:10	0/0:10	0/0:17	0/0:13	0/0:14	0/0:5	0/0:16	0/0:19	0/0:6	0/0:18	./.:4	0/1:9	0/0:10	0/0:11	0/0:12	0/0:22	./.:4	0/0:10	0/0:9	0/0:7	0/0:10	0/0:12	0/1:7	0/0:8	0/0:7	0/0:6	./.:3	0/0:11	0/0:13	0/0:11	0/0:20	0/1:5	./.:3	0/1:5	0/0:6	0/0:7	0/0:18	./.:0	0/0:20	./.:0	0/1:12	1/1:5	0/0:10	0/0:21	0/0:15	0/0:22	0/0:18
un	64489	1094	T	C	.	PASS	.	GT:DP	0/0:18	0/0:18	0/0:12	0/0:16	0/0:13	./.:3	0/0:6	0/0:18	0/1:14	0/0:23	0/1:7	0/0:34	0/0:14	0/1:11	0/1:23	0/0:11	0/0:16	0/0:15	0/0:6	0/0:8	0/1:36	0/1:17	0/1:9	0/0:7	0/0:17	./.:3	0/0:17	0/0:5	./.:3	0/0:5	0/1:12	0/0:17	0/0:10	0/1:20	0/0:13	0/0:12	0/0:6	0/1:13	0/1:9	0/0:9	0/0:10	0/0:5	./.:4	1/1:7	1/1:5	0/0:5	1/1:6	0/1:10	0/0:7	0/0:11	0/0:14	0/0:6	0/0:5	0/0:7	0/0:6	0/1:17	0/0:19	./.:4	0/0:6	0/0:12	0/0:18	0/0:5	0/0:9	0/0:18	0/0:12	0/0:12	0/0:8	0/0:20	0/0:12	0/0:22	0/0:6	0/0:19	0/0:22	0/0:19	0/0:8	0/0:17	0/0:9	./.:0	1/1:6	0/0:7	0/1:14	1/1:10	0/1:6	1/1:10	0/0:13	0/0:8	./.:0	0/0:40	0/1:40	0/1:16	0/1:10	0/0:13	0/0:14	0/1:11	0/1:13	0/0:6	0/0:18	0/1:10	0/1:11	0/0:15	0/0:8	0/0:36	0/1:12	0/1:19	./.:4	0/0:21	0/0:12	0/0:9	0/0:8	0/0:32	0/0:6	0/0:8	0/0:6	0/0:11	0/1:19	0/0:12	0/0:18	0/0:6	0/0:12	./.:4	0/0:11	0/0:5	0/1:16	0/0:6	0/1:22	0/0:12	0/0:12	0/0:11	0/0:11	./.:0	0/0:19	0/1:6	0/0:19	0/0:7	0/0:8	0/0:7	0/1:6	0/0:17	0/0:6	0/0:17	0/1:23
un	64961	1102	GTA	GTG,GCA,CTA	.	PASS	.	GT:DP	0/0:6	0/2:30	0/0:11	./.:0	0/0:29	0/0:8	0/0:15	1/1:10	0/0:25	0/0:9	0/0:18	0/0:34	0/0:31	1/1:12	./.:0	0/1:12	0/0:9	0/0:5	0/0:11	0/0:15	0/0:32	0/1:29	0/0:14	0/0:7	0/0:17	0/0:30	0/2:27	./.:4	0/2:27	0/0:6	0/2:18	0/1:27	0/0:17	0/0:23	0/0:14	0/0:11	1/1:17	0/0:19	0/0:13	1/1:13	0/0:17	0/0:14	0/0:26	0/0:18	0/0:5	0/0:18	0/1:23	0/0:16	0/0:8	0/0:8	0/2:26	0/0:12	0/0:10	0/0:46	0/0:9	0/0:31	0/0:17	0/0:11	1/1:14	1/2:22	0/0:18	0/0:16	./.:0	0/0:41	0/0:18	0/0:12	./.:0	0/0:23	0/0:6	0/0:26	0/0:8	1/1:15	0/0:31	0/0:23	0/0:10	0/0:27	0/0:19	0/0:10	0/0:22	0/0:10	0/0:7	0/0:6	./.:0	1/1:13	0/0:23	0/0:14	0/2:14	0/0:34	0/3:19	0/1:26	0/0:10	0/0:15	0/0:8	./.:3	./.:0	0/0:9	0/0:8	0/2:23	0/0:11	0/2:22	0/0:12	0/0:20	0/2:11	0/0:5	0/0:11	0/0:11	0/0:6	0/1:18	0/0:10	0/0:12	0/1:12	2/2:10	0/0:6	./.:0	0/0:12	1/2:19	0/0:15	0/2:24	2/2:26	0/0:13	./.:0	0/1:13	2/2:13	0/0:10	0/0:32	2/2:5	0/2:9	./.:3	./.:0	./.:4	0/0:8	1/1:13	0/2:39	0/0:5	0/2:32	0/0:6	./.:0	0/0:14	0/0:16	0/0:22	0/0:9
un	67144	1139	ATC	GTC,ATT,GCC	.	PASS	.	GT:DP	0/0:25	0/0:6	0/0:7	0/1:14	0/0:25	0/0:7	1/1:21	0/0:21	0/0:17	0/1:34	0/0:7	0/1:14	1/1:11	0/1:21	0/0:6	0/0:9	0/0:15	0/0:14	0/0:10	0/0:21	0/1:33	0/1:15	0/0:11	0/0:11	./.:0	0/0:8	0/0:6	0/1:5	./.:0	./.:4	0/0:5	0/0:6	0/0:5	0/1:5	1/1:12	./.:0	./.:0	0/0:6	./.:0	./.:4	./.:0	0/1:5	0/0:9	./.:0	./.:0	./.:4	0/0:9	./.:3	./.:0	./.:3	0/3:5	0/0:7	./.:0	0/0:9	0/0:6	0/0:6	0/1:10	0/1:13	0/0:11	0/0:10	0/0:9	0/0:8	./.:0	0/0:20	0/0:9	0/1:14	0/0:11	0/0:13	0/0:6	0/1:10	0/1:6	0/1:10	0/0:42	1/1:6	0/1:10	0/0:14	0/0:12	1/1:6	0/1:8	./.:3	0/1:12	./.:4	1/1:8	./.:3	0/0:10	0/1:9	./.:0	0/1:21	0/0:35	0/1:14	0/2:7	./.:0	0/1:15	./.:3	1/1:6	0/1:7	0/1:14	./.:4	0/1:15	./.:0	0/0:6	0/0:20	0/0:6	0/2:5	0/0:11	./.:0	1/1:9	0/1:10	0/0:5	0/0:21	./.:0	0/0:11	0/0:7	0/0:7	./.:3	1/1:10	0/1:10	0/1:9	0/0:12	./.:0	./.:0	0/1:6	0/1:7	./.:0	0/0:11	./.:0	./.:0	0/0:8	0/1:6	0/0:8	1/1:16	./.:0	0/0:7	0/0:9	0/3:15	0/0:6	0/1:7	1/1:8	0/0:17	0/0:24	0/1:19
un	67793	1150	C	T	.	PASS	.	GT:DP	0/0:5	0/0:14	0/0:6	0/0:5	0/0:13	1/1:6	0/0:12	0/1:16	0/0:13	0/0:10	0/0:7	0/0:17	0/0:17	0/0:7	0/0:11	./.:0	0/0:17	0/0:6	./.:0	0/1:7	0/1:18	0/0:9	0/0:10	0/1:10	./.:0	0/1:12	0/1:26	0/1:34	0/0:29	0/0:24	0/0:22	0/0:12	0/0:18	0/1:29	0/1:44	0/1:35	0/1:30	0/1:33	0/1:40	1/1:11	0/0:11	0/0:32	0/1:17	0/0:30	0/1:16	0/1:31	0/0:22	0/0:39	0/1:20	0/0:9	0/0:22	0/0:27	0/1:21	0/0:22	0/0:23	0/0:38	1/1:19	0/0:37	0/1:7	0/0:28	0/0:25	0/0:11	0/0:19	0/1:36	0/0:28	0/1:35	0/0:38	0/0:52	0/0:36	0/0:40	0/1:10	0/0:41	0/0:16	0/0:48	0/0:31	0/0:20	0/0:32	0/0:22	0/0:34	0/1:15	1/1:26	0/0:20	./.:0	0/0:24	0/0:33	0/0:6	0/1:12	0/0:53	0/0:63	0/0:6	0/1:9	0/0:9	0/1:13	0/0:11	0/0:5	0/1:11	0/1:15	0/0:12	0/0:10	0/0:21	0/1:14	0/0:37	./.:3	0/0:6	./.:0	0/0:28	./.:3	0/0:14	./.:3	0/1:63	./.:0	0/1:8	0/0:13	0/0:10	0/0:22	0/0:13	0/1:6	0/0:10	0/0:31	0/0:17	./.:0	0/0:13	0/1:33	0/0:5	0/0:30	0/0:8	./.:0	0/1:6	0/0:15	./.:3	0/0:29	./.:0	0/0:39	0/0:5	0/1:15	0/0:9	0/0:8	0/0:8	0/0:6	0/0:7	0/1:7
un	68619	1164	CCA	ACA,ACG,CTA	.	PASS	.	GT:DP	1/1:25	1/1:23	0/0:14	1/1:10	0/1:23	0/1:12	2/2:10	0/0:38	0/1:31	0/0:47	0/0:16	0/1:31	0/1:33	0/1:29	0/0:25	0/0:9	0/0:23	0/0:15	1/1:15	1/1:6	0/0:27	1/1:10	0/0:8	0/1:22	0/1:24	0/0:29	0/0:36	0/0:19	0/0:10	0/1:28	0/0:25	0/0:14	0/1:20	0/1:22	1/1:14	0/0:19	0/0:30	1/1:26	0/1:17	0/0:6	0/0:26	0/0:30	0/0:27	0/2:16	0/1:13	0/0:11	0/1:25	0/0:25	./.:4	0/0:24	0/1:15	1/1:6	0/0:12	0/0:27	1/1:15	0/1:23	0/1:34	0/1:18	0/2:23	0/0:15	0/0:19	2/2:15	0/0:6	1/1:26	1/1:11	0/0:30	0/1:19	0/0:30	0/0:21	0/0:24	0/1:7	0/0:25	0/1:34	0/0:24	0/1:14	0/1:18	0/0:16	1/1:9	1/2:11	0/0:6	0/0:25	0/0:22	0/0:12	0/0:10	0/0:26	0/0:16	0/0:7	0/1:27	0/1:40	0/0:30	0/1:22	0/0:14	0/1:12	1/1:10	0/0:9	1/1:15	1/1:28	0/1:22	2/2:11	0/1:37	1/1:18	0/1:23	0/0:8	0/0:5	0/0:13	0/0:39	0/1:15	0/0:18	./.:4	0/1:26	0/1:9	0/0:20	0/0:16	0/0:15	1/1:29	0/1:14	./.:0	0/0:8	0/0:15	0/0:18	0/0:5	1/3:19	0/1:9	0/0:7	0/0:27	0/2:17	0/0:9	0/0:5	0/1:9	0/0:6	0/2:25	0/0:7	0/0:27	0/1:17	0/1:19	0/0:16	0/1:10	0/0:17	1/1:15	1/1:27	0/0:39
un	70212	1191	G	A	.	PASS	.	GT:DP	0/0:11	0/0:11	./.:3	0/0:13	./.:0	./.:0	0/0:6	0/0:12	0/0:17	0/0:18	./.:0	0/0:12	0/0:10	0/0:12	0/0:11	./.:4	0/0:8	0/0:11	./.:0	0/0:18	0/0:11	0/0:13	0/0:5	0/0:9	0/0:12	0/1:6	0/0:11	0/1:7	./.:4	./.:3	0/0:10	0/1:5	0/0:8	0/0:14	0/0:13	0/1:6	0/0:5	0/0:10	0/0:5	0/0:12	./.:4	0/0:10	0/1:12	0/0:8	0/0:7	0/0:10	0/0:10	0/0:7	./.:4	0/0:10	1/1:5	0/0:11	0/0:13	1/1:13	0/0:6	0/0:14	0/0:15	0/0:19	0/0:5	./.:3	0/1:14	0/0:5	0/0:5	0/0:14	0/0:7	0/0:10	0/0:9	0/0:12	0/0:11	0/0:17	0/0:5	0/0:14	0/0:17	0/1:10	0/0:13	0/0:8	0/0:8	./.:3	0/0:7	0/0:8	0/0:13	0/0:5	./.:4	0/0:9	0/0:14	0/0:6	0/0:5	0/0:28	0/1:36	0/0:10	0/0:8	0/0:15	0/0:12	./.:0	0/0:7	0/1:9	0/0:25	0/0:14	0/0:17	0/0:6	0/1:7	0/0:32	0/0:9	0/0:8	0/0:8	0/0:9	./.:3	0/0:7	0/0:6	0/0:26	0/0:5	./.:0	0/0:6	0/0:8	0/0:12	./.:3	0/0:11	./.:0	0/0:26	0/0:7	0/0:5	0/0:11	0/0:12	0/0:5	0/0:30	0/0:5	0/1:7	0/0:6	0/0:8	./.:4	1/1:10	./.:0	0/0:21	0/1:11	0/0:16	0/0:7	./.:4	0/0:8	0/0:10	0/0:12	0/0:8
un	71156	1207	GGT	GGA,AGT,GAT	.	PASS	.	GT:DP	0/0:17	0/0:18	0/0:13	0/0:13	0/0:13	0/0:9	0/0:14	0/1:25	0/0:30	0/0:44	0/0:11	0/0:23	0/0:22	0/0:20	0/0:21	0/0:13	0/0:26	0/1:18	0/0:17	0/2:21	0/0:21	0/0:29	0/0:8	0/0:19	0/0:9	0/0:21	0/0:12	0/0:14	0/0:15	0/0:8	0/2:10	0/2:14	0/1:6	0/0:10	0/0:19	0/0:9	./.:4	0/0:11	0/0:14	0/1:11	0/0:10	0/0:7	0/0:24	0/0:9	0/1:9	0/0:8	0/0:15	0/1:5	0/0:5	0/0:7	0/0:10	0/0:10	0/2:11	0/0:21	0/0:13	0/1:23	0/0:20	0/0:20	0/0:16	0/0:13	0/0:16	0/1:9	0/0:9	0/0:8	0/1:16	0/0:21	0/0:12	0/0:19	0/0:21	0/0:22	0/0:11	0/0:17	0/0:32	0/0:13	0/0:12	0/1:6	0/0:17	0/1:8	0/1:10	0/0:8	0/0:12	0/0:10	./.:0	0/0:9	0/0:14	0/1:16	0/1:9	0/0:22	0/0:39	0/2:18	0/0:15	0/0:24	0/0:18	0/0:20	0/0:14	0/3:9	0/0:23	0/0:25	0/1:18	0/0:9	0/0:12	0/0:41	0/0:12	0/0:10	0/0:13	0/0:5	0/0:13	0/0:8	0/0:12	0/2:28	0/0:9	0/0:12	0/0:15	0/0:11	0/0:14	0/0:15	0/2:23	0/0:20	0/0:20	0/0:11	0/0:11	0/0:14	0/0:30	0/0:7	0/0:23	0/2:10	./.:4	0/0:14	0/2:13	0/1:10	0/0:31	0/0:7	0/0:37	0/0:18	0/0:23	0/0:17	0/0:8	0/0:18	0/0:18	0/2:26	0/1:24
un	71569	1214	T	A	.	PASS	.	GT:DP	0/0:40	0/1:30	0/0:10	0/1:19	0/0:24	0/0:10	0/1:25	0/0:35	0/0:22	0/1:32	0/0:10	0/0:30	0/0:35	0/0:22	0/0:26	0/0:22	0/0:34	0/0:22	0/0:9	0/0:23	0/0:52	1/1:23	0/0:16	0/1:20	0/0:14	0/0:24	0/1:20	0/0:32	0/1:31	0/1:11	0/0:17	0/0:27	0/0:23	0/1:26	0/1:30	0/0:30	0/0:20	0/0:31	0/0:23	0/0:24	0/0:21	0/0:39	0/0:23	0/0:11	0/0:22	0/1:14	0/0:29	0/0:20	1/1:10	0/0:9	./.:0	0/0:14	1/1:9	0/0:9	0/0:12	1/1:21	0/0:24	0/1:26	0/0:9	0/0:14	0/0:14	0/0:12	1/1:12	0/1:32	0/0:22	0/1:32	0/1:22	0/0:30	0/1:16	0/0:27	./.:4	0/0:32	0/1:39	0/0:23	0/0:19	0/1:12	0/0:8	0/0:10	0/0:33	0/0:15	0/0:19	0/1:17	0/0:7	./.:0	0/0:18	0/0:15	0/0:11	0/0:28	0/1:25	0/1:12	0/0:10	0/0:31	0/0:19	1/1:6	./.:0	0/0:6	0/1:14	./.:4	0/0:6	0/1:21	0/0:16	0/1:33	./.:4	0/1:10	1/1:5	0/0:12	./.:3	0/0:19	0/0:7	0/0:38	./.:3	0/0:10	./.:4	0/0:5	1/1:17	./.:0	0/0:13	0/0:13	0/0:20	0/0:14	0/1:7	0/0:8	0/0:15	0/0:8	0/0:27	0/0:6	0/0:17	0/0:5	1/1:7	0/0:6	0/0:13	./.:3	0/0:31	0/0:10	0/0:14	0/0:17	./.:0	0/0:6	0/0:20	0/0:26	0/1:35
un	72159	1224	AATCGC	GATCGC,AAGCGC,AAGCGT,AATCAC,AATTGC,ACTCGC	.	PASS	.	GT:DP	0/2:19	0/0:22	./.:4	0/0:30	0/0:16	0/0:9	0/0:25	0/0:25	0/0:23	0/0:36	1/1:7	0/2:27	0/2:21	0/2:17	0/0:23	0/0:10	0/2:11	0/0:26	0/0:12	1/1:9	0/0:46	0/0:12	0/0:11	0/0:19	0/1:11	0/0:13	0/0:9	0/0:11	0/0:13	0/2:10	0/1:11	1/1:17	0/2:9	1/1:5	0/0:12	0/0:9	./.:0	0/0:18	0/0:6	0/0:7	./.:3	2/2:16	0/1:13	0/0:13	0/0:8	0/0:8	0/0:10	0/0:11	0/0:7	1/2:11	0/2:6	./.:3	0/1:14	0/0:13	0/0:8	0/0:15	0/0:21	0/0:16	0/0:15	0/2:13	0/2:8	0/0:11	./.:3	0/0:19	./.:0	./.:4	0/0:15	0/0:13	0/0:18	0/0:21	0/0:5	0/0:18	1/1:17	0/0:21	0/0:10	0/0:6	0/1:13	0/0:8	0/0:9	0/0:9	0/0:10	0/0:12	0/0:8	0/0:9	0/0:10	0/4:8	0/0:6	0/0:34	0/0:25	0/0:13	0/0:9	0/1:13	0/0:12	0/0:11	./.:0	0/2:9	0/1:18	./.:0	0/0:20	0/2:8	0/2:11	0/5:21	0/0:8	0/0:16	./.:3	0/0:5	./.:0	1/1:7	0/0:9	0/0:13	0/1:5	0/0:11	0/2:14	0/0:5	0/0:16	0/1:12	0/0:6	0/0:9	0/0:24	0/0:12	0/0:6	0/0:20	0/3:16	0/6:7	0/0:11	./.:0	./.:0	0/0:9	0/0:11	0/1:6	0/0:18	./.:0	0/0:32	0/0:11	0/0:14	0/0:12	./.:4	0/0:16	0/2:18	0/0:32	0/0:27
un	72985	1238	ACGAA	ACGAG,ACGGG,AAGAA,ACCAA,GCGAA	.	PASS	.	GT:DP	0/0:15	0/1:17	./.:4	0/3:20	0/0:12	./.:4	0/0:9	1/2:21	1/1:9	0/0:24	0/0:11	0/0:12	0/0:8	0/0:10	0/0:6	0/1:9	0/0:20	1/1:15	0/0:11	./.:0	0/0:11	1/1:5	0/0:7	0/0:8	0/1:11	0/0:12	0/1:19	0/0:6	0/2:20	0/0:10	1/1:15	0/0:9	0/1:10	0/0:12	0/0:10	0/1:23	./.:4	0/1:23	0/0:12	0/1:12	./.:0	1/1:8	0/1:16	./.:0	./.:3	./.:4	0/0:9	0/1:19	0/1:9	0/1:9	1/1:6	0/1:13	0/0:6	0/1:14	1/1:15	0/0:11	./.:0	0/0:19	./.:0	0/0:8	0/1:19	./.:0	0/0:6	2/2:13	1/1:12	0/0:13	1/1:18	1/1:9	./.:0	0/1:17	./.:3	0/0:21	0/5:38	0/0:6	0/0:19	0/0:7	0/0:21	./.:3	1/3:16	0/2:10	0/0:11	0/0:8	./.:0	0/0:5	0/2:23	./.:3	./.:0	1/1:25	0/0:40	./.:4	./.:4	0/0:6	1/1:8	1/1:7	./.:0	0/0:6	0/1:10	0/1:6	./.:0	0/0:11	0/0:5	0/1:24	./.:0	./.:4	./.:0	0/0:11	1/1:6	0/0:5	./.:0	0/0:19	./.:0	./.:4	0/2:8	./.:0	0/1:28	./.:0	1/1:9	./.:0	1/1:12	0/1:12	0/1:5	0/0:6	0/1:14	./.:0	0/0:18	0/1:7	1/1:5	./.:4	0/1:9	./.:0	4/4:6	./.:4	0/0:16	1/1:5	0/0:24	0/0:17	./.:3	0/0:7	0/0:8	0/0:19	1/1:28
un	73339	1244	CATT	CGTT,TGTT,CACA,CACT	.	PASS	.	GT:DP	0/0:11	0/0:10	0/0:5	0/1:13	0/0:13	./.:0	0/0:9	0/0:8	0/0:13	0/0:26	./.:3	0/2:12	0/0:9	0/0:7	0/0:9	./.:4	0/0:6	0/0:8	./.:0	0/1:13	0/0:27	0/0:12	./.:0	0/0:9	0/0:7	0/0:8	2/2:6	0/1:6	./.:4	./.:4	./.:3	0/0:7	0/0:5	0/0:9	./.:4	0/0:5	./.:4	0/2:6	./.:0	0/0:6	./.:3	0/0:5	0/0:7	0/0:8	./.:0	1/1:6	0/0:6	./.:0	0/0:6	./.:0	./.:3	./.:0	./.:0	0/0:6	0/0:5	1/1:7	0/0:9	0/0:21	0/0:5	0/0:8	0/0:12	0/0:8	./.:4	0/0:8	0/0:6	./.:0	0/0:10	0/0:13	0/0:11	0/0:14	0/0:6	0/1:14	0/0:20	0/4:5	0/1:8	0/1:7	0/1:8	0/0:7	0/0:9	./.:0	0/0:7	0/0:7	./.:0	./.:0	./.:4	0/0:7	1/1:5	0/0:24	0/1:30	0/0:14	0/0:14	0/0:11	0/0:10	0/1:10	0/1:20	0/0:8	0/0:16	0/0:12	0/0:19	./.:0	0/1:11	0/0:24	./.:3	./.:4	0/0:6	0/1:6	0/1:8	0/0:9	0/0:8	0/0:23	0/0:12	0/1:6	0/0:10	0/1:5	0/0:15	0/0:9	0/0:8	1/1:8	0/0:7	0/0:13	0/0:6	2/2:5	0/0:7	./.:0	0/0:9	0/0:6	./.:4	0/0:5	0/0:9	./.:0	0/2:12	./.:0	./.:0	./.:3	0/0:9	0/0:7	./.:4	0/0:5	0/0:9	1/1:9	0/0:11
un	73634	1249	G	A	.	PASS	.	GT:DP	0/0:45	0/0:29	0/0:22	0/1:38	0/0:32	0/0:26	0/0:26	0/0:35	0/0:38	0/0:65	0/0:26	0/0:55	0/0:52	0/0:47	0/1:40	0/0:31	0/1:33	0/0:35	0/1:20	0/0:40	0/0:67	0/0:41	0/0:29	0/0:41	0/0:31	0/0:27	0/0:32	0/0:19	0/0:32	0/0:27	0/1:23	0/0:29	0/0:22	0/1:26	0/0:29	0/0:25	0/0:13	0/0:28	0/0:26	0/0:10	0/0:19	0/0:30	0/0:32	0/0:16	0/0:14	0/0:28	0/1:26	0/0:35	0/0:27	0/0:28	0/0:33	0/0:14	0/0:29	0/0:42	0/0:24	0/0:27	0/0:32	0/0:46	0/1:15	0/0:33	0/0:28	0/0:21	0/0:9	0/0:45	0/1:30	0/0:43	0/0:47	0/0:39	0/0:26	0/0:36	0/0:14	0/1:35	0/0:55	0/0:26	0/0:16	0/0:19	0/0:38	0/0:18	0/0:38	0/0:17	0/0:33	0/0:31	0/0:12	0/0:14	0/0:32	0/0:19	0/0:14	0/0:53	0/0:56	0/0:30	0/0:32	0/0:39	0/0:37	0/0:29	0/0:19	0/1:28	0/0:47	0/0:26	0/0:35	0/0:18	0/0:49	0/0:44	0/0:11	0/0:18	0/0:18	0/0:24	0/0:22	0/0:28	0/0:8	0/0:41	0/0:22	0/0:7	0/0:25	1/1:29	0/0:31	0/0:22	0/0:30	0/1:29	0/0:22	0/0:36	0/1:25	0/0:38	0/1:50	0/1:9	0/0:47	0/0:22	0/0:9	0/0:27	0/0:19	0/0:25	0/0:45	0/1:13	0/0:52	0/0:19	0/0:36	0/0:28	0/0:18	0/0:19	0/0:28	0/0:40	0/0:59
un	73693	1250	AT	GT,AC	.	PASS	.	GT:DP	1/1:6	0/0:14	0/0:7	0/0:17	0/1:13	0/1:6	1/2:11	0/1:13	0/0:7	0/0:28	0/1:12	0/0:16	0/1:8	0/0:28	0/0:16	1/1:7	0/0:9	0/0:15	0/0:6	0/0:17	1/1:20	0/0:13	./.:3	1/1:11	./.:0	0/1:11	0/0:6	1/1:5	0/0:15	0/1:6	0/1:6	0/0:8	./.:3	1/1:6	0/1:12	./.:0	./.:0	0/0:6	./.:4	./.:4	0/0:6	0/1:11	0/0:12	0/0:6	0/0:5	1/1:8	0/0:7	0/2:5	0/1:5	0/0:8	./.:0	./.:0	1/1:8	0/0:6	./.:4	./.:0	0/0:8	0/1:13	0/0:8	0/0:5	0/0:11	./.:0	./.:0	0/0:15	./.:4	0/1:9	0/0:9	0/0:17	0/2:12	0/0:10	0/0:7	0/2:9	0/1:21	0/0:6	./.:0	0/0:8	0/0:9	./.:4	0/0:6	./.:4	0/1:11	./.:4	0/0:5	0/1:5	0/1:8	./.:4	0/1:5	0/0:26	0/0:28	1/1:6	1/1:7	1/1:5	0/0:16	0/0:17	0/0:10	0/1:12	0/1:16	0/0:15	0/1:10	0/0:8	0/0:16	0/0:37	0/0:6	0/0:12	0/1:10	./.:3	0/0:6	0/0:15	0/0:11	0/1:22	./.:4	0/0:14	0/0:12	0/0:15	0/0:17	0/1:5	0/0:8	0/0:7	0/0:10	0/0:11	./.:0	0/0:15	0/1:16	0/0:13	0/0:21	./.:4	./.:0	0/0:6	1/2:10	0/0:8	0/0:18	0/0:5	./.:0	0/0:9	0/0:13	0/1:5	1/1:5	0/0:13	1/1:10	0/0:7	0/0:20
un	74047	1256	C	A	.	PASS	.	GT:DP	0/0:13	0/1:23	0/0:7	0/0:9	0/0:18	./.:0	0/1:13	0/0:15	0/0:19	1/1:8	0/0:9	0/0:30	0/0:11	./.:4	0/0:13	0/0:5	./.:0	./.:4	./.:4	./.:3	0/0:14	0/0:7	0/0:5	0/0:10	./.:0	0/0:13	0/1:14	0/1:18	0/0:20	0/0:8	0/0:17	0/0:14	0/0:9	0/0:25	0/0:29	0/1:14	0/0:12	0/0:17	./.:0	0/0:13	0/0:8	0/0:6	0/0:15	0/0:15	1/1:6	0/0:17	0/0:14	0/0:19	0/0:5	./.:3	0/0:8	0/0:16	0/0:10	0/0:6	0/0:8	./.:0	0/1:19	0/0:26	./.:3	0/0:7	1/1:13	0/0:8	0/0:6	0/0:25	0/0:13	0/0:17	0/0:16	0/0:10	0/0:13	1/1:20	0/0:9	0/1:24	0/0:20	0/1:21	0/0:21	0/0:15	0/0:8	./.:4	0/0:24	0/0:7	0/0:14	0/0:11	./.:0	0/0:21	0/0:21	0/0:13	./.:4	0/0:25	0/0:36	./.:0	0/0:5	1/1:6	0/0:5	0/0:7	1/1:6	./.:0	0/0:20	./.:0	0/1:14	0/0:14	0/0:6	0/1:25	./.:0	0/0:8	0/0:7	0/0:16	./.:0	0/0:15	0/0:8	0/0:16	./.:0	0/0:5	0/0:9	./.:0	0/0:18	0/1:19	0/1:7	./.:4	0/0:14	0/0:9	./.:0	./.:3	0/0:5	./.:0	0/0:10	0/0:5	./.:3	1/1:6	0/1:11	0/0:6	0/0:12	./.:0	0/0:19	0/1:5	0/0:15	0/0:7	./.:0	0/0:12	0/0:18	0/0:7	0/0:21
un	74696	1267	CAA	CAG,AAA,CGA	.	PASS	.	GT:DP	0/2:7	0/1:6	0/0:8	0/1:14	2/2:16	1/2:5	0/1:6	0/0:11	0/0:13	0/1:11	./.:4	0/0:12	0/0:5	./.:0	0/2:10	0/0:11	0/1:5	0/1:18	0/0:11	0/1:8	0/0:22	0/0:11	0/1:13	1/1:13	0/0:12	0/1:10	0/1:8	0/0:13	1/2:17	1/1:12	1/1:13	0/0:12	0/0:7	0/1:17	0/0:19	0/1:7	0/0:12	0/1:14	0/0:14	0/1:12	0/1:6	0/1:17	0/1:14	0/0:5	0/1:11	0/0:6	1/1:7	0/1:14	0/1:10	0/1:11	./.:0	0/0:9	0/0:12	0/0:15	0/1:22	0/1:11	0/1:15	0/0:6	1/1:13	0/0:6	0/2:11	0/0:7	./.:0	1/1:8	0/0:8	1/1:6	0/0:8	0/1:13	0/1:9	0/1:18	./.:0	0/0:16	0/1:31	0/0:8	./.:4	0/0:11	0/0:9	./.:0	0/0:8	0/0:9	0/1:15	0/2:9	./.:4	0/0:9	./.:4	0/1:6	./.:3	0/1:22	0/1:23	0/0:8	0/0:6	0/1:6	1/1:9	0/0:5	0/1:7	./.:0	0/0:11	1/1:5	0/0:9	0/0:10	0/0:5	0/0:9	./.:0	1/1:7	0/0:6	0/0:14	./.:0	0/0:10	0/1:8	0/0:20	0/0:6	0/0:5	0/0:10	0/3:7	0/1:14	0/1:6	0/0:12	0/3:13	0/0:20	0/1:11	./.:4	0/1:12	0/1:9	0/1:7	0/0:11	0/0:7	0/0:14	0/1:13	0/1:5	0/0:5	0/0:18	./.:3	0/0:17	./.:0	0/0:11	0/0:8	0/0:7	0/0:10	0/1:17	0/0:24	0/0:15
un	75109	1274	CAGG	CGGG,TAGG,CAAG,CAGA	.	PASS	.	GT:DP	0/0:42	0/0:52	0/0:23	1/2:52	0/1:45	0/1:22	0/1:39	0/2:46	2/2:18	0/0:58	0/0:28	0/0:38	0/1:48	0/0:41	1/2:51	0/0:22	2/2:20	0/1:44	0/1:33	0/1:46	2/2:38	0/0:39	0/0:8	0/0:43	0/2:34	0/1:36	0/1:32	0/0:21	0/0:19	1/1:23	2/2:25	0/0:26	0/2:25	0/0:29	0/2:45	0/1:24	1/1:29	0/1:39	0/1:25	0/2:18	0/0:27	2/2:35	0/2:44	0/2:33	0/2:18	0/1:18	0/1:31	./.:0	2/2:18	1/1:16	0/0:7	0/0:23	0/1:34	2/2:25	0/2:19	2/2:22	0/0:16	1/1:42	0/0:16	0/0:29	0/0:31	0/0:31	0/0:13	0/0:57	0/0:32	0/1:52	0/1:35	0/1:56	0/0:43	2/2:41	0/1:13	0/1:44	1/1:73	0/0:40	0/0:33	0/0:12	0/2:37	0/0:17	0/1:41	0/0:12	0/1:28	0/2:39	0/2:14	0/0:22	1/2:30	1/1:36	0/0:22	0/1:64	0/0:66	0/0:21	1/1:16	1/2:24	0/0:27	0/0:23	2/2:12	0/0:25	0/2:34	0/0:13	0/0:18	3/3:15	0/2:26	0/0:48	1/2:12	0/0:27	0/0:11	2/2:38	0/0:23	0/1:24	1/1:12	1/1:35	0/0:14	0/0:32	0/0:12	0/0:17	0/0:57	0/0:25	1/2:25	0/0:14	1/1:35	0/0:43	0/0:12	0/0:38	0/0:39	0/1:12	1/1:41	0/0:10	0/1:27	0/0:17	1/1:10	0/1:14	1/1:56	1/2:23	0/1:66	2/2:9	0/1:38	2/2:26	0/2:13	0/4:14	0/2:40	0/1:50	0/0:25
un	75404	1279	GGA	GGG,GAA,AGA	.	PASS	.	GT:DP	0/0:38	0/2:34	0/2:21	0/0:20	0/0:37	0/0:12	0/1:32	0/0:39	0/1:37	0/0:84	0/0:19	0/1:65	0/0:50	0/0:35	0/0:33	0/0:20	0/0:37	0/1:23	0/0:15	0/0:35	0/0:19	0/1:32	1/1:30	0/1:33	0/0:31	0/1:29	0/0:28	0/0:36	0/1:33	0/1:12	0/0:27	1/1:11	0/1:17	0/2:38	0/0:39	0/1:33	0/0:16	0/0:12	0/0:26	1/2:17	0/1:9	1/1:20	0/0:27	0/1:16	0/0:13	0/0:13	0/0:19	0/0:23	0/0:8	0/0:13	0/0:16	0/1:21	2/3:15	0/0:35	0/0:25	0/2:31	0/0:37	0/0:31	0/0:31	0/0:38	0/0:59	0/0:25	0/2:13	0/0:55	0/1:32	0/0:57	0/0:24	0/1:50	0/0:23	0/1:35	0/0:5	0/0:46	0/0:55	0/0:39	0/0:33	0/1:25	0/0:27	0/1:17	0/1:40	0/0:23	0/0:39	0/0:27	0/0:13	0/0:22	0/0:22	0/0:24	0/0:15	0/0:61	2/2:57	0/1:11	0/0:16	0/0:17	0/0:23	0/0:10	0/0:11	0/0:17	0/0:26	0/0:11	0/0:20	0/0:23	0/1:19	0/0:51	0/0:5	0/0:8	0/0:6	0/0:42	0/1:17	0/0:25	0/0:7	0/0:48	0/0:5	0/0:13	0/2:14	./.:4	0/0:43	0/0:13	0/0:17	1/1:13	0/0:42	0/2:16	0/0:12	0/0:21	0/0:34	0/2:14	0/0:43	0/0:14	0/0:8	0/0:8	0/1:21	0/0:12	0/2:54	./.:3	0/0:48	0/0:8	0/0:26	0/0:20	0/0:7	0/0:12	0/0:22	0/0:28	0/0:53
un	75699	1284	CGAAA	CGGGA,CGAGA,CGGGG,CTGGA,CGGAA,TGAAA,CTAAA	.	PASS	.	GT:DP	0/0:14	0/1:17	0/1:11	./.:3	0/2:7	./.:3	4/5:12	3/3:13	./.:4	1/1:25	0/4:5	0/2:32	0/0:18	./.:0	1/1:9	1/1:7	0/0:21	0/0:12	2/2:6	1/4:17	0/0:19	0/0:16	0/1:12	1/2:9	1/1:7	0/2:14	0/0:10	0/5:7	./.:0	0/0:11	1/1:7	0/1:7	1/1:14	0/0:12	0/0:14	./.:0	0/2:5	0/0:10	0/0:7	2/4:7	0/0:8	0/1:15	0/1:16	0/0:7	2/2:8	0/0:9	./.:0	0/0:12	./.:4	0/0:7	0/0:7	0/0:10	1/1:15	0/0:11	0/6:10	3/4:12	0/1:11	./.:0	./.:4	0/1:11	0/0:19	./.:3	1/1:6	1/1:20	1/3:13	0/0:24	0/2:13	./.:0	0/0:9	0/0:10	0/1:7	1/1:10	0/0:25	0/1:18	1/1:8	./.:3	1/3:23	0/7:8	./.:0	0/0:7	0/1:10	0/0:9	./.:0	0/0:9	1/1:8	0/0:11	./.:0	0/2:24	./.:0	0/1:12	./.:0	0/0:9	0/1:15	0/0:11	0/1:5	0/0:16	0/0:16	./.:0	0/1:15	0/0:8	0/6:24	0/1:20	1/1:6	0/2:6	./.:4	0/0:17	./.:0	5/5:5	0/2:6	0/0:28	0/3:7	0/1:9	0/1:15	./.:3	0/1:23	./.:0	0/0:23	0/0:8	1/1:10	0/1:11	1/3:9	1/1:5	./.:0	0/0:8	0/0:13	1/2:13	./.:0	1/1:8	0/0:7	0/1:5	0/1:16	1/1:6	0/2:20	0/0:8	1/1:7	0/1:6	0/3:6	1/1:9	0/0:6	1/3:19	./.:0
un	76171	1292	CT	CA,AT	.	PASS	.	GT:DP	0/0:24	1/1:30	2/2:17	0/2:36	1/2:55	1/2:16	0/0:24	1/1:39	0/0:30	1/1:40	1/1:12	0/2:61	0/0:36	1/1:34	1/2:23	1/2:15	0/1:59	0/1:22	./.:4	0/2:29	0/1:39	1/2:27	2/2:16	0/0:31	0/1:26	0/1:33	0/0:34	1/1:35	0/0:27	0/0:23	0/1:25	0/1:43	0/1:21	0/1:43	0/1:49	1/1:51	0/1:27	1/2:51	0/0:33	0/0:24	1/2:21	1/2:35	1/1:18	0/0:30	0/0:18	0/1:31	0/0:16	0/0:42	0/0:20	0/2:15	0/1:24	1/2:19	0/2:28	1/1:34	0/1:22	1/1:39	0/2:27	0/1:46	2/2:17	0/2:32	1/2:27	1/2:20	0/2:17	1/1:44	0/1:18	0/0:38	0/2:32	0/1:63	0/2:29	0/0:37	0/2:18	0/1:38	0/2:46	0/1:29	0/0:33	0/2:22	0/0:36	0/0:15	0/0:30	1/2:24	0/1:25	1/1:9	2/2:6	0/1:26	0/2:34	2/2:22	0/2:15	0/2:45	0/2:60	0/0:17	1/2:13	1/1:13	0/0:19	0/1:13	0/2:9	2/2:13	0/0:22	0/1:16	0/1:20	0/1:33	0/2:17	0/2:34	./.:0	1/2:9	./.:0	0/2:43	0/0:8	1/2:11	./.:0	0/1:45	./.:0	2/2:5	0/1:13	0/1:5	0/2:32	0/2:16	0/1:15	1/1:11	0/0:21	1/2:11	./.:0	1/2:12	0/2:25	./.:0	0/2:46	0/1:9	0/2:7	1/1:6	./.:4	1/2:5	0/2:44	./.:0	0/1:35	0/1:10	0/0:27	0/0:17	1/1:13	0/2:12	0/1:23	0/1:35	0/1:56
un	76407	1296	GT	GG,AG	.	PASS	.	GT:DP	0/0:15	0/0:24	0/0:11	0/0:9	0/0:21	0/1:5	0/1:9	0/0:17	0/0:9	0/0:29	./.:4	0/0:21	0/0:11	0/1:12	0/0:14	0/0:6	0/0:9	0/0:5	./.:0	0/0:14	0/0:21	0/0:7	./.:4	0/0:12	0/0:11	0/0:18	0/0:25	0/0:11	0/0:13	0/0:7	0/1:9	0/0:15	0/0:8	0/0:17	0/0:23	0/0:17	0/0:7	0/0:14	0/0:24	0/0:9	0/1:5	0/0:15	0/0:7	0/1:11	./.:4	0/1:7	0/0:7	0/0:18	0/0:6	./.:4	0/0:8	0/0:16	0/0:10	0/0:12	1/1:9	1/1:7	0/0:9	0/2:21	0/0:6	0/0:20	0/0:14	0/1:12	0/0:5	0/0:27	0/0:16	0/0:19	0/1:8	0/0:25	0/0:14	0/1:16	0/0:14	0/0:23	0/0:17	0/0:15	0/1:21	0/0:13	0/0:21	0/0:10	0/0:23	0/0:10	0/0:20	0/1:15	./.:0	0/2:10	0/1:21	0/0:8	0/2:8	0/0:27	0/0:34	0/0:11	0/0:14	2/2:6	0/0:13	0/1:6	./.:4	0/0:17	0/0:9	0/0:8	0/0:16	0/1:6	0/0:12	0/0:31	./.:0	0/0:7	0/1:5	0/1:15	./.:4	0/0:8	0/1:6	0/2:29	0/0:6	0/0:5	0/0:9	./.:0	0/0:26	0/1:12	0/0:9	0/1:7	0/2:12	0/1:15	0/0:7	0/0:10	0/0:16	./.:3	0/0:17	0/0:8	./.:0	./.:3	./.:3	./.:0	0/0:22	./.:0	0/0:20	./.:4	0/1:11	0/2:5	./.:0	0/0:5	0/1:9	0/0:11	0/0:14
un	76702	1301	CCGA	CAGA,CAGG,ACGA,CCTA,CCGG	.	PASS	.	GT:DP	1/1:10	0/2:30	0/0:11	0/1:34	0/1:32	./.:0	1/3:28	3/3:31	1/1:24	./.:0	0/0:23	0/0:27	0/0:22	0/1:29	0/0:35	0/0:10	0/0:23	0/2:27	1/1:8	0/0:25	0/1:53	1/1:23	1/2:32	0/2:31	1/3:30	0/2:22	1/3:28	0/0:20	0/3:23	0/0:8	./.:0	0/0:24	0/2:23	1/1:25	0/0:32	0/1:41	0/1:23	1/1:35	0/0:13	0/0:23	0/1:30	0/0:21	1/2:55	0/0:20	0/0:31	0/0:15	0/0:19	./.:0	0/0:13	0/0:35	0/1:29	0/0:28	0/2:22	1/1:26	1/3:12	0/0:46	0/0:36	0/1:46	0/1:26	./.:4	0/3:40	0/2:31	2/2:9	1/1:25	2/2:26	0/0:43	./.:0	0/0:44	1/1:25	1/1:25	0/0:20	1/2:32	0/0:23	0/0:34	0/0:37	0/2:24	1/3:40	0/0:19	0/1:44	0/0:9	0/1:26	1/1:33	0/2:25	0/1:31	0/0:7	1/1:23	1/4:20	0/0:53	1/3:61	0/1:22	1/2:21	0/0:26	0/0:19	2/2:19	1/3:16	0/1:22	0/2:33	0/0:16	0/0:27	0/3:28	0/0:34	1/1:32	0/0:7	0/5:19	1/3:14	3/3:28	0/0:17	2/2:8	0/4:6	0/1:38	0/1:6	0/0:8	0/1:21	0/0:5	0/0:25	0/0:9	./.:0	./.:0	0/1:34	0/0:25	./.:0	1/1:14	1/1:36	0/0:10	0/3:37	1/1:22	2/2:7	2/2:13	0/0:23	0/0:8	1/1:36	./.:0	0/0:38	0/0:6	1/1:44	./.:0	0/0:17	0/0:32	0/0:26	0/0:43	0/0:51
un	77646	1317	T	G	.	PASS	.	GT:DP	0/0:11	0/0:12	0/1:12	0/0:18	0/0:8	./.:0	0/0:10	0/0:11	0/0:18	0/0:21	0/0:10	0/0:17	0/0:18	0/0:16	0/1:21	0/0:8	0/0:23	0/0:14	0/0:5	0/0:20	0/1:15	0/0:8	0/0:8	0/0:13	0/0:16	0/0:14	0/0:16	0/0:7	0/0:10	0/1:5	0/1:11	0/0:6	0/0:16	0/0:15	0/0:21	1/1:12	0/0:25	0/0:11	0/0:7	./.:0	./.:4	0/0:7	0/0:22	0/0:5	0/0:7	0/0:7	0/0:6	0/0:12	0/0:11	0/0:10	0/0:8	0/0:10	0/0:8	0/0:15	0/0:7	0/0:9	0/0:10	0/1:16	0/0:8	0/0:5	0/1:8	0/0:9	./.:0	0/0:14	0/0:10	0/0:9	0/0:11	0/0:23	0/0:7	0/0:18	./.:0	./.:0	0/1:30	0/0:14	0/0:8	0/0:9	0/0:6	0/0:7	0/0:13	0/0:7	0/0:9	0/0:10	./.:0	0/0:7	0/0:7	./.:4	./.:4	0/0:20	0/0:31	0/0:5	0/0:9	0/0:22	0/0:5	1/1:7	./.:3	0/0:5	0/0:7	0/0:9	0/0:16	0/0:6	0/0:11	0/1:15	./.:3	0/0:10	0/0:5	0/0:5	0/0:7	0/0:12	./.:3	0/0:14	./.:4	0/0:12	0/0:8	0/0:8	0/0:25	./.:3	0/0:9	0/0:7	0/0:20	0/0:12	0/0:6	0/0:14	0/0:13	0/0:6	./.:0	0/0:6	./.:0	0/1:10	0/0:8	0/0:9	0/0:16	./.:0	0/0:13	0/0:8	0/0:21	0/0:11	0/0:7	0/0:11	0/0:18	0/0:24	0/1:22
un	77764	1319	GT	AT,GC	.	PASS	.	GT:DP	0/0:12	0/0:16	0/0:7	0/0:14	0/0:17	./.:3	0/0:8	0/2:17	0/0:14	0/0:22	0/0:5	0/1:19	0/0:24	0/0:5	0/0:12	0/0:10	0/0:13	0/2:9	./.:0	0/0:9	0/0:25	0/0:12	0/0:19	0/1:9	1/1:5	0/0:7	1/1:11	0/1:8	1/1:8	0/0:11	0/0:10	0/0:11	0/1:11	0/0:14	0/1:16	./.:4	0/1:8	0/1:13	0/0:7	0/0:7	0/0:9	0/1:10	0/1:6	0/0:8	0/0:9	0/0:16	1/1:6	0/0:12	0/0:9	0/0:12	0/0:6	0/0:7	0/1:10	0/0:6	0/0:9	0/0:13	./.:3	0/0:19	0/0:5	0/1:9	0/0:6	0/1:15	./.:0	0/1:8	0/0:9	0/0:8	0/0:5	0/1:18	./.:4	0/1:21	./.:0	0/0:6	0/0:12	0/0:15	0/0:6	0/0:16	0/0:8	0/1:7	0/0:11	0/0:8	0/0:9	0/0:10	0/0:10	1/1:5	0/0:8	0/0:14	0/1:5	0/1:22	0/0:29	0/1:13	0/0:12	0/1:9	0/1:12	./.:4	0/1:9	0/1:9	0/0:8	0/0:7	0/2:8	0/0:17	0/0:13	1/1:21	./.:0	0/1:10	./.:3	0/0:11	0/0:7	0/0:8	0/0:7	0/0:12	./.:0	0/0:9	0/0:16	./.:4	0/1:6	./.:0	0/0:9	0/0:8	./.:0	./.:0	0/1:6	1/2:9	./.:0	0/0:7	0/1:19	./.:0	./.:0	./.:3	./.:4	./.:0	0/0:14	0/0:6	0/0:17	0/0:7	0/0:13	0/0:8	./.:0	./.:4	0/0:16	0/0:17	0/2:19
un	77941	1322	CATCTT	CATCTC,GATCTT,CATTTT,CTTCTC,CACCTT,CATCCC	.	PASS	.	GT:DP	0/1:9	1/1:13	1/4:9	0/5:12	0/0:8	0/0:6	./.:4	0/0:12	0/1:14	0/2:19	./.:0	0/1:22	0/0:13	./.:4	0/1:10	2/2:11	1/1:7	1/1:8	2/2:10	0/0:10	0/5:16	0/0:9	0/6:6	0/0:15	1/1:10	0/1:6	1/1:9	1/1:8	1/1:9	./.:3	1/2:6	0/1:9	./.:0	./.:0	0/2:9	./.:0	./.:0	./.:3	1/1:7	./.:0	0/0:5	0/1:7	0/1:9	0/0:8	./.:0	0/1:8	0/0:6	0/0:6	./.:4	./.:0	./.:0	./.:0	2/2:5	0/2:6	./.:4	0/1:7	1/1:8	0/1:9	./.:4	0/0:7	0/3:10	./.:0	0/1:7	1/1:18	0/1:11	0/1:9	0/0:6	0/1:6	1/4:10	3/3:6	1/1:7	0/4:6	1/2:23	0/1:9	0/6:6	1/1:9	0/3:7	0/3:7	./.:0	./.:0	5/5:6	./.:0	3/3:6	2/2:6	0/1:6	0/0:9	0/1:5	0/4:21	0/1:20	0/4:12	0/1:8	0/1:13	0/2:5	0/3:6	1/1:8	0/0:9	1/1:13	0/1:16	0/0:15	./.:3	0/0:8	0/0:16	./.:0	0/0:5	0/0:5	1/2:8	0/0:6	./.:0	0/0:7	0/4:12	0/0:5	1/2:6	0/0:9	./.:3	0/1:13	0/1:11	0/0:6	0/1:9	0/0:9	./.:3	./.:0	1/1:13	0/1:7	0/1:6	1/1:14	./.:3	./.:4	./.:0	0/1:7	1/1:6	./.:0	./.:0	1/1:17	1/1:7	0/0:16	0/6:7	0/1:11	0/2:12	0/1:11	0/1:13	1/4:16
un	78000	1323	TAGA	TAAA,GAAA,TAGG,GAGG,GGAA	.	PASS	.	GT:DP	0/0:12	1/1:17	1/1:5	1/1:18	1/3:19	2/2:6	0/1:12	2/2:20	0/0:20	1/3:27	0/0:10	1/1:21	0/1:11	0/0:20	0/0:17	./.:0	0/0:15	0/2:26	0/2:9	0/0:18	0/1:35	0/1:12	1/2:10	0/0:6	./.:4	./.:0	0/2:14	2/2:5	./.:0	./.:0	./.:0	0/1:6	./.:0	0/0:13	0/2:9	0/0:8	1/3:5	1/2:10	./.:0	./.:4	1/1:9	./.:4	0/2:10	1/1:8	./.:3	0/0:9	0/0:7	0/0:6	./.:4	./.:0	0/1:5	0/1:7	1/1:10	0/1:5	0/0:5	./.:4	0/1:13	1/2:11	0/1:11	0/2:12	0/2:12	0/1:5	0/0:6	0/2:16	0/1:11	0/1:16	1/2:12	0/0:18	0/0:15	2/2:13	./.:0	1/1:9	1/1:17	1/1:10	0/0:10	./.:0	1/1:6	./.:0	./.:4	./.:0	0/1:7	0/2:8	./.:3	1/1:6	0/0:18	2/2:5	./.:4	0/1:27	0/1:21	0/2:11	1/1:10	./.:0	0/0:17	0/1:11	0/2:9	1/1:11	0/1:15	1/2:11	0/0:14	1/2:5	2/2:8	1/1:24	1/1:9	0/0:15	0/0:5	0/1:12	0/0:8	0/2:15	1/1:9	1/2:16	1/2:5	1/2:7	1/1:8	1/2:5	2/5:15	./.:4	1/1:6	./.:4	1/1:5	0/1:12	0/1:6	./.:3	0/1:11	2/2:8	0/1:17	./.:4	0/1:9	0/0:8	1/2:12	./.:0	1/1:10	./.:0	1/2:17	./.:4	1/2:12	./.:0	./.:0	0/2:13	1/2:13	1/1:21	0/2:21
un	78236	1327	ACGCT	TCGCT,ACACT,ATGCT,ACGAT,ACGCC	.	PASS	.	GT:DP	0/1:13	0/0:11	0/0:8	0/0:9	0/0:13	0/0:9	0/0:14	0/0:18	0/5:11	0/0:18	./.:4	0/1:21	./.:4	0/0:6	0/1:17	./.:0	0/1:15	0/0:9	./.:0	0/0:13	0/0:25	0/0:8	1/1:10	0/0:7	0/0:5	0/0:14	0/1:12	0/2:14	0/1:13	0/0:20	0/0:14	1/1:9	0/0:7	0/1:17	0/1:12	0/0:13	0/0:15	0/1:20	1/1:8	0/0:9	0/1:11	1/1:9	0/0:7	0/0:5	./.:0	./.:3	0/0:9	0/0:21	0/1:7	0/1:13	./.:4	0/1:6	0/0:17	1/1:6	0/3:10	1/1:5	0/0:17	0/0:7	./.:0	0/0:9	0/0:22	0/0:10	1/1:11	0/1:19	0/0:14	0/1:22	0/1:18	0/1:21	./.:4	0/0:10	0/0:7	1/4:27	0/1:20	0/0:11	0/0:6	0/0:10	1/1:8	1/1:14	1/1:9	./.:0	0/1:31	0/0:7	0/1:7	0/0:8	0/0:16	1/1:9	1/1:5	0/1:31	1/1:12	0/0:16	0/1:13	0/0:13	0/1:11	./.:0	0/0:6	0/0:9	0/0:33	0/1:19	0/0:23	0/0:5	0/0:20	0/0:15	0/1:8	0/1:16	./.:3	1/1:23	0/0:8	0/0:23	0/1:10	0/0:19	./.:3	0/1:16	0/3:12	0/0:10	0/0:26	0/2:10	0/1:15	0/0:15	1/1:17	1/1:7	0/0:12	0/0:19	0/1:10	1/1:9	0/0:13	./.:3	0/0:7	1/1:9	0/0:10	./.:4	0/1:14	./.:0	0/0:29	0/0:6	0/0:16	./.:4	0/1:11	0/0:17	0/0:5	1/1:20	1/1:19
un	78472	1331	CGC	CGA,AGC,CAC	.	PASS	.	GT:DP	0/2:12	0/0:22	0/0:8	0/0:11	0/0:17	0/0:6	0/0:8	0/0:17	0/0:20	0/1:27	0/0:12	0/0:29	0/0:30	0/0:10	0/0:21	0/0:10	0/2:22	0/1:13	./.:0	0/0:14	0/0:22	0/3:22	0/2:20	0/1:6	0/0:14	0/0:12	0/0:16	0/0:19	0/0:13	0/0:7	0/0:14	0/0:13	0/0:9	0/0:18	0/0:11	0/0:8	0/1:15	1/2:22	0/0:11	0/0:9	0/0:10	0/0:11	0/0:12	0/1:17	0/0:11	0/0:10	0/0:13	0/0:16	0/0:7	0/0:11	0/0:13	0/2:11	0/0:14	0/0:17	0/0:10	0/0:16	0/0:18	0/0:33	0/1:11	0/2:15	0/0:11	0/0:6	0/0:6	0/0:19	0/0:9	0/0:18	0/0:12	0/0:26	0/2:9	0/2:22	0/0:8	0/1:16	0/1:26	0/1:14	0/1:27	0/2:6	0/0:13	0/0:9	0/0:12	0/0:6	0/1:16	0/0:11	0/0:10	0/0:15	0/0:11	0/0:13	0/0:7	0/0:22	0/0:34	0/0:10	0/0:11	0/0:23	0/0:9	0/0:6	./.:4	0/0:12	0/0:23	0/0:7	0/0:14	0/0:7	0/0:10	0/0:25	0/0:5	0/0:9	0/0:5	0/1:6	0/0:5	./.:4	./.:4	0/0:31	./.:4	0/0:10	0/0:16	0/0:8	0/0:26	0/0:13	0/0:11	0/0:7	0/0:26	0/1:22	./.:0	0/0:11	1/2:21	0/0:12	0/0:29	0/0:9	0/0:7	0/0:5	0/0:11	0/0:6	0/0:24	./.:0	0/2:25	0/0:6	0/0:13	0/0:8	./.:4	0/0:9	1/2:14	0/0:19	0/0:34
un	79121	1342	G	A	.	PASS	.	GT:DP	0/0:16	0/0:10	0/0:5	0/0:12	0/0:17	0/0:5	0/0:11	0/1:15	0/0:8	0/0:16	0/0:12	0/0:23	0/0:20	0/0:12	0/0:13	0/0:5	0/0:12	0/0:11	./.:3	0/1:7	0/0:25	1/1:10	0/0:8	0/1:12	0/0:7	0/0:5	./.:3	0/0:8	0/0:10	./.:4	0/0:7	./.:3	0/0:5	0/0:12	0/0:14	0/0:10	./.:0	0/0:7	0/0:8	0/0:7	./.:4	0/1:10	0/1:6	./.:0	0/0:6	0/0:9	0/1:7	0/0:8	./.:0	./.:4	0/0:5	0/0:5	0/0:9	0/0:7	0/0:11	0/0:10	0/0:10	0/1:10	0/0:6	0/0:7	0/0:17	./.:4	./.:0	0/0:21	0/1:8	0/1:5	0/1:6	0/0:11	0/0:12	0/0:12	0/0:6	0/1:13	0/0:21	0/0:9	0/0:17	0/0:10	0/0:15	./.:0	0/0:9	0/0:5	0/0:7	0/0:9	0/0:6	./.:0	./.:4	./.:0	./.:0	0/0:24	0/0:23	0/0:6	0/0:9	0/0:7	0/0:9	0/0:10	0/0:10	./.:3	1/1:6	0/0:9	0/1:13	./.:4	0/0:11	0/0:15	./.:0	0/0:10	./.:4	0/1:6	./.:0	0/1:5	./.:4	0/0:30	./.:0	./.:4	0/1:7	./.:0	0/0:14	./.:0	0/0:5	./.:0	0/1:11	0/0:11	./.:0	0/1:9	0/0:11	./.:3	0/0:14	./.:0	./.:0	0/0:5	0/0:7	0/0:5	0/0:11	./.:4	0/0:19	./.:0	0/0:12	0/0:5	./.:0	0/1:7	0/0:6	0/1:12	0/0:15
un	79534	1349	G	A	.	PASS	.	GT:DP	0/0:29	0/0:44	0/0:10	0/0:25	0/1:28	0/0:13	0/0:19	0/0:26	0/0:27	0/1:29	0/1:12	0/1:34	0/1:32	0/0:22	0/0:27	0/1:10	0/1:27	0/1:20	0/0:9	0/0:19	0/0:52	0/0:19	0/1:13	0/0:25	0/0:17	0/0:26	0/1:44	0/1:24	0/1:33	0/1:21	0/0:27	0/1:34	0/0:32	0/0:28	0/0:33	1/1:26	0/1:25	0/0:30	0/0:32	0/1:22	0/0:13	0/0:47	1/1:9	0/0:29	0/1:17	0/0:39	0/0:31	0/0:38	0/0:17	0/1:17	0/0:17	1/1:12	0/0:27	0/0:35	0/0:18	0/0:39	0/1:44	0/0:37	0/0:7	0/1:30	0/0:39	0/0:25	0/1:18	0/0:37	0/0:25	0/1:42	0/0:29	0/0:50	0/1:35	0/1:29	0/0:10	0/0:37	0/1:43	0/0:24	0/0:29	0/0:29	0/0:33	0/0:17	0/0:41	0/0:38	1/1:19	0/1:29	0/0:14	0/0:16	0/1:36	0/0:27	0/0:11	0/1:45	0/0:62	0/0:19	0/0:8	0/0:10	0/0:7	0/0:14	0/1:7	0/0:14	1/1:13	0/0:16	0/0:22	0/0:26	0/0:18	0/0:45	./.:4	0/0:19	./.:4	0/1:29	0/1:6	0/1:17	./.:0	0/0:27	./.:0	./.:3	0/0:23	./.:0	0/0:39	0/0:8	0/1:18	0/0:17	0/0:37	0/0:17	./.:0	0/0:19	0/1:18	0/0:8	0/1:30	0/0:11	./.:0	0/1:13	0/0:14	0/0:8	0/0:27	./.:0	0/0:55	0/0:14	0/1:19	0/0:15	0/0:7	0/0:18	0/0:30	0/0:25	0/0:30
un	80242	1361	CCG	CCT,TCG,CTG	.	PASS	.	GT:DP	0/0:6	0/1:28	0/0:7	./.:0	1/1:5	./.:0	0/0:20	0/0:16	0/0:23	0/0:15	0/0:9	0/0:12	0/1:11	0/1:9	0/1:9	./.:0	0/1:15	./.:0	0/0:6	0/0:11	0/0:18	0/1:21	0/0:5	0/1:10	0/0:12	0/1:7	0/1:58	1/1:38	0/1:53	0/1:38	0/1:44	0/1:48	0/1:36	1/1:58	0/1:74	1/1:68	1/1:49	0/0:34	0/1:58	0/1:36	0/1:46	1/1:58	0/0:43	1/1:50	0/1:26	0/0:48	1/1:47	1/1:30	0/1:28	0/0:39	0/1:37	0/0:30	0/1:50	0/1:44	0/1:55	0/0:25	0/0:30	0/0:79	./.:0	1/1:29	1/1:49	0/0:43	0/0:20	0/0:37	0/0:22	1/1:71	1/1:35	0/1:89	0/0:67	0/1:74	0/2:34	1/1:76	0/0:13	0/1:73	1/1:27	0/0:41	1/1:30	1/1:42	0/1:52	0/0:27	0/0:29	./.:0	./.:0	1/1:21	0/0:68	1/1:35	0/0:35	0/0:97	0/1:92	0/1:26	0/0:26	0/1:35	1/1:13	0/0:9	1/1:16	1/1:12	0/1:61	1/1:30	1/1:17	0/0:48	1/1:43	1/1:36	0/1:11	0/1:32	0/1:13	0/0:73	0/0:9	1/1:37	0/1:14	1/2:75	1/1:6	0/1:25	0/0:12	./.:4	1/1:19	0/1:27	0/0:17	0/1:33	1/1:32	0/0:37	0/0:12	0/0:14	0/0:31	./.:3	./.:0	1/1:12	./.:4	1/1:14	1/1:7	./.:4	0/3:39	./.:3	0/1:50	0/1:11	./.:0	0/1:18	0/1:15	0/0:35	0/0:12	0/0:12	0/1:12
un	82307	1396	GCACG	GCTCG,GTACG,ACACG,GCAAG,GCACA	.	PASS	.	GT:DP	0/0:14	0/3:6	0/1:9	0/0:16	0/0:13	./.:0	0/1:18	0/1:6	1/3:28	0/3:33	0/0:9	0/0:32	0/0:16	./.:0	0/1:9	0/1:12	0/0:11	1/1:18	./.:0	0/0:15	0/0:38	0/0:20	0/0:5	./.:0	0/1:6	0/4:7	0/1:31	0/0:16	1/1:41	0/1:22	0/0:20	1/1:23	0/0:25	1/1:24	0/0:36	0/1:22	0/0:22	0/0:26	0/1:35	1/1:20	0/0:16	0/1:24	0/0:25	0/0:32	0/0:15	1/2:20	0/1:27	0/2:34	0/1:15	1/1:21	0/1:18	0/0:20	0/0:18	0/1:43	0/2:13	1/2:31	0/1:31	0/0:38	0/0:14	0/1:40	1/1:41	0/3:25	0/0:21	0/0:56	1/2:26	0/1:50	0/1:42	0/0:46	0/1:45	0/0:45	0/0:20	0/0:32	0/1:26	0/0:47	0/0:34	0/0:34	0/2:37	0/1:39	0/0:43	0/0:19	0/0:36	1/1:35	./.:0	0/1:22	0/0:44	0/4:33	0/0:17	0/1:48	0/3:72	0/3:29	0/3:26	0/1:22	1/1:32	0/1:24	0/1:22	0/1:29	0/2:40	0/0:32	1/1:45	0/1:29	0/1:33	0/0:38	0/1:11	0/1:24	0/0:17	0/0:47	0/1:14	0/0:27	0/0:11	0/0:64	0/1:14	0/2:21	0/0:23	0/0:10	0/1:37	1/2:28	1/1:27	0/5:18	0/0:36	0/2:20	0/0:9	0/1:30	0/2:28	0/0:9	0/1:35	0/0:15	0/0:12	0/0:11	0/0:18	0/0:7	0/1:27	./.:4	0/0:50	0/0:7	1/1:24	1/1:16	0/1:17	0/0:33	./.:4	1/1:7	0/0:13
un	82897	1406	TGGGA	TAGGA,TAGGT,TGGGT,CAGGA,TAGCA,TGAGA	.	PASS	.	GT:DP	1/1:33	0/0:33	0/3:15	0/0:40	0/0:21	0/0:12	1/1:24	0/0:22	0/0:35	0/0:41	0/0:11	0/2:34	0/1:32	0/0:19	0/1:27	0/1:19	0/1:26	1/1:19	1/1:8	0/0:21	1/4:22	0/0:20	0/0:24	0/0:17	0/1:20	0/1:22	0/0:21	0/1:21	0/0:33	0/0:35	0/0:24	0/0:25	0/0:22	0/0:30	0/0:38	0/0:34	0/1:18	0/2:34	0/0:32	0/0:19	0/1:9	0/0:33	0/1:33	0/0:24	0/0:11	0/1:26	0/0:22	0/0:33	0/0:20	0/1:26	0/1:21	0/0:15	0/3:25	0/1:37	0/0:26	0/1:27	0/0:38	0/0:30	0/0:10	1/3:27	0/1:18	0/1:21	0/5:18	0/2:38	0/3:24	0/0:29	0/1:26	0/1:24	0/0:29	0/2:45	0/3:8	0/1:13	0/0:41	0/1:34	0/1:20	0/2:26	0/1:40	0/0:12	1/1:29	0/0:14	0/0:27	0/0:26	0/1:7	0/0:14	0/0:21	0/0:23	1/1:15	0/0:48	0/0:44	0/1:16	0/1:24	0/0:16	0/1:17	0/1:12	0/1:16	1/1:14	0/0:31	0/1:19	0/0:30	0/0:17	0/0:25	0/1:43	0/0:11	0/1:8	0/1:5	1/4:35	0/3:19	0/0:17	0/1:6	0/0:24	./.:0	0/1:16	0/1:22	0/6:6	1/1:28	0/0:13	0/1:14	0/0:16	0/0:33	0/0:30	./.:0	1/2:30	0/0:33	0/0:11	0/0:47	0/1:12	1/1:8	0/1:9	0/0:18	0/0:17	1/2:29	0/1:6	0/0:33	0/1:21	0/0:24	0/1:10	./.:4	0/0:21	0/0:31	0/1:28	0/0:37
un	83074	1409	AGATTC	AGATCC,GGATCC,AGACTC,GGATTC,AAATCC,AGATTT,AGTTCC	.	PASS	.	GT:DP	0/1:18	0/2:34	1/1:25	0/1:27	0/0:32	1/1:12	0/0:30	0/1:43	0/1:37	0/1:37	0/1:34	0/1:48	1/1:37	0/0:32	0/0:30	1/1:15	0/1:40	1/1:33	0/0:13	1/1:32	0/0:52	0/1:30	0/2:16	1/1:34	1/4:34	1/1:34	0/1:48	0/1:36	0/1:35	0/1:31	0/1:38	0/1:35	1/1:26	0/1:23	0/1:34	0/0:47	0/1:24	0/0:39	1/2:44	1/4:27	0/6:32	0/1:39	0/1:37	0/0:38	1/1:28	0/1:46	0/1:47	1/1:31	0/1:22	0/1:29	0/1:32	0/0:19	0/1:28	0/1:41	0/2:34	1/1:51	0/1:41	0/1:44	0/1:10	0/0:31	1/1:37	0/1:24	0/1:17	0/0:49	0/1:26	0/0:52	0/1:21	1/1:46	0/0:45	0/1:54	0/0:11	0/0:46	0/1:40	0/1:28	0/0:36	0/1:27	0/1:40	0/0:16	1/1:27	0/2:17	1/1:32	0/0:22	1/1:8	0/1:23	0/1:28	0/1:28	1/1:9	0/0:48	0/0:58	0/1:27	0/1:36	0/5:34	0/0:33	1/1:16	0/1:23	0/1:18	0/1:40	0/0:17	0/0:38	0/1:37	0/1:30	1/1:42	0/1:14	0/0:35	0/0:19	0/0:41	1/1:16	0/1:22	1/7:17	0/0:48	0/1:8	1/1:25	1/3:35	0/1:15	0/1:52	0/0:23	1/1:24	0/0:25	1/1:38	1/1:27	0/1:9	0/1:27	0/1:31	0/0:11	0/0:43	0/1:23	0/0:10	0/3:17	0/0:9	0/1:10	0/0:37	0/1:13	0/1:39	0/1:15	0/0:35	3/3:9	0/1:16	0/0:23	0/1:20	0/0:50	0/0:37
un	83428	1415	T	G	.	PASS	.	GT:DP	0/0:29	0/0:29	0/0:14	0/1:31	0/0:28	0/0:8	0/0:24	0/1:42	0/0:35	0/0:47	1/1:5	0/0:20	0/1:24	0/0:17	0/0:27	0/1:12	0/0:41	0/0:26	./.:4	1/1:30	0/0:45	0/0:19	0/0:16	0/0:14	0/0:20	0/0:16	0/1:54	0/0:32	0/1:29	0/0:24	0/0:15	0/1:38	0/0:29	0/1:40	0/0:53	0/0:12	0/0:32	0/0:29	0/0:32	0/0:24	0/0:30	0/0:35	0/0:25	0/0:43	0/0:13	0/0:13	0/0:33	0/0:31	0/0:18	0/0:12	0/0:19	0/0:25	0/0:32	0/0:26	0/0:23	0/0:35	0/0:21	0/1:30	0/0:5	0/0:23	0/0:25	1/1:11	./.:4	0/0:35	0/0:11	0/0:32	0/0:18	1/1:26	0/0:39	0/0:14	0/0:19	0/1:35	0/0:30	0/0:36	0/0:22	0/0:21	0/0:20	0/1:28	0/0:24	0/0:18	0/0:27	0/0:21	0/0:7	0/0:17	0/0:12	0/1:23	0/0:5	0/0:49	0/0:45	0/0:12	0/0:7	0/0:22	0/0:21	0/0:17	0/0:8	0/1:22	0/0:32	0/0:14	0/1:27	0/1:41	0/0:30	0/0:46	0/0:9	0/1:30	0/1:12	0/0:21	0/0:9	0/0:15	0/0:5	0/0:43	0/0:11	0/0:12	0/0:15	0/0:10	0/1:38	0/0:21	0/0:15	0/0:16	0/0:29	0/1:18	./.:0	0/0:19	0/0:9	0/0:12	0/0:24	0/0:10	./.:0	0/0:12	./.:0	./.:0	0/0:26	0/0:6	0/0:43	0/0:11	0/0:33	0/0:11	0/0:12	0/0:13	0/0:12	0/0:13	0/0:28
un	84195	1428	AAA	ATA,CTA,AAC,CAA	.	PASS	.	GT:DP	./.:4	0/1:10	./.:4	0/2:17	0/0:11	./.:0	0/0:9	1/1:17	1/2:13	1/2:25	0/0:5	1/2:25	0/0:14	0/0:16	1/2:15	./.:4	0/1:10	2/2:5	./.:0	0/1:20	0/1:24	0/1:12	./.:4	1/1:11	0/1:12	1/1:10	1/1:23	0/1:15	0/2:17	0/1:17	0/2:11	0/4:17	1/1:8	0/1:26	0/0:35	0/0:12	0/1:14	0/1:21	0/1:17	0/2:7	1/2:9	0/3:15	0/1:24	1/1:16	0/1:6	0/1:19	1/1:7	1/1:28	1/1:5	1/1:10	0/1:17	0/0:15	1/1:22	1/1:22	1/1:17	0/0:21	0/1:24	1/1:28	0/1:6	1/1:24	1/2:23	0/0:11	1/1:17	0/1:27	0/0:13	0/1:35	1/1:24	0/0:28	0/1:20	1/1:30	0/0:10	0/2:22	0/0:15	0/0:29	0/2:13	0/2:15	1/2:18	1/1:14	1/1:22	0/1:11	1/1:18	0/1:20	./.:0	0/1:13	0/0:22	0/2:5	0/1:11	0/0:36	0/0:44	0/1:13	1/2:12	0/1:9	0/1:21	0/1:12	0/0:7	1/1:20	0/3:30	0/0:12	0/1:14	0/1:11	0/0:15	0/0:37	2/2:6	0/0:5	0/1:9	0/1:17	0/2:11	0/1:11	0/1:6	1/1:32	0/0:5	0/1:7	0/1:11	0/1:9	1/1:18	0/1:7	0/1:16	0/1:15	0/0:23	0/2:13	0/0:9	1/2:14	1/2:24	./.:0	0/0:46	0/2:7	0/1:11	0/1:6	1/1:6	./.:0	0/0:15	./.:0	0/0:22	1/1:9	1/1:20	0/0:8	./.:4	1/1:7	0/0:8	0/0:13	1/1:9
un	84431	1432	GGCAC	AGCAC,GGCTC,GGTAC,GGCAG,GACAC	.	PASS	.	GT:DP	0/0:6	0/0:6	0/0:5	./.:0	0/0:9	./.:0	0/0:11	1/2:11	1/1:17	0/0:20	./.:3	0/2:13	0/0:6	0/1:5	./.:0	0/1:6	0/2:5	0/4:5	./.:0	0/2:13	0/1:18	./.:0	0/1:6	0/0:9	0/0:5	0/0:7	0/0:10	0/0:14	0/2:12	0/2:13	0/3:13	0/1:20	./.:0	0/1:13	0/0:7	0/0:6	1/1:10	0/3:16	0/1:11	0/0:5	0/1:7	0/1:22	1/1:15	0/0:15	0/0:13	1/2:10	0/1:9	0/0:15	0/1:8	0/0:7	0/0:9	./.:3	0/0:8	0/3:9	0/1:9	0/0:8	0/0:11	1/4:19	./.:4	1/1:8	0/0:11	./.:4	0/1:10	0/1:12	0/0:10	0/1:16	0/0:13	1/2:14	1/2:10	0/1:14	./.:0	0/0:8	0/0:14	0/1:14	0/1:11	1/2:9	1/2:7	0/0:10	0/1:9	0/0:5	1/5:10	0/0:5	./.:4	./.:0	0/0:8	0/2:17	0/0:6	0/1:23	2/2:15	0/1:13	0/0:6	0/1:20	0/0:12	0/0:17	0/0:11	0/1:10	0/1:25	0/0:11	0/1:10	0/0:8	0/0:10	0/0:22	0/1:6	0/1:15	0/1:7	0/0:9	0/1:11	0/0:11	0/0:10	0/2:17	1/4:8	0/1:9	./.:4	0/0:6	0/0:14	1/3:7	0/2:12	0/2:6	1/3:14	0/4:12	0/0:5	1/1:18	0/0:9	1/1:5	0/2:17	1/2:5	0/0:6	4/4:9	0/1:10	./.:4	0/0:13	./.:0	0/0:15	0/0:7	0/1:16	0/0:5	1/3:6	0/0:5	0/0:5	0/0:11	0/2:9
un	84726	1437	T	C	.	PASS	.	GT:DP	0/0:13	0/0:39	0/1:22	0/0:24	0/0:25	1/1:8	0/0:17	0/1:42	0/1:39	0/1:52	0/0:18	0/1:47	0/0:33	0/1:25	0/1:14	0/1:17	0/0:24	0/1:20	1/1:14	0/1:25	0/0:49	1/1:36	0/0:16	0/1:31	0/1:30	0/1:23	0/0:29	0/0:22	0/1:35	0/1:26	0/1:35	0/1:25	0/1:24	0/0:31	0/0:49	0/0:29	0/1:23	0/1:38	0/1:43	0/0:28	0/0:23	0/1:39	0/1:37	0/1:31	0/0:19	0/0:29	0/0:21	0/1:36	0/0:22	0/0:25	0/0:20	1/1:27	0/0:37	0/0:30	0/1:36	0/0:41	0/0:39	0/1:43	0/1:15	1/1:24	0/1:42	0/0:18	0/1:21	0/0:35	0/0:17	0/0:42	0/0:41	0/0:34	0/0:37	0/0:45	0/0:9	0/0:34	0/0:45	0/1:32	0/0:17	0/0:20	0/1:25	1/1:21	1/1:41	0/0:33	0/0:27	0/0:22	0/0:16	0/0:26	0/0:36	0/0:22	0/0:15	0/1:49	0/0:54	1/1:21	0/0:19	0/1:22	0/1:19	0/1:8	0/1:18	0/1:23	0/1:24	0/1:18	0/0:22	1/1:27	0/1:27	0/0:38	./.:0	0/1:16	0/1:12	0/0:33	0/0:17	0/1:24	0/0:11	0/0:48	0/0:10	0/0:19	1/1:15	0/0:8	1/1:54	0/0:16	0/0:20	0/0:26	0/1:42	0/0:27	1/1:7	0/1:32	0/0:35	0/0:10	1/1:53	1/1:12	0/0:8	0/1:12	0/0:14	0/0:8	0/0:35	0/0:7	0/1:45	0/0:9	0/1:31	0/0:19	0/0:8	0/0:19	1/1:33	0/0:24	0/0:35
un	85611	1452	C	T	.	PASS	.	GT:DP	0/0:12	0/0:15	0/0:6	0/0:17	0/0:15	0/0:11	0/0:18	0/0:21	0/1:33	0/1:27	./.:0	0/1:34	0/0:14	0/1:10	0/0:18	0/0:10	0/0:22	0/1:7	./.:3	0/0:21	0/0:36	1/1:9	0/0:10	0/0:16	0/0:14	0/0:11	0/1:40	0/1:32	0/0:38	0/0:33	0/0:34	0/0:17	0/1:27	0/0:39	0/1:45	0/0:48	0/0:35	0/0:26	0/0:28	0/0:28	0/0:18	0/0:36	0/0:28	0/0:19	0/1:15	0/0:28	0/0:28	0/0:24	0/0:41	0/0:13	1/1:24	0/0:35	0/1:21	0/0:37	0/1:25	0/0:37	0/0:48	0/0:46	0/0:8	0/0:34	0/1:29	0/0:19	0/0:16	0/0:51	0/0:25	0/1:21	0/1:46	0/1:65	0/0:26	0/0:39	0/0:15	0/0:40	0/1:31	0/1:50	0/1:26	0/0:25	0/0:40	0/0:19	0/0:32	0/0:32	0/0:22	0/1:21	0/0:9	0/0:22	1/1:37	0/0:17	0/0:19	1/1:33	0/0:46	0/0:12	0/1:19	0/0:18	0/0:12	1/1:12	0/1:14	0/0:8	0/0:24	0/0:14	0/0:31	0/1:36	0/0:23	0/1:30	./.:4	0/0:9	./.:4	1/1:37	./.:0	0/0:33	1/1:7	0/0:44	0/0:5	0/1:17	0/0:22	0/0:5	0/0:43	0/0:19	0/0:20	0/0:12	0/0:19	0/1:16	./.:4	0/0:28	0/1:21	0/0:8	0/0:40	0/0:15	./.:4	0/0:9	1/1:8	./.:3	0/0:27	./.:0	0/0:43	0/0:6	0/1:33	0/0:16	./.:4	0/0:18	0/0:20	0/0:17	0/0:21
un	86732	1471	GAGAG	AAGAG,GAGTG,GGAAG,AAGAA	.	PASS	.	GT:DP	1/2:38	0/1:33	0/0:15	0/0:27	0/1:22	0/0:13	0/1:24	0/1:36	0/0:31	0/0:57	0/0:21	0/0:40	0/0:35	0/1:38	0/0:23	0/0:32	0/0:30	0/0:26	0/0:17	0/1:29	0/1:54	0/0:40	0/1:32	0/0:19	0/0:27	0/0:33	0/0:22	0/0:25	0/1:19	0/1:23	0/1:32	0/0:23	0/1:16	0/0:28	0/0:40	0/0:18	0/0:18	0/0:25	0/0:29	0/0:17	0/0:14	0/0:26	0/1:48	0/0:24	0/0:12	1/1:16	0/1:20	0/0:29	0/1:18	0/0:21	0/1:24	0/0:15	0/0:24	0/1:15	0/0:24	0/1:27	0/1:38	0/0:34	0/0:23	0/0:18	0/0:30	0/1:13	0/0:10	0/1:19	0/0:31	0/0:27	0/0:23	0/1:35	0/0:19	0/0:34	0/0:10	0/0:25	0/0:32	0/0:16	0/0:22	0/0:27	0/0:32	0/1:19	0/1:15	0/0:12	0/4:22	0/2:19	0/0:9	0/0:11	0/0:31	0/0:18	0/1:13	0/1:62	0/1:43	0/0:22	0/0:24	0/0:26	0/0:33	0/0:19	0/0:22	0/0:23	0/0:36	0/0:19	0/0:25	0/0:23	0/0:31	0/0:52	0/1:14	0/0:25	0/0:14	0/0:37	0/0:14	0/0:25	0/0:7	0/1:42	0/0:12	0/0:13	0/0:13	0/0:13	0/0:40	0/1:15	0/0:26	0/0:19	0/0:29	0/0:27	0/0:9	0/1:29	0/3:31	0/0:18	0/0:36	0/0:19	0/0:18	0/0:10	0/3:16	0/0:9	0/0:35	0/0:9	0/0:51	0/0:20	0/0:36	0/0:16	0/1:10	0/0:18	0/0:30	0/0:28	0/0:52
un	86791	1472	A	C	.	PASS	.	GT:DP	0/0:8	0/1:13	0/1:5	0/0:9	0/1:10	./.:0	0/0:5	0/0:16	0/0:19	0/0:20	./.:3	0/0:9	0/0:13	0/0:12	0/0:10	0/0:7	0/0:19	0/0:7	0/0:9	0/1:16	0/0:19	0/1:6	0/0:11	0/1:7	0/0:13	0/0:8	0/0:11	0/0:6	0/1:8	./.:3	0/0:10	0/0:6	./.:0	0/1:6	0/1:10	0/0:7	./.:3	0/1:8	0/0:7	0/1:5	./.:0	0/0:8	0/0:9	./.:0	./.:4	0/0:6	0/1:9	0/1:6	./.:0	0/1:5	./.:0	./.:0	./.:4	0/0:5	1/1:9	1/1:14	0/1:11	0/0:7	0/0:8	0/0:5	./.:3	./.:4	./.:0	0/1:17	0/0:5	0/1:8	0/0:12	0/0:7	0/0:5	0/0:8	0/0:6	0/0:5	0/0:16	0/0:5	./.:4	0/0:5	./.:0	./.:3	0/0:8	./.:0	0/0:5	./.:4	0/0:5	./.:3	./.:4	./.:4	./.:3	0/0:19	0/1:22	0/0:8	0/1:7	./.:4	0/1:8	./.:0	0/0:7	1/1:11	1/1:11	0/1:7	0/0:8	0/0:6	0/0:10	0/0:14	0/0:5	0/0:6	0/0:5	0/0:11	0/0:9	0/1:11	0/1:10	0/0:24	0/1:6	./.:0	0/0:7	0/0:5	0/0:15	0/0:6	0/0:9	0/0:7	0/1:14	0/0:11	./.:0	0/1:9	0/0:13	./.:3	0/0:18	./.:3	./.:3	./.:0	./.:0	./.:0	0/1:18	./.:0	0/0:15	0/0:5	0/0:15	./.:3	0/0:6	./.:4	0/0:12	0/0:11	0/0:16
un	87027	1476	GGTT	CGTT,GGTA,GGCT,GTTT	.	PASS	.	GT:DP	0/0:21	0/0:27	0/0:9	0/0:19	0/0:13	0/0:12	0/0:9	0/0:19	0/0:25	0/0:18	0/0:12	0/0:26	0/0:24	0/0:14	0/0:25	0/0:20	0/0:28	0/0:13	0/1:9	0/0:16	0/0:19	0/0:17	0/0:19	0/0:19	0/4:9	0/0:22	0/3:18	0/0:17	0/1:18	0/0:14	0/0:17	0/0:27	0/0:13	0/0:24	0/0:25	0/0:18	0/0:23	0/0:26	0/0:17	1/3:11	0/0:19	0/0:28	0/0:25	0/0:12	0/0:12	0/0:19	0/0:15	0/0:19	0/0:17	0/0:19	0/0:11	0/0:12	0/0:16	0/0:15	0/0:12	0/0:24	0/0:40	0/0:38	2/2:5	0/0:19	0/0:24	0/0:11	0/0:7	1/2:23	0/1:17	0/0:21	0/0:21	0/0:23	0/0:12	0/0:29	0/1:10	0/0:15	0/0:39	0/1:19	0/0:14	0/0:7	0/1:11	0/0:14	0/0:15	0/0:9	0/0:23	0/0:10	0/0:7	0/0:16	0/0:20	0/2:15	0/1:9	0/0:31	0/1:26	0/0:15	0/0:22	0/0:15	0/0:19	0/0:15	0/0:16	0/0:19	0/0:18	0/0:18	0/0:23	0/0:15	0/0:30	0/0:26	0/0:12	0/0:12	0/1:7	0/2:28	0/0:10	0/0:22	0/0:5	0/0:19	0/0:7	0/0:16	0/0:19	0/0:7	0/0:38	0/0:12	0/3:15	0/0:18	0/0:21	0/1:16	0/0:12	0/0:14	0/0:25	0/0:6	0/1:24	0/0:12	0/0:12	./.:4	0/0:9	0/0:6	0/0:24	0/1:6	0/0:31	0/0:16	0/2:29	0/0:14	0/0:7	0/0:12	0/0:23	0/3:26	0/0:33
un	87204	1479	AAT	ACT,AAC,TAT	.	PASS	.	GT:DP	0/0:36	0/0:23	0/1:11	0/0:23	0/0:21	1/1:8	0/0:14	0/0:30	0/0:33	0/0:33	0/0:16	0/0:32	0/0:29	0/0:27	0/0:28	0/1:16	0/0:41	0/0:26	0/0:28	0/1:19	0/0:52	0/1:38	0/0:23	0/0:24	0/0:22	0/1:20	0/0:15	0/0:13	0/0:18	0/0:11	0/0:21	0/1:15	0/0:8	0/0:15	0/0:21	0/1:18	0/1:11	0/2:16	0/0:15	0/0:8	0/0:6	0/0:15	0/0:20	0/0:13	0/0:11	0/0:14	0/1:24	0/0:12	0/0:11	0/0:20	0/0:15	0/1:10	0/1:11	0/0:21	0/0:16	0/0:18	0/0:19	0/0:28	0/0:28	0/0:14	0/0:24	0/0:16	0/0:7	0/0:29	0/0:23	0/1:13	0/0:17	0/1:18	0/0:13	0/0:36	0/0:10	0/0:25	0/0:42	0/1:19	0/0:17	0/0:22	0/0:30	0/0:11	0/0:18	0/0:11	0/0:19	0/0:12	0/0:12	0/1:12	0/0:9	0/0:16	0/0:8	0/0:17	0/1:43	0/0:35	0/0:21	0/0:31	0/0:17	0/0:18	0/0:29	0/0:23	0/0:34	0/1:23	0/0:21	0/0:8	0/0:27	0/0:42	0/0:12	0/0:20	0/0:20	0/0:13	0/0:13	0/0:18	0/0:19	0/0:24	0/0:20	0/0:16	0/0:20	0/0:17	0/0:20	0/0:21	0/0:20	0/0:16	0/0:22	0/0:16	0/0:13	0/1:33	0/1:28	0/1:14	0/1:38	0/1:14	0/0:10	0/1:12	0/0:18	0/0:14	0/0:34	0/0:17	0/0:43	0/0:23	0/0:34	0/0:14	0/0:13	0/0:23	0/0:27	0/3:32	0/1:40
un	87617	1486	G	A	.	PASS	.	GT:DP	0/0:16	0/0:10	./.:0	0/0:6	0/0:11	./.:0	0/0:8	0/0:9	0/0:9	0/0:12	0/0:7	0/0:11	0/0:10	0/1:5	0/0:10	./.:0	0/0:17	0/0:6	./.:0	0/0:10	0/0:17	0/0:10	0/0:9	0/0:14	0/0:6	0/1:11	0/0:7	0/0:8	0/0:10	0/0:7	0/0:6	./.:0	0/0:15	0/0:7	0/0:8	./.:4	./.:0	0/0:9	./.:4	./.:4	1/1:5	0/0:7	0/0:17	0/0:12	./.:0	0/0:6	0/1:11	./.:0	0/0:10	0/0:8	./.:4	./.:0	0/0:9	./.:4	0/0:6	0/0:9	0/1:10	0/0:9	./.:4	0/0:6	0/0:10	0/0:6	./.:4	0/0:9	0/0:7	0/0:8	0/1:13	0/1:12	0/1:5	0/0:8	0/0:5	0/0:11	0/0:19	0/0:8	0/0:14	0/0:6	0/0:10	./.:0	0/0:10	./.:0	1/1:6	./.:4	./.:0	0/0:5	0/0:7	./.:4	0/0:5	0/0:29	0/0:20	./.:0	0/0:9	0/0:9	0/1:6	./.:0	0/0:6	0/0:7	0/0:16	0/0:6	1/1:8	0/0:7	0/0:11	0/0:18	./.:0	0/0:6	./.:0	0/0:8	./.:0	0/0:6	./.:0	0/0:15	./.:3	0/0:6	./.:4	0/0:6	0/0:9	0/0:11	0/0:5	0/0:5	0/0:15	./.:3	0/0:7	0/0:10	0/0:20	./.:4	0/0:24	./.:4	./.:0	./.:4	0/0:9	./.:0	0/0:18	./.:0	0/1:26	./.:0	0/0:14	0/0:8	./.:0	./.:4	0/1:22	0/0:14	0/0:16
un	89210	1513	GTGG	GCGG,GTAG,GTGA,TTGG	.	PASS	.	GT:DP	0/0:18	0/0:15	0/0:9	0/0:21	0/0:17	0/1:5	0/0:11	0/0:17	0/0:21	0/0:27	0/0:20	0/0:26	0/0:36	0/0:20	0/1:26	0/1:12	0/2:23	0/0:19	0/0:11	0/0:20	0/0:34	0/0:16	0/0:16	0/0:19	0/0:19	0/0:9	0/0:12	0/0:17	0/0:18	0/1:17	0/0:8	0/0:13	0/0:10	0/0:21	0/0:30	0/0:21	0/1:22	0/0:23	1/2:7	0/1:16	0/0:10	0/0:17	0/1:15	0/1:14	./.:3	0/0:21	0/2:15	0/3:20	0/0:12	0/0:13	0/1:12	0/0:13	0/2:18	0/0:14	0/0:9	0/3:20	0/0:15	0/0:18	0/0:8	0/0:13	0/0:21	0/1:5	0/0:7	0/1:20	0/0:15	0/0:25	0/0:20	0/0:20	0/0:7	0/0:23	./.:4	0/0:20	0/0:39	0/0:19	0/0:17	0/0:14	0/0:13	0/0:9	0/0:19	0/0:7	0/0:12	0/0:5	0/0:5	0/0:13	0/0:20	0/0:7	0/0:5	0/0:29	0/0:35	0/0:13	0/0:6	./.:4	0/0:7	0/0:10	0/0:7	0/1:8	0/0:18	./.:0	0/0:20	0/0:14	0/0:10	0/2:16	0/0:9	0/4:15	0/0:5	0/0:13	0/0:6	0/0:6	0/0:5	0/0:33	./.:0	0/0:13	2/2:6	0/0:6	0/3:22	0/0:9	0/0:14	0/0:12	0/0:23	0/0:10	./.:4	0/1:12	0/0:14	1/1:5	0/1:30	./.:0	0/0:5	0/0:7	0/0:5	0/0:6	0/0:10	./.:0	0/0:24	./.:0	0/0:10	./.:4	0/0:7	0/2:10	0/0:17	0/0:17	0/1:24
un	89387	1516	TA	TG,AA	.	PASS	.	GT:DP	./.:4	0/1:5	./.:0	0/0:10	0/1:9	./.:0	./.:4	0/0:6	0/1:10	0/0:11	./.:0	1/1:21	./.:0	0/1:5	0/0:8	./.:0	0/0:7	./.:0	./.:0	0/0:15	0/0:25	0/1:5	./.:3	1/1:9	0/0:8	0/0:6	0/0:12	0/0:20	0/0:17	1/1:5	0/1:13	1/1:13	0/0:8	0/1:7	0/0:17	0/1:16	./.:4	0/0:9	0/1:6	./.:0	0/0:8	1/1:13	0/1:14	0/1:7	1/1:10	0/1:14	0/1:17	0/1:13	./.:4	./.:4	0/0:7	0/1:7	1/1:15	0/1:7	0/1:7	0/2:11	0/0:8	0/0:17	./.:0	0/0:13	0/0:14	./.:0	./.:4	0/1:14	0/1:12	0/0:17	0/1:8	0/0:10	0/0:12	1/1:25	0/1:5	1/1:11	0/1:20	1/1:17	0/1:8	1/1:10	0/0:9	1/1:7	1/1:9	./.:4	0/0:15	0/1:7	./.:3	0/0:5	0/1:14	0/0:10	0/0:7	0/1:28	0/0:36	1/1:15	0/0:5	0/1:15	0/1:11	1/1:5	0/0:11	0/1:14	0/1:19	0/1:12	1/1:15	0/0:7	0/1:20	0/0:26	./.:0	1/1:18	./.:0	0/1:8	1/1:12	0/1:9	0/1:8	0/1:21	0/0:9	1/1:7	0/1:8	0/0:7	0/1:13	0/1:10	0/0:10	0/1:9	0/1:19	0/0:12	1/1:6	0/0:14	1/1:7	0/1:6	0/0:20	0/0:5	./.:0	./.:4	1/1:5	0/1:6	0/0:12	./.:0	1/1:38	0/1:6	0/0:20	0/0:6	0/1:8	0/0:13	./.:3	1/1:8	1/1:12
un	90449	1534	AAT	AGT,AGA,GGT	.	PASS	.	GT:DP	0/1:9	0/1:10	0/2:7	0/1:13	0/0:11	3/3:6	1/1:7	0/1:15	0/1:18	0/0:10	0/0:10	0/0:12	1/1:23	0/1:11	0/0:8	0/1:5	1/1:18	0/1:17	0/1:12	0/0:20	0/0:21	1/1:12	1/1:5	0/0:5	0/1:5	0/1:11	0/2:5	0/0:7	0/1:10	1/1:7	1/1:6	./.:3	1/1:9	1/1:5	0/0:12	0/1:5	1/1:5	3/3:14	1/1:11	./.:0	./.:0	0/0:9	1/1:10	0/1:6	0/1:5	0/0:8	2/2:9	0/2:9	1/1:5	0/0:10	./.:0	0/2:5	1/1:6	0/2:7	./.:4	3/3:13	1/2:18	0/0:13	3/3:9	0/1:9	1/1:8	0/0:5	./.:0	0/1:17	0/1:7	0/0:9	0/0:11	1/1:11	./.:3	1/2:13	1/1:6	1/1:8	0/1:23	0/1:12	1/1:7	0/1:10	0/0:5	./.:0	0/0:13	1/1:9	0/1:6	./.:0	./.:0	0/1:5	0/0:9	0/1:7	./.:4	1/1:13	0/1:24	1/1:8	1/2:5	0/0:9	./.:0	./.:4	./.:0	0/0:9	0/0:11	1/1:7	0/0:8	0/2:10	1/2:7	0/2:14	0/0:6	1/1:6	./.:4	0/1:9	./.:0	0/0:9	0/1:5	0/1:22	./.:0	0/1:6	0/1:11	1/1:5	0/0:9	0/0:7	1/1:6	./.:0	./.:4	./.:0	./.:0	0/1:6	0/0:8	./.:0	0/1:10	./.:4	0/0:7	./.:4	./.:0	./.:0	0/1:15	./.:0	0/0:17	1/1:5	1/1:10	0/0:6	1/1:7	0/0:5	1/1:10	1/1:19	0/0:15
un	91983	1560	TCTG	TTTG,TCTA,CCTG,TCCG	.	PASS	.	GT:DP	0/0:11	0/0:9	./.:0	0/0:30	0/0:24	0/0:8	0/0:7	0/0:22	0/0:6	0/0:16	0/0:9	0/0:14	0/0:11	./.:0	0/0:15	0/0:17	0/0:34	0/0:9	./.:0	0/0:10	0/0:8	0/0:5	0/1:6	1/1:11	0/0:16	0/0:21	0/0:13	1/3:21	0/0:12	0/0:30	0/0:10	0/4:26	0/0:8	0/1:27	0/0:31	0/0:17	./.:4	0/1:22	0/0:35	0/1:16	0/0:14	0/0:5	0/0:18	0/0:8	0/0:20	0/0:27	0/1:18	0/0:11	0/0:29	0/0:11	0/1:25	0/0:11	0/0:18	0/1:32	2/2:17	0/0:7	0/0:14	0/0:15	0/0:14	0/1:30	0/0:44	0/0:15	0/0:15	./.:0	0/0:24	0/0:45	0/0:45	0/1:48	./.:0	0/1:37	0/0:13	0/0:20	0/0:21	0/0:52	0/0:34	0/0:10	0/0:41	0/0:22	0/1:41	0/0:26	0/0:45	0/0:32	0/0:6	0/0:14	0/1:57	0/0:8	0/0:15	0/0:31	0/0:6	./.:4	0/0:29	./.:0	0/0:15	0/1:10	0/1:11	0/0:11	0/1:26	1/1:5	0/0:5	0/0:25	0/0:6	0/0:21	./.:0	0/0:19	./.:3	1/1:24	0/1:6	0/0:9	0/0:8	0/1:19	./.:0	0/0:7	0/0:17	./.:4	0/0:43	./.:0	0/0:5	./.:0	0/0:12	0/1:17	0/0:6	0/0:33	1/1:5	0/0:13	0/0:7	0/0:6	0/0:9	0/0:14	0/0:9	0/0:8	0/0:8	0/0:5	./.:0	0/0:7	0/0:7	0/0:47	0/0:11	0/0:12	0/0:16	0/0:10	0/0:11
un	93281	1582	T	G	.	PASS	.	GT:DP	0/0:15	0/0:9	0/0:9	0/0:8	0/0:18	0/0:8	0/0:8	0/0:15	0/0:15	0/0:31	0/0:12	0/0:26	0/0:14	0/0:24	0/0:16	0/0:8	0/0:19	0/0:19	0/0:10	0/0:28	0/0:30	0/1:26	0/0:9	0/1:27	0/0:15	0/0:5	0/0:6	0/0:12	0/0:14	./.:3	0/0:8	0/0:12	0/0:5	0/0:8	0/0:9	./.:4	./.:3	./.:3	0/1:6	1/1:7	0/0:5	./.:4	0/0:13	./.:4	1/1:6	0/0:5	./.:4	0/0:14	0/0:8	0/0:9	0/0:5	./.:4	0/0:10	0/1:16	0/0:5	./.:3	0/1:16	0/0:16	0/0:14	0/0:6	0/0:23	0/0:11	./.:3	0/0:18	0/1:16	0/1:16	0/1:15	0/0:27	0/0:16	0/1:19	0/0:8	0/0:22	0/0:24	0/1:16	0/0:8	0/1:16	0/0:11	0/0:5	0/1:18	0/0:9	0/0:9	0/0:15	./.:4	0/1:6	0/1:17	0/0:10	0/0:5	0/1:36	0/0:33	0/1:11	0/0:7	0/1:12	0/0:16	0/1:10	0/0:9	0/0:9	0/0:18	0/0:7	0/0:13	0/0:6	0/0:10	0/0:21	./.:4	0/0:7	0/0:5	0/0:7	1/1:9	0/0:17	0/0:9	0/0:17	0/0:8	./.:3	0/0:11	0/0:12	0/0:22	0/0:7	0/0:10	0/1:12	0/1:17	0/0:6	0/0:9	0/0:9	0/0:14	0/0:8	0/0:30	0/0:5	./.:4	0/0:6	0/0:11	0/0:7	0/0:15	./.:0	0/1:21	0/0:11	0/1:19	0/0:9	0/0:9	0/0:11	0/0:16	0/0:14	0/0:31
un	93753	1590	TGT	TTT,CGT,TGC	.	PASS	.	GT:DP	0/0:56	0/0:29	0/0:18	0/0:12	0/1:50	0/0:9	0/0:7	0/1:45	0/0:5	0/0:25	0/0:19	0/0:56	0/0:46	0/0:35	0/0:7	0/0:12	0/0:32	0/0:29	0/0:11	0/0:33	0/0:8	0/0:20	0/0:14	0/0:27	0/0:25	0/0:22	0/1:47	0/0:19	0/0:14	0/0:14	0/0:29	0/1:13	0/0:11	./.:0	0/0:23	0/0:11	0/0:28	0/0:41	0/0:10	0/1:11	0/0:5	0/1:24	./.:4	0/0:35	0/0:16	0/0:9	0/1:24	./.:4	0/0:10	0/1:15	0/0:17	0/1:30	0/0:9	0/0:7	0/0:22	0/1:36	0/0:11	0/0:9	0/0:8	0/0:8	0/0:15	0/1:7	0/0:9	0/0:14	0/0:12	0/0:18	0/0:9	0/1:32	0/0:8	0/0:6	0/0:8	0/0:17	0/0:18	0/0:23	0/0:6	0/1:18	0/1:42	0/1:7	0/0:21	0/0:12	0/1:19	./.:4	0/1:18	0/3:8	0/0:13	0/0:19	./.:0	0/0:48	0/0:24	0/0:20	0/0:19	0/0:34	./.:0	0/0:8	0/0:12	0/0:7	0/2:28	0/0:11	0/0:23	0/0:35	0/0:24	0/0:22	./.:3	./.:4	0/0:8	0/0:21	0/0:10	0/0:8	0/0:12	0/0:6	./.:0	0/0:13	0/1:11	0/0:15	1/1:14	0/0:9	0/1:8	0/0:9	0/0:19	0/0:11	0/0:10	./.:0	0/0:20	0/0:9	0/1:8	0/0:8	0/0:15	0/0:7	0/0:16	0/0:11	0/0:39	./.:0	0/0:41	./.:0	0/0:20	0/1:20	./.:0	0/0:26	0/0:19	0/0:31	0/1:56
un	94402	1601	GGGATCTG	GGGATTTG,AGGATCTG,GAGATCTG,GGCATCTG,GGGGTCTG,GGGAGCTG,GGGATCAG,GGGATCTT	.	PASS	.	GT:DP	0/0:19	0/0:25	0/1:5	0/5:26	0/0:34	0/0:7	0/0:19	0/0:24	0/0:24	0/0:34	0/0:22	0/0:52	0/3:36	0/0:20	0/0:30	0/0:10	0/0:18	0/0:24	0/0:11	0/0:32	0/0:47	0/0:18	0/1:12	0/0:10	0/0:15	0/0:23	0/1:20	0/0:24	0/0:16	0/0:13	0/0:12	1/1:20	0/5:6	0/0:20	2/3:32	0/4:12	0/2:14	0/0:18	0/0:19	0/3:8	0/0:10	./.:0	0/0:24	0/0:13	0/0:9	0/0:17	0/0:17	0/0:18	1/1:8	0/0:14	0/0:12	0/0:10	0/0:15	0/7:16	0/0:13	0/0:23	0/0:18	0/0:29	0/2:13	0/0:23	0/0:29	0/0:8	0/0:13	0/0:30	0/0:16	0/0:29	0/0:22	0/0:18	0/0:32	0/0:18	0/1:10	0/0:22	0/0:37	0/0:24	0/2:25	0/0:11	0/1:17	0/0:19	0/0:22	0/0:12	0/0:15	0/0:23	0/0:12	0/0:15	0/4:36	0/0:17	0/0:11	4/6:51	0/2:55	0/1:19	0/1:18	0/0:18	0/5:18	0/0:23	0/2:20	0/1:20	0/3:19	0/0:19	0/0:18	0/0:12	2/4:25	0/0:31	0/0:5	0/0:10	0/0:5	0/4:27	0/1:14	0/0:12	0/0:8	0/0:43	3/3:10	0/0:10	0/0:13	0/0:13	0/0:19	0/1:24	0/8:7	0/0:10	0/1:20	0/0:19	0/0:8	0/0:27	0/0:28	0/0:11	0/0:44	0/0:10	./.:4	0/0:11	1/1:11	0/0:13	0/0:29	./.:3	0/1:35	0/0:12	0/3:23	0/4:7	0/0:8	0/0:17	0/0:25	1/1:19	0/0:37
un	94933	1610	TAGT	TTGT,GAGT,TTGC,GACT	.	PASS	.	GT:DP	0/0:14	0/1:20	0/1:10	0/2:32	0/0:15	./.:0	./.:0	0/0:6	0/0:12	./.:3	1/1:7	0/0:17	0/0:16	2/4:19	0/0:18	0/0:14	0/0:16	1/1:19	2/2:9	1/2:13	1/3:24	1/1:12	0/2:12	./.:0	0/0:23	./.:4	0/0:11	0/1:7	0/0:17	0/2:9	0/1:13	2/2:8	0/0:6	0/0:6	0/1:16	0/1:11	./.:0	0/0:11	./.:0	0/0:9	./.:0	./.:0	1/1:5	1/1:7	./.:4	0/0:6	0/0:7	./.:0	2/2:5	0/0:8	0/0:7	0/2:13	0/4:10	1/1:10	1/1:13	0/0:10	0/0:12	0/0:13	0/0:9	0/1:18	./.:0	0/2:10	0/1:7	0/0:23	1/1:5	0/2:11	0/1:14	0/2:18	./.:0	0/0:11	./.:0	1/1:16	0/3:28	1/1:12	./.:0	./.:0	./.:0	./.:4	0/1:21	./.:0	0/0:14	./.:0	./.:3	./.:0	1/3:15	1/1:7	./.:4	0/0:25	0/2:30	./.:0	0/0:9	1/1:7	0/2:9	./.:0	0/0:6	0/0:6	0/0:10	./.:0	0/0:7	1/1:5	0/0:9	0/0:6	./.:4	0/2:7	0/0:6	1/1:6	./.:0	3/3:5	./.:4	0/0:24	0/2:7	0/0:5	2/2:9	0/0:8	0/1:24	0/0:5	0/0:9	0/0:5	2/2:5	0/0:12	./.:3	./.:0	0/0:16	2/2:6	0/2:27	./.:3	./.:0	0/0:6	0/0:15	./.:0	0/0:12	./.:0	0/1:21	0/0:5	0/2:13	./.:4	./.:3	./.:0	0/2:24	1/1:7	0/1:35
un	95405	1618	A	T	.	PASS	.	GT:DP	0/0:38	0/0:19	0/0:19	0/0:38	0/0:24	0/0:8	1/1:13	0/0:47	0/0:19	1/1:23	0/0:8	0/0:41	0/0:18	0/0:34	0/0:25	0/0:35	0/0:23	0/0:18	0/0:28	./.:0	0/0:59	0/0:17	./.:0	0/0:34	0/0:27	0/0:18	0/0:35	0/0:17	0/0:18	0/0:6	0/0:29	0/0:14	1/1:7	0/0:39	0/0:31	0/0:13	0/0:51	0/0:12	0/0:34	0/0:8	0/0:22	0/0:7	0/1:35	./.:0	0/1:23	0/0:29	0/0:30	0/0:15	0/0:22	0/0:10	1/1:12	0/0:16	1/1:20	0/0:12	0/0:26	./.:0	0/0:22	0/1:43	0/0:12	0/1:38	0/0:12	0/0:16	0/0:13	0/1:52	0/0:14	0/1:46	0/0:15	0/0:27	1/1:26	0/0:24	0/0:15	0/0:20	0/0:28	0/0:29	0/0:24	./.:0	1/1:23	0/0:22	0/0:20	0/1:28	0/1:38	./.:0	0/0:6	./.:0	0/0:18	0/0:18	./.:0	0/0:30	1/1:33	0/0:14	0/0:23	1/1:7	0/0:21	0/0:11	0/0:6	1/1:6	0/0:36	./.:0	0/0:11	./.:0	0/0:13	./.:0	0/0:6	./.:0	./.:0	1/1:19	./.:4	0/0:12	0/0:5	0/0:39	0/0:6	0/0:8	0/0:17	0/0:8	0/1:48	0/0:26	1/1:9	./.:0	0/0:13	0/0:10	0/0:5	0/0:12	0/0:27	0/0:19	0/0:60	0/0:10	0/1:12	0/0:6	0/0:7	0/0:5	0/0:12	0/0:6	./.:0	0/0:6	0/0:15	1/1:22	0/0:5	1/1:23	0/0:18	0/0:14	0/1:42
un	95523	1620	T	A	.	PASS	.	GT:DP	0/1:10	0/0:5	0/1:10	0/0:17	0/0:14	0/0:6	0/0:12	0/0:15	0/0:15	0/0:17	./.:4	0/1:16	0/1:14	0/1:12	0/0:15	0/0:9	0/0:21	0/0:13	./.:0	0/1:19	0/0:9	0/0:9	0/1:13	0/0:8	./.:0	0/0:9	0/0:10	./.:4	0/0:9	./.:4	1/1:6	0/0:5	1/1:6	0/1:6	1/1:8	0/0:7	0/0:7	0/0:13	0/0:8	./.:0	./.:0	0/0:8	0/0:7	0/0:12	0/0:7	0/0:5	0/0:11	0/1:6	./.:0	0/0:6	0/0:6	./.:0	0/0:8	0/0:7	0/1:5	0/0:8	0/0:13	0/0:7	0/0:5	./.:0	1/1:5	0/0:6	./.:0	0/0:5	0/0:8	0/0:5	./.:4	./.:4	0/0:12	0/1:7	0/0:5	0/1:10	0/0:17	./.:3	./.:0	./.:4	0/0:6	0/0:8	0/0:7	./.:3	0/1:11	0/0:7	./.:4	0/1:6	0/1:11	0/1:9	./.:0	0/0:22	1/1:14	0/1:8	1/1:5	0/0:12	1/1:6	0/0:8	0/0:8	0/0:7	0/0:9	0/0:8	0/0:12	./.:3	0/0:12	0/0:10	./.:3	0/0:7	./.:3	0/1:5	./.:0	0/0:7	0/0:5	0/0:12	./.:0	0/1:7	0/0:9	0/0:9	0/0:14	0/1:8	0/1:13	./.:4	0/0:12	0/0:6	./.:0	0/0:16	0/0:15	0/1:5	0/0:18	0/1:10	./.:3	0/0:5	./.:0	./.:0	0/0:17	./.:0	0/0:11	./.:0	0/1:12	0/0:6	0/0:9	1/1:9	0/0:9	0/0:12	0/0:14
un	96172	1631	CAC	CCC,AAC,CCT	.	PASS	.	GT:DP	0/0:25	0/1:14	0/1:6	0/0:12	0/0:18	./.:3	0/1:5	0/1:20	0/1:19	1/1:23	0/0:14	0/1:21	0/1:17	0/0:13	0/0:19	0/1:8	0/0:27	0/0:15	./.:0	./.:4	0/0:19	0/1:9	0/1:11	0/1:18	1/1:9	1/1:13	0/1:15	0/1:17	0/1:14	0/1:8	0/0:7	1/1:14	0/1:10	0/0:14	0/1:14	0/0:6	0/0:10	0/1:13	0/2:10	1/1:7	0/1:7	1/1:23	1/1:15	0/0:12	0/1:5	0/1:11	0/0:11	0/0:8	0/0:6	0/0:9	0/0:5	0/1:7	0/1:15	0/1:14	0/0:8	0/1:14	0/0:12	0/1:18	0/0:11	0/1:13	0/0:11	0/0:8	0/3:8	0/1:23	0/0:14	0/1:14	0/0:10	0/0:13	0/1:11	0/2:8	./.:0	0/1:13	0/0:27	0/1:15	0/1:11	1/1:9	1/1:15	0/0:8	1/1:16	0/1:7	0/0:17	0/1:10	0/0:7	0/0:8	1/1:21	0/0:10	1/1:9	0/0:26	0/1:20	0/1:16	0/1:10	0/1:12	0/1:14	1/1:5	0/0:9	0/1:10	1/1:20	0/0:5	0/1:13	0/0:7	0/0:10	1/1:14	./.:0	0/1:7	./.:3	0/1:7	0/0:7	0/1:9	0/1:5	0/0:26	./.:3	0/0:8	0/1:6	0/0:6	1/1:11	0/1:13	1/1:7	0/0:9	0/0:15	0/1:5	./.:3	0/1:6	0/1:8	1/1:9	0/1:10	0/1:5	0/1:5	./.:0	0/1:7	0/1:7	0/1:28	./.:0	0/0:31	0/0:9	0/0:14	0/0:10	0/0:7	0/1:10	0/0:17	0/0:15	0/0:14
un	97175	1648	TGAAA	TCAAA,GGAAA,GGAGA,TGAAC,TGTAA	.	PASS	.	GT:DP	0/0:24	0/0:30	0/2:19	0/2:35	0/0:42	0/0:20	0/0:25	0/2:48	0/0:31	0/1:57	1/2:12	0/0:40	0/1:43	0/1:33	0/0:27	0/0:33	0/0:39	0/0:26	0/1:26	0/1:35	0/1:35	0/1:28	0/2:22	0/3:32	0/0:11	0/0:25	0/1:31	1/1:34	0/1:27	0/0:19	0/1:27	0/0:19	0/1:25	1/1:28	0/1:35	0/0:34	0/1:22	0/5:42	0/0:22	0/1:22	0/0:28	0/0:40	0/1:23	1/2:26	0/0:13	0/2:32	2/4:27	0/0:33	0/0:21	0/1:22	0/0:15	0/0:24	0/0:27	0/1:41	./.:0	0/0:36	0/0:38	0/3:37	1/2:15	0/0:26	0/3:30	0/0:12	0/0:17	0/0:39	0/0:14	0/0:30	1/1:27	0/1:36	0/0:28	1/2:34	0/0:15	0/0:27	0/1:49	0/2:34	1/1:25	0/0:21	0/1:22	0/1:12	0/0:34	0/0:13	0/0:22	2/2:19	1/2:10	0/1:25	0/0:36	0/0:16	0/0:11	0/0:53	0/1:42	0/1:20	0/1:12	0/0:14	1/1:16	0/1:18	0/0:15	0/0:17	0/3:36	0/0:19	0/0:25	0/3:22	0/0:25	0/0:26	0/1:12	0/0:13	0/0:15	0/0:30	0/1:11	0/0:20	0/0:13	0/0:48	0/0:17	0/0:16	1/4:13	0/1:5	0/1:38	2/2:10	0/0:18	0/1:31	0/0:26	0/2:12	0/1:6	0/1:21	0/0:18	0/1:16	0/1:28	0/0:13	0/0:11	0/0:19	0/0:17	0/1:12	0/0:24	0/0:7	0/1:38	0/1:16	1/2:23	0/1:22	1/2:10	0/2:15	1/2:37	0/1:33	0/0:40
un	97647	1656	GGAG	GGAC,GGCG,TTAG	.	PASS	.	GT:DP	0/0:15	0/0:22	0/1:13	0/0:20	0/0:17	0/1:7	1/1:12	0/0:20	0/0:27	0/1:22	1/1:13	0/0:25	0/0:29	1/1:18	0/0:29	0/1:14	0/1:19	0/1:13	0/0:8	0/1:17	0/0:25	0/1:20	0/0:8	1/1:11	0/0:17	0/0:18	1/1:24	0/0:18	0/0:11	0/1:15	1/1:14	0/0:17	0/0:12	1/1:27	1/1:27	0/0:16	0/1:7	0/0:25	0/0:10	0/1:12	1/1:11	0/0:14	0/1:10	1/1:7	0/0:9	0/1:21	1/1:13	0/1:14	0/1:9	0/1:12	0/0:11	0/1:12	0/1:17	0/0:22	0/1:18	1/1:19	1/1:18	1/1:22	0/0:12	0/0:13	0/1:17	0/0:11	./.:0	0/1:17	./.:3	0/1:20	0/1:11	0/0:17	1/1:11	0/1:12	./.:0	0/0:17	0/1:22	0/0:17	0/3:6	0/0:12	0/2:18	./.:0	0/1:16	0/1:10	0/0:14	./.:3	./.:0	1/1:8	0/1:13	0/1:6	./.:0	1/1:21	0/1:37	0/0:21	0/0:10	0/1:5	0/1:9	./.:4	0/1:10	0/1:7	1/1:13	./.:0	0/1:10	0/0:16	1/1:11	0/1:19	./.:0	0/0:10	0/0:6	0/0:14	0/0:9	0/0:7	0/0:5	0/1:23	./.:3	1/1:7	0/0:12	0/0:6	0/1:22	./.:0	0/1:8	0/0:10	0/1:13	0/1:10	./.:0	1/1:9	0/0:16	0/0:6	0/1:25	0/0:13	./.:0	0/0:12	0/1:11	0/0:5	1/2:28	./.:0	0/0:27	1/1:6	1/1:15	0/0:11	1/1:5	0/1:8	0/1:25	0/1:15	0/1:20
un	98650	1673	CCC	CCT,CTC,TCC	.	PASS	.	GT:DP	0/0:16	0/0:11	0/1:11	0/0:11	0/0:10	0/0:10	0/0:11	0/0:17	0/0:18	0/0:11	0/0:5	0/0:21	0/0:10	0/0:10	0/0:15	./.:3	0/0:18	0/0:8	./.:4	0/0:13	0/0:18	0/1:11	0/0:9	0/0:10	0/1:16	0/0:17	0/0:26	0/1:14	0/0:18	0/0:12	0/0:15	0/0:11	0/0:6	0/0:12	1/1:7	0/0:14	0/0:15	0/0:23	0/0:16	0/0:11	0/0:12	0/0:19	0/1:19	0/0:19	0/0:15	0/2:13	0/0:22	1/1:11	0/0:9	0/0:8	0/0:11	0/0:16	0/0:13	0/1:6	0/0:23	0/1:16	0/0:19	0/0:28	./.:4	1/1:5	0/0:11	0/0:12	0/0:14	0/1:18	0/0:21	0/1:11	0/0:18	0/0:20	0/0:21	0/1:20	./.:3	0/3:16	0/2:19	0/0:16	0/1:7	0/2:17	0/0:14	3/3:8	0/0:18	0/0:12	0/0:9	0/0:13	./.:0	0/0:12	0/0:13	0/1:7	./.:0	0/0:28	0/0:26	0/0:20	0/0:8	0/0:19	0/1:16	0/0:10	0/0:5	0/0:5	0/0:18	0/0:9	0/0:23	0/0:17	0/0:15	0/0:25	0/0:5	0/0:13	0/0:6	0/0:27	./.:3	0/0:9	0/0:6	0/1:16	./.:4	0/1:11	0/0:14	0/0:7	0/0:31	0/0:7	0/0:14	0/0:9	0/0:13	0/0:8	0/0:5	0/0:15	0/0:6	0/0:6	0/0:33	0/2:11	./.:0	0/0:5	0/0:7	0/0:8	0/0:19	0/0:5	0/1:17	0/0:10	0/0:16	./.:3	0/0:5	./.:0	0/0:14	0/0:17	0/0:15
un	98886	1677	AAA	AAG,CAA,AGA	.	PASS	.	GT:DP	0/0:21	0/0:8	./.:0	./.:0	2/2:7	0/0:5	0/1:20	3/3:14	0/0:6	0/0:16	0/3:17	0/0:9	0/0:31	2/2:8	0/0:21	0/2:32	0/0:46	0/3:20	2/2:9	0/0:12	./.:0	0/0:14	2/2:14	0/0:7	0/0:29	0/3:21	./.:0	0/2:9	2/2:8	0/0:19	0/0:10	0/1:24	0/0:12	0/0:24	0/0:30	0/1:34	0/0:28	0/1:33	0/0:27	0/0:13	0/2:20	0/0:12	0/1:32	1/2:15	0/1:8	0/2:16	0/2:16	0/0:8	./.:0	0/3:16	1/1:12	0/0:12	0/0:12	0/0:26	0/0:8	0/1:20	3/3:29	./.:0	0/0:11	./.:0	0/0:16	0/0:16	1/1:6	./.:0	0/0:10	0/0:26	0/3:28	0/0:26	0/0:25	0/0:7	0/0:6	0/3:38	0/2:22	./.:0	0/1:15	1/1:5	0/0:36	0/0:25	0/0:17	0/1:27	0/2:26	0/1:24	0/0:6	./.:3	0/0:36	0/3:14	0/0:7	0/0:35	0/0:12	./.:4	1/3:15	0/3:14	0/3:6	0/0:10	0/0:8	./.:0	0/1:25	./.:0	0/2:22	0/0:12	./.:0	0/0:5	./.:4	0/0:13	0/1:9	0/0:25	./.:3	./.:0	0/0:9	0/0:6	2/2:8	./.:0	./.:0	./.:4	3/3:17	0/3:11	0/0:7	0/0:5	0/1:19	0/0:17	0/0:6	0/0:12	./.:4	3/3:8	0/0:14	./.:3	./.:0	0/0:9	0/0:6	0/0:9	0/2:11	./.:0	./.:0	0/0:8	0/0:18	0/1:25	./.:4	0/0:15	0/0:24	0/0:13	0/0:17
un	99653	1690	GACG	GACA,GTCG,AACA,GATA	.	PASS	.	GT:DP	0/0:20	0/0:39	0/0:15	0/0:26	0/0:25	0/1:18	0/0:23	0/0:49	0/0:15	0/0:73	./.:0	0/1:38	0/1:55	0/0:50	0/0:26	0/0:22	./.:4	0/0:16	0/1:28	0/0:36	0/0:41	0/0:32	0/0:13	0/0:24	0/0:31	0/0:28	0/2:22	0/0:41	0/0:28	0/0:23	0/1:13	0/0:26	0/0:6	./.:0	0/0:34	0/1:23	0/0:26	0/0:15	0/0:29	0/0:9	0/0:18	0/1:27	0/0:22	0/1:37	0/1:19	0/0:13	0/0:18	0/1:18	./.:4	0/0:17	0/0:28	0/0:14	1/1:7	0/0:28	./.:0	0/1:22	0/0:18	0/1:46	0/0:16	0/0:12	0/0:15	0/0:10	0/0:18	0/0:18	./.:0	./.:0	0/0:37	0/0:32	0/1:27	0/0:72	0/0:6	0/0:17	0/0:63	0/0:7	0/0:27	0/0:14	0/0:41	0/0:11	0/0:29	0/0:15	0/0:15	0/0:6	./.:0	./.:3	0/0:10	0/0:13	0/1:17	0/0:22	0/0:29	0/0:20	0/0:26	0/1:33	0/0:33	0/1:21	0/0:28	0/0:26	0/0:8	./.:0	2/2:10	0/0:24	0/0:29	0/0:26	0/0:24	0/0:14	./.:0	0/0:17	0/0:39	0/0:5	3/3:15	0/0:8	./.:0	0/0:17	0/1:25	0/1:24	0/0:37	./.:0	1/1:13	0/1:25	0/0:33	0/0:28	0/0:13	0/0:38	0/0:32	1/1:18	0/0:26	0/0:22	1/4:24	0/0:5	0/0:12	0/0:19	0/0:32	0/1:15	1/1:44	0/1:23	0/0:33	0/0:30	0/0:11	0/0:18	0/0:29	0/1:45	0/0:31
un	100361	1702	GCT	GTT,GCC,ACT	.	PASS	.	GT:DP	0/0:13	0/0:14	./.:0	0/0:8	0/0:10	./.:3	0/1:6	0/0:13	0/1:17	0/0:22	0/0:6	0/0:25	0/0:15	0/2:11	0/0:20	0/1:12	1/2:7	0/0:12	0/2:7	0/0:14	0/0:16	0/0:10	0/0:8	0/2:7	0/0:7	./.:4	0/0:7	0/0:8	0/0:10	0/0:8	./.:0	0/0:5	0/0:7	0/0:5	0/0:8	./.:4	0/0:5	0/0:12	0/0:5	0/0:6	./.:3	0/0:5	./.:0	0/0:7	./.:0	0/0:8	0/0:7	0/0:6	./.:0	./.:0	./.:3	0/0:8	0/0:6	0/0:5	0/0:6	0/0:19	0/0:10	0/0:5	0/0:14	0/2:5	0/0:9	./.:0	0/0:5	0/0:13	0/0:9	0/2:7	./.:0	0/0:16	0/3:5	0/0:9	./.:0	1/1:5	0/0:24	0/0:9	0/0:6	./.:0	./.:4	0/0:6	0/0:9	./.:0	./.:3	./.:0	./.:0	0/0:9	0/0:6	./.:0	./.:0	0/0:14	0/0:19	0/0:5	0/0:6	0/0:9	0/0:7	./.:4	0/2:7	./.:3	0/1:9	0/0:5	0/0:10	0/1:6	0/0:14	0/0:11	./.:0	./.:0	./.:4	0/0:9	./.:4	0/0:5	0/0:8	0/0:13	./.:0	./.:4	0/0:8	0/0:5	0/0:12	./.:4	0/0:8	0/0:6	0/1:9	0/0:7	./.:0	0/0:18	0/1:11	0/0:5	0/0:24	0/0:6	./.:0	./.:0	0/2:9	./.:0	0/0:22	0/0:5	0/2:14	./.:0	0/0:8	0/1:6	./.:3	0/2:6	0/0:17	0/0:9	0/0:8
un	101600	1723	CCG	CTG,CCT,TCG	.	PASS	.	GT:DP	0/0:19	0/2:18	0/0:8	0/0:12	0/1:14	./.:0	0/0:21	0/0:7	0/0:14	0/0:25	0/2:6	0/0:12	0/0:13	0/0:11	0/1:9	0/1:11	0/0:8	0/0:13	./.:0	0/0:7	0/1:28	0/0:12	0/0:10	0/0:9	0/0:18	0/0:6	0/0:8	./.:3	0/0:15	./.:3	0/0:10	./.:0	0/0:8	0/0:18	0/0:19	0/0:14	0/0:5	0/0:19	0/0:9	0/0:6	./.:0	2/2:6	1/1:9	0/0:11	0/0:5	0/0:6	0/1:12	0/0:19	0/1:6	./.:4	0/0:10	0/0:11	0/0:10	0/0:6	0/0:14	0/0:13	0/0:6	0/1:15	0/0:7	0/0:8	0/0:21	./.:0	./.:3	0/0:13	./.:4	0/0:11	0/0:9	0/0:23	0/0:11	0/1:16	0/0:6	0/0:15	0/0:20	./.:4	0/0:10	0/0:8	0/0:12	./.:4	0/0:8	0/0:10	0/0:15	0/1:5	0/0:5	0/1:7	0/0:24	./.:0	0/1:9	0/0:23	0/0:35	0/0:8	./.:0	0/0:7	0/0:13	0/0:6	./.:3	0/0:7	0/0:22	0/0:6	0/0:6	0/1:16	0/0:14	0/0:23	./.:0	0/0:6	./.:4	0/0:12	./.:3	0/0:8	0/3:7	0/0:11	0/0:5	./.:3	0/0:9	./.:4	0/0:7	./.:4	0/1:6	0/0:8	0/3:21	0/0:8	./.:0	./.:0	0/0:16	0/0:6	0/1:18	0/0:5	./.:0	0/0:7	0/0:7	0/0:8	0/1:17	0/0:6	0/0:13	./.:0	0/0:18	0/0:8	./.:0	0/0:5	0/1:12	0/0:14	0/0:20
un	101836	1727	ATTT	GTTT,ATCT,AGTT,ATTC	.	PASS	.	GT:DP	0/0:16	0/0:12	0/1:27	0/0:46	0/0:31	0/0:14	0/0:9	0/0:46	0/0:38	0/0:35	./.:4	0/0:64	0/0:50	0/0:26	0/0:36	0/0:31	0/0:44	0/2:40	1/2:27	0/1:22	./.:0	0/0:29	1/1:16	0/2:37	0/0:29	./.:0	0/0:33	2/2:15	0/0:21	0/0:24	0/2:35	1/1:22	1/1:17	0/0:26	0/0:52	./.:0	1/1:18	0/0:45	0/0:38	1/1:18	0/0:10	0/0:16	0/0:21	0/1:21	0/2:21	0/0:34	0/2:38	0/0:25	0/0:25	./.:0	1/4:26	0/0:25	0/0:36	0/2:29	0/2:28	0/0:29	0/2:41	0/1:39	0/0:22	1/1:13	./.:0	./.:0	0/0:5	./.:0	1/1:12	0/0:29	0/0:18	0/0:43	./.:0	0/2:44	0/0:8	0/0:20	0/0:29	0/0:44	0/0:33	0/0:25	0/1:32	0/0:14	0/1:39	./.:0	3/3:22	0/1:23	0/0:9	0/0:11	0/0:32	0/0:16	0/3:13	0/0:27	0/0:43	0/1:18	0/0:7	0/0:28	1/1:18	0/0:22	0/0:11	0/2:19	0/1:30	0/0:5	0/0:38	0/0:23	0/0:10	0/0:32	./.:0	0/0:19	2/2:6	0/0:37	./.:0	1/1:15	1/1:10	0/0:15	0/0:9	1/1:10	0/0:18	0/2:15	2/2:25	0/0:8	0/2:33	1/3:34	0/2:39	0/0:19	1/1:7	0/2:34	0/0:34	1/1:8	0/1:56	0/0:8	0/2:22	0/0:27	./.:0	0/0:13	0/0:38	1/1:15	1/2:72	0/0:12	0/0:13	./.:0	1/1:12	0/3:37	0/0:56	0/0:53	2/2:36
un	102013	1730	GTGA	GTGT,GTAT,GAGA,CTGA	.	PASS	.	GT:DP	0/0:18	0/0:24	0/0:10	0/0:7	1/1:19	./.:4	0/0:6	0/3:7	0/0:10	0/0:26	0/0:9	0/1:18	0/0:5	0/1:14	0/0:21	./.:0	0/0:20	0/1:15	./.:0	0/2:13	0/0:17	0/2:10	0/0:10	0/0:10	0/0:8	0/2:14	0/1:14	0/0:5	0/0:11	0/0:8	./.:0	0/1:8	0/0:6	0/0:20	1/1:18	./.:0	0/0:9	0/0:13	0/1:6	0/0:10	1/1:8	0/0:12	0/0:13	./.:0	0/0:9	0/0:7	0/0:5	0/2:13	./.:3	./.:0	2/2:5	./.:0	0/1:8	0/0:8	0/0:10	0/0:10	0/0:9	0/0:6	0/0:12	0/0:11	0/1:19	0/0:6	0/0:11	0/0:15	0/1:14	0/0:19	0/0:20	0/0:19	0/0:9	0/4:15	./.:4	0/0:12	0/0:25	0/0:9	0/0:6	0/0:12	0/0:15	./.:3	0/0:19	0/0:7	0/0:9	0/0:10	0/0:7	0/1:7	0/0:16	0/0:10	0/1:5	0/0:17	0/0:31	0/0:11	0/0:6	2/3:7	0/0:7	0/0:7	0/0:8	0/0:5	0/0:5	0/0:7	0/0:12	./.:0	0/0:11	0/0:8	0/0:5	0/0:9	0/0:8	0/0:9	./.:0	0/0:13	./.:0	0/0:30	./.:3	0/0:6	0/0:9	0/0:5	0/1:12	./.:3	./.:0	0/0:5	0/0:17	0/0:11	./.:4	0/0:8	0/0:19	0/0:5	0/0:21	./.:3	./.:4	0/0:8	./.:0	0/0:6	0/0:14	./.:0	0/0:19	0/0:5	0/0:20	0/0:6	0/0:6	0/0:12	0/1:10	0/1:6	0/1:23
un	102072	1731	GCC	GCG,ACG,GTC	.	PASS	.	GT:DP	0/0:31	0/0:30	0/1:17	0/1:34	0/1:27	0/0:10	0/1:25	0/0:33	0/1:36	0/0:44	0/1:18	0/0:45	0/0:28	0/0:32	0/0:30	0/1:31	0/0:26	0/1:25	0/0:12	0/0:22	0/0:22	0/0:35	0/1:18	0/0:27	0/0:27	0/1:19	0/0:38	0/0:16	0/1:15	1/1:19	0/0:24	0/1:26	0/0:17	0/1:29	0/0:31	0/1:28	0/0:22	0/0:21	0/1:25	0/1:13	0/0:21	0/1:22	0/1:32	1/1:28	0/0:15	0/1:25	1/1:20	0/0:20	0/0:13	0/1:10	0/1:15	0/1:17	0/1:22	0/0:22	0/0:14	0/1:36	0/0:21	1/1:32	0/0:17	0/0:26	0/0:25	0/0:22	0/1:12	0/0:55	0/0:19	0/1:20	0/1:32	0/0:44	0/1:17	0/0:34	0/0:11	0/1:34	0/0:52	0/0:32	1/1:28	0/0:17	0/1:28	0/1:18	1/1:34	0/0:16	0/0:24	0/3:21	0/0:6	0/1:23	0/1:45	0/1:18	0/0:16	0/0:54	0/0:55	0/1:18	0/1:13	1/1:16	0/0:19	1/1:10	0/1:11	0/1:17	0/0:25	0/0:16	0/1:16	0/2:24	0/1:23	0/1:35	0/1:5	0/0:19	0/0:11	0/0:21	0/0:9	1/1:15	0/1:10	0/0:54	0/1:6	0/1:17	0/0:18	0/1:15	0/0:38	0/0:18	0/0:20	0/0:14	1/1:27	0/0:23	0/0:11	0/0:16	0/0:27	0/1:14	0/0:29	0/1:10	1/1:10	0/0:7	0/0:14	0/1:12	0/0:28	./.:0	0/0:41	0/1:5	0/0:23	0/1:15	0/0:10	0/1:11	0/1:28	0/0:26	0/1:42
un	102131	1732	GCGGA	GCGTA,GCAGA,GCGGC,GGGGA,ACGGC	.	PASS	.	GT:DP	0/0:23	2/3:22	0/0:18	0/0:20	0/0:33	0/0:6	0/0:21	1/2:33	0/0:25	0/0:40	0/2:23	0/0:28	0/0:35	0/0:27	0/1:33	0/0:19	0/1:36	0/3:28	0/0:15	0/0:21	0/0:51	0/0:35	0/1:18	0/1:24	0/2:17	0/2:22	0/0:32	0/0:28	0/0:29	0/0:17	0/0:20	0/3:15	0/0:19	0/0:26	0/0:28	0/0:21	0/3:20	3/3:16	0/1:19	0/0:14	0/1:16	0/0:22	0/0:23	0/0:14	0/0:14	0/0:18	0/0:16	0/0:13	0/0:12	0/0:12	0/0:20	0/0:10	0/1:21	0/0:22	0/0:22	0/3:25	0/0:21	1/3:28	0/0:13	0/0:25	0/0:28	0/0:16	0/0:17	0/0:36	0/0:21	0/0:31	0/0:30	0/0:31	0/0:23	0/1:38	0/0:12	0/0:28	0/1:37	0/1:24	0/0:22	0/2:16	0/2:22	0/1:14	0/3:23	1/1:12	0/5:21	0/0:11	0/0:10	0/0:15	0/2:20	0/1:16	0/0:12	0/3:45	0/0:44	0/0:23	1/4:11	1/3:22	0/0:22	0/0:20	2/4:14	0/0:20	0/0:37	0/0:21	2/3:19	0/0:8	0/0:17	0/0:59	0/0:13	0/0:15	0/1:14	0/0:15	0/0:11	0/1:17	0/0:6	0/0:39	0/1:10	0/0:9	0/1:15	0/0:14	1/2:24	1/2:7	0/0:16	0/0:18	0/1:30	2/3:12	0/0:9	0/0:19	0/1:19	0/0:6	0/1:32	1/2:13	0/0:5	0/0:7	0/2:11	0/1:13	0/0:26	0/0:9	0/0:33	0/0:14	0/0:32	0/0:14	0/2:12	0/1:14	0/1:22	0/3:18	0/0:41
un	103311	1752	GAA	GAG,GGA,AAA	.	PASS	.	GT:DP	0/0:34	./.:0	0/0:11	0/0:41	0/0:64	./.:0	0/0:36	0/0:26	0/0:35	0/0:24	2/2:7	0/0:35	0/2:55	0/1:35	0/0:45	0/0:22	0/0:47	0/0:60	0/0:44	0/0:63	0/0:44	0/1:45	0/0:10	0/0:24	./.:0	1/1:26	./.:0	0/0:29	0/0:20	0/0:34	0/0:16	0/0:6	0/0:17	0/0:14	0/0:16	0/0:39	0/0:25	0/0:34	1/1:15	0/0:5	0/0:29	0/0:47	0/0:9	0/0:8	0/1:17	0/0:11	0/2:20	0/0:28	0/0:21	0/0:19	0/0:15	0/1:27	2/2:8	0/0:8	0/0:29	./.:0	0/0:38	0/2:11	0/0:18	0/0:11	./.:3	1/2:7	./.:0	0/0:31	0/0:15	0/0:15	0/2:12	0/0:11	0/0:13	0/0:5	0/0:8	0/0:23	./.:0	0/0:20	0/0:9	./.:3	0/0:9	./.:4	0/0:12	./.:4	./.:0	0/0:10	0/0:14	0/0:5	0/0:9	0/0:6	0/0:8	./.:0	2/2:23	0/0:19	0/0:15	0/0:21	0/0:10	0/0:19	0/0:12	0/0:12	0/0:16	0/0:12	0/0:18	0/0:28	./.:0	0/0:31	0/0:6	0/0:9	0/0:7	0/0:39	./.:0	0/0:9	./.:4	0/0:19	0/0:6	0/2:18	0/0:20	0/0:6	0/0:28	0/0:10	0/0:22	0/0:20	0/0:10	0/0:14	./.:4	0/0:29	0/0:20	0/0:10	0/1:44	0/0:13	0/3:21	0/1:26	0/0:17	0/1:26	0/0:19	./.:0	0/0:21	1/1:11	0/0:14	0/0:28	./.:0	0/0:8	0/0:29	0/0:22	0/0:84
un	104137	1766	TGATA	CGATA,CAATA,CGCTA,TGATT,TGAGA,TGCTA	.	PASS	.	GT:DP	1/1:43	0/0:45	0/1:17	0/0:50	0/1:47	0/0:22	0/0:42	0/0:29	0/1:47	1/1:54	0/0:26	0/0:49	0/0:43	0/1:42	0/1:50	0/2:33	0/0:17	0/0:32	0/1:20	0/0:41	0/0:35	0/1:43	0/1:38	1/2:34	0/1:33	0/1:37	0/0:45	0/1:48	0/1:30	1/1:25	0/0:42	0/0:34	0/1:35	1/1:41	0/0:47	0/3:28	0/1:35	0/0:49	0/0:35	1/2:29	1/2:35	0/0:49	0/1:49	0/0:33	0/0:27	0/0:30	0/1:45	0/0:36	0/0:30	0/0:41	0/2:21	0/0:15	0/2:53	0/0:48	0/0:29	0/0:48	0/1:47	0/0:61	0/0:17	0/0:43	0/0:65	0/0:58	1/1:14	0/0:57	0/0:14	0/0:67	0/0:43	0/1:56	0/2:43	0/1:66	0/0:11	0/0:53	1/1:68	0/0:48	0/0:49	1/1:25	1/6:48	3/3:35	0/0:53	0/1:27	0/1:37	0/0:44	0/0:13	1/1:41	0/0:63	1/1:39	1/1:25	0/0:71	0/5:69	0/0:34	1/1:31	0/0:15	0/0:22	0/0:36	0/1:33	1/1:23	0/1:61	0/1:34	0/0:26	0/0:37	1/1:38	0/1:42	0/0:23	0/0:35	0/0:21	0/1:46	0/0:22	0/0:41	0/0:28	0/1:46	0/1:20	0/1:24	0/0:29	0/0:22	0/1:53	0/0:29	0/0:35	0/0:35	0/1:43	0/0:26	0/1:12	0/0:36	0/1:33	0/1:20	0/1:67	1/4:25	0/0:5	0/0:28	0/0:10	0/1:11	0/3:39	0/1:6	1/4:55	0/0:22	0/1:38	1/1:28	0/1:13	0/0:21	0/0:34	0/0:55	0/1:53
un	105907	1796	GTC	GAC,GAT,ATC	.	PASS	.	GT:DP	0/1:10	0/1:13	0/1:5	0/1:13	0/0:13	./.:0	0/1:5	0/1:11	0/0:14	0/1:9	0/1:9	0/0:15	0/1:14	0/0:13	0/1:12	1/1:5	0/0:11	0/0:7	./.:0	0/1:14	0/1:19	0/1:10	0/0:11	0/0:17	0/0:11	0/1:6	1/1:7	1/1:14	1/1:16	1/1:17	1/1:19	0/0:14	0/2:6	0/0:10	0/1:21	0/1:17	0/0:12	0/0:14	1/1:18	0/0:11	./.:0	0/1:21	0/1:18	0/1:12	0/0:9	0/1:14	0/1:14	0/0:21	0/0:14	0/0:14	0/0:9	0/0:13	0/1:15	0/3:17	1/1:21	0/1:21	0/1:15	1/1:28	./.:0	0/1:18	0/1:14	0/1:9	0/0:8	0/1:28	0/0:15	0/1:18	0/1:23	1/1:24	0/1:12	0/0:22	1/1:6	0/0:20	0/0:18	0/2:26	0/0:13	0/0:13	0/0:23	0/1:9	0/1:14	0/1:17	0/0:19	1/1:8	./.:0	0/1:16	0/0:13	1/1:5	./.:0	1/2:22	0/1:36	./.:4	1/1:5	0/1:7	0/1:11	0/1:7	1/1:10	0/1:11	0/0:8	./.:0	0/0:15	./.:3	0/1:9	0/1:24	./.:0	0/1:7	./.:0	0/1:29	./.:0	0/1:5	./.:0	0/1:28	./.:0	./.:0	0/0:6	./.:0	1/1:26	./.:0	1/1:10	0/0:13	0/0:10	./.:4	./.:3	0/0:7	0/0:8	1/1:8	0/1:20	0/1:6	./.:0	./.:3	0/1:12	./.:0	0/1:13	./.:0	0/1:35	0/0:6	0/1:15	0/2:13	./.:0	1/3:6	0/3:19	1/1:5	0/1:12
un	111335	1888	G	C	.	PASS	.	GT:DP	0/0:23	0/0:21	0/0:14	0/0:21	0/0:22	0/0:9	0/0:21	0/1:17	0/0:17	0/0:33	0/1:17	0/0:26	0/1:23	0/1:17	0/0:31	0/0:18	0/0:22	0/0:17	./.:0	0/0:13	0/0:26	0/0:24	0/1:7	0/0:18	0/0:19	0/1:17	0/0:18	0/1:21	0/0:31	0/0:16	0/0:31	0/0:19	0/0:13	0/0:19	0/0:23	0/0:26	0/0:23	0/0:26	0/0:25	0/0:26	0/0:13	0/0:27	0/0:35	0/1:23	0/0:12	0/1:28	0/1:20	0/0:29	0/0:11	0/0:13	0/0:17	0/0:23	0/0:26	0/1:31	0/0:18	0/0:32	0/0:16	0/0:25	0/0:12	0/1:21	0/0:23	0/1:8	0/0:16	0/0:35	0/0:12	1/1:12	0/0:17	0/0:21	0/0:23	0/0:24	0/0:16	0/0:39	0/0:33	0/0:24	0/0:10	0/1:18	0/0:21	0/0:14	0/0:27	0/0:9	0/1:15	0/1:20	0/0:7	0/0:15	0/1:10	0/0:12	0/0:11	0/0:34	0/1:43	0/0:9	0/0:22	0/0:5	0/0:20	0/1:18	0/0:6	0/0:17	0/0:19	0/0:6	0/0:19	0/1:28	0/0:21	0/0:13	0/0:7	./.:3	./.:4	0/0:19	./.:0	0/0:16	./.:0	0/0:32	0/0:5	0/0:11	0/0:10	./.:0	0/0:33	0/1:7	0/0:12	./.:3	0/0:8	0/0:25	./.:0	0/0:16	0/0:21	0/1:8	0/1:37	0/0:11	./.:4	0/1:11	0/0:10	./.:0	0/1:20	./.:0	0/0:26	0/0:5	0/0:25	0/0:8	./.:4	0/0:13	0/0:24	0/0:17	0/0:50
un	111571	1892	TTAGT	TTAGG,GTAGT,TCAGT,TTATT,TTGGT	.	PASS	.	GT:DP	0/0:30	0/0:41	0/0:28	0/1:28	0/4:36	1/1:17	0/0:22	0/1:50	0/0:48	0/0:19	0/0:25	1/1:53	0/0:32	0/0:38	0/0:46	0/1:35	0/1:36	0/0:23	0/0:24	0/1:34	0/0:64	0/0:39	0/0:30	0/0:34	0/0:22	0/0:17	0/1:31	0/1:25	0/0:23	0/0:32	0/0:23	0/0:24	0/1:11	0/0:20	0/0:45	0/0:26	0/0:34	0/0:29	0/0:5	1/1:14	0/1:20	0/0:33	0/0:31	2/2:27	0/0:21	0/0:23	0/0:30	0/0:31	0/0:16	0/2:34	1/1:35	0/1:25	0/1:17	1/2:25	0/0:29	0/0:37	0/1:37	0/1:30	0/0:17	0/0:19	0/0:28	1/5:25	0/0:5	0/0:37	0/0:44	0/0:28	0/0:26	0/1:38	0/0:20	0/1:26	0/1:11	0/0:21	0/0:40	1/1:24	0/0:24	0/0:29	0/1:18	0/0:16	0/0:26	0/0:8	0/0:18	0/0:14	0/0:16	0/0:23	0/1:24	0/0:17	0/0:15	0/0:59	0/3:76	0/0:33	2/2:13	0/0:18	0/1:15	0/0:19	0/0:24	0/0:15	0/0:35	0/0:26	0/0:44	0/0:25	0/0:37	1/1:16	0/0:20	0/0:21	0/1:19	0/1:39	0/0:15	0/0:14	0/0:14	0/0:55	0/0:27	0/0:12	0/1:39	1/1:16	0/0:23	0/0:23	0/1:25	0/1:27	1/1:41	0/0:30	0/0:10	0/1:43	0/0:42	0/0:22	0/0:45	0/1:14	0/1:14	0/0:22	0/1:32	0/0:19	0/0:53	0/1:11	0/0:53	0/1:17	0/0:23	0/0:20	0/0:20	0/0:27	0/1:34	0/0:45	0/2:52
un	112161	1902	AG	GG,AA	.	PASS	.	GT:DP	0/0:22	0/0:12	0/0:12	0/0:23	0/0:15	0/0:12	0/0:14	0/0:12	0/1:20	0/0:17	0/0:5	0/0:31	0/1:12	1/1:5	0/0:15	0/0:6	0/2:15	0/2:11	./.:4	0/2:10	1/1:21	0/1:10	0/0:14	0/0:7	0/1:9	0/0:13	0/1:20	0/0:6	0/1:8	0/1:15	0/0:12	0/1:14	0/1:14	0/1:17	0/1:17	0/1:11	0/1:9	0/0:9	./.:0	0/0:10	0/1:11	0/1:7	0/0:17	0/1:23	0/0:7	0/0:12	0/1:16	0/0:14	0/1:9	0/1:11	0/1:11	0/1:10	0/0:12	1/2:24	1/1:13	0/2:8	0/0:9	0/0:16	0/0:7	1/1:6	0/0:16	0/0:9	./.:3	1/1:14	1/2:11	0/2:7	0/1:14	0/0:14	1/1:8	0/2:16	./.:4	0/0:22	0/0:26	0/0:18	1/1:11	0/0:8	0/0:6	0/0:7	0/1:8	0/0:7	0/0:11	0/0:9	0/2:5	0/0:11	0/0:10	0/0:5	0/0:5	0/1:17	0/1:15	./.:4	0/1:11	0/0:5	0/0:8	0/0:6	0/0:8	0/0:7	0/1:12	0/0:7	0/1:11	0/0:8	0/1:10	0/0:18	./.:0	0/1:10	./.:0	0/2:12	0/0:5	0/0:5	./.:4	0/0:16	./.:0	0/0:16	1/1:9	./.:4	0/1:15	0/1:9	./.:4	0/0:15	0/0:17	./.:4	./.:0	0/0:12	0/0:10	./.:4	0/1:15	0/1:8	./.:0	./.:0	0/1:9	./.:4	0/0:21	./.:3	0/0:24	0/1:5	0/1:6	0/0:13	2/2:8	./.:3	0/0:14	0/0:16	0/1:11
un	113164	1919	T	A	.	PASS	.	GT:DP	0/0:12	0/0:15	0/0:10	0/0:15	0/0:20	0/1:7	1/1:13	0/0:10	1/1:36	0/1:27	0/1:18	0/1:38	0/0:13	0/0:11	0/1:20	0/0:7	0/1:23	0/0:13	0/0:8	0/0:18	0/0:25	1/1:25	1/1:7	0/0:10	0/0:10	0/0:10	0/0:38	0/0:17	0/0:14	0/0:25	0/1:29	0/0:22	./.:4	0/0:16	0/0:31	0/0:30	0/0:10	0/0:45	0/0:29	0/0:35	0/0:13	0/1:26	0/0:29	0/1:15	0/0:13	0/1:10	0/0:22	0/0:21	0/0:9	0/0:14	0/1:17	0/0:9	0/0:22	0/0:22	0/0:14	0/0:18	0/0:32	0/1:42	0/0:7	0/0:42	0/0:36	0/0:18	0/0:9	0/1:42	0/0:22	0/0:24	0/0:30	0/1:48	0/0:23	0/1:32	0/0:10	0/1:32	0/0:34	0/0:27	0/0:36	0/0:27	0/0:30	0/0:29	0/0:18	0/1:16	0/0:41	0/0:31	./.:0	0/0:23	0/0:19	0/0:14	0/0:12	0/1:55	0/0:62	0/1:19	0/0:12	0/0:15	0/0:20	0/0:7	0/0:6	0/0:17	0/0:15	0/0:12	0/0:15	0/1:25	0/0:27	0/0:52	0/0:5	0/1:18	0/1:11	0/1:23	./.:4	0/0:12	0/0:13	0/0:49	0/0:7	0/0:13	0/0:19	0/0:6	0/0:29	0/0:10	0/0:22	0/0:6	0/1:34	0/0:8	0/0:8	0/1:12	0/1:46	0/0:7	0/1:42	0/0:12	0/1:11	0/0:5	0/1:11	./.:0	1/1:53	0/0:6	0/0:50	0/1:10	0/1:24	0/0:18	./.:0	0/0:9	0/0:19	0/0:16	0/1:23
un	113754	1929	CACGCGTG	CACGTGTG,CACGCATG,CACGCGAG,CACATGTG,CTCGCGTG,CACGTGTT,TACGCGTG,CACACGTG,CATGCGTG	.	PASS	.	GT:DP	0/2:38	0/4:37	0/1:16	0/2:32	0/0:34	2/3:16	0/0:25	1/1:26	0/1:38	0/2:34	0/1:21	0/3:49	0/0:55	0/1:22	0/1:34	0/2:17	0/1:27	0/4:26	0/1:6	0/0:23	0/0:29	0/0:38	1/1:20	0/0:26	0/1:27	0/0:27	0/0:27	2/3:22	1/2:31	0/1:17	0/8:29	0/1:22	0/0:17	0/0:30	2/2:45	0/1:30	0/1:25	0/1:25	1/1:30	0/5:13	0/1:24	0/1:27	0/2:36	1/1:21	0/0:17	0/4:28	1/3:24	0/3:24	0/0:27	0/0:18	0/1:22	0/3:16	0/2:25	0/0:22	./.:0	1/1:38	0/0:32	0/1:33	0/2:14	0/4:26	0/0:46	0/1:18	0/0:14	0/1:42	0/0:26	0/0:34	0/0:26	0/0:29	1/3:26	0/2:28	0/7:16	0/0:52	0/0:51	0/0:27	0/1:37	0/0:18	0/2:29	2/5:14	0/5:43	0/7:12	0/0:27	0/0:28	0/0:16	0/1:17	0/2:23	0/0:13	0/1:16	0/0:55	0/0:59	0/2:23	0/0:16	0/0:15	1/1:13	0/0:19	0/0:8	2/2:9	0/1:40	0/0:11	0/0:19	0/0:19	0/0:28	0/1:30	./.:4	0/4:18	0/2:10	0/0:22	0/0:17	0/1:21	0/2:9	1/6:49	0/0:7	0/4:15	0/1:19	0/2:6	1/1:43	0/0:21	0/0:30	0/0:15	0/1:57	0/0:23	./.:4	0/1:27	0/9:29	1/1:12	1/6:41	0/0:25	./.:4	0/0:16	2/2:23	1/1:9	0/0:33	1/2:5	0/1:32	5/5:10	1/2:26	0/0:21	0/2:15	0/1:20	0/1:29	0/2:11	0/0:43
un	113990	1933	CA	TA,CG	.	PASS	.	GT:DP	0/0:17	1/1:11	0/0:10	0/1:14	0/1:9	./.:3	0/0:12	0/0:23	0/0:29	0/0:34	0/0:11	0/1:22	0/1:11	0/0:24	0/0:15	./.:4	0/0:25	0/0:5	0/0:9	0/1:22	0/1:35	0/0:16	0/0:9	0/0:23	0/0:23	0/0:15	0/0:28	0/0:21	0/0:28	0/0:29	0/0:24	0/0:24	0/0:15	0/0:31	0/0:30	0/0:27	0/1:23	0/0:33	0/0:30	0/0:20	0/0:10	0/0:15	0/0:33	0/1:30	1/1:23	0/1:23	0/0:14	1/1:26	0/1:19	0/1:19	0/0:24	0/0:15	0/1:20	0/0:31	0/0:24	0/0:24	0/0:27	0/0:33	./.:4	0/0:25	0/1:17	0/1:24	0/0:14	0/1:37	0/0:23	0/1:28	0/1:25	0/0:35	0/0:17	0/0:28	0/2:13	./.:0	0/0:32	0/0:9	0/0:28	./.:4	0/1:25	0/0:9	0/0:27	0/0:8	0/1:30	./.:0	0/0:6	0/1:11	0/0:20	0/0:13	0/1:9	0/1:29	0/0:45	0/1:19	0/1:10	0/1:19	0/0:21	0/0:6	0/0:20	1/1:13	1/1:25	1/1:15	1/1:18	0/0:29	0/1:22	0/1:33	./.:4	0/1:19	0/1:5	0/1:34	1/1:5	0/1:22	0/0:6	0/1:32	0/1:7	0/0:5	0/1:23	0/0:11	0/0:25	0/0:14	0/1:11	0/0:16	0/0:10	0/0:19	./.:4	0/0:5	0/0:20	0/1:8	1/1:10	0/0:5	0/1:5	1/1:9	0/1:17	0/1:10	1/1:5	./.:0	0/0:18	0/0:7	0/0:12	0/1:11	0/0:11	0/0:11	1/1:14	0/0:16	0/1:12
un	114934	1949	T	C	.	PASS	.	GT:DP	0/0:18	1/1:18	./.:0	./.:0	0/0:12	./.:0	./.:4	0/0:20	0/0:15	0/0:30	./.:0	0/0:16	0/0:13	0/0:13	0/0:24	0/1:21	0/0:20	0/0:18	0/0:9	0/0:16	0/0:47	0/0:23	0/0:7	0/0:11	0/0:12	0/0:23	0/0:13	0/1:30	0/0:11	0/0:21	./.:0	0/0:13	0/0:20	0/0:14	0/1:26	./.:0	0/0:12	1/1:19	0/0:21	./.:0	./.:0	./.:0	0/0:32	0/0:10	./.:0	0/0:23	0/0:18	0/0:24	0/1:19	0/1:17	./.:0	0/0:17	0/0:10	0/1:43	0/0:21	0/0:15	1/1:12	0/0:12	0/1:16	0/0:26	0/0:18	0/0:8	./.:0	0/0:14	./.:0	0/0:16	0/0:6	0/0:42	./.:0	./.:0	./.:4	0/0:17	./.:0	0/0:25	0/0:25	0/0:10	./.:0	0/0:6	0/0:11	0/0:20	1/1:16	0/0:17	./.:3	0/0:5	0/0:15	0/0:5	1/1:7	0/0:24	0/0:19	0/0:8	0/0:13	0/0:25	0/0:9	./.:0	0/0:14	./.:4	0/0:33	./.:0	./.:0	0/0:16	./.:0	0/0:29	0/0:8	0/0:9	0/0:14	0/0:38	./.:3	0/1:27	0/0:16	0/0:35	0/1:13	./.:0	0/0:11	0/1:15	0/0:33	0/1:24	0/0:15	1/1:7	./.:0	0/0:20	0/0:14	./.:0	0/0:8	./.:0	./.:0	0/0:6	./.:0	0/0:17	0/0:9	0/0:5	0/0:33	0/0:8	0/0:33	0/0:6	0/0:12	./.:0	./.:0	0/0:20	0/0:15	0/0:40	0/0:43
un	115288	1955	ACGGTAAA	ACGGTGAA,ACGGCAAA,ACGGTATA,ACGGTAAC,AAAGTAAA,ACGTTAAA,GCGGTAAA,GCGGTGAA	.	PASS	.	GT:DP	0/0:14	0/0:12	0/2:7	0/0:15	0/8:11	./.:0	0/0:6	0/3:11	0/0:24	0/0:16	0/0:9	0/0:30	0/4:16	0/0:14	0/0:15	7/7:6	0/0:22	0/2:6	./.:0	0/3:11	0/0:22	0/0:17	./.:0	0/0:5	./.:0	0/0:10	0/1:21	0/0:25	0/4:33	0/0:18	0/0:19	0/3:28	0/3:13	0/0:24	0/3:40	0/0:19	0/5:19	0/0:29	0/3:23	0/2:13	0/6:7	0/0:18	0/0:22	0/0:24	0/4:14	0/0:22	0/0:20	1/2:26	0/5:17	0/0:9	0/0:12	0/0:19	0/0:25	0/0:23	0/2:25	0/0:35	0/0:25	0/0:30	./.:0	0/1:15	0/0:30	0/0:10	0/1:16	0/0:36	1/2:18	0/0:22	0/0:22	0/4:42	0/0:14	0/0:32	0/6:11	0/0:32	0/1:23	0/1:25	0/0:23	0/0:13	0/2:29	0/4:22	0/0:25	0/6:12	0/8:17	0/1:23	0/2:6	0/1:25	0/1:43	0/2:11	./.:0	0/0:34	0/1:45	0/0:8	0/0:15	0/0:10	0/0:6	0/2:8	0/1:16	0/1:7	0/1:19	0/0:9	0/0:18	0/1:16	0/0:12	0/0:30	./.:4	0/0:6	0/5:5	0/0:20	./.:0	0/0:13	./.:0	0/1:47	./.:3	0/0:8	0/0:7	./.:0	0/0:24	0/2:14	0/0:21	0/0:10	0/0:28	0/0:7	./.:0	0/3:13	0/0:23	./.:4	0/1:24	./.:4	0/1:5	./.:0	0/0:6	./.:4	0/2:25	./.:0	0/0:26	0/0:7	0/0:19	0/0:6	./.:0	2/5:6	0/0:13	0/2:21	0/1:16
un	116055	1968	TG	CG,CA	.	PASS	.	GT:DP	0/0:29	1/1:16	1/1:6	0/1:30	1/1:10	0/1:10	0/1:19	1/1:7	0/1:22	./.:0	./.:0	0/0:36	0/1:29	0/0:9	1/1:10	1/1:18	0/0:19	0/2:27	0/1:18	0/1:22	0/1:36	0/0:25	0/0:14	1/1:31	0/1:15	0/0:13	0/0:14	1/1:23	1/1:15	1/1:9	0/1:22	0/1:14	0/0:18	0/0:13	1/1:12	0/1:20	1/1:12	1/1:18	0/1:21	0/1:16	0/1:14	0/0:8	0/0:19	0/0:21	1/1:10	1/1:10	1/1:24	0/1:27	1/1:13	0/0:5	0/1:21	1/1:9	0/1:25	0/0:25	0/0:21	0/0:22	0/1:23	1/1:19	0/0:6	1/1:22	1/1:18	1/1:12	./.:0	0/0:22	0/1:10	0/1:15	0/1:15	1/1:16	0/1:7	0/1:23	0/0:7	0/0:9	0/1:27	1/1:9	0/1:15	1/1:12	0/1:19	1/1:9	0/1:25	1/1:12	0/0:8	1/1:14	0/0:6	0/0:15	0/0:20	1/1:7	0/0:5	0/1:30	0/1:24	0/0:11	0/1:9	0/1:10	./.:4	0/1:7	./.:0	0/0:7	0/1:23	0/0:7	0/1:17	0/0:22	0/2:13	1/1:25	1/1:6	0/1:13	./.:4	0/0:12	0/0:8	0/0:16	0/0:8	0/1:25	0/1:6	0/0:5	1/1:10	0/0:5	0/0:12	0/0:7	0/1:16	0/0:10	0/0:22	0/1:12	./.:0	./.:0	0/1:15	0/0:9	0/0:21	./.:4	./.:0	0/1:5	0/1:8	1/1:11	0/0:14	./.:0	0/0:25	0/0:10	1/1:18	0/0:15	0/0:8	0/1:12	0/0:21	0/0:19	1/1:19
un	116114	1969	TCTC	CCTC,TATC,TCAC,TCTT	.	PASS	.	GT:DP	0/0:31	0/0:29	0/0:7	0/0:25	0/0:22	0/0:8	0/2:18	0/0:31	0/2:33	0/1:44	0/0:20	0/0:55	0/2:21	0/0:36	0/0:31	0/0:17	0/0:18	0/0:39	0/0:16	0/0:30	0/0:41	0/0:24	0/0:24	0/0:18	0/2:23	0/1:18	0/0:21	0/0:14	0/0:26	0/2:23	0/2:12	0/3:33	0/1:13	0/0:13	0/0:23	0/0:17	0/0:22	0/0:21	0/0:11	0/0:27	0/3:23	0/0:25	0/1:23	0/0:17	0/0:6	0/0:10	0/0:20	0/0:23	0/1:12	0/0:7	0/0:13	0/0:13	0/0:23	0/0:19	0/0:12	0/0:28	0/0:22	0/0:29	0/0:16	0/4:17	0/0:28	0/0:15	0/0:9	0/0:40	0/0:23	0/0:32	3/3:17	0/0:41	2/2:9	0/0:26	0/3:12	0/0:25	0/0:41	0/0:23	0/0:10	0/0:21	0/1:30	0/0:11	0/0:20	0/0:8	0/0:5	1/3:14	./.:4	0/0:16	0/0:22	0/0:20	0/0:10	0/0:45	0/3:51	0/3:11	0/0:19	0/0:18	0/2:13	0/0:7	0/0:22	0/0:16	0/0:23	0/0:17	0/0:22	1/1:9	0/0:16	0/0:39	0/0:9	0/1:17	0/0:10	0/1:13	0/0:11	0/0:30	0/0:9	0/0:34	0/0:9	0/0:16	0/0:18	0/0:10	0/1:27	0/0:10	0/0:18	0/1:30	0/0:32	0/0:22	0/0:10	0/1:27	0/1:28	0/3:11	0/0:33	0/0:14	0/0:13	0/0:20	0/0:10	./.:3	0/0:30	0/0:9	0/0:43	0/3:21	0/0:25	0/0:16	0/0:9	0/2:21	0/0:28	0/0:32	0/0:34
un	116409	1974	T	C	.	PASS	.	GT:DP	0/0:16	0/0:14	./.:0	0/1:9	0/0:19	0/0:6	0/1:11	0/1:12	0/1:14	0/0:23	0/0:14	0/0:34	0/0:20	0/0:11	0/0:11	0/0:10	0/0:11	0/0:10	0/0:6	./.:3	0/0:22	0/0:24	0/0:6	0/0:17	0/0:12	0/0:8	0/0:15	0/0:10	0/0:9	0/1:11	0/1:6	0/1:11	0/0:5	0/0:9	0/0:19	0/0:15	0/0:9	0/1:22	0/1:7	0/0:9	0/0:11	0/0:9	0/0:17	0/0:14	./.:4	0/0:9	0/0:7	0/0:16	0/1:15	0/0:8	0/0:7	0/0:7	0/0:10	0/0:22	0/0:5	0/0:8	0/0:11	0/0:18	0/0:7	0/0:7	0/1:11	0/0:14	./.:0	0/0:16	0/0:11	0/0:9	0/0:10	1/1:16	0/0:5	0/0:16	0/0:5	0/0:10	0/0:40	0/0:13	0/0:10	0/0:12	0/1:15	./.:3	0/0:13	0/0:6	0/0:9	./.:4	0/0:7	0/1:8	0/0:9	0/0:5	./.:0	0/0:25	0/0:18	0/1:9	0/1:7	0/0:7	0/1:5	0/0:10	0/1:12	1/1:5	0/0:14	0/0:11	0/0:6	1/1:12	0/0:7	0/0:27	./.:3	0/0:10	0/0:6	0/0:19	0/0:5	0/0:10	0/1:8	0/0:25	./.:4	./.:4	0/0:10	./.:4	0/0:20	0/0:7	0/1:13	0/0:9	0/1:14	0/0:15	./.:0	0/0:12	0/0:13	./.:4	0/0:8	0/0:9	0/0:6	0/1:10	./.:3	./.:3	0/0:24	./.:0	0/0:27	0/0:8	0/1:16	0/0:5	./.:0	0/1:9	0/0:13	0/0:25	0/0:24
un	116527	1976	GGC	AGC,AAC,AGT	.	PASS	.	GT:DP	0/0:12	0/0:10	0/1:5	0/0:8	0/0:7	0/0:7	0/0:9	0/0:8	0/1:18	0/2:15	0/0:7	0/1:27	0/0:19	0/0:12	0/0:7	0/0:11	0/0:19	./.:4	./.:0	0/0:9	0/1:19	0/1:16	./.:3	0/1:10	0/0:9	0/0:9	0/2:9	0/0:9	0/0:9	./.:4	0/1:11	1/2:5	0/0:5	0/1:16	0/0:23	0/0:8	0/1:9	0/0:15	0/0:16	./.:0	1/1:7	0/0:13	0/0:13	0/2:12	./.:4	0/0:10	0/0:10	0/0:16	0/0:5	0/0:9	0/0:5	0/0:9	0/0:12	0/0:9	0/2:9	0/1:13	0/0:14	0/0:11	0/0:6	0/0:7	0/2:14	./.:0	0/0:6	0/0:17	0/0:11	0/0:14	0/0:8	0/2:12	0/0:10	0/0:12	./.:3	0/0:30	0/2:19	0/1:8	0/0:22	./.:3	0/1:13	0/1:6	0/1:22	./.:4	./.:4	0/0:12	0/0:5	0/0:6	0/0:9	0/0:11	0/1:5	0/1:16	0/0:32	0/0:8	0/0:6	1/1:10	0/0:7	0/0:8	0/0:8	0/0:8	0/1:15	0/1:9	0/0:13	0/0:8	0/0:10	0/2:21	./.:3	0/0:6	./.:3	0/0:15	./.:0	0/1:7	./.:0	0/0:37	0/0:5	./.:0	0/0:7	./.:4	0/1:10	0/0:8	./.:4	0/0:7	0/0:15	0/0:8	./.:0	0/3:5	0/0:11	0/0:11	0/0:21	0/1:15	0/0:5	./.:3	0/0:10	./.:0	0/1:18	./.:0	0/2:17	./.:3	2/2:8	2/3:6	1/1:6	0/0:6	0/0:8	0/0:11	1/1:17
un	116586	1977	G	T	.	PASS	.	GT:DP	0/0:30	0/0:10	./.:0	0/0:18	0/1:19	0/0:13	0/0:15	0/0:31	0/1:12	0/0:19	0/0:14	1/1:20	0/0:21	0/0:23	0/1:20	0/0:13	0/0:24	0/0:19	./.:0	0/0:9	0/0:29	0/0:10	0/0:11	1/1:13	0/1:14	./.:0	0/0:9	0/0:11	0/1:12	0/0:19	0/0:7	0/0:15	0/0:20	0/1:12	0/0:20	0/0:12	0/0:8	0/0:17	0/0:14	0/0:16	0/0:19	0/0:5	0/0:10	0/0:16	0/0:6	0/1:12	0/1:17	0/0:15	0/1:7	0/0:17	0/0:15	./.:0	./.:4	0/0:29	0/0:7	0/0:20	0/1:26	1/1:10	0/0:11	0/0:12	1/1:17	./.:0	0/0:5	0/0:22	0/0:17	0/0:9	0/0:19	0/1:20	0/0:17	0/0:12	./.:3	0/0:8	0/0:13	1/1:12	./.:4	0/0:8	0/0:21	0/0:5	./.:0	0/0:6	0/0:10	0/0:20	0/0:7	0/0:12	0/0:25	0/0:9	./.:3	0/1:37	0/1:29	0/0:31	0/1:18	0/0:7	0/0:9	0/0:16	0/0:12	./.:0	0/1:38	0/0:21	0/1:27	0/0:12	0/0:25	0/0:13	1/1:7	0/0:12	./.:4	0/0:10	0/0:5	0/0:18	0/0:18	0/0:17	0/0:9	0/1:13	0/1:21	0/0:15	0/0:23	0/0:11	0/0:6	0/0:10	0/0:23	0/0:10	0/0:5	0/0:26	0/0:19	0/0:13	0/1:32	0/0:13	./.:0	0/0:13	0/0:19	0/0:7	0/0:28	0/0:9	0/0:24	0/1:11	0/0:21	./.:0	1/1:10	0/0:15	0/0:32	0/0:20	0/0:16
un	116940	1983	GTGCA	GTGCT,GTGAA,GCGCA,ATGCA,GTACA	.	PASS	.	GT:DP	./.:4	./.:0	./.:0	./.:4	0/0:7	./.:0	0/2:10	./.:0	0/0:27	0/4:10	./.:4	0/0:6	0/0:6	0/0:5	0/0:5	./.:4	./.:0	./.:4	./.:0	0/0:10	0/0:16	0/0:8	./.:0	0/3:5	./.:3	2/2:6	0/0:18	0/0:23	0/0:20	0/0:13	0/0:21	0/0:24	0/0:19	0/1:31	0/0:29	0/0:20	0/0:14	0/0:27	0/0:9	0/0:9	0/0:16	0/0:28	0/0:25	0/0:13	0/0:8	0/0:20	0/3:28	0/0:24	0/5:10	0/0:19	0/0:12	0/0:17	0/1:14	0/0:18	0/0:18	0/0:19	0/0:24	0/0:28	./.:0	0/0:16	0/0:21	0/0:16	0/3:5	0/1:30	0/0:19	0/0:20	0/2:20	0/1:21	0/0:23	0/0:18	0/0:14	0/0:21	0/0:9	0/0:19	0/0:14	0/0:20	0/1:13	0/0:14	0/2:24	0/0:11	0/0:21	0/0:16	./.:0	0/0:11	0/0:12	0/0:19	0/0:14	0/0:48	0/1:30	0/2:17	0/1:18	0/2:20	0/0:13	0/1:23	0/0:16	0/0:25	0/1:36	0/0:28	0/0:16	0/0:20	0/0:27	0/1:30	0/0:11	1/2:27	0/0:8	0/0:25	0/2:15	0/1:9	0/0:14	0/0:21	0/0:19	0/1:9	0/0:20	0/0:14	0/2:13	0/0:25	0/0:18	0/0:10	0/1:20	0/0:22	0/2:7	0/0:38	0/0:18	./.:4	0/0:29	0/0:9	./.:0	0/3:5	0/0:17	0/0:7	0/0:17	0/0:7	0/0:19	0/0:17	0/0:27	0/0:8	0/0:10	0/0:14	./.:4	0/0:15	0/0:9
un	118887	2016	GAG	GAT,GGG,TAG	.	PASS	.	GT:DP	0/0:31	./.:0	1/1:9	0/0:11	0/0:20	0/0:8	0/2:27	0/0:18	0/0:45	./.:0	0/0:6	0/3:44	0/0:29	0/0:15	0/0:34	0/0:12	1/1:16	./.:0	0/0:10	0/0:26	0/0:17	0/0:23	0/0:6	./.:0	0/2:22	0/0:13	0/0:45	0/2:28	./.:0	0/0:21	0/0:6	1/2:24	0/0:19	0/0:21	0/1:35	0/0:47	0/0:37	0/0:17	0/0:24	./.:0	0/0:40	0/2:48	0/0:52	0/0:34	./.:0	./.:0	0/0:39	0/0:44	0/2:39	0/0:15	0/1:16	0/0:22	0/0:17	./.:0	2/2:10	0/0:9	0/0:21	0/0:58	0/0:14	0/0:36	./.:0	0/1:25	0/0:15	0/1:40	0/0:20	0/0:18	0/0:18	0/0:44	./.:0	0/0:60	0/0:11	0/0:41	0/0:15	0/0:38	./.:0	0/0:34	0/0:24	0/0:17	2/2:26	0/0:17	0/0:33	0/0:32	./.:3	0/1:28	0/1:28	0/0:12	0/0:13	0/0:30	./.:0	0/0:27	0/0:19	0/0:14	0/0:17	0/0:5	0/0:26	0/0:10	0/0:8	0/0:10	0/0:34	0/0:17	0/0:10	0/0:49	0/0:9	0/0:15	./.:0	0/1:34	./.:3	0/0:11	0/0:10	0/0:30	./.:3	0/0:9	0/0:6	0/0:6	0/0:21	0/0:13	0/0:12	0/0:15	./.:0	0/0:27	0/0:9	0/0:14	0/0:17	0/0:7	0/0:21	0/0:17	0/0:8	./.:3	0/0:8	0/0:6	0/0:28	0/0:11	./.:0	0/0:13	./.:0	0/0:19	0/0:12	0/0:17	0/0:16	0/0:24	0/0:38
un	119300	2023	AT	GT,AA	.	PASS	.	GT:DP	0/0:14	0/0:17	./.:3	0/0:18	0/0:15	./.:3	0/0:14	0/2:20	0/0:18	0/0:45	0/0:10	0/0:31	0/0:22	0/1:14	0/0:19	0/0:7	0/1:18	0/0:14	0/0:5	0/0:10	0/0:22	0/0:20	0/0:13	0/0:24	0/0:15	0/0:8	0/0:9	0/0:20	0/1:11	0/0:6	0/1:7	0/0:10	0/0:9	0/0:12	0/0:16	0/0:11	0/0:5	0/1:13	0/0:14	1/1:5	0/0:5	0/0:10	0/0:15	1/1:9	0/0:9	0/0:11	0/0:9	0/0:7	0/0:7	0/1:6	0/0:6	0/0:8	0/0:11	0/1:17	0/0:15	0/0:13	0/0:14	0/1:12	0/0:11	./.:0	0/0:12	0/0:7	0/0:6	0/0:14	0/0:9	0/0:14	./.:0	0/0:18	0/0:10	0/0:17	./.:0	0/0:17	0/0:25	0/0:9	0/0:9	0/0:9	0/0:18	0/0:7	0/0:18	1/1:8	0/0:7	0/0:13	0/0:10	./.:4	0/0:13	0/0:6	0/0:5	0/1:23	0/0:27	0/0:11	./.:4	0/0:7	0/1:10	0/1:15	0/0:10	0/0:12	0/0:19	0/0:15	0/0:11	1/1:9	0/0:15	0/0:24	./.:0	0/0:12	0/0:8	0/0:8	0/0:9	0/0:17	1/1:7	0/0:21	./.:4	0/0:13	0/0:8	0/0:8	0/0:22	./.:4	0/1:11	0/1:6	0/0:11	0/0:15	./.:0	0/0:17	0/0:15	0/1:9	0/0:11	./.:4	./.:3	./.:4	0/0:12	0/0:7	0/0:32	./.:0	0/0:20	0/0:7	0/0:14	0/0:5	./.:0	0/0:13	0/0:18	0/0:14	0/0:30
un	119536	2027	TGTT	TGTG,GGTT,TCTT,TGCG	.	PASS	.	GT:DP	0/0:21	0/0:9	0/0:8	0/0:15	0/0:17	0/0:10	0/0:19	0/0:21	0/0:19	0/0:28	0/1:13	0/0:25	1/4:24	0/0:17	0/0:23	./.:0	0/0:20	0/0:14	0/0:6	0/0:21	0/1:29	0/0:24	0/0:15	0/0:13	0/0:17	0/0:21	0/0:26	0/0:17	0/2:19	0/0:23	0/0:20	0/0:34	0/2:30	0/0:23	0/0:32	0/0:28	0/1:26	0/0:30	0/1:22	0/0:19	0/0:15	0/0:37	0/0:36	0/0:28	0/0:21	0/0:21	0/0:29	0/0:26	0/0:21	0/0:17	0/1:20	0/0:21	0/0:22	0/0:43	0/0:28	0/0:30	0/0:38	0/0:24	0/0:17	0/0:15	0/0:24	0/0:16	0/0:6	0/0:33	0/0:19	2/2:25	0/0:19	0/0:38	0/0:29	0/0:33	0/0:6	0/0:28	0/0:23	0/0:23	0/0:19	0/0:21	0/0:30	1/1:5	0/0:14	0/0:15	0/0:27	0/0:16	0/0:7	0/1:14	0/0:29	0/0:29	0/0:7	0/0:39	0/0:45	0/0:19	0/3:12	0/0:11	0/0:9	0/0:12	0/0:13	0/0:14	0/0:33	0/2:21	0/0:22	0/0:30	0/2:22	0/0:31	./.:4	0/0:14	0/0:10	0/1:23	0/0:8	0/2:14	0/0:9	0/0:36	0/0:10	0/0:13	0/1:17	0/1:8	0/0:35	0/0:8	0/0:15	0/1:15	0/0:26	0/0:15	./.:4	0/0:19	0/0:18	0/0:12	0/3:27	0/0:8	0/0:11	0/0:9	0/0:13	0/1:5	0/0:38	0/0:5	0/0:44	0/0:15	0/0:28	0/0:14	0/0:7	0/0:18	0/0:25	0/0:13	0/0:17
un	120185	2038	AG	AT,TG	.	PASS	.	GT:DP	0/0:36	0/0:39	0/0:21	0/0:24	0/0:48	0/0:13	0/0:24	0/0:49	0/0:43	0/0:40	0/0:29	0/1:68	0/0:49	0/1:37	0/0:38	0/0:20	0/0:26	0/1:25	0/0:5	0/0:38	0/0:68	0/1:45	0/0:23	0/0:45	0/0:24	0/0:34	0/0:53	0/0:43	0/0:42	0/1:25	0/0:35	0/0:18	0/0:24	0/0:37	0/0:48	0/0:39	0/0:44	0/0:49	0/0:48	0/0:30	0/1:31	0/0:39	0/0:51	0/0:30	0/0:24	0/1:45	0/0:47	0/0:53	0/0:37	0/0:27	0/0:18	0/0:26	0/0:45	0/0:51	0/0:36	0/0:45	1/1:23	0/0:46	0/0:19	0/0:31	0/0:51	0/0:26	0/1:15	0/0:67	0/0:21	0/0:36	0/0:48	0/0:63	0/0:28	0/0:61	0/1:21	0/0:53	0/1:65	0/0:54	0/0:38	0/0:38	0/2:59	0/0:29	0/0:39	0/0:43	0/0:45	0/0:39	0/0:9	0/0:35	0/1:51	0/0:23	0/0:12	0/0:52	0/1:72	0/0:29	0/0:23	0/0:30	0/0:21	0/0:14	0/0:16	0/0:23	0/0:39	0/0:28	0/0:32	0/0:32	0/1:24	0/0:56	0/0:10	0/0:24	0/0:6	0/0:47	0/0:8	0/0:24	0/0:13	0/0:59	0/0:6	0/0:18	0/0:22	0/1:14	0/1:49	0/1:20	0/0:14	0/0:18	0/0:32	0/1:29	0/0:9	0/0:20	0/0:37	0/0:14	0/1:41	0/0:22	0/0:9	0/0:15	0/1:25	0/0:7	0/0:42	0/0:10	0/0:58	0/0:10	0/0:45	0/0:12	0/0:11	0/1:19	0/0:40	0/0:43	0/0:55
un	121601	2062	CCGTT	CCGTC,ACGTT,CGGTC,CCATT,CCGCT	.	PASS	.	GT:DP	0/0:16	0/0:17	0/1:11	0/0:12	1/1:21	0/1:10	1/1:5	0/0:15	0/1:15	0/1:19	0/1:12	0/0:29	0/1:19	./.:0	0/1:19	./.:0	0/0:17	0/1:12	./.:0	0/0:16	0/1:23	0/0:18	0/1:15	0/0:16	0/1:12	0/4:19	0/1:24	0/1:13	0/0:12	1/1:14	0/1:10	0/1:17	0/0:16	0/1:26	0/0:19	0/1:15	1/1:14	0/0:20	0/1:16	1/1:5	0/1:11	0/0:20	0/1:16	0/3:14	0/1:5	0/1:14	0/0:18	1/2:20	0/1:14	1/5:9	0/0:6	0/0:14	0/0:16	1/3:11	0/1:12	0/0:18	0/0:12	0/0:25	0/0:10	0/1:16	0/1:22	0/0:12	0/1:10	0/0:23	0/1:18	0/1:27	0/0:18	0/1:22	0/1:10	0/0:21	1/1:10	0/1:21	0/1:31	1/1:25	0/1:26	0/1:14	0/1:20	0/0:14	0/1:22	1/1:9	0/1:21	0/0:26	0/0:5	0/1:13	1/3:19	./.:4	0/0:7	0/1:26	0/1:40	0/1:12	0/1:13	1/1:11	1/1:9	1/1:11	0/1:11	0/0:9	0/1:6	1/1:8	1/1:13	0/0:13	0/0:18	1/1:25	./.:0	1/1:12	./.:0	0/0:23	./.:0	1/1:8	0/0:12	0/0:24	./.:0	1/1:7	1/2:11	./.:0	0/1:22	./.:0	1/2:12	./.:0	0/1:16	0/0:9	./.:3	1/1:10	1/1:25	1/1:5	1/1:19	0/1:7	0/0:7	1/1:5	0/0:13	1/1:6	0/1:24	./.:0	0/0:41	1/1:11	0/1:21	0/1:9	0/1:6	1/1:12	1/1:10	1/1:10	0/0:26
un	122014	2069	GG	GC,AG	.	PASS	.	GT:DP	0/0:13	0/0:14	0/0:8	0/0:16	0/0:20	./.:4	0/0:18	0/0:37	0/1:23	0/0:31	1/1:8	0/1:21	0/0:25	0/0:14	0/0:12	0/0:11	0/0:29	0/0:20	0/0:8	0/0:18	0/0:29	0/1:13	./.:4	./.:3	0/1:15	0/0:8	0/1:10	0/0:5	0/1:15	./.:0	0/0:13	1/1:7	./.:0	0/2:7	0/0:13	0/0:9	./.:4	0/0:12	0/2:6	0/2:8	0/0:10	0/0:10	0/0:9	0/0:8	0/1:5	0/0:11	0/1:11	0/0:12	0/0:6	0/2:5	0/0:7	./.:3	0/0:7	0/0:10	0/0:7	0/1:6	0/0:5	0/2:17	0/1:9	0/0:12	0/0:23	0/1:9	./.:0	0/0:21	0/0:7	0/0:15	0/1:15	0/2:20	0/0:8	0/1:19	./.:3	0/0:22	0/0:44	0/1:13	0/0:7	0/0:13	0/0:15	2/2:8	0/0:15	./.:0	0/0:10	0/1:12	0/0:12	0/0:11	0/0:16	0/0:8	0/0:8	0/1:28	0/0:24	0/0:11	0/1:13	0/1:19	0/2:10	1/1:5	0/0:14	0/0:9	0/0:22	0/0:11	0/0:14	0/1:6	0/0:10	0/0:18	0/1:6	0/1:15	1/2:9	0/2:11	1/2:11	0/0:7	0/0:9	0/2:27	1/2:15	0/0:14	0/2:13	0/0:11	0/0:16	1/1:7	0/1:9	0/2:14	0/0:16	0/0:11	0/1:6	1/2:16	0/0:15	0/1:9	0/2:22	0/0:13	0/0:5	0/0:7	./.:4	./.:4	0/0:14	0/1:5	0/2:22	0/0:11	0/0:12	0/0:8	0/0:11	0/0:18	0/0:17	0/0:22	0/1:21
un	122132	2071	CGGTGG	TCGTGG,CGGAGG,CCGTGG,CGCTGG,CGGTAA	.	PASS	.	GT:DP	0/0:28	0/3:36	0/0:15	0/1:22	0/0:18	0/1:13	0/0:9	0/0:31	0/0:20	1/1:20	./.:0	0/1:28	0/0:8	0/0:22	0/0:22	0/3:25	1/1:19	0/1:24	0/3:8	0/0:37	0/0:33	0/2:25	0/3:16	3/3:13	0/0:16	0/0:13	0/3:34	0/2:14	2/2:19	0/0:33	0/3:36	1/1:10	2/2:15	0/0:22	0/0:35	0/0:7	0/0:33	0/0:20	./.:4	0/0:13	0/0:5	0/1:14	0/0:40	0/1:17	0/0:5	0/2:25	0/3:27	2/2:18	0/1:24	0/1:18	0/0:16	0/0:18	0/0:25	./.:0	0/2:16	0/1:25	0/1:29	0/0:12	./.:4	2/2:17	0/5:47	0/1:16	0/0:9	0/0:25	0/0:10	./.:0	0/0:37	0/0:18	0/1:29	0/0:20	1/1:8	0/0:26	0/1:31	0/0:50	0/2:22	0/3:18	./.:0	0/0:10	0/0:18	0/0:16	0/0:42	0/1:16	./.:0	./.:4	1/1:12	0/1:23	0/2:10	2/2:23	0/4:45	0/0:5	0/1:15	2/2:9	0/0:10	./.:0	0/0:24	0/1:11	0/0:24	0/2:17	1/1:14	0/1:18	0/1:12	0/3:27	./.:0	0/0:19	./.:4	0/0:24	0/1:11	./.:0	./.:4	1/1:22	1/1:11	./.:0	0/0:6	0/0:6	1/1:13	2/4:17	0/1:14	0/1:6	0/2:27	0/1:27	./.:0	./.:0	0/0:29	0/2:14	1/1:16	0/4:13	0/1:6	3/3:13	0/0:8	./.:0	0/0:22	./.:0	1/1:14	0/1:12	0/0:18	./.:0	./.:0	0/0:11	2/2:21	0/0:29	0/0:24
un	123902	2101	CGGA	CGAA,CGGT,CAGA,TGGA	.	PASS	.	GT:DP	0/0:9	0/0:21	./.:0	0/0:12	0/0:16	0/0:5	0/0:15	./.:0	0/0:17	0/2:24	1/3:7	0/0:7	0/0:14	0/0:7	0/0:17	0/0:7	0/0:17	0/0:14	./.:0	0/0:20	0/2:22	0/0:6	./.:4	0/0:16	0/0:13	0/0:5	0/2:27	0/0:12	2/2:9	1/1:10	0/0:15	1/1:18	0/0:8	0/0:17	0/0:8	0/3:18	0/0:17	0/0:12	0/0:18	0/1:16	0/0:10	0/0:10	0/0:21	0/1:18	0/0:7	0/0:16	0/0:14	0/0:11	0/0:5	0/0:17	0/0:17	0/2:11	0/0:14	0/0:23	0/0:11	0/0:19	0/0:23	0/0:20	./.:0	0/0:17	0/0:27	0/0:10	0/3:5	0/0:28	2/2:9	0/0:18	0/0:8	0/0:28	0/0:14	0/0:19	0/1:10	0/0:22	0/0:24	0/0:20	0/0:17	0/0:13	0/0:9	0/0:5	0/0:17	./.:3	0/0:8	0/0:14	./.:0	0/0:8	0/0:9	0/0:10	0/0:5	0/0:15	0/2:19	0/0:9	0/0:5	./.:3	0/0:8	./.:4	./.:3	0/0:8	0/0:10	./.:0	0/0:13	0/0:14	0/0:7	0/0:17	./.:0	0/2:7	0/3:6	0/0:35	0/0:5	0/0:8	0/1:5	0/1:28	./.:0	./.:4	./.:4	./.:0	0/0:19	2/2:7	0/1:13	0/0:6	0/0:20	0/0:5	./.:0	0/0:11	0/0:12	0/0:6	0/0:23	0/0:6	./.:0	./.:0	0/0:13	0/4:5	./.:3	./.:0	0/0:28	0/0:5	0/0:13	0/0:9	./.:0	./.:4	0/0:9	0/1:13	0/0:16
un	124374	2109	ACG	ACT,CCG,AAG	.	PASS	.	GT:DP	0/0:7	0/1:30	0/0:12	0/1:26	0/0:18	0/0:10	0/0:29	0/0:30	0/0:14	0/0:23	0/1:8	0/1:31	0/0:23	0/0:23	0/0:19	0/0:20	0/3:23	0/0:6	0/1:17	0/0:13	0/1:37	0/0:19	0/0:7	0/0:31	0/0:14	0/0:17	0/0:12	0/0:31	0/0:14	1/1:10	0/0:31	0/0:11	0/0:24	0/0:10	0/0:24	0/0:33	./.:3	0/0:16	0/0:27	0/0:13	0/0:17	0/0:24	0/0:11	0/0:15	./.:0	0/0:17	./.:0	2/2:7	0/2:12	0/0:22	0/2:24	0/0:7	0/0:11	0/0:29	0/1:21	0/0:36	0/1:26	./.:0	0/0:8	0/0:10	0/0:17	0/0:8	0/0:8	0/2:29	0/1:15	0/0:17	0/0:17	0/0:30	0/0:14	0/0:28	0/0:13	0/0:35	0/0:21	1/1:8	0/0:8	./.:0	0/0:15	0/0:15	0/0:19	./.:0	0/0:5	0/0:14	0/0:5	0/2:9	0/0:8	0/0:15	./.:0	0/0:33	0/0:37	0/0:13	./.:0	./.:0	0/0:22	0/0:31	0/2:29	0/0:25	0/1:49	0/0:15	0/0:15	0/2:23	0/0:18	./.:0	0/3:13	0/0:19	0/0:13	0/0:16	0/0:29	1/1:11	0/0:8	0/0:31	./.:0	0/1:23	0/0:32	0/0:6	0/0:38	0/0:13	0/0:9	0/0:18	1/1:16	0/0:8	0/0:12	0/0:14	0/0:16	0/1:12	0/0:19	0/0:19	./.:0	./.:0	0/0:8	0/1:20	2/2:13	0/0:13	0/0:26	./.:0	0/0:23	./.:4	./.:0	0/1:31	./.:0	1/1:12	0/0:32
un	124669	2114	AGT	AAT,AGC,TGT	.	PASS	.	GT:DP	0/0:26	0/0:30	0/0:7	0/1:14	0/0:24	0/0:7	0/0:19	0/0:21	0/0:16	0/0:35	0/0:10	0/0:32	0/0:22	0/0:19	0/0:21	0/0:15	0/0:20	0/0:28	0/0:19	0/0:19	0/0:29	0/0:16	0/0:11	0/0:12	1/1:22	0/0:16	2/2:33	0/0:15	0/1:22	0/0:16	0/0:18	1/1:13	0/0:23	0/1:19	0/0:23	0/0:10	0/0:9	0/0:15	0/0:21	0/0:9	0/0:10	0/0:6	0/0:13	0/0:20	0/0:9	0/0:9	0/0:17	0/0:16	0/0:16	0/0:19	0/0:11	0/0:9	0/1:25	0/0:21	0/0:18	0/0:26	0/0:24	0/0:16	0/0:9	0/0:21	0/0:31	0/3:12	0/0:10	0/0:26	0/0:11	0/0:12	0/0:16	0/1:21	0/0:14	0/0:9	0/0:8	0/0:10	0/0:36	0/0:23	0/0:15	0/0:18	0/1:12	0/0:8	0/0:17	0/0:9	0/0:19	0/0:12	0/1:5	0/0:13	0/0:18	0/0:17	./.:4	0/0:42	0/0:48	0/0:17	0/0:12	0/0:26	0/0:18	0/0:13	0/0:9	0/0:9	0/0:29	0/0:17	0/0:24	0/0:18	0/0:27	0/0:17	./.:4	0/0:13	0/0:10	0/0:21	0/0:10	0/0:8	0/0:10	0/1:26	./.:0	0/2:22	0/0:17	0/0:10	0/0:18	0/0:17	0/0:18	0/0:20	0/0:24	0/0:24	./.:0	0/1:17	0/0:15	0/0:8	0/0:27	0/0:11	0/0:7	0/0:15	0/0:11	0/1:16	0/0:16	0/0:5	0/0:26	0/0:10	0/0:26	1/1:6	0/0:7	0/0:12	0/0:23	0/0:28	0/0:22
un	125082	2121	C	T	.	PASS	.	GT:DP	0/0:23	0/0:25	1/1:20	0/1:26	0/1:24	1/1:6	1/1:15	0/0:24	0/1:25	0/1:37	0/0:21	1/1:36	0/1:27	1/1:17	0/0:29	0/1:16	0/0:36	0/0:15	0/1:10	0/1:18	0/0:30	0/0:22	0/1:15	0/0:19	0/1:27	1/1:22	0/1:31	0/1:23	0/1:15	0/0:19	0/1:12	0/0:19	0/1:11	0/1:26	0/1:25	0/0:20	0/1:8	0/1:34	0/1:16	0/1:21	0/1:11	0/1:17	0/1:22	0/0:21	0/1:17	0/0:18	0/1:17	0/0:17	0/1:27	0/1:19	0/0:14	0/1:9	0/1:27	0/0:20	0/1:12	0/1:26	1/1:27	1/1:9	0/1:11	0/1:6	0/0:17	1/1:5	./.:4	0/0:25	0/0:7	0/0:16	0/0:13	0/0:17	0/1:7	0/0:12	./.:4	0/1:9	0/0:37	1/1:15	0/1:7	./.:4	0/0:9	0/1:12	0/0:7	0/0:8	0/1:11	0/1:12	0/0:10	0/0:8	0/0:9	0/0:13	./.:4	1/1:26	1/1:31	0/0:8	0/0:5	0/0:9	0/0:15	./.:4	0/0:16	0/1:10	1/1:6	0/0:13	0/1:10	1/1:27	0/1:15	0/1:13	./.:0	0/0:12	0/0:5	0/0:29	0/0:5	0/0:9	./.:0	0/0:24	0/0:5	./.:4	0/1:6	./.:4	0/0:21	0/0:13	0/1:12	1/1:11	1/1:26	0/0:11	0/0:6	0/1:6	1/1:19	./.:0	0/0:18	0/0:10	1/1:11	0/0:8	0/1:10	0/0:5	0/1:24	./.:0	1/1:25	0/1:10	0/0:21	0/0:10	0/1:5	0/1:6	0/0:13	0/1:17	0/1:26
un	125613	2130	GCA	GTA,CCA,GTG	.	PASS	.	GT:DP	0/0:21	0/0:37	0/0:12	0/0:33	0/1:20	0/0:15	0/1:25	0/0:43	0/0:29	0/0:51	0/1:17	0/0:55	0/0:36	0/1:17	0/0:36	0/0:17	0/0:47	0/0:15	0/1:10	0/0:23	0/1:40	0/0:22	0/0:19	0/0:27	0/0:32	0/0:29	0/0:35	0/1:31	0/1:29	0/0:19	0/0:32	1/2:30	0/0:20	0/1:51	0/0:37	0/1:26	0/0:21	0/0:36	0/0:39	0/1:22	0/0:20	0/1:30	0/0:33	0/0:26	0/1:17	0/0:39	0/0:29	0/2:41	0/0:13	0/0:19	0/0:20	0/1:21	0/0:35	0/0:28	0/0:28	0/1:33	0/0:29	0/1:36	0/0:9	0/0:33	0/0:23	0/1:13	0/1:17	0/0:46	0/2:29	0/0:56	0/0:31	0/1:53	0/2:39	0/1:40	0/0:22	0/1:33	0/2:50	0/0:39	0/0:29	0/0:31	0/0:38	0/0:13	0/0:57	0/0:27	0/2:27	0/0:31	0/0:12	0/0:25	0/0:41	0/1:16	0/0:14	0/0:57	0/0:67	0/0:12	1/1:12	0/0:15	0/0:16	0/0:9	0/0:8	0/0:14	0/1:27	0/0:14	0/0:18	0/0:38	0/0:17	0/0:40	./.:4	0/0:19	0/0:7	0/0:43	0/0:10	0/0:13	0/1:9	0/0:52	./.:4	0/0:16	0/0:20	0/0:9	0/0:26	0/0:18	1/2:16	0/0:15	0/0:24	0/0:24	0/0:5	1/2:30	1/2:30	0/0:8	0/0:45	0/0:12	0/0:16	0/0:6	0/0:12	0/3:11	0/1:45	./.:0	0/1:48	0/0:7	0/1:27	0/0:17	0/0:8	0/0:12	0/2:26	0/0:37	0/1:36
un	126852	2151	GT	GG,AG	.	PASS	.	GT:DP	0/0:42	0/0:32	0/0:17	0/0:43	0/0:36	0/0:22	0/1:29	0/0:41	0/0:38	0/0:29	0/1:28	0/0:43	0/0:39	0/2:27	0/0:37	0/0:20	0/0:45	0/0:34	0/0:15	0/0:30	0/0:46	0/0:39	0/0:20	0/0:22	0/0:18	0/0:28	0/0:34	0/1:38	0/0:29	0/0:31	0/0:35	0/0:52	0/0:20	0/0:38	0/0:40	0/1:41	0/0:39	0/0:31	0/2:31	0/0:22	0/0:32	0/0:39	0/0:39	0/0:42	0/0:22	0/0:29	0/0:35	0/0:32	0/0:34	0/0:25	0/0:29	0/0:28	1/2:34	0/0:41	0/0:15	0/0:34	0/0:53	0/0:41	0/0:12	0/0:26	0/1:42	0/0:24	0/0:17	0/0:36	0/0:24	0/0:40	0/0:36	0/1:42	0/1:32	0/0:46	0/0:12	0/2:32	0/0:54	0/1:40	0/1:37	0/0:26	0/1:37	0/1:25	0/0:27	0/0:22	0/0:37	0/0:19	0/0:8	0/0:25	0/0:32	0/0:27	0/0:13	0/0:56	0/0:63	0/0:26	0/0:20	0/0:28	0/0:27	0/0:23	0/0:23	0/0:24	0/0:37	0/0:32	0/0:25	0/0:44	0/0:32	0/0:48	0/0:20	0/1:33	0/0:14	0/0:48	0/0:23	0/0:23	0/0:16	0/0:40	0/0:13	0/0:33	0/0:51	0/0:16	0/0:44	0/0:15	0/0:35	0/0:31	0/0:23	0/0:28	0/0:16	0/0:28	0/0:26	0/0:12	0/0:59	0/1:23	0/0:14	0/0:18	0/1:10	0/0:16	0/0:40	0/0:9	0/0:42	0/0:13	0/0:45	0/0:23	0/0:14	0/0:29	0/0:37	0/1:48	0/0:42
un	127383	2160	ATT	AGT,ATC,GTT	.	PASS	.	GT:DP	0/0:38	0/1:49	0/0:19	0/0:20	0/0:43	0/1:17	0/0:26	0/0:55	0/1:29	0/0:68	0/0:24	1/1:49	0/0:33	0/0:34	0/0:36	0/0:5	0/0:47	0/0:22	0/0:19	0/0:35	0/0:56	0/0:30	0/0:21	0/2:33	0/1:30	0/0:33	0/0:39	0/0:39	0/0:20	0/0:29	0/0:20	0/0:34	1/1:19	0/1:28	0/0:39	0/0:31	0/1:34	0/0:37	1/1:36	0/0:22	0/0:17	0/0:34	0/0:38	0/1:22	0/0:23	0/0:38	0/1:30	0/0:37	0/0:30	0/0:24	0/1:17	0/1:32	0/0:20	0/2:38	0/0:19	0/0:31	0/0:27	0/1:45	0/1:13	0/2:37	0/0:26	0/2:36	0/0:10	0/0:39	0/0:21	0/0:36	0/1:37	0/1:51	0/0:28	0/0:46	0/0:18	0/0:46	0/0:59	0/0:33	0/0:31	0/2:29	0/0:43	0/0:19	0/0:31	0/0:8	0/0:27	0/0:38	0/0:14	0/2:37	0/0:29	0/0:25	0/1:15	0/0:50	0/0:59	0/0:16	0/0:13	0/0:17	0/0:16	0/1:19	0/1:10	0/0:8	0/0:31	0/0:18	0/0:25	0/0:37	0/0:22	0/0:39	./.:0	0/0:14	0/0:11	0/0:29	0/0:9	0/0:10	0/0:5	0/0:35	0/0:5	0/0:12	0/0:17	0/0:7	0/0:55	0/0:18	0/0:19	0/0:27	0/1:33	0/2:17	0/0:6	0/0:14	0/0:26	0/0:15	0/0:25	0/0:16	0/0:12	0/0:8	0/2:19	0/0:7	0/0:33	0/0:12	0/1:43	0/0:19	0/0:31	0/3:22	0/0:7	0/0:17	0/0:12	0/0:48	0/0:57
un	128209	2174	CCC	CCA,ACC,CAC	.	PASS	.	GT:DP	1/1:21	1/1:17	0/0:12	./.:0	0/0:39	0/0:17	./.:0	0/0:25	0/1:31	0/0:16	0/0:11	0/0:25	./.:0	0/0:27	0/0:18	0/0:8	0/0:32	1/1:14	0/3:16	0/0:38	0/0:16	0/0:24	0/0:32	0/0:12	0/0:13	0/0:14	0/0:35	0/0:18	./.:0	0/0:27	0/0:18	0/0:26	0/0:14	0/0:32	1/1:19	1/1:18	./.:0	0/0:23	0/0:27	0/0:13	0/0:14	1/1:21	./.:0	0/0:19	0/0:11	0/0:14	0/0:13	0/0:26	1/1:6	0/0:25	0/0:16	0/0:11	2/2:18	0/0:16	0/0:11	./.:0	0/3:30	0/0:56	0/0:18	0/0:18	0/0:32	0/0:25	./.:0	0/0:47	0/0:50	0/0:24	./.:0	0/0:26	0/0:20	./.:0	0/1:19	0/0:20	0/0:35	0/0:30	0/0:34	0/0:18	0/0:51	0/0:15	0/0:15	0/0:31	0/0:20	0/0:17	0/0:12	0/0:9	0/0:45	1/1:13	0/0:9	0/0:55	0/0:27	2/2:10	./.:0	1/1:10	0/0:13	0/1:23	0/0:6	0/1:17	0/0:44	0/0:9	0/1:28	0/0:28	1/1:31	1/1:23	0/0:11	0/0:14	0/0:17	0/0:43	0/0:6	0/0:8	0/0:14	1/1:23	./.:3	0/0:24	0/1:24	./.:3	0/0:20	0/0:13	0/1:25	0/0:21	0/0:21	0/0:22	0/0:6	0/0:25	0/0:45	./.:4	0/0:55	0/0:16	0/0:9	0/0:18	1/1:10	0/0:8	0/0:43	0/1:10	3/3:27	./.:0	0/1:29	0/0:33	0/1:17	0/0:29	0/0:47	0/0:26	0/0:51
un	128976	2187	TCTA	TTTA,TTTC,TCGA,ACTA,TCTC	.	PASS	.	GT:DP	0/0:24	0/1:17	0/0:12	0/0:31	0/0:14	3/3:11	1/4:39	./.:0	0/0:30	1/1:38	0/0:21	0/2:33	0/3:34	0/0:36	1/2:30	0/1:27	1/1:21	1/1:42	0/0:17	0/3:41	./.:0	1/1:26	0/1:29	0/1:16	0/0:32	0/1:17	1/1:21	0/2:15	0/0:14	0/1:7	1/1:16	0/1:11	0/0:16	0/0:19	0/1:14	0/2:6	0/0:14	0/1:18	0/1:15	0/0:15	1/2:12	1/1:15	0/1:27	0/1:10	0/0:10	0/0:17	0/1:10	0/1:12	0/0:10	0/0:15	0/1:11	0/0:12	0/0:15	0/0:14	0/0:11	0/0:7	0/1:31	0/0:22	0/1:22	0/0:15	0/0:27	1/1:17	0/1:12	1/1:32	0/1:26	0/1:28	1/2:23	0/0:25	0/1:21	0/1:29	0/0:7	0/0:19	0/1:30	0/2:21	0/1:14	0/2:15	1/1:21	1/1:15	0/1:26	0/1:12	0/1:18	0/0:10	./.:0	0/1:12	0/3:26	1/1:20	0/0:8	0/0:41	0/1:65	0/1:30	0/0:20	0/1:27	0/1:19	0/0:19	1/1:16	0/1:21	0/0:38	1/1:34	0/0:32	0/0:13	0/1:37	0/0:36	0/0:12	1/1:32	1/1:16	0/1:14	0/2:15	0/1:33	0/0:15	0/0:38	0/0:23	0/1:24	0/0:28	0/1:32	0/1:38	0/0:18	0/0:16	0/0:17	0/1:16	0/1:27	1/1:19	1/1:32	0/2:34	0/4:17	0/5:51	0/3:11	1/1:13	0/0:18	0/1:21	0/1:10	0/1:34	0/1:10	1/1:35	0/0:19	0/0:27	0/0:14	0/0:12	0/0:30	0/0:19	0/0:42	0/0:48
un	129448	2195	TAG	TCG,AAG,TAA	.	PASS	.	GT:DP	1/1:17	0/0:9	0/0:8	1/1:11	1/2:12	./.:0	0/0:10	0/0:17	0/0:10	0/2:19	0/0:5	0/0:12	0/0:14	0/0:11	1/2:14	0/3:12	0/0:11	0/0:12	0/1:10	0/0:11	0/0:21	0/0:13	./.:4	1/1:12	0/0:11	0/0:13	./.:0	0/0:7	0/0:5	0/0:10	1/1:5	0/1:6	./.:4	1/1:6	0/0:7	0/1:7	./.:3	0/2:5	0/1:8	./.:0	./.:3	0/0:10	0/0:7	./.:0	1/1:5	0/0:5	0/0:5	0/0:7	./.:3	1/1:5	./.:0	0/0:5	0/0:6	0/1:6	./.:4	0/0:11	0/0:8	0/1:7	0/1:6	0/0:9	0/0:5	./.:3	1/1:5	0/0:17	0/0:6	1/1:5	0/0:8	0/1:13	0/1:13	0/1:6	./.:4	0/0:6	0/0:14	./.:4	./.:0	0/0:6	1/1:7	1/1:8	./.:3	./.:0	1/3:8	0/0:8	./.:3	0/2:6	0/1:7	0/0:6	./.:0	0/1:14	0/0:12	0/0:9	0/0:10	1/1:5	0/1:9	./.:0	0/1:8	0/0:5	0/0:9	1/2:18	0/1:11	./.:0	0/0:6	0/1:10	./.:0	0/0:9	0/0:9	0/0:7	0/0:7	0/1:7	0/0:10	0/0:14	0/1:7	1/1:5	1/1:6	0/0:9	0/0:11	./.:4	0/1:9	0/0:6	0/1:9	0/0:7	./.:0	0/0:22	0/0:10	./.:4	0/0:7	0/0:8	./.:0	./.:4	0/1:7	./.:3	0/0:6	./.:0	0/1:8	0/1:9	0/0:14	./.:0	0/1:6	0/0:8	0/2:9	1/1:10	0/1:14
un	130274	2209	T	C	.	PASS	.	GT:DP	0/0:7	0/1:12	0/0:6	0/0:7	0/0:9	./.:3	0/0:8	0/1:9	0/0:13	0/0:12	1/1:7	0/0:14	0/0:7	0/1:7	0/1:9	./.:3	0/0:7	0/1:8	0/0:8	0/0:10	0/1:13	0/0:13	./.:0	0/1:6	0/0:9	0/1:5	0/0:12	0/0:15	0/0:6	0/1:7	0/0:7	./.:0	./.:0	0/0:10	0/0:10	0/0:8	1/1:11	0/0:16	0/0:6	0/0:9	0/0:7	0/0:9	0/1:12	0/0:9	0/0:7	./.:4	0/0:5	0/0:8	./.:3	./.:4	./.:3	0/0:5	0/0:8	0/0:8	0/0:5	0/0:8	0/0:14	0/1:17	./.:0	0/0:7	0/1:16	0/1:5	./.:0	0/0:10	0/0:9	0/1:14	0/0:6	0/0:20	0/0:14	0/1:16	./.:0	0/0:9	0/1:14	0/0:16	0/0:14	0/0:7	0/0:14	0/0:6	0/0:10	./.:0	0/0:12	0/0:7	./.:0	0/0:11	0/0:5	0/0:7	1/1:12	0/0:22	0/0:29	0/0:10	0/1:8	0/0:8	0/0:17	./.:3	./.:0	0/0:7	0/0:11	0/0:10	0/0:15	0/0:8	0/0:10	0/0:15	./.:4	./.:0	./.:0	0/0:6	0/0:6	0/1:7	0/0:6	0/1:20	./.:0	0/1:5	0/1:7	0/1:8	0/1:10	0/0:6	./.:4	1/1:8	0/0:8	0/1:7	./.:4	0/0:8	0/0:13	0/1:5	0/0:23	./.:0	./.:0	./.:0	0/1:5	./.:0	0/1:14	./.:0	0/0:19	./.:0	0/0:10	./.:4	0/1:5	0/0:6	0/0:5	0/0:10	0/0:12
un	130569	2214	C	T	.	PASS	.	GT:DP	1/1:14	./.:0	1/1:9	0/0:6	0/0:8	./.:4	0/0:17	0/0:17	1/1:5	0/0:14	0/0:9	0/0:19	0/1:26	0/0:15	0/1:21	0/1:18	0/0:9	./.:0	./.:0	./.:0	1/1:28	0/0:16	0/0:8	0/0:9	0/0:13	0/0:8	./.:0	0/0:21	./.:0	0/1:16	0/0:5	0/0:9	0/0:5	0/0:9	./.:0	0/0:11	./.:0	0/0:13	0/0:7	0/1:19	0/1:14	1/1:6	0/1:13	1/1:8	./.:0	0/0:22	0/0:16	0/0:13	./.:0	0/1:10	0/1:10	./.:3	0/0:5	0/0:21	0/0:22	1/1:11	0/0:31	0/0:12	./.:0	./.:0	1/1:17	./.:0	./.:0	0/0:18	1/1:5	0/0:12	1/1:8	1/1:7	0/0:18	0/0:10	0/0:6	0/0:11	1/1:15	0/0:10	./.:0	0/0:15	0/0:6	1/1:11	./.:0	./.:0	0/0:6	./.:4	0/0:5	1/1:9	0/0:9	1/1:8	./.:0	0/0:27	0/0:15	0/1:10	./.:3	1/1:5	./.:0	0/0:5	./.:3	./.:0	0/0:15	1/1:14	0/0:5	1/1:18	0/1:17	./.:0	./.:0	./.:0	./.:0	0/0:12	0/1:7	0/0:13	1/1:8	0/0:23	0/1:6	./.:0	./.:4	1/1:8	0/0:37	./.:3	1/1:9	1/1:10	0/1:18	0/0:7	./.:0	./.:4	0/1:15	0/0:9	0/0:16	0/0:5	./.:0	./.:0	1/1:6	0/0:7	./.:4	./.:0	0/0:15	./.:0	0/0:10	0/0:10	0/0:5	0/0:12	0/0:8	0/0:11	0/0:8
un	130864	2219	GC	CC,CG	.	PASS	.	GT:DP	0/1:49	0/0:46	0/0:41	1/1:73	0/1:41	0/1:28	0/0:21	0/0:18	0/0:68	./.:0	1/1:17	1/1:68	0/1:56	0/0:16	0/1:49	0/1:64	1/1:25	1/1:21	0/0:13	1/1:51	0/0:66	0/0:45	./.:0	1/1:51	0/1:38	0/1:46	0/0:61	0/0:48	0/0:27	1/1:45	0/1:47	1/1:28	1/1:21	0/0:35	0/0:66	1/1:71	0/1:70	0/0:59	1/1:20	0/0:20	0/0:57	1/1:64	0/0:82	./.:0	0/0:15	0/1:54	1/1:66	1/1:36	0/1:51	0/1:60	1/1:48	0/1:31	0/0:48	0/0:23	0/1:46	0/0:61	1/1:36	1/1:33	1/1:8	0/1:33	0/0:28	0/0:24	1/1:13	0/0:43	0/0:35	0/1:40	1/1:28	0/0:53	0/1:48	1/1:36	1/1:29	0/1:46	1/1:76	0/0:40	1/1:38	0/0:23	1/1:49	1/1:19	0/0:48	0/1:28	1/1:29	1/2:48	0/0:18	0/0:33	0/0:51	1/1:33	1/1:26	1/1:61	0/0:80	0/0:27	0/1:31	0/0:47	0/1:53	0/1:28	0/0:17	0/0:19	0/0:71	0/0:53	0/1:63	0/0:30	0/1:52	0/0:35	1/1:29	0/0:32	1/1:8	0/0:71	0/0:18	0/0:39	1/1:16	0/1:71	1/1:15	0/0:20	1/1:27	0/0:38	0/1:72	0/1:40	0/0:32	0/0:20	0/0:33	1/1:19	1/1:22	0/0:26	0/1:32	0/1:10	0/0:37	0/1:37	0/1:23	0/0:15	1/1:14	1/1:11	0/0:58	0/0:30	0/0:77	0/1:48	0/0:25	0/0:14	0/1:36	0/1:40	0/1:56	0/0:80	1/1:47
un	131277	2226	T	A	.	PASS	.	GT:DP	0/0:11	0/0:22	0/0:6	0/0:8	0/0:14	./.:3	0/0:8	0/0:15	0/0:17	0/0:26	1/1:11	0/0:26	0/0:20	0/0:18	0/0:11	0/0:6	0/0:24	0/0:7	./.:0	0/0:14	0/0:26	0/0:16	0/0:14	0/0:18	0/0:6	0/1:6	0/0:9	0/0:14	0/0:13	./.:0	0/0:6	0/1:19	0/0:5	0/0:12	0/0:16	0/0:10	./.:4	0/0:9	0/0:12	./.:3	0/0:7	0/0:15	0/0:11	0/0:8	0/0:6	0/0:6	0/0:14	./.:4	./.:4	0/0:16	./.:3	0/0:14	0/0:16	0/0:11	./.:3	0/0:11	0/0:12	0/0:17	0/0:7	0/0:12	0/0:13	0/1:7	./.:3	0/1:21	0/1:8	0/0:15	0/0:8	0/0:15	0/0:10	0/0:22	0/0:5	0/0:14	0/1:24	0/0:13	0/1:9	./.:3	0/0:11	0/0:9	0/0:14	./.:0	0/0:9	0/0:10	./.:0	0/0:11	0/0:8	0/0:10	./.:0	0/0:22	0/0:31	0/0:12	0/0:5	0/0:6	0/0:6	./.:3	0/0:5	0/0:5	0/0:14	0/0:12	0/0:16	./.:4	0/0:14	0/0:20	./.:3	1/1:5	./.:0	0/1:13	./.:3	0/0:8	./.:0	0/0:22	./.:4	0/0:6	./.:0	./.:4	0/0:15	0/0:13	0/0:8	0/0:7	0/0:8	0/0:13	0/0:5	0/0:10	0/0:15	0/0:8	0/0:31	0/0:7	./.:4	0/0:6	0/0:8	0/0:5	0/0:12	./.:4	0/0:5	0/0:7	0/0:17	0/0:12	./.:0	0/0:7	0/0:13	0/1:20	0/0:21
un	131867	2236	GGA	GAA,GGG,TAA,TAG,TGA	.	PASS	.	GT:DP	0/0:7	./.:0	0/2:10	0/0:10	0/0:10	./.:4	0/0:9	2/2:13	0/2:16	0/0:20	2/2:6	0/1:11	2/2:8	0/2:8	1/2:11	0/1:7	0/2:11	0/0:10	./.:0	0/0:12	0/1:10	0/1:12	1/1:9	2/2:6	2/2:7	1/2:7	./.:3	0/1:8	1/2:9	./.:0	2/5:5	0/3:7	1/1:5	0/1:6	2/2:8	./.:0	1/1:9	0/3:10	0/3:7	0/2:5	./.:0	2/2:5	0/3:12	0/2:9	0/0:5	./.:4	./.:0	0/0:8	./.:0	0/2:5	2/2:12	./.:0	./.:4	./.:4	1/1:6	1/3:9	3/3:11	2/2:14	./.:0	1/1:5	0/1:9	0/1:14	./.:4	0/1:7	./.:0	0/3:6	0/0:14	0/2:11	0/1:10	0/0:11	2/3:5	0/2:6	0/0:16	2/2:5	./.:4	0/0:7	0/1:6	3/3:7	1/1:10	1/2:9	1/2:6	1/3:7	./.:0	0/2:7	1/4:6	0/0:6	./.:0	0/1:21	0/2:21	0/1:16	0/0:11	0/0:8	0/1:15	0/1:9	1/2:7	0/1:7	0/1:13	0/3:13	0/2:12	0/1:9	0/1:11	1/3:19	./.:0	0/0:7	0/0:8	./.:0	0/2:8	1/2:13	0/3:6	0/2:9	0/2:6	1/5:6	0/0:7	./.:0	2/2:11	0/1:6	0/2:8	0/1:9	1/1:10	4/4:6	./.:4	1/2:11	0/0:8	./.:3	1/1:11	1/2:11	0/1:7	0/0:6	0/0:9	./.:4	./.:0	1/1:8	0/1:11	./.:0	0/0:18	./.:0	1/1:7	0/0:9	3/3:9	0/1:14	0/0:5
un	131926	2237	TGGC	TGCC,TTGC,CGCC,TGGA	.	PASS	.	GT:DP	0/0:19	0/1:22	0/0:11	0/0:15	0/0:10	0/1:12	0/0:22	0/0:30	0/0:20	0/2:28	0/0:16	0/0:16	0/0:28	0/0:15	0/2:25	0/0:16	0/0:18	0/1:19	0/0:12	0/0:24	0/0:21	0/3:20	0/0:17	0/0:12	0/1:14	0/0:23	0/1:8	2/2:8	0/0:6	./.:0	0/0:11	2/2:12	0/0:10	0/0:17	0/0:16	0/0:9	0/0:11	0/2:13	0/0:8	./.:4	1/1:10	0/0:12	0/0:19	0/0:14	0/0:9	0/0:19	0/0:10	0/1:16	0/2:12	0/0:14	0/0:8	0/2:9	0/2:16	0/0:22	0/0:14	0/0:15	0/0:13	0/0:19	0/0:14	0/2:20	0/0:25	0/1:14	0/1:6	0/0:24	0/0:9	0/1:8	0/1:17	0/1:18	0/0:21	0/0:12	./.:0	0/0:20	0/0:35	0/0:16	0/0:16	0/1:5	0/0:18	0/2:16	0/1:6	./.:4	./.:0	0/1:12	0/0:6	0/0:8	0/0:10	0/0:11	2/2:8	0/0:30	0/1:36	1/2:15	0/0:12	0/0:11	0/1:10	0/1:14	0/0:9	1/1:9	0/0:14	0/1:18	0/0:23	0/0:12	0/1:18	0/1:23	0/1:6	0/0:8	0/0:18	0/0:20	0/0:11	0/0:16	0/0:12	0/1:15	0/0:9	0/1:13	0/3:10	0/0:8	0/1:16	0/0:5	0/0:15	0/0:10	0/0:13	0/2:12	0/0:7	0/0:20	0/1:14	0/1:12	0/2:28	0/0:8	0/0:8	0/0:10	0/0:10	0/4:11	0/2:20	./.:4	0/3:21	0/0:20	1/1:17	0/3:11	0/0:11	0/0:13	0/2:23	0/0:28	0/0:30
un	131985	2238	CAG	CGG,CAA,TAG	.	PASS	.	GT:DP	0/0:11	0/1:24	0/1:13	0/0:25	0/0:15	0/0:9	0/0:22	0/0:23	0/0:22	0/0:26	0/0:8	0/0:35	0/0:25	0/0:16	0/0:25	0/0:13	0/1:21	0/0:17	0/0:9	0/0:24	0/1:33	0/1:15	0/1:13	0/2:17	0/0:26	2/2:10	0/0:23	0/0:17	0/0:32	0/0:19	0/1:22	0/0:23	0/0:17	0/1:22	1/1:20	0/0:16	0/0:24	0/0:16	0/0:31	0/0:22	0/0:23	0/1:26	0/0:32	0/0:27	0/0:11	0/0:21	0/0:19	0/0:26	0/0:12	0/1:15	0/0:9	1/1:12	0/1:20	0/0:15	0/0:15	0/0:30	0/0:32	0/0:24	0/0:12	0/3:22	0/0:21	0/0:14	0/0:10	1/2:37	0/0:19	0/0:33	0/0:27	0/0:35	0/0:9	0/1:40	0/0:11	0/0:32	0/1:33	0/0:31	0/0:29	0/0:13	0/0:35	0/0:19	0/0:24	0/0:17	0/0:22	0/0:20	0/1:8	0/1:18	1/1:21	0/0:17	0/0:11	0/0:50	0/0:27	0/0:22	0/1:15	0/0:20	0/1:12	0/0:14	0/0:13	0/1:8	0/0:27	0/0:21	0/0:19	0/1:28	0/0:24	0/1:31	0/0:8	0/0:23	0/0:7	0/1:35	0/0:9	0/1:21	0/0:12	0/1:30	0/0:6	0/1:14	0/0:24	0/0:5	0/1:29	0/0:22	0/1:23	0/0:17	0/0:35	0/1:17	./.:0	0/1:23	0/0:21	0/1:15	0/0:28	0/0:11	2/2:8	0/0:16	0/0:8	1/1:10	0/0:29	0/0:5	0/0:40	0/1:14	0/0:24	0/0:9	0/0:7	0/0:12	0/0:24	0/0:20	0/0:37
un	132103	2240	GCACA	GGACG,GGGTG,ACACA,GGACA,GGGCA	.	PASS	.	GT:DP	0/0:17	1/4:49	0/0:17	0/0:34	0/0:24	0/0:18	0/0:13	0/3:36	./.:0	0/1:61	./.:0	0/3:49	0/0:40	0/0:32	./.:0	0/5:26	./.:0	0/0:12	./.:0	1/1:22	./.:0	0/0:15	0/0:20	0/0:30	2/2:17	./.:0	0/1:35	0/0:10	0/1:23	./.:0	0/1:26	0/0:14	./.:0	0/0:20	2/2:41	0/1:31	0/1:29	0/0:14	0/0:29	0/0:21	0/0:5	0/1:35	1/2:36	0/1:29	0/1:24	./.:0	0/1:19	0/1:42	0/1:28	./.:0	0/0:17	0/0:16	2/2:20	0/0:36	0/0:23	./.:0	0/0:43	0/0:35	0/1:18	0/0:6	1/1:24	0/0:28	0/1:8	1/2:46	0/0:23	0/0:20	0/0:15	0/0:15	0/0:35	./.:0	0/1:13	0/1:26	1/1:53	0/0:33	./.:0	0/0:20	./.:0	./.:0	0/0:34	1/1:21	0/0:9	0/0:18	0/0:10	./.:0	./.:0	1/1:27	./.:0	./.:0	0/0:40	./.:0	0/1:17	0/0:22	0/1:25	0/0:12	0/1:15	./.:0	./.:0	./.:0	./.:0	0/1:35	0/0:11	0/1:26	./.:3	./.:0	0/0:11	0/0:37	0/0:9	0/0:20	0/0:8	0/0:17	0/1:8	0/1:24	1/2:19	0/0:5	0/1:42	0/1:20	0/0:24	0/0:23	0/1:37	./.:0	0/1:6	./.:0	0/1:24	0/1:15	0/1:35	1/4:12	./.:3	./.:0	0/1:16	./.:0	./.:0	0/1:10	./.:0	0/1:15	0/0:32	./.:0	0/0:7	0/0:24	0/0:37	0/0:24	0/0:15
un	132693	2250	CAATT	CAGTT,CAAGT,AAATT,CAATC,CGATT	.	PASS	.	GT:DP	0/1:19	0/0:17	0/0:12	0/0:14	0/1:18	0/0:6	0/1:20	0/2:14	0/1:19	0/1:26	0/0:14	0/1:36	0/0:18	0/1:11	0/0:22	./.:0	0/1:19	0/1:6	0/0:7	0/1:21	0/0:39	0/4:17	0/2:7	0/0:19	0/2:25	0/0:11	0/3:33	0/0:25	0/0:34	0/5:16	0/1:28	0/0:32	0/0:19	1/1:32	0/0:47	0/2:35	0/2:32	0/0:34	0/2:26	0/0:23	0/1:18	0/0:32	0/1:24	0/0:10	0/2:20	0/0:38	0/1:26	1/1:23	0/2:22	0/0:30	1/1:12	0/0:17	0/1:31	0/0:31	0/0:27	0/0:50	0/2:26	0/0:31	./.:0	0/2:27	0/0:32	0/0:21	0/0:10	1/1:43	0/0:22	0/0:42	0/0:38	0/0:40	0/0:33	0/0:38	0/0:11	0/0:39	0/1:18	0/1:36	0/1:21	0/0:10	0/0:18	0/1:11	0/1:37	0/0:5	0/0:36	0/0:25	0/1:5	2/5:27	1/1:28	0/0:16	0/2:12	1/1:40	0/0:49	./.:4	0/0:13	0/0:26	0/0:17	0/1:12	0/1:17	0/0:21	0/0:21	0/0:18	0/0:20	0/0:23	0/0:35	0/1:24	0/0:7	0/0:6	2/4:11	0/0:32	./.:4	0/1:17	1/2:7	0/0:48	0/0:5	0/0:10	2/2:18	0/0:8	0/3:23	0/1:10	0/1:7	0/0:10	0/0:17	0/2:16	./.:4	0/0:24	0/2:25	./.:4	0/0:19	0/0:14	./.:0	1/1:6	0/0:6	./.:0	0/2:22	0/0:5	0/0:32	0/2:6	0/0:25	0/1:13	0/1:5	0/0:19	0/0:10	0/1:12	0/1:21
un	133047	2256	TAT	CAT,TCT,CAC,TAC	.	PASS	.	GT:DP	0/2:20	0/1:15	1/2:5	0/1:14	0/1:17	2/2:5	1/2:15	2/2:7	1/2:20	1/1:22	0/2:6	0/0:29	0/1:17	0/1:16	1/2:18	1/1:14	1/2:18	0/0:13	0/0:9	0/0:17	0/0:34	0/4:19	2/2:5	1/2:20	0/1:25	0/0:11	1/1:11	0/0:8	0/0:16	0/0:6	2/2:8	1/1:13	1/2:8	0/0:9	0/1:14	0/1:11	0/0:6	1/2:18	2/2:8	0/0:8	1/1:5	1/1:14	1/1:12	1/2:11	./.:0	0/0:6	0/0:9	1/1:6	2/3:5	0/0:9	1/2:7	0/2:10	1/1:7	1/3:9	0/0:9	1/1:13	0/1:11	0/2:10	0/2:19	0/1:10	1/2:17	1/1:8	1/1:5	0/1:20	0/0:8	0/3:16	0/2:5	0/3:14	0/1:11	0/1:22	./.:4	0/0:18	0/2:31	0/0:7	0/2:7	./.:0	0/0:21	0/0:7	0/3:29	2/2:5	0/1:10	0/0:10	2/2:8	0/1:10	1/1:11	./.:0	./.:4	2/2:18	1/2:35	1/1:7	1/2:12	./.:0	1/1:9	./.:3	1/1:6	./.:4	0/0:16	1/1:6	1/2:18	0/0:15	0/1:15	0/1:19	./.:0	1/3:7	./.:3	0/1:14	0/1:9	3/4:6	1/1:7	0/0:27	./.:0	0/0:7	./.:0	./.:4	0/0:14	0/2:10	1/1:7	2/3:5	0/0:10	0/1:5	./.:4	0/0:14	0/2:9	./.:0	1/1:18	0/0:6	./.:0	./.:0	1/2:13	0/1:11	1/2:21	./.:0	0/1:22	0/0:9	2/2:10	./.:3	0/2:13	0/2:16	0/0:24	1/2:18	0/3:25
un	133165	2258	AGC	GGC,GGA,AAC	.	PASS	.	GT:DP	0/1:42	0/0:32	0/1:7	0/1:46	0/1:17	0/1:9	0/1:17	1/1:8	0/1:31	0/1:28	0/1:7	0/1:10	0/1:18	./.:4	./.:0	0/2:16	0/1:9	0/1:33	./.:0	0/2:13	0/1:24	0/1:28	./.:0	./.:0	0/0:12	0/1:12	0/1:32	0/0:6	0/1:6	0/1:10	0/1:7	0/1:6	0/1:13	0/0:11	0/0:9	0/1:16	0/1:5	./.:0	0/1:9	./.:0	./.:0	0/1:7	0/0:8	0/1:21	1/1:6	1/1:5	0/1:16	./.:0	0/0:5	0/0:8	0/1:12	./.:0	0/1:8	0/1:8	0/1:10	./.:0	0/1:14	0/1:23	0/1:7	./.:0	0/1:9	0/2:10	0/1:5	0/1:37	0/1:25	0/1:29	0/2:10	0/2:11	0/1:5	0/2:20	./.:0	0/1:11	0/1:21	0/0:11	0/1:5	./.:3	0/1:37	0/1:18	0/1:22	0/1:10	0/1:14	./.:0	./.:0	./.:0	0/1:12	0/1:10	./.:0	0/1:35	0/1:36	0/3:17	0/0:14	0/0:19	0/2:16	0/0:15	0/0:15	0/1:8	0/3:11	0/0:7	0/0:23	./.:0	0/0:15	0/0:25	0/0:8	./.:3	0/0:8	./.:4	0/1:15	0/0:26	0/1:12	0/1:35	0/3:6	0/0:13	0/0:14	0/1:13	0/1:20	0/1:15	0/3:12	./.:0	./.:0	0/0:8	0/0:15	0/1:21	0/1:25	0/3:22	0/0:49	./.:0	./.:3	./.:0	0/1:40	0/1:9	./.:0	./.:0	0/0:37	./.:0	0/0:29	0/1:10	0/0:5	0/1:23	0/3:32	./.:0	0/1:26
un	133519	2264	CC	CA,TC	.	PASS	.	GT:DP	0/0:16	0/1:19	./.:0	0/0:10	0/0:16	./.:0	0/1:6	0/0:19	0/0:21	0/0:25	0/0:9	0/0:25	0/0:12	0/0:11	0/0:15	0/1:5	0/0:23	0/0:7	./.:4	0/0:8	0/0:24	0/1:13	./.:0	0/0:11	0/0:11	0/0:9	0/0:18	0/1:21	0/0:11	0/0:7	0/0:11	0/0:9	./.:0	0/0:9	0/0:14	0/0:18	0/1:10	0/0:11	0/0:12	1/1:15	0/0:5	0/0:11	0/1:7	0/0:6	0/0:7	0/0:12	0/0:8	0/0:24	0/0:17	0/0:8	0/2:7	0/1:15	0/0:13	0/1:14	0/0:8	0/0:13	0/0:18	0/1:12	0/1:7	0/0:11	0/0:11	./.:3	0/0:5	0/0:17	0/0:17	0/0:22	0/1:11	0/0:19	0/0:9	0/1:13	0/0:7	0/0:16	0/0:15	0/0:20	0/0:12	0/0:6	0/0:15	0/0:16	0/0:16	0/0:12	0/0:5	0/0:9	./.:0	0/0:18	0/1:8	./.:3	0/0:8	0/0:27	0/0:30	./.:3	0/1:9	0/0:5	0/0:5	./.:4	./.:0	0/0:12	0/1:20	0/0:5	0/0:12	0/0:15	./.:0	0/0:10	./.:0	0/0:6	0/0:5	0/1:18	./.:0	./.:0	./.:0	0/0:21	./.:0	0/2:5	1/1:7	1/1:5	0/0:20	0/0:6	0/0:9	0/1:7	0/0:17	./.:0	./.:4	0/0:6	0/0:16	./.:0	0/0:15	0/0:8	1/1:5	0/0:7	./.:0	./.:0	0/0:15	./.:0	0/0:20	./.:0	0/0:10	0/1:7	./.:0	0/0:6	0/0:16	0/0:14	0/0:21
un	133932	2271	TCT	TCC,GCT,TAT	.	PASS	.	GT:DP	0/0:6	0/0:27	0/0:9	0/0:30	0/0:12	./.:0	0/1:32	0/0:22	0/1:38	0/1:41	0/0:15	0/1:41	0/1:36	0/1:40	0/0:21	0/0:24	0/1:36	0/1:30	0/1:14	0/0:32	0/1:65	0/1:27	1/1:16	0/0:21	0/0:23	0/0:16	0/0:30	0/1:28	1/1:12	0/0:29	0/0:23	0/0:28	0/0:25	0/0:14	0/0:37	1/1:24	0/0:14	0/0:32	0/0:26	1/1:13	1/1:19	0/1:32	0/0:22	0/1:21	0/0:14	1/1:24	0/0:28	0/1:22	0/1:19	0/0:24	./.:3	0/1:20	0/0:32	1/1:35	0/1:26	0/0:26	0/0:30	0/0:35	0/0:17	0/0:30	0/0:42	0/0:12	0/1:8	0/1:30	0/0:22	0/0:27	0/1:31	0/0:35	0/0:27	1/1:21	0/0:11	1/3:27	0/0:52	0/0:25	./.:4	0/0:20	0/1:36	0/1:22	0/0:27	0/0:10	./.:0	0/0:30	0/0:7	0/0:21	0/0:12	0/0:22	0/1:12	0/0:8	0/0:25	0/1:26	0/0:24	0/0:8	0/0:12	0/0:14	0/0:14	0/1:20	0/0:29	0/0:18	0/0:16	0/0:13	0/0:15	0/1:38	0/1:15	./.:4	0/0:17	0/0:28	0/1:25	0/0:16	0/0:10	0/0:31	./.:3	0/1:22	0/1:23	0/1:16	1/1:21	0/0:22	0/0:30	0/0:16	1/1:48	0/0:31	0/1:13	0/0:26	0/0:29	0/0:20	0/0:31	0/0:15	0/0:7	0/1:11	0/0:22	1/1:13	0/2:21	./.:3	0/0:34	0/1:24	0/0:27	0/0:15	0/0:13	0/0:24	0/0:27	0/0:30	0/1:49
un	134286	2277	CAA	TAA,CGA,CAT	.	PASS	.	GT:DP	0/0:25	0/0:44	0/0:9	0/1:31	0/0:20	./.:0	0/0:33	0/0:16	0/0:34	0/2:60	0/2:28	0/0:68	0/0:26	0/0:45	./.:0	0/0:29	0/0:36	./.:0	0/0:14	0/0:35	1/1:25	2/2:20	0/0:15	0/0:18	./.:0	0/0:18	1/1:11	0/0:14	0/0:24	1/1:19	0/0:15	0/1:29	./.:0	0/0:35	0/0:20	0/0:36	0/0:19	0/0:14	0/0:29	0/0:22	0/0:18	./.:0	./.:0	0/0:29	0/0:16	0/0:10	./.:0	0/0:13	0/0:18	0/0:9	0/0:18	0/1:19	0/0:36	0/0:44	0/0:24	0/0:32	0/0:13	0/0:39	0/1:32	./.:0	0/0:28	0/0:25	0/0:6	0/0:25	./.:0	./.:0	0/2:52	0/2:65	0/0:20	0/3:50	0/0:15	0/0:34	0/0:73	0/0:19	0/0:26	0/3:23	0/0:33	0/0:16	0/0:39	0/1:20	0/2:38	0/1:27	0/0:14	2/2:18	0/3:39	./.:0	0/0:5	0/0:21	0/0:24	0/0:30	0/1:17	0/0:13	0/0:25	0/1:11	0/1:16	./.:0	0/0:31	0/0:23	0/0:39	0/0:39	0/0:14	0/0:13	0/0:5	0/0:15	2/2:14	0/0:53	0/0:10	0/0:21	1/1:7	0/1:31	0/0:7	0/0:21	./.:0	0/0:14	2/2:34	0/0:10	./.:0	0/0:21	0/0:23	0/0:17	./.:4	./.:0	0/0:22	0/1:11	0/0:17	0/0:15	0/0:14	./.:0	./.:0	0/0:10	0/0:8	0/0:5	0/0:25	0/0:18	./.:0	0/0:27	0/0:12	0/0:27	0/0:48	0/0:22	0/0:34
un	134581	2282	ATAACG	ATAACA,ATTACG,CTAACA,AGAACG,ATAATG,ATACCG	.	PASS	.	GT:DP	0/0:20	0/1:23	0/1:17	0/0:24	0/0:20	0/0:11	0/3:20	0/0:21	0/0:29	0/0:35	0/1:14	0/0:41	0/0:35	0/0:13	0/0:24	0/0:17	0/1:27	0/1:21	0/0:15	0/0:26	0/1:34	0/0:34	0/0:18	1/1:21	0/0:19	0/2:24	0/0:12	0/1:15	0/0:16	0/0:13	0/0:13	0/1:18	0/2:14	0/0:20	0/0:8	0/0:17	0/1:9	0/0:23	0/2:16	0/1:7	0/2:16	0/1:24	0/0:22	0/0:13	1/1:13	0/1:12	1/1:12	0/0:12	0/0:16	0/0:13	0/0:15	0/0:21	./.:4	0/0:14	0/0:9	0/1:17	0/1:26	0/1:19	0/0:8	0/1:16	0/0:21	0/0:18	0/0:6	0/0:46	0/0:21	0/0:31	0/0:27	0/0:30	0/1:16	0/1:32	0/0:8	0/1:20	0/3:34	0/1:16	0/1:22	0/0:22	0/1:17	0/0:14	0/1:18	0/0:12	0/0:31	0/0:13	0/0:8	0/0:13	0/0:20	0/1:14	0/0:8	0/0:38	0/1:58	0/1:15	0/0:16	./.:0	0/0:22	0/2:13	0/4:29	0/1:19	0/0:37	0/1:22	0/0:32	0/3:15	0/1:29	0/1:31	0/0:12	0/0:33	0/1:13	0/0:28	0/1:17	0/0:16	0/2:12	0/0:29	0/1:13	0/1:20	0/1:13	0/0:16	0/0:27	0/0:13	0/0:16	0/0:13	0/0:22	0/1:28	0/0:17	0/0:26	0/0:22	0/0:16	0/0:38	0/5:18	0/0:5	0/0:6	0/1:15	0/0:13	0/1:22	0/4:12	0/0:37	0/2:15	0/0:30	0/0:8	0/1:11	0/1:18	1/1:17	0/6:28	0/0:27
un	135643	2300	AC	AT,CC	.	PASS	.	GT:DP	1/1:21	0/2:26	0/0:12	0/0:22	0/1:22	0/0:5	1/2:12	0/2:21	0/1:23	0/2:35	0/0:16	2/2:30	1/1:33	2/2:17	0/1:25	0/0:12	0/1:34	0/0:17	0/1:8	0/2:27	0/2:34	1/1:33	0/1:15	0/2:15	0/1:20	0/1:23	0/1:19	0/1:10	1/1:20	2/2:16	0/0:24	0/1:11	0/2:9	0/0:28	0/1:27	0/0:12	0/0:11	1/2:23	0/1:11	0/0:16	0/1:9	0/0:15	0/2:23	1/2:24	1/1:14	0/1:18	0/0:19	0/0:20	0/1:15	0/1:16	0/1:13	0/2:15	0/1:13	1/1:19	0/1:14	0/0:34	0/2:30	0/1:21	0/2:9	0/0:15	0/2:18	0/0:12	2/2:7	0/1:32	0/2:14	0/2:18	0/0:11	0/0:20	0/2:17	0/1:26	0/0:10	0/0:23	1/1:37	0/0:19	0/2:19	0/0:7	0/2:17	0/0:6	0/1:20	0/0:7	0/0:13	0/2:19	0/2:11	0/0:16	0/1:17	0/2:6	2/2:7	0/0:33	1/1:23	0/1:12	1/1:10	0/2:10	0/2:8	./.:3	0/1:8	0/2:6	0/1:19	0/0:10	0/0:12	1/2:15	0/0:15	0/1:24	./.:4	0/2:13	./.:0	0/0:16	./.:4	0/1:14	./.:4	0/0:31	0/0:7	0/2:5	0/0:10	./.:0	0/2:18	0/1:13	0/2:10	0/0:13	1/1:18	0/1:13	./.:3	1/1:13	0/1:27	0/1:6	0/1:14	0/1:7	./.:3	./.:3	0/0:6	0/2:5	0/0:32	./.:0	1/2:22	0/1:12	0/0:16	0/0:15	0/0:5	0/0:10	0/2:19	0/2:23	0/0:28
un	136174	2309	TG	CG,TA	.	PASS	.	GT:DP	0/0:33	1/1:35	0/1:19	1/1:32	0/1:34	./.:0	0/1:19	0/1:30	0/0:35	0/1:42	0/1:16	0/1:36	0/1:42	0/0:42	0/0:25	1/1:12	0/1:46	1/1:24	0/0:14	1/1:20	0/1:30	0/1:33	0/0:19	0/0:19	0/1:25	0/0:15	0/0:28	0/1:27	0/0:13	0/0:19	0/1:18	0/1:30	0/1:17	0/1:38	0/1:38	0/1:33	0/1:34	0/1:42	0/1:33	0/0:20	0/1:25	0/0:27	1/1:31	0/0:24	0/1:19	0/1:20	0/1:32	0/1:40	0/1:21	0/0:24	0/1:23	0/0:27	1/1:26	0/1:34	0/0:21	1/1:31	0/1:26	0/1:43	0/2:5	0/1:32	0/0:23	0/0:7	0/1:17	0/1:46	1/1:30	0/1:33	0/1:37	0/0:52	0/1:31	0/0:37	0/1:19	1/1:37	0/1:58	0/1:26	1/1:28	0/0:24	0/0:35	0/1:14	0/1:29	0/1:31	0/1:23	0/1:32	1/1:15	0/1:13	1/1:34	0/1:22	0/0:17	0/0:39	0/0:60	0/0:13	0/0:9	1/1:8	0/1:9	0/1:13	1/1:12	0/0:14	0/0:20	0/1:14	0/0:11	1/1:19	0/1:13	0/0:45	0/0:6	0/0:13	1/1:7	0/1:34	1/1:9	0/0:14	0/0:7	0/1:71	1/1:5	1/2:9	1/1:18	1/1:5	1/1:33	0/0:6	0/1:13	0/1:12	1/1:37	0/1:10	./.:0	0/0:14	0/1:37	0/0:8	0/0:30	0/0:8	0/0:9	0/0:5	0/0:10	./.:0	0/0:52	0/1:6	0/1:51	0/0:7	0/1:18	0/0:20	0/0:7	0/0:7	0/1:38	0/1:28	0/1:43
un	136233	2310	TCG	TCA,TTG,CCG	.	PASS	.	GT:DP	0/0:44	0/0:32	0/0:28	0/0:43	0/0:32	0/0:19	0/0:24	0/0:48	0/0:21	0/0:66	0/0:29	0/0:67	0/0:16	0/0:32	0/0:34	0/1:21	0/2:35	0/0:11	0/0:23	0/1:30	0/0:70	0/0:38	0/0:24	1/1:10	0/0:35	0/0:15	0/0:58	0/0:33	0/1:31	0/0:27	0/0:31	0/0:48	0/0:28	0/0:29	0/0:15	0/0:50	0/0:44	0/0:49	0/0:38	0/0:34	0/0:41	0/0:43	0/0:45	0/0:33	0/0:16	0/0:38	0/0:37	0/0:10	0/0:30	0/0:31	0/0:29	0/0:27	0/0:27	0/1:58	0/0:32	0/0:47	0/0:44	0/0:37	0/0:13	0/0:32	0/0:35	0/0:24	0/0:14	0/0:36	0/0:21	0/0:35	0/0:31	0/0:47	0/0:31	0/0:25	0/0:13	0/0:33	0/0:70	0/1:37	0/0:20	0/0:30	0/0:32	0/1:30	0/0:23	0/0:20	0/0:45	0/0:41	0/1:16	0/0:22	0/0:41	0/0:34	0/0:18	0/0:48	0/0:32	0/0:40	0/0:28	1/1:15	0/0:20	0/0:22	0/0:20	0/0:16	0/0:17	0/0:25	0/0:19	0/0:39	0/0:20	0/0:37	0/0:20	0/1:34	0/0:14	0/0:43	0/2:17	0/0:30	0/0:8	0/2:50	./.:0	0/0:29	0/0:38	0/0:22	0/0:25	0/0:23	0/0:38	0/0:34	3/3:20	0/1:26	0/0:20	0/0:17	0/0:25	0/0:16	0/0:64	0/0:19	0/0:24	0/1:19	0/0:23	0/0:16	0/0:38	0/0:14	0/0:68	0/0:26	0/0:44	0/0:18	0/0:9	0/0:18	0/0:21	0/0:40	0/0:50
un	137413	2330	TGAA	TAAA,TGCA,AGAA,TGCC,TACA	.	PASS	.	GT:DP	0/0:28	0/1:18	0/0:6	0/0:8	0/1:11	./.:3	0/1:16	0/0:25	0/1:23	0/0:27	./.:4	0/1:19	0/0:20	0/1:22	0/1:15	0/1:10	0/1:14	0/0:25	0/0:14	0/2:15	1/1:41	0/1:15	0/1:11	3/3:9	1/1:14	1/1:12	0/1:9	0/0:8	0/3:9	./.:3	1/1:7	1/3:5	./.:0	0/0:6	0/1:11	0/0:8	./.:4	./.:0	0/0:5	./.:0	./.:3	1/1:5	0/0:7	./.:3	./.:0	1/2:8	./.:0	./.:3	./.:0	./.:0	./.:4	./.:4	0/1:7	0/1:6	1/1:5	./.:0	0/2:10	0/1:16	0/1:10	1/3:11	0/1:6	./.:4	./.:0	0/0:8	0/0:10	0/1:10	0/1:9	0/0:13	0/1:6	1/1:15	2/2:9	1/2:11	0/1:19	0/1:9	0/0:8	1/1:6	./.:0	./.:4	0/1:9	./.:0	0/1:6	./.:3	./.:4	1/1:5	0/4:9	./.:4	0/0:7	0/1:22	1/1:28	0/0:11	0/0:6	0/0:7	1/1:5	0/0:9	0/3:9	0/1:11	0/0:9	./.:4	0/0:15	./.:3	0/0:11	0/0:19	./.:0	1/1:7	0/1:7	0/2:6	./.:0	0/5:10	0/1:10	1/1:8	./.:4	0/0:8	0/1:8	./.:0	0/0:18	0/0:12	./.:0	0/0:9	1/2:7	1/1:5	0/0:5	1/1:9	0/0:12	1/1:9	0/0:14	./.:0	./.:0	./.:0	1/1:8	0/0:5	0/1:17	2/2:5	0/0:20	0/1:6	1/1:7	1/1:5	0/0:6	./.:4	0/2:12	0/1:12	0/1:16
un	137767	2336	CGGATT	CGAATT,CGGGTT,CGGATG,CAGATT,CGAAGT,CGGAGT,TGGATT	.	PASS	.	GT:DP	0/1:41	0/1:43	0/0:19	0/2:37	0/2:25	0/2:12	0/0:33	0/1:50	0/0:46	0/0:53	0/1:23	0/0:55	0/0:46	0/3:49	0/0:33	0/0:34	2/4:38	3/3:44	0/0:26	0/3:45	0/2:43	3/3:46	0/1:28	1/1:47	0/6:28	0/0:38	0/1:30	0/1:31	0/0:24	1/2:42	1/1:27	1/1:27	0/6:30	0/1:38	0/0:31	0/0:28	1/1:24	0/1:30	0/7:23	0/3:12	1/1:36	1/2:33	0/0:39	0/0:43	1/3:30	0/0:27	0/0:21	0/0:46	0/0:28	0/0:36	5/5:19	0/0:33	0/0:30	0/1:45	0/4:15	0/2:43	0/1:36	0/0:47	0/0:27	1/1:36	1/3:45	0/1:32	0/3:14	0/0:44	0/1:39	1/1:40	0/3:51	0/1:50	1/2:37	3/3:45	0/3:20	0/0:42	0/1:58	0/1:32	0/5:26	0/1:23	0/0:45	0/0:36	0/1:43	2/2:18	0/0:35	0/0:24	0/2:17	0/0:25	1/2:47	0/0:35	0/0:17	0/0:59	0/1:37	0/1:22	1/2:29	0/0:25	0/2:27	1/1:17	0/1:30	1/1:25	0/3:31	1/2:29	1/1:24	0/1:30	0/1:35	0/0:43	0/2:12	0/2:18	0/0:9	0/4:39	1/3:20	1/1:20	0/2:12	0/1:32	0/0:17	1/1:20	1/3:30	0/1:18	0/1:49	0/0:20	0/0:27	1/1:23	0/0:37	0/1:18	0/1:7	0/1:28	0/2:46	0/0:7	0/1:41	1/2:14	0/1:18	0/0:17	0/3:22	0/2:12	2/3:40	0/0:20	0/1:46	0/1:17	0/1:38	1/1:22	2/3:17	0/0:26	0/1:33	0/0:31	0/2:44
un	138770	2353	C	A	.	PASS	.	GT:DP	0/0:24	0/0:25	0/0:8	0/1:22	0/0:26	1/1:8	0/1:20	0/1:33	0/1:29	0/1:31	0/0:11	0/1:26	0/1:23	0/1:24	0/1:27	0/0:14	0/1:21	0/0:21	0/0:10	0/0:25	0/0:38	0/1:19	0/0:12	0/0:21	0/0:24	0/1:13	0/1:18	0/0:17	0/0:18	0/0:7	0/1:20	0/1:11	0/0:12	0/0:14	0/1:16	0/1:8	0/1:15	0/0:18	1/1:8	1/1:7	0/1:9	1/1:13	0/1:20	1/1:15	0/0:8	0/0:10	0/0:7	0/1:10	0/0:14	1/1:10	./.:3	./.:3	0/0:18	0/1:17	0/1:12	0/0:24	0/1:31	0/0:23	1/1:10	0/1:12	0/1:20	1/1:14	./.:4	0/0:36	1/1:24	1/1:17	1/1:14	0/0:34	0/1:15	0/1:21	0/0:10	0/1:17	0/0:36	0/0:19	0/1:20	0/1:17	0/1:19	0/0:9	0/0:16	0/0:9	0/0:15	0/1:18	0/0:5	0/1:15	0/1:13	0/0:6	1/1:7	0/0:37	0/1:28	1/1:18	0/1:13	0/0:17	0/1:16	0/1:12	0/1:17	0/0:11	1/1:23	0/1:24	1/1:30	1/1:9	0/1:10	0/0:18	0/0:6	0/1:15	0/0:14	0/1:9	1/1:8	0/1:10	0/0:13	0/1:27	0/0:8	0/1:15	0/0:17	0/1:9	0/1:22	0/1:6	0/0:10	0/1:21	0/1:17	0/0:17	0/0:13	0/1:15	0/0:12	0/1:9	0/1:29	0/1:6	0/1:9	./.:0	0/1:9	./.:0	0/0:19	0/0:6	0/0:30	0/0:5	0/0:22	0/1:7	0/0:13	1/1:13	0/0:11	0/1:26	0/0:25
un	138947	2356	GT	AT,GC	.	PASS	.	GT:DP	0/0:22	0/0:25	0/0:14	0/0:32	0/0:29	0/0:12	0/2:24	0/0:34	0/0:49	0/0:37	0/0:20	0/0:53	0/0:36	0/0:26	0/0:26	0/0:25	0/0:43	0/0:34	./.:4	0/0:33	0/0:42	0/0:35	0/0:7	0/1:18	0/0:28	0/0:16	0/1:62	0/0:43	0/0:50	0/0:39	0/1:55	0/0:45	0/0:39	0/0:43	0/0:63	0/0:46	0/1:54	0/0:53	0/0:60	0/0:33	0/0:33	0/0:56	0/0:62	0/0:45	0/0:23	0/0:48	0/0:29	0/0:58	0/0:30	0/0:41	0/0:45	0/1:45	0/1:41	0/1:46	0/0:59	0/0:57	0/0:51	0/0:51	0/0:16	0/0:49	0/0:43	0/0:32	0/0:22	0/0:87	0/0:42	0/1:74	0/0:53	0/0:74	0/0:59	0/0:75	0/0:33	0/0:54	0/0:36	0/0:52	0/0:52	0/0:39	0/0:69	0/0:34	0/0:68	0/0:38	0/0:55	0/0:46	0/0:6	0/0:30	0/0:59	0/0:29	0/0:35	0/0:68	0/0:97	0/0:35	0/0:30	0/0:22	0/0:33	0/1:28	0/0:25	0/0:22	0/0:31	0/0:32	0/0:39	0/1:40	0/0:34	0/0:76	0/0:5	0/0:14	0/1:10	0/0:74	0/0:19	0/0:21	0/0:11	0/0:50	0/0:10	0/0:15	0/0:26	0/0:9	0/0:60	0/0:24	0/0:17	0/0:19	0/0:41	0/0:17	./.:0	0/0:32	0/0:42	0/0:27	0/0:76	0/1:16	0/0:8	1/1:10	0/0:25	0/0:7	0/0:39	0/0:6	0/0:70	0/0:25	0/0:46	0/0:24	0/0:18	0/0:23	0/0:31	0/0:25	0/0:40
un	139242	2361	AC	GC,GG	.	PASS	.	GT:DP	0/0:14	0/0:9	0/1:13	0/0:13	0/0:9	0/0:7	0/0:10	0/0:22	0/0:16	0/0:32	0/0:10	0/0:33	0/1:22	./.:4	0/0:18	0/0:10	0/0:23	0/0:13	0/0:10	0/1:11	0/0:32	0/0:17	0/0:14	0/1:13	0/1:15	0/0:19	0/0:9	0/0:17	0/0:6	0/0:9	0/0:15	0/1:14	0/2:12	0/1:17	0/0:15	0/1:13	0/0:8	0/0:21	0/0:13	0/0:6	0/0:9	0/0:15	0/0:20	0/1:11	./.:0	0/0:11	0/0:13	0/2:15	0/0:5	0/0:13	0/0:9	./.:4	0/0:8	0/0:16	0/0:15	0/0:14	0/0:20	0/0:13	./.:0	0/0:8	0/0:22	0/0:11	./.:3	0/0:23	0/0:11	0/0:13	0/0:10	0/0:21	0/0:12	0/0:19	0/0:6	0/0:12	0/0:31	0/0:12	0/0:5	0/0:11	0/0:7	0/0:5	0/0:15	./.:0	0/2:16	0/0:9	./.:4	0/0:13	0/0:15	0/0:8	./.:0	0/0:11	0/0:30	0/0:9	0/1:13	0/0:11	0/0:11	0/0:14	0/1:10	0/0:14	0/0:11	0/2:11	0/0:13	0/0:7	0/0:18	0/0:24	./.:4	0/0:6	0/0:7	0/1:19	0/1:6	0/0:9	0/0:8	0/1:19	./.:4	0/0:8	0/0:6	./.:0	0/0:13	0/0:10	0/1:16	0/0:14	0/1:14	0/0:10	0/0:8	0/0:14	0/0:15	0/1:6	0/1:29	0/0:11	0/0:14	0/0:13	0/0:8	0/0:6	0/0:26	./.:0	0/0:26	0/0:10	0/0:14	0/0:9	0/0:5	./.:4	0/0:19	0/0:17	0/2:16
un	140068	2375	CGA	CTA,TGA,CGG	.	PASS	.	GT:DP	0/1:28	0/1:24	0/0:18	0/1:26	0/0:19	0/0:6	0/0:26	0/0:47	0/2:25	0/0:31	0/0:12	0/0:33	0/0:28	0/0:26	0/0:38	0/1:15	0/0:29	0/1:27	0/0:17	1/1:21	0/1:26	0/0:13	0/0:19	0/0:23	0/0:13	0/2:29	0/0:27	0/0:22	0/0:23	0/0:20	0/0:18	0/0:30	0/1:20	0/1:26	0/0:36	0/0:19	0/1:29	0/0:36	0/0:25	0/0:19	0/0:25	0/0:23	0/0:24	0/0:21	0/1:17	1/1:24	0/0:20	0/0:35	0/0:18	0/0:19	0/0:23	0/0:22	0/0:29	0/0:34	0/2:25	1/1:29	0/0:30	0/1:31	0/0:14	0/0:23	0/0:39	0/0:22	0/0:14	0/0:28	0/1:17	0/0:23	0/0:19	0/1:40	0/0:23	0/2:29	0/1:14	0/0:29	0/0:48	1/1:34	0/0:32	0/2:22	0/0:31	0/1:11	0/0:20	0/0:19	0/0:25	0/0:15	0/1:6	0/0:16	1/1:24	0/0:19	0/0:16	0/1:39	0/0:37	0/1:16	0/2:21	0/0:13	0/1:9	0/0:9	0/0:20	0/0:9	0/0:33	1/2:19	0/0:19	0/0:20	0/1:22	0/0:29	0/0:13	0/1:21	0/1:11	0/0:40	0/0:14	0/1:16	0/0:9	0/0:30	0/0:15	0/0:15	0/0:25	0/0:10	0/0:31	0/0:17	0/0:16	0/0:19	0/1:30	0/0:24	0/0:6	0/0:22	0/3:21	0/0:17	0/0:41	0/0:16	0/0:10	0/0:16	0/0:16	0/1:12	0/1:31	0/0:10	0/0:27	0/0:14	0/1:22	0/0:15	0/0:5	0/0:33	0/0:23	0/1:32	0/0:39
un	140304	2379	GC	GT,AC,TT	.	PASS	.	GT:DP	1/1:10	0/1:15	1/1:6	0/1:14	0/1:10	./.:0	0/1:10	1/1:11	0/1:23	0/0:16	1/1:7	0/1:18	0/1:12	0/0:6	0/0:13	./.:3	./.:0	0/1:11	1/1:7	0/2:18	0/1:31	1/1:18	./.:4	0/1:16	0/1:11	0/1:12	0/2:30	0/0:38	0/0:42	0/0:27	0/1:36	0/1:38	0/0:27	0/1:24	0/1:37	0/1:37	0/0:32	0/2:35	0/2:29	0/1:23	0/1:26	0/0:65	1/1:37	0/1:26	1/1:14	0/0:31	0/1:26	0/2:38	0/1:25	1/1:30	0/0:33	0/0:31	0/0:25	0/1:43	0/0:41	0/0:51	0/0:43	0/1:53	./.:3	0/0:34	0/1:42	0/1:32	0/1:17	0/0:53	0/1:31	0/0:40	0/0:36	0/0:44	0/1:40	1/2:41	0/2:15	1/2:52	1/1:16	1/1:31	0/1:33	0/1:31	0/0:38	0/1:26	0/0:38	0/2:22	0/0:51	0/1:19	0/0:8	0/1:31	0/1:41	0/0:34	0/1:22	0/0:74	0/0:70	0/1:22	1/1:18	0/1:26	0/0:18	0/0:13	1/1:27	0/1:19	0/1:41	0/0:19	0/1:37	1/2:25	0/0:21	0/1:52	0/2:6	0/1:31	0/1:15	0/1:49	0/1:13	1/2:22	0/0:9	0/0:54	0/1:9	0/1:23	0/1:22	1/1:12	0/1:30	0/1:17	1/1:14	1/1:11	0/1:40	0/0:34	0/0:6	0/0:19	1/1:27	0/0:8	0/1:54	0/0:15	1/1:5	1/1:10	1/1:19	./.:0	0/1:20	./.:3	1/1:41	0/0:8	0/1:27	1/1:5	1/3:13	0/1:25	0/0:10	0/1:12	0/0:10
un	141956	2407	CAGCC	CAGGC,GAGCC,GAGGC,CTGGC,CTGCC,CAACC,CAGGT	.	PASS	.	GT:DP	0/0:13	0/1:11	0/1:12	0/0:8	0/1:17	./.:0	0/3:9	0/0:20	0/2:28	0/0:27	0/4:9	0/3:22	0/3:12	0/4:11	0/0:13	./.:0	2/3:25	0/2:10	1/1:5	0/1:21	0/0:22	0/0:15	0/0:13	0/2:12	4/4:5	1/3:9	1/2:22	0/1:27	2/3:35	3/4:18	1/4:19	0/0:16	0/0:18	0/0:38	0/0:25	5/5:20	1/2:27	0/4:34	0/0:19	0/0:25	0/0:11	0/0:25	1/3:24	0/0:25	0/3:14	0/2:28	0/1:19	0/2:31	0/1:19	0/0:21	0/1:19	0/2:19	0/1:20	0/0:23	0/0:28	1/2:37	0/0:30	0/3:44	./.:0	0/0:27	0/0:33	1/2:20	0/1:15	0/1:45	0/1:31	0/3:35	0/0:33	0/3:43	3/3:21	0/4:37	0/0:16	1/2:24	0/1:16	0/0:31	0/2:28	0/1:32	0/1:35	0/0:17	0/1:24	0/2:17	0/1:24	1/1:23	0/0:9	3/3:15	0/1:31	0/3:16	0/0:9	0/0:55	1/2:62	1/2:29	4/5:28	0/1:25	0/2:21	0/0:26	1/1:13	1/2:14	0/2:37	0/3:26	1/1:25	0/0:17	0/0:30	1/1:48	0/3:12	0/0:21	0/1:21	0/7:22	0/0:25	2/3:16	0/0:20	0/1:41	0/0:23	./.:0	0/2:36	1/3:11	1/1:31	0/0:10	0/1:19	1/1:24	0/3:37	1/1:31	1/1:7	0/0:26	1/1:25	./.:4	0/1:33	0/2:23	3/3:5	0/3:9	0/1:10	./.:0	1/6:21	./.:0	0/0:13	0/0:10	0/1:31	0/0:7	1/1:18	2/2:5	0/0:8	2/2:11	0/0:22
un	142074	2409	CGTC	TGTC,CCTC,CGTT,CGCC	.	PASS	.	GT:DP	0/0:56	0/3:46	0/0:17	0/0:31	0/0:38	0/0:9	0/0:24	0/0:45	0/2:33	0/0:59	0/0:30	0/0:51	0/2:48	0/3:40	0/0:41	0/1:31	0/0:58	0/0:45	0/0:16	0/2:36	0/0:56	0/1:44	1/2:24	0/0:36	0/0:27	0/0:31	0/0:36	0/0:28	0/0:44	0/0:32	0/0:34	0/1:43	0/0:17	0/0:43	0/3:37	0/0:39	0/0:34	0/0:35	0/0:31	0/1:24	0/0:27	0/0:31	0/0:49	0/0:28	0/0:27	0/4:38	0/0:36	0/1:36	0/0:34	0/3:29	0/0:23	0/0:16	0/0:33	0/0:46	0/0:33	0/3:34	0/0:38	0/2:30	0/0:17	0/4:38	0/0:40	0/0:25	0/0:16	0/0:53	0/0:38	0/0:39	0/0:29	0/0:34	0/0:36	0/1:35	0/1:17	0/0:36	0/0:57	0/0:23	0/0:26	0/1:25	0/1:32	0/2:35	0/0:30	0/0:18	0/0:48	0/1:25	0/0:17	0/0:32	0/3:40	0/0:22	0/0:23	0/0:49	0/0:47	0/0:25	0/0:22	0/0:27	3/4:30	0/0:19	0/0:22	0/1:31	0/2:38	0/0:24	0/0:40	0/0:24	0/0:37	0/0:47	0/0:11	0/2:31	0/0:14	0/4:37	0/0:15	0/1:25	1/1:12	0/0:52	0/0:12	0/0:20	0/0:22	0/0:17	0/0:40	0/0:16	0/2:28	0/1:27	0/0:34	0/0:26	0/0:17	0/3:27	0/2:28	0/1:29	0/0:45	0/0:14	0/0:19	0/0:17	0/0:24	0/0:13	0/0:35	0/0:8	0/0:44	0/0:26	0/0:35	0/0:22	0/0:15	0/0:24	0/0:36	0/1:31	0/0:37
un	142369	2414	GTA	GTC,GAA,ATA	.	PASS	.	GT:DP	0/0:50	./.:0	2/2:12	0/1:59	0/0:45	0/0:21	0/0:8	0/0:23	0/0:60	0/0:67	0/0:26	./.:0	0/0:55	0/0:30	0/3:56	0/0:17	./.:0	0/0:49	1/1:16	0/0:35	0/0:44	0/0:45	0/0:14	0/0:12	0/0:36	0/1:40	0/0:37	./.:0	0/0:16	0/0:12	0/0:34	0/0:29	0/1:38	0/0:39	0/0:64	0/0:19	0/0:10	0/0:22	0/0:23	0/0:27	0/0:34	0/0:34	0/0:42	0/0:28	0/1:29	0/0:44	0/0:42	0/0:42	0/0:18	0/0:11	0/0:43	0/0:20	0/0:35	0/0:49	0/0:14	0/0:44	0/0:16	0/0:38	0/0:21	0/0:22	0/0:15	0/0:12	0/0:5	0/0:39	0/0:15	0/0:44	0/0:36	0/0:50	0/0:37	0/0:24	0/0:8	0/0:50	0/0:61	0/0:19	./.:0	0/0:21	0/0:28	0/0:16	0/0:15	0/0:28	0/0:15	0/0:24	0/0:19	0/0:22	0/0:32	0/0:7	0/0:10	0/0:69	0/0:67	0/0:24	0/1:23	0/0:21	0/0:6	0/0:11	0/1:22	0/0:26	0/0:22	0/0:16	0/0:9	0/0:21	0/0:11	0/0:29	0/0:5	0/0:18	0/0:10	0/0:49	./.:0	0/0:11	0/0:17	0/0:35	0/0:10	1/1:10	1/1:11	0/0:16	0/0:44	0/0:12	0/0:14	0/0:13	0/0:19	0/0:30	0/1:12	0/0:30	0/0:47	0/0:16	0/0:28	0/0:16	0/0:18	0/0:18	0/0:12	0/0:16	0/0:41	0/0:11	0/1:52	0/0:11	0/0:31	0/0:27	0/0:7	0/0:23	0/0:18	0/0:58	0/0:29
un	142546	2417	TT	TG,CT	.	PASS	.	GT:DP	0/0:20	0/0:26	0/1:14	0/1:25	0/0:16	0/1:11	0/0:34	0/0:19	0/0:43	0/0:41	0/0:6	./.:0	0/1:34	0/0:46	0/0:12	0/0:21	0/1:36	0/0:35	0/0:5	0/0:16	0/0:13	1/1:13	0/0:16	0/1:25	0/0:20	1/1:10	0/0:12	0/0:22	0/0:24	0/1:20	0/1:25	0/1:16	0/0:10	0/0:11	0/0:37	0/1:21	0/0:16	0/0:12	0/1:24	0/0:11	./.:3	0/0:22	0/0:37	0/0:17	0/0:11	0/0:19	0/0:19	0/0:21	0/0:9	0/0:6	0/0:12	0/0:8	0/0:23	0/0:7	0/0:18	0/1:22	0/0:28	0/0:15	0/0:16	0/0:20	0/0:11	0/0:20	1/1:6	0/0:25	0/0:13	0/0:12	0/0:21	0/0:10	0/0:26	0/0:31	0/1:14	0/0:22	0/1:51	2/2:9	0/0:10	0/0:12	1/1:14	0/1:16	0/0:13	./.:4	0/0:22	1/1:19	0/0:10	0/0:10	0/0:7	0/0:21	./.:0	0/0:49	0/1:43	0/0:18	0/0:12	0/0:25	./.:4	./.:0	0/1:15	1/1:10	1/1:12	0/0:26	0/0:31	0/0:9	./.:0	0/0:27	0/0:6	1/1:6	./.:4	0/0:16	0/0:6	./.:0	0/1:9	0/0:53	./.:0	0/0:17	0/0:21	0/1:10	0/0:11	./.:4	0/0:17	1/1:8	0/0:22	0/0:10	0/0:16	1/1:10	0/0:41	0/1:15	0/1:37	0/0:8	1/1:18	0/0:16	0/0:14	0/0:14	0/0:37	0/0:13	0/0:63	1/1:18	0/0:30	0/0:5	0/0:8	0/0:10	0/0:12	0/0:32	0/1:50
un	142900	2423	ATC	TTC,TTT,ACC	.	PASS	.	GT:DP	1/1:5	0/0:18	0/0:13	0/1:22	0/0:12	./.:4	0/0:11	0/1:16	0/0:21	1/1:23	0/1:10	0/0:14	1/1:20	0/0:10	0/0:18	0/2:12	0/0:16	0/0:18	0/1:10	1/1:16	0/0:30	0/0:15	0/1:16	0/0:19	0/1:9	0/1:13	0/0:11	0/1:12	0/0:12	0/0:7	2/2:8	0/0:10	0/0:9	0/0:14	0/1:14	0/0:12	0/0:7	1/1:8	0/0:5	./.:3	./.:4	0/0:9	0/0:15	0/0:14	0/0:10	./.:3	0/0:8	0/1:6	0/1:7	0/0:5	0/0:5	0/0:12	./.:0	0/1:7	./.:4	0/0:18	0/0:12	0/0:15	0/0:8	0/0:8	0/2:20	./.:0	0/1:7	0/1:25	0/0:14	0/1:12	0/0:14	0/0:16	0/0:12	0/0:17	./.:0	0/0:10	0/0:20	0/0:9	0/1:10	0/0:6	1/1:13	0/0:7	0/0:5	0/1:6	0/0:11	0/0:12	./.:3	0/0:6	0/1:12	0/0:6	0/0:9	0/0:31	0/1:25	./.:0	0/1:10	0/0:11	0/0:10	0/0:5	./.:3	0/0:8	0/1:15	0/0:10	0/0:21	0/1:11	0/0:9	0/0:20	0/0:6	0/0:6	0/0:8	0/0:15	0/1:6	0/0:9	./.:0	0/0:7	./.:4	./.:4	0/1:6	0/0:9	0/3:19	1/1:6	1/1:11	0/0:6	0/0:14	0/0:16	0/0:8	0/0:18	0/0:12	0/0:7	0/0:27	0/1:5	./.:4	./.:3	./.:4	0/1:9	0/0:20	0/0:5	0/0:24	0/0:6	0/1:20	0/0:7	0/0:12	0/0:12	0/1:23	0/0:7	0/1:14
un	142959	2424	CGTA	CGAA,TGTA,CATA,CGTT	.	PASS	.	GT:DP	0/0:23	0/0:7	0/0:9	0/0:13	2/2:9	./.:0	2/2:13	./.:0	0/0:8	0/0:9	0/0:10	0/2:20	./.:0	./.:4	0/1:17	0/0:20	0/1:16	0/0:6	./.:4	0/1:21	0/0:12	2/2:13	0/0:6	0/0:18	0/0:7	1/2:12	2/2:12	0/0:8	0/2:23	3/3:9	1/1:7	0/0:15	./.:0	0/0:9	0/0:16	0/0:21	0/0:17	./.:0	2/2:10	0/0:14	0/0:13	0/0:10	./.:0	0/0:11	./.:0	./.:0	0/0:6	0/1:25	0/1:10	0/1:7	0/0:5	0/0:8	2/2:8	0/0:6	0/0:10	0/2:18	0/1:14	./.:0	0/2:5	./.:0	0/0:9	0/0:6	./.:0	0/0:24	0/0:17	./.:0	0/0:8	0/0:9	./.:4	./.:0	1/1:6	0/0:7	0/0:10	0/1:12	0/0:12	0/0:5	0/0:14	0/0:10	0/0:21	1/1:10	0/0:16	./.:4	0/0:8	0/0:15	./.:0	./.:4	./.:0	0/1:33	./.:0	0/1:10	./.:0	0/1:9	0/0:11	./.:0	./.:4	./.:0	0/0:12	0/0:8	./.:4	0/2:15	./.:0	1/1:15	./.:0	2/2:6	0/0:5	0/0:10	0/1:10	./.:4	./.:0	0/0:14	0/0:6	0/0:7	./.:4	./.:0	0/0:19	0/0:8	./.:0	0/0:9	0/0:8	0/0:13	./.:0	0/2:13	0/0:15	0/2:7	0/0:7	0/1:6	./.:0	0/0:8	0/2:7	./.:4	0/0:21	./.:0	0/0:11	0/1:9	0/0:16	1/1:10	./.:0	0/0:10	./.:0	0/0:20	2/2:7
un	143136	2427	TGAGCG	TGAGCA,TGAGTG,CGAGCG,TCTGCG,TGACCG,TGATCG	.	PASS	.	GT:DP	0/2:12	0/0:21	./.:0	0/0:14	0/0:12	0/1:7	0/0:24	0/2:23	0/0:20	0/0:30	./.:0	0/0:16	1/1:8	0/3:21	0/0:7	0/1:13	0/0:6	./.:0	./.:0	0/2:18	0/0:19	0/0:10	0/0:7	0/1:17	0/1:15	0/0:8	0/1:74	0/0:25	0/0:24	0/0:14	0/0:20	0/1:53	0/0:20	0/4:51	./.:0	2/2:30	0/0:21	0/0:25	1/1:60	0/0:20	0/0:39	0/0:56	0/0:59	0/2:44	0/0:31	0/1:50	0/0:52	0/0:47	0/2:36	0/0:31	0/1:30	0/0:21	0/0:20	0/0:26	0/0:15	0/1:43	0/0:60	0/0:34	0/1:8	1/1:33	0/0:62	0/0:24	0/1:37	0/0:44	0/1:44	0/0:56	0/5:41	./.:0	0/0:28	0/2:67	0/2:34	0/0:56	0/0:25	0/1:49	0/0:14	0/0:36	0/0:36	0/2:30	0/0:49	0/0:19	0/0:62	./.:0	0/0:10	0/0:39	0/0:47	1/2:29	0/0:10	0/2:72	0/0:75	0/0:28	1/1:33	0/0:20	2/2:12	0/0:37	./.:0	0/2:29	0/0:49	0/0:16	./.:0	0/0:51	1/1:32	0/0:59	0/0:11	0/0:12	./.:3	0/0:32	0/0:15	0/0:34	2/2:14	0/0:21	0/0:6	0/0:8	0/0:16	0/6:8	0/0:49	0/0:17	0/0:10	0/0:26	0/0:38	0/0:35	0/0:11	0/2:39	0/1:26	0/1:9	0/0:58	0/1:23	0/0:10	./.:0	./.:0	1/1:7	0/1:27	./.:0	0/0:31	0/2:11	0/0:38	0/1:12	0/0:12	0/0:18	0/0:16	0/0:13	0/1:12
un	143549	2434	A	C	.	PASS	.	GT:DP	0/0:12	0/0:15	0/0:8	0/0:15	0/0:7	0/1:5	0/0:17	0/0:16	0/0:14	0/0:17	./.:3	0/0:14	0/1:13	0/0:14	0/0:11	0/1:5	0/0:13	0/1:14	0/1:14	0/0:11	0/0:9	0/0:16	./.:0	0/1:7	0/0:6	0/0:6	0/0:20	0/0:6	0/0:8	0/0:5	0/0:10	1/1:6	0/0:5	0/0:9	0/0:9	0/0:5	0/0:6	0/0:10	0/1:8	0/1:8	./.:4	0/1:14	0/0:13	0/0:7	0/0:10	0/0:5	0/0:9	0/0:7	0/0:6	./.:4	0/0:5	0/0:5	0/1:9	0/0:11	0/0:5	0/0:9	0/0:9	0/0:9	0/0:6	0/1:8	0/1:9	0/1:9	0/0:5	0/0:15	0/0:10	0/0:6	0/0:7	0/1:12	0/0:12	0/0:10	./.:0	0/0:11	0/0:18	0/0:8	0/0:8	0/0:8	0/0:6	0/0:12	0/0:11	./.:3	0/1:7	./.:4	0/0:5	1/1:8	0/0:8	0/1:12	./.:0	0/1:13	0/0:22	0/1:10	0/1:9	0/0:16	0/1:10	0/0:12	1/1:11	0/1:9	0/1:14	0/0:14	0/0:25	0/0:7	0/0:12	0/1:21	0/1:7	0/1:16	0/0:7	0/0:7	0/0:12	0/0:6	0/0:12	0/0:19	0/1:7	0/0:7	0/1:9	1/1:11	0/0:18	0/0:8	0/0:16	0/0:11	0/0:18	1/1:9	0/1:7	0/0:20	0/0:10	./.:3	0/0:17	0/0:7	./.:4	./.:4	0/0:6	0/0:6	0/1:12	./.:4	0/1:28	0/0:12	0/0:18	0/0:9	0/0:15	0/0:8	0/0:17	0/0:13	0/1:18
un	143962	2441	AG	GG,GA	.	PASS	.	GT:DP	0/0:32	0/1:32	0/0:23	0/0:17	./.:0	1/1:9	./.:0	0/0:24	0/0:14	./.:0	0/1:19	1/1:44	0/1:46	./.:0	0/0:27	0/1:48	0/1:67	0/0:18	0/0:19	1/1:65	./.:0	1/1:25	1/1:17	./.:0	1/1:20	./.:0	0/0:12	./.:0	0/0:11	./.:0	0/1:30	./.:0	1/1:14	./.:0	0/0:40	0/0:14	./.:0	./.:0	0/0:44	1/1:14	0/0:18	0/1:33	0/1:50	0/0:19	0/0:11	0/0:26	./.:0	0/0:33	1/1:23	0/0:15	0/0:13	0/1:20	0/1:31	1/1:19	0/1:20	./.:0	./.:0	0/0:29	./.:0	0/1:36	0/0:30	1/1:31	0/0:14	./.:0	0/2:32	1/1:41	0/0:18	1/1:30	1/1:16	1/1:27	./.:4	0/0:21	1/1:29	1/1:14	0/0:17	./.:0	1/1:30	0/0:11	./.:0	0/0:10	./.:0	0/1:39	./.:4	1/1:11	0/0:16	0/0:9	./.:0	1/1:31	1/1:41	0/1:41	0/1:29	0/0:24	0/0:11	0/0:13	./.:0	./.:0	0/0:28	0/0:34	./.:0	1/1:11	0/0:27	1/2:55	./.:4	0/0:18	./.:0	./.:0	1/1:19	0/0:13	0/0:6	1/1:24	1/1:5	./.:0	0/0:13	./.:0	0/1:53	1/1:14	./.:0	1/1:7	./.:0	0/0:16	1/1:13	0/2:35	1/1:21	0/0:7	1/1:40	0/0:13	./.:0	./.:0	0/0:10	1/1:18	0/0:28	1/1:12	./.:0	1/1:12	1/1:16	1/1:14	./.:0	0/0:7	0/0:47	0/1:58	1/1:30
un	144847	2456	GGTT	GGCT,CGCT,GGTA,GTTT	.	PASS	.	GT:DP	./.:3	1/1:7	./.:0	0/1:13	1/1:8	0/0:6	1/1:9	1/1:16	1/1:8	0/1:22	./.:0	0/1:16	1/2:11	0/2:7	1/2:5	./.:0	./.:3	2/2:5	./.:0	1/3:10	1/1:7	0/0:12	./.:0	./.:4	./.:0	0/0:6	./.:0	0/1:12	0/1:7	0/2:6	./.:0	1/2:7	./.:0	2/2:11	2/2:8	0/1:11	0/1:6	0/1:5	0/1:10	./.:3	0/1:9	./.:3	1/2:8	0/1:17	./.:3	0/0:5	0/1:6	0/2:15	./.:3	./.:0	1/1:13	0/1:7	1/2:11	./.:4	1/1:10	1/1:9	0/1:12	1/1:11	1/1:8	0/0:7	0/0:9	./.:0	1/1:7	1/2:9	1/2:10	0/1:10	0/0:14	0/4:16	0/1:9	1/2:11	./.:3	0/0:15	1/1:10	1/1:9	./.:0	0/0:9	0/1:7	0/1:9	0/0:8	./.:0	0/0:11	1/1:9	./.:3	./.:3	0/1:18	1/2:10	./.:0	2/2:26	1/2:24	1/2:15	0/0:11	0/0:15	0/0:19	0/0:20	0/2:9	0/0:13	0/0:31	./.:3	0/0:12	0/0:8	0/0:18	0/1:30	0/1:7	0/2:6	0/1:9	0/0:11	1/2:12	0/1:10	0/0:12	1/1:20	0/0:7	1/2:10	0/0:9	0/0:7	0/1:15	1/1:12	2/2:6	0/0:10	0/1:20	0/0:6	./.:0	0/0:13	0/1:15	0/1:5	0/1:11	0/0:5	0/1:7	1/1:10	1/1:10	1/1:5	0/1:17	./.:0	0/0:24	0/0:9	0/0:6	2/2:5	0/1:9	0/1:16	0/1:5	1/1:14	1/1:7
un	145201	2462	GT	AT,GC	.	PASS	.	GT:DP	0/0:20	0/0:16	0/0:17	1/1:13	0/0:21	./.:0	0/0:11	0/1:16	0/1:16	0/1:20	0/0:15	0/0:21	1/2:10	0/1:22	0/1:15	0/1:6	1/1:17	0/0:17	2/2:7	0/1:22	0/1:31	0/1:19	0/0:8	0/0:12	0/1:11	0/1:7	0/1:11	0/0:16	0/0:13	0/1:11	0/1:5	0/0:5	0/1:6	1/1:9	0/1:15	0/0:8	0/1:10	0/0:12	0/1:10	./.:0	./.:4	0/1:10	0/1:14	0/0:8	0/1:6	0/0:9	0/1:8	0/1:7	./.:4	./.:4	0/1:14	0/0:9	1/2:6	0/1:9	0/1:14	0/1:7	0/1:19	0/0:11	0/1:15	0/1:11	0/0:10	0/1:6	0/0:5	0/0:19	0/1:7	0/0:14	0/0:9	0/0:10	0/0:12	0/0:16	0/0:5	0/1:15	1/1:31	0/1:13	0/1:9	0/1:11	1/1:17	0/1:5	0/0:13	0/0:7	1/2:5	0/1:8	./.:4	1/1:8	0/1:14	0/0:8	./.:0	0/1:29	0/0:25	0/1:7	1/1:16	0/1:5	0/0:27	0/0:14	0/0:11	0/0:11	0/1:22	0/1:9	0/1:9	0/0:5	0/0:14	0/0:29	./.:3	0/0:10	0/0:5	1/1:13	1/1:11	0/1:15	./.:4	1/1:22	./.:0	0/1:6	0/0:10	0/1:9	0/0:14	1/1:15	./.:0	0/0:10	0/2:14	0/0:14	1/1:7	0/1:15	0/0:25	0/0:7	0/0:27	./.:0	0/0:8	0/0:9	0/0:16	0/1:7	0/0:18	./.:0	0/0:28	0/0:9	0/0:12	0/1:6	./.:0	0/0:14	0/1:16	0/1:11	0/0:23
un	145496	2467	GA	GG,AG	.	PASS	.	GT:DP	0/1:38	0/0:53	0/1:22	0/2:43	0/2:43	1/1:20	0/2:33	1/1:58	0/1:72	0/1:58	1/2:30	0/0:78	0/0:51	0/0:45	0/1:54	0/1:45	0/2:53	1/1:12	0/1:19	2/2:36	0/2:63	1/1:22	0/2:22	0/1:43	0/2:44	1/1:25	0/0:37	1/2:24	1/2:39	1/2:36	1/1:43	0/1:37	0/2:19	0/0:40	0/0:57	0/1:51	0/1:35	0/0:47	1/1:47	1/2:25	0/1:18	0/1:51	0/0:32	1/1:47	0/0:16	0/0:15	0/1:37	0/2:37	0/2:31	1/2:22	0/2:27	1/2:27	0/1:27	0/2:47	0/0:32	1/1:43	0/2:30	0/1:33	1/1:18	1/1:30	2/2:15	1/1:8	1/1:8	1/1:40	0/0:34	0/0:37	1/1:25	0/2:41	0/0:22	2/2:15	0/1:23	0/1:44	0/1:82	1/1:32	0/2:27	0/2:23	0/2:40	2/2:8	0/0:30	1/1:28	0/1:28	0/0:24	0/0:10	0/0:23	0/0:21	1/1:18	0/2:20	0/2:58	0/2:74	0/2:8	0/1:11	0/0:8	0/0:9	0/2:33	0/1:15	0/0:18	0/1:24	0/1:15	0/1:19	0/0:32	0/1:30	0/1:48	./.:4	0/0:14	./.:0	2/2:56	0/2:8	0/0:16	0/0:7	1/2:74	./.:0	0/2:20	0/1:16	1/1:8	1/1:22	0/1:17	1/2:17	1/2:10	0/1:33	0/0:19	0/0:7	0/2:17	0/2:43	1/2:21	1/2:56	0/0:5	0/0:6	1/2:18	1/2:17	0/1:7	1/1:51	1/2:5	2/2:25	0/0:8	0/2:42	0/0:20	1/1:11	0/0:10	0/1:39	0/0:58	0/1:46
un	145555	2468	CAG	CAA,CGG,TAG	.	PASS	.	GT:DP	1/1:27	0/0:32	0/0:8	0/0:45	0/0:28	0/0:8	0/0:29	0/0:31	0/0:35	0/1:61	0/0:21	0/0:40	0/0:58	1/1:29	0/1:42	0/1:32	0/0:47	0/0:40	0/0:16	0/0:32	0/0:49	0/0:37	0/0:26	0/1:28	0/1:21	0/0:13	1/1:14	0/0:15	0/0:32	0/0:24	0/0:8	0/0:22	0/1:23	1/1:16	0/0:30	0/1:26	0/2:35	0/0:26	0/0:13	0/0:7	0/0:13	0/0:45	./.:0	0/0:7	0/0:7	0/0:25	0/1:29	0/0:33	0/0:11	0/0:11	1/2:25	0/0:8	0/0:6	0/1:28	0/0:46	0/1:36	0/0:35	0/1:46	0/1:26	0/3:24	0/0:34	0/1:30	0/0:14	0/1:46	./.:0	0/2:36	0/0:19	0/1:49	0/0:30	0/0:38	./.:0	0/0:53	0/1:63	1/1:30	0/0:44	0/2:37	0/0:10	0/2:23	0/2:38	0/1:13	0/1:32	0/0:7	0/1:9	0/0:5	0/0:17	0/0:14	0/0:18	0/0:65	0/0:82	0/0:5	0/0:10	0/0:26	2/2:8	0/0:11	1/1:10	0/0:14	./.:4	0/2:16	0/0:13	1/1:10	0/0:8	./.:0	./.:0	0/0:7	./.:0	0/1:59	0/0:5	0/0:13	./.:4	0/0:9	1/1:5	1/2:13	0/0:17	0/0:5	0/2:45	0/1:19	./.:0	0/1:17	0/0:31	0/0:11	./.:0	0/0:14	0/0:13	0/1:13	0/0:37	0/0:16	0/0:13	0/0:8	0/0:14	./.:4	0/1:53	./.:4	1/1:52	2/2:19	0/1:28	0/0:26	0/0:10	./.:0	0/0:16	0/1:39	1/1:20
un	145673	2470	GGC	GGT,AGC,GAC	.	PASS	.	GT:DP	0/0:31	1/1:21	0/0:21	0/0:31	0/0:48	0/0:18	0/0:17	0/0:11	0/0:15	1/1:41	0/0:10	0/0:48	0/0:25	0/0:29	0/0:31	0/1:27	0/0:54	0/0:19	0/0:13	0/0:38	0/0:23	0/0:39	0/0:31	0/0:13	0/0:31	0/0:34	0/0:37	0/0:10	0/0:48	0/0:23	0/0:15	0/0:23	0/0:18	0/0:19	0/0:60	0/1:47	0/0:16	0/0:43	0/0:38	0/0:35	0/0:6	0/1:26	1/1:25	0/0:23	0/0:8	0/1:19	0/0:25	0/0:19	0/1:27	0/0:5	0/0:22	1/1:31	0/1:25	./.:0	0/0:24	0/0:19	0/0:39	0/0:35	0/0:22	0/1:33	0/0:34	0/0:15	0/0:5	0/0:48	0/0:29	0/0:58	0/1:39	0/0:56	0/0:35	0/1:35	0/0:23	0/0:45	0/0:57	0/0:52	0/1:39	0/0:35	0/0:38	0/0:10	0/0:46	1/1:6	0/0:35	0/0:33	0/1:14	0/0:33	0/2:65	0/0:20	1/1:18	0/0:57	./.:0	0/0:24	0/0:6	0/0:10	0/3:18	0/0:9	0/0:14	0/0:15	1/1:14	0/0:13	0/1:20	0/0:20	0/0:18	0/0:27	./.:0	./.:0	0/0:5	0/0:35	0/1:7	0/0:24	0/0:9	0/0:62	0/0:8	1/1:7	0/0:15	0/0:8	0/0:35	./.:0	0/0:22	0/1:14	1/1:19	0/0:9	0/0:10	0/0:8	0/0:46	0/1:12	0/0:26	0/0:11	0/0:13	0/0:13	0/0:11	0/0:10	./.:0	./.:0	0/0:37	0/1:10	0/0:26	0/0:29	0/0:12	0/0:12	0/1:35	./.:0	0/0:51
un	145968	2475	AT	GT,AA	.	PASS	.	GT:DP	0/0:17	0/0:26	0/0:24	0/0:25	0/0:22	0/0:10	0/0:21	0/0:34	1/1:47	0/0:34	0/0:16	0/0:35	0/0:21	0/0:19	0/0:36	1/1:20	0/0:41	0/1:18	0/0:16	0/0:30	0/0:46	0/1:20	0/0:24	0/0:17	0/1:17	0/0:24	0/0:49	0/1:22	0/0:29	0/0:26	0/0:20	0/0:27	0/1:28	0/0:36	0/1:48	0/0:27	0/0:31	0/0:38	0/0:39	0/0:30	0/0:33	0/1:29	0/0:34	0/0:29	0/1:25	0/0:39	0/0:41	0/0:32	0/0:27	0/0:39	0/0:19	0/1:24	0/0:30	0/1:41	0/0:24	0/0:49	0/0:60	0/1:45	0/0:10	0/0:24	0/0:34	0/0:34	0/1:15	0/0:47	0/1:33	0/0:48	0/0:37	0/1:61	0/0:37	0/0:35	0/0:17	0/0:38	0/0:26	0/0:32	0/0:26	0/0:25	0/0:46	0/0:30	0/0:32	0/0:22	0/0:30	0/1:31	0/0:11	0/0:29	0/0:36	0/0:30	0/0:13	0/1:65	0/0:56	0/2:36	0/0:31	0/1:31	0/0:26	0/1:30	0/0:25	0/0:20	0/0:54	0/0:29	0/0:37	0/0:29	0/0:37	0/0:54	0/0:18	0/0:26	0/0:15	0/2:42	0/0:12	0/0:24	0/0:25	0/0:47	0/0:19	0/0:30	0/1:27	0/0:16	0/1:37	0/0:19	0/1:27	0/0:29	0/1:41	0/0:23	0/0:12	0/0:25	0/0:30	0/0:17	0/0:53	0/0:28	0/1:20	0/0:15	0/1:8	0/0:12	0/0:34	0/0:7	0/1:53	0/1:24	0/0:29	0/0:27	0/0:9	0/1:29	0/0:19	0/0:36	0/0:29
un	146322	2481	C	T	.	PASS	.	GT:DP	0/0:39	1/1:62	0/0:24	1/1:41	0/0:31	0/0:25	0/0:51	./.:0	0/0:68	0/0:78	0/0:36	./.:0	./.:0	0/1:72	0/0:47	0/0:22	0/0:71	./.:0	0/0:47	0/0:63	0/1:101	0/0:32	0/1:38	1/1:38	0/0:54	0/1:54	0/1:65	./.:0	0/0:27	0/1:40	0/0:22	0/1:63	0/0:35	0/0:64	0/0:78	./.:0	0/0:19	0/0:39	0/0:27	1/1:42	0/0:28	0/0:67	0/1:66	0/0:35	./.:0	0/0:25	0/0:70	0/0:69	0/0:65	0/0:58	0/0:19	0/0:23	0/0:23	./.:0	0/1:51	0/1:57	0/0:62	0/0:39	0/1:19	0/0:57	0/0:29	0/0:26	0/0:28	0/0:94	0/0:62	0/0:72	0/0:72	0/0:80	0/0:87	0/0:49	0/0:14	1/1:73	1/1:43	0/0:76	0/0:66	0/0:21	0/0:69	0/0:15	0/0:60	0/0:26	0/0:69	0/1:62	0/0:7	0/0:29	./.:0	0/0:19	0/0:49	1/1:58	0/0:122	0/0:47	0/0:39	0/1:48	0/0:37	0/0:13	0/0:37	0/1:32	0/0:53	0/0:55	0/1:57	./.:0	0/0:46	1/1:45	0/0:6	0/1:34	./.:0	0/0:43	0/0:14	0/0:35	0/0:34	1/1:46	0/0:18	0/1:29	0/0:21	0/0:9	1/1:36	0/0:11	0/0:47	0/0:22	0/0:25	0/1:47	0/0:7	0/1:45	0/0:36	0/0:11	0/0:35	0/0:28	0/0:18	0/0:28	./.:0	0/0:10	0/0:64	0/0:18	0/1:94	0/0:29	0/0:18	0/0:26	0/0:23	0/1:31	0/0:73	0/0:44	0/0:95
un	146676	2487	TGTAGTTT	TGTATTTT,TGTAGGTT,TGTATTAT,TGTAGTTA,TGTATTTA,CGTAGTTT,TATAGTTT,TGCAGTTT,TGTAGTAT,TGTATATT,TGTTTTTT	.	PASS	.	GT:DP	0/2:51	0/0:30	0/0:13	0/9:37	0/1:24	0/0:21	./.:0	0/3:27	0/0:45	0/0:65	0/0:35	0/0:45	0/1:53	0/0:36	0/0:27	0/0:36	0/0:47	0/1:36	0/0:20	0/0:31	0/3:35	0/0:30	0/2:33	0/0:30	0/0:48	0/0:39	0/0:18	0/0:29	0/0:14	0/0:13	0/2:33	0/0:28	0/0:10	0/0:23	0/0:37	0/3:29	0/0:41	1/3:14	0/2:38	0/0:22	0/2:43	0/0:31	0/0:46	0/3:15	0/3:20	0/7:27	0/1:14	0/3:22	0/0:13	2/2:37	0/0:19	0/0:29	0/0:43	0/0:26	0/0:18	0/2:46	0/0:44	0/1:33	0/0:27	0/0:37	0/0:25	0/0:30	0/0:9	0/1:26	0/0:27	1/3:8	0/0:29	0/4:37	0/1:20	0/0:33	0/0:23	0/3:20	0/0:51	0/0:24	0/0:29	1/1:9	2/2:24	0/0:24	0/0:38	0/0:21	0/0:29	0/0:24	0/0:15	./.:0	0/0:33	0/0:5	0/0:6	0/0:50	0/0:51	0/0:29	0/0:19	0/0:22	0/1:7	0/2:34	0/1:15	0/0:20	0/11:38	0/4:29	0/0:39	0/1:26	0/1:20	0/0:27	0/0:7	0/3:10	0/0:15	0/0:49	0/0:21	0/0:42	0/0:21	0/1:40	0/0:16	0/0:22	0/0:21	0/0:15	0/0:40	0/0:20	0/0:41	0/0:6	0/0:13	0/0:20	./.:0	0/0:41	0/10:26	0/0:10	./.:0	0/0:19	0/0:16	0/0:14	0/0:14	0/8:11	0/5:38	0/0:15	./.:0	0/0:19	0/0:34	0/1:17	0/3:13	0/6:32	0/0:38	0/5:34	0/0:48
un	147089	2494	TATG	TCTG,TATC,CCTG,TCCG	.	PASS	.	GT:DP	0/0:18	0/0:45	0/0:9	0/0:44	0/0:34	1/1:24	1/1:27	0/1:57	0/0:46	0/0:51	1/1:23	0/0:28	0/0:57	0/0:25	0/1:38	0/1:13	0/2:48	0/0:43	0/1:20	0/0:28	0/0:69	0/0:39	1/2:19	1/1:39	0/0:32	1/2:46	0/1:46	0/1:30	0/1:34	0/0:15	0/0:14	0/0:25	0/0:31	0/0:19	0/0:47	0/0:35	0/1:28	0/0:15	0/0:8	0/0:23	0/0:15	0/0:49	0/1:45	0/0:27	0/0:23	0/0:13	0/1:31	0/0:43	0/0:31	0/0:34	1/1:15	0/1:19	2/2:27	0/1:35	0/1:13	1/1:25	0/0:49	0/2:37	0/0:18	0/0:20	0/0:27	0/0:11	0/2:12	1/1:35	0/1:12	0/0:24	0/1:33	0/0:40	0/1:28	0/1:26	0/0:14	0/2:34	0/0:45	0/2:23	0/0:14	0/0:23	0/0:28	0/1:27	1/1:20	1/1:11	0/1:24	0/1:26	1/1:6	1/2:26	0/0:25	0/1:21	1/1:14	0/0:50	0/1:66	0/2:30	0/0:18	1/1:23	0/0:25	0/0:16	0/2:14	0/0:16	./.:0	0/0:22	1/1:21	1/1:30	0/1:29	0/1:42	./.:0	0/2:19	0/1:17	1/1:31	0/1:10	0/1:23	0/1:11	0/0:29	0/0:7	0/1:27	0/1:29	0/0:20	0/1:42	1/1:32	1/1:39	0/0:17	0/2:42	0/0:27	1/3:11	0/1:47	0/2:34	0/0:20	0/1:44	0/0:13	0/0:11	0/1:17	0/0:18	0/0:11	0/1:46	0/1:15	0/0:43	0/1:23	0/0:18	0/0:16	0/1:13	1/2:22	0/0:11	0/1:49	0/4:45
un	147384	2499	C	T	.	PASS	.	GT:DP	0/1:16	0/0:8	0/0:7	0/0:8	0/0:27	./.:3	0/0:9	0/0:17	0/0:12	0/1:28	0/0:5	0/0:17	0/1:17	0/0:7	0/0:18	0/0:11	0/0:14	0/0:10	./.:0	0/0:9	0/0:21	0/0:17	./.:0	0/0:10	1/1:10	0/0:10	0/0:12	0/0:7	0/0:9	0/0:10	./.:3	0/0:11	./.:3	0/0:10	0/0:14	0/0:13	0/0:10	0/0:8	0/0:8	0/0:12	0/0:6	0/0:14	0/0:12	0/1:8	0/0:8	0/1:12	0/0:11	0/1:12	0/0:11	./.:0	0/0:7	0/0:15	0/0:7	0/0:18	0/0:11	0/0:15	0/0:19	0/0:21	0/0:11	0/0:13	0/0:19	0/0:12	0/0:8	0/0:19	0/0:11	0/0:14	0/0:11	0/0:20	0/0:20	0/0:18	0/0:5	0/1:15	0/0:25	0/0:14	0/0:12	0/0:15	0/0:17	0/0:11	0/0:18	0/0:7	0/0:10	0/0:17	./.:4	0/1:18	0/0:9	./.:3	./.:4	0/0:35	0/0:39	0/0:9	0/0:5	0/0:13	0/0:8	0/0:13	0/0:9	0/0:9	0/0:11	0/0:9	0/0:9	0/0:6	0/0:12	0/0:28	./.:4	0/0:9	0/0:5	0/0:9	0/0:5	0/0:5	0/0:7	0/0:26	./.:4	0/0:5	0/0:8	./.:0	0/0:23	./.:0	0/0:8	0/0:8	0/0:16	0/1:11	0/0:6	0/1:13	0/0:20	./.:4	0/0:26	./.:0	./.:3	0/0:5	0/0:12	./.:4	0/0:17	0/0:8	0/0:24	1/1:5	0/0:19	0/0:9	0/0:6	0/0:12	0/0:7	0/0:10	0/0:17
un	147797	2506	CGC	CGT,TGC,CTC,TGT	.	PASS	.	GT:DP	0/0:19	0/0:26	0/0:16	0/0:16	0/0:22	0/1:5	0/2:17	0/0:28	0/0:21	0/0:16	0/3:18	0/0:25	0/0:27	0/0:27	0/0:19	0/0:15	0/2:20	0/0:14	0/0:5	0/0:20	0/0:29	0/0:20	0/0:19	0/1:22	0/0:10	0/0:12	0/0:21	0/2:29	0/0:25	0/0:21	0/0:15	0/0:14	0/0:16	0/0:24	2/3:21	0/0:20	0/0:16	0/0:33	1/1:9	0/0:8	0/0:11	2/2:16	0/0:18	0/0:39	0/0:6	0/0:8	0/3:27	0/0:16	0/0:13	0/0:28	0/0:23	2/2:7	0/0:19	0/0:28	0/0:20	0/0:25	0/0:34	0/0:24	0/0:15	0/1:20	0/0:20	0/0:15	0/0:10	0/1:30	0/0:19	0/2:21	0/0:18	0/1:24	0/1:21	1/2:24	0/0:6	0/2:26	0/0:29	0/0:28	0/0:14	0/0:19	0/1:12	0/0:11	0/0:19	0/0:8	0/0:25	0/0:8	0/0:8	0/2:14	0/1:13	0/0:22	0/0:12	0/0:57	0/1:39	0/0:17	0/0:22	1/2:24	0/0:19	0/0:9	0/1:13	0/0:13	0/0:18	0/0:11	0/0:20	0/0:19	0/0:21	0/0:46	./.:4	1/1:8	0/0:7	0/0:43	0/0:11	0/1:16	0/1:6	0/0:22	1/1:5	0/0:11	0/0:17	0/0:7	0/0:17	0/0:10	0/0:12	0/0:14	0/0:23	0/0:10	0/0:10	0/0:15	0/0:31	1/1:11	0/0:33	0/0:9	3/3:7	0/1:13	0/0:11	1/4:13	0/4:23	0/0:5	0/1:30	0/0:12	0/1:25	0/1:12	0/0:10	0/0:20	0/0:16	0/0:32	0/0:38
un	147915	2508	G	A	.	PASS	.	GT:DP	0/0:25	0/0:10	0/0:13	0/1:18	0/0:15	0/0:7	0/0:23	0/0:18	0/0:27	0/0:24	0/0:10	0/1:33	0/0:18	0/0:9	1/1:30	0/1:18	0/1:22	0/1:16	0/0:10	0/1:21	1/1:39	0/0:27	0/1:17	0/0:13	./.:0	0/0:23	0/0:33	0/1:25	0/1:26	0/0:20	0/0:11	0/1:12	1/1:15	1/1:16	0/0:22	0/1:29	0/1:19	0/1:24	0/1:23	0/0:14	0/1:14	1/1:17	0/0:25	0/0:16	0/0:22	0/0:23	0/0:15	0/1:14	0/0:19	0/0:15	0/1:12	0/1:13	0/1:18	0/0:18	0/0:16	0/0:16	0/1:18	0/0:22	1/1:12	0/0:8	0/0:25	0/0:6	0/0:6	0/0:19	0/0:15	0/0:21	0/0:14	0/1:20	0/0:15	0/0:16	0/1:13	0/0:19	1/1:23	0/0:20	0/0:9	0/1:16	0/1:21	0/0:11	0/1:15	1/1:18	0/0:14	0/1:10	0/0:5	./.:3	0/1:25	0/0:13	0/1:9	0/1:28	0/0:26	0/0:9	0/0:9	./.:3	0/0:9	0/0:6	0/0:14	0/0:11	0/0:16	0/0:13	0/1:24	0/0:27	0/1:13	0/0:19	0/0:8	0/0:17	1/1:11	0/0:14	0/0:5	0/1:11	0/0:6	0/0:22	1/1:12	0/0:16	0/1:13	0/1:7	1/1:25	0/1:16	0/1:12	0/1:13	0/1:18	0/0:10	0/0:7	0/1:13	0/0:18	0/0:6	0/0:16	0/0:6	0/0:6	0/1:11	0/0:13	./.:4	1/1:19	./.:0	0/0:23	./.:0	0/1:15	0/0:6	0/0:8	0/0:8	0/0:17	0/1:27	0/0:33
un	148623	2520	AA	AT,CA	.	PASS	.	GT:DP	0/0:7	./.:4	./.:4	0/0:5	./.:3	./.:0	./.:0	0/0:5	0/0:6	0/0:6	./.:3	0/2:13	0/2:7	./.:0	./.:0	./.:3	0/0:5	./.:4	./.:0	0/0:11	0/1:13	0/0:9	./.:0	./.:0	0/0:5	0/0:5	0/0:7	0/0:9	0/0:15	0/0:5	0/0:10	0/0:14	./.:0	0/0:7	0/0:12	0/0:7	0/0:7	0/0:16	0/0:13	./.:0	0/1:12	0/0:6	0/0:10	0/0:11	0/0:8	0/0:13	0/0:9	0/0:6	0/0:8	./.:4	0/0:6	0/2:10	0/0:5	0/0:13	0/0:14	0/0:12	0/0:14	0/0:13	./.:0	0/0:5	0/0:8	0/0:6	./.:4	0/0:10	0/1:5	0/0:16	0/0:6	0/0:16	0/0:8	0/0:8	./.:0	0/0:11	./.:0	./.:3	0/0:10	0/0:7	./.:4	1/2:7	0/0:6	0/0:9	./.:4	0/0:9	./.:0	./.:0	0/0:9	./.:3	0/0:7	0/0:25	0/0:24	0/0:7	./.:4	0/1:6	0/0:9	0/0:10	0/0:11	0/0:12	0/1:15	0/0:14	0/0:11	0/0:7	0/0:16	0/0:26	./.:3	0/0:9	./.:0	0/2:8	./.:0	0/0:18	0/2:6	0/0:22	0/0:10	0/0:7	0/0:14	0/1:6	0/1:14	./.:0	0/1:10	0/0:6	0/0:22	0/0:7	0/0:7	0/0:13	0/1:9	./.:4	0/0:16	./.:0	./.:0	./.:0	0/0:5	./.:0	0/0:9	./.:0	0/0:15	./.:0	0/0:9	./.:3	./.:0	0/0:13	./.:4	0/2:7	0/0:7
un	149331	2532	CG	TG,CC	.	PASS	.	GT:DP	0/0:35	0/0:43	0/0:14	0/0:32	0/0:34	0/0:14	0/0:32	0/0:43	0/0:58	0/0:32	0/0:26	0/0:46	0/1:40	0/0:25	0/1:35	0/0:15	0/0:33	0/0:29	0/0:14	0/0:29	0/0:68	0/0:41	0/0:15	0/0:20	0/1:31	0/1:39	0/0:66	0/0:48	0/0:48	0/1:27	0/0:39	0/0:53	0/0:58	0/0:50	0/0:53	0/0:51	0/0:45	0/0:52	0/0:46	0/0:26	0/1:46	0/0:48	0/0:49	0/0:47	0/0:37	0/0:50	0/0:61	0/2:50	0/0:47	0/0:41	0/0:36	0/0:39	1/1:17	0/0:61	0/0:39	0/0:71	0/0:53	0/0:57	0/1:9	0/0:42	0/0:69	0/0:27	0/0:33	0/0:32	0/0:63	0/0:64	0/0:52	0/0:63	0/0:33	0/0:82	0/1:16	0/0:44	0/0:58	0/0:65	0/0:39	0/0:37	0/0:60	0/0:28	0/0:61	0/0:35	0/0:59	0/0:40	1/1:14	0/0:40	0/0:43	0/0:51	0/2:30	0/0:86	0/0:61	0/0:46	0/0:39	0/0:41	0/0:39	0/0:41	0/1:38	0/0:35	0/0:65	0/0:42	0/0:68	0/0:50	0/0:52	0/0:69	0/1:15	0/0:42	0/1:22	0/0:73	0/1:16	0/0:37	0/0:29	0/0:57	0/0:27	0/1:25	0/0:48	0/0:17	0/0:59	0/0:17	0/0:59	0/0:30	0/0:74	0/0:46	0/1:21	0/0:66	0/0:36	0/0:14	0/0:82	0/1:26	1/1:15	0/0:19	0/0:32	0/0:19	0/0:16	0/0:17	0/0:86	0/0:34	0/0:51	0/2:30	0/0:26	0/0:49	0/0:29	0/0:38	0/0:38
un	149390	2533	CGCC	CGCT,GGCT,GGCC,GACT,CGTC	.	PASS	.	GT:DP	0/1:21	0/0:20	1/2:13	1/2:22	0/0:9	0/0:8	1/5:9	0/1:10	0/3:19	0/0:28	0/0:15	1/2:30	0/0:17	0/1:11	0/0:26	0/0:12	0/0:10	1/1:11	./.:0	0/0:12	0/1:26	1/1:14	0/0:15	0/0:13	1/1:18	1/1:21	0/1:27	0/0:14	0/2:24	./.:3	0/0:13	1/2:17	0/1:9	0/0:25	0/0:18	0/0:15	0/1:17	1/1:15	0/2:25	0/0:10	0/0:8	0/2:20	0/0:16	0/1:14	1/1:11	1/1:10	1/1:6	0/0:16	0/3:12	./.:0	0/1:11	0/2:21	0/4:6	1/2:25	0/1:23	0/1:16	0/1:23	0/2:11	0/0:10	0/1:18	0/0:20	0/1:11	0/2:8	0/2:15	0/1:15	0/1:13	0/1:20	0/1:18	0/0:17	1/1:25	0/0:8	1/1:22	./.:0	0/0:22	0/0:15	./.:4	0/2:14	./.:0	0/0:11	0/0:10	1/2:19	1/2:10	0/1:7	0/2:12	0/0:25	0/0:11	./.:0	0/0:25	0/2:30	0/1:7	0/0:5	0/1:9	0/0:9	0/2:8	./.:0	0/1:8	0/0:13	0/0:7	1/1:12	0/0:5	0/1:10	0/1:26	./.:0	1/2:14	0/1:6	1/3:14	./.:3	1/1:11	0/1:7	1/1:21	./.:0	0/0:6	0/1:8	./.:0	0/0:21	1/2:6	0/1:9	0/1:6	0/1:20	1/1:9	./.:4	0/0:13	1/2:23	0/0:5	0/2:31	./.:3	1/1:5	0/0:12	1/4:5	./.:4	0/2:18	./.:0	0/3:20	./.:0	0/1:16	0/0:9	./.:0	1/2:7	0/1:17	0/1:24	1/1:14
un	149921	2542	TC	GC,TT	.	PASS	.	GT:DP	0/0:14	0/0:10	0/0:16	0/0:7	0/0:22	0/0:11	1/1:10	0/0:10	0/1:24	0/0:20	./.:0	1/1:11	0/0:37	0/0:21	0/0:41	0/0:19	0/0:22	0/0:33	0/0:9	0/0:20	0/1:41	0/0:31	0/0:14	0/0:18	./.:0	0/0:11	0/0:12	0/0:15	0/0:23	0/0:19	0/1:12	./.:0	./.:0	0/0:23	0/0:12	0/0:25	0/0:10	0/0:29	0/1:29	0/0:17	./.:0	0/0:13	./.:0	0/0:18	0/0:15	0/0:18	0/0:25	0/1:19	0/0:10	0/2:25	./.:0	./.:4	0/0:23	0/0:28	0/0:10	0/0:23	0/0:20	0/0:29	0/1:16	0/0:19	0/0:6	./.:3	0/0:6	0/0:11	0/1:12	1/1:19	1/1:12	0/0:33	0/0:9	0/0:14	0/0:6	0/0:23	0/0:42	0/0:9	0/0:6	0/0:16	0/0:11	0/0:5	0/0:16	0/0:14	0/0:13	0/0:7	0/0:6	0/0:18	0/0:24	0/0:20	0/0:11	0/1:29	0/0:27	0/0:19	0/0:8	./.:0	0/0:18	./.:0	0/1:11	0/0:7	0/0:23	0/0:5	./.:0	0/0:10	0/1:15	0/0:19	0/0:5	0/1:19	./.:4	0/0:13	0/1:10	0/0:10	0/0:7	0/0:37	0/0:6	0/0:12	0/0:10	0/0:12	0/0:10	0/0:6	0/0:8	0/0:5	./.:0	0/0:7	0/0:7	./.:0	0/0:29	0/0:11	0/0:11	0/0:7	./.:4	0/0:9	./.:0	0/0:6	0/0:20	./.:0	0/0:21	0/0:12	0/1:15	0/0:11	0/1:8	0/0:6	0/1:25	1/1:12	0/0:35
un	150157	2546	C	G	.	PASS	.	GT:DP	0/0:29	0/0:31	0/0:18	0/0:21	0/0:24	0/1:16	0/0:18	0/0:33	0/0:27	0/1:53	0/0:14	0/1:40	0/0:33	0/0:25	0/0:35	0/0:28	0/1:24	0/1:27	0/0:12	0/0:19	0/0:25	0/0:28	0/0:26	0/0:20	0/0:15	0/0:19	0/0:22	0/0:36	0/0:14	0/0:25	0/0:16	0/0:13	0/0:15	0/0:19	0/0:33	0/0:25	0/0:12	0/0:23	0/0:26	0/0:15	0/0:18	0/0:19	0/0:16	0/0:22	0/0:17	0/0:12	0/0:23	0/0:20	0/0:11	0/0:15	0/0:20	0/0:16	0/0:20	0/0:23	0/0:11	0/1:18	0/0:20	0/0:47	0/1:15	0/0:29	0/1:34	0/1:20	0/0:12	0/0:32	0/0:29	0/0:36	0/0:26	0/0:30	0/1:30	0/1:37	0/1:15	0/0:20	0/0:57	0/1:25	0/0:20	0/1:19	0/0:29	0/0:16	0/0:23	0/0:14	0/1:21	0/0:20	0/0:12	0/0:18	0/0:16	0/0:19	0/0:11	0/0:57	0/0:43	0/1:31	0/0:28	0/0:42	0/0:15	0/0:23	0/0:27	0/0:32	0/0:45	0/0:37	0/1:43	0/0:12	0/0:36	0/0:42	0/0:19	0/0:22	0/0:20	0/1:25	0/0:22	0/0:34	0/1:28	0/0:34	0/0:20	0/0:21	0/0:31	0/0:20	0/0:40	0/0:25	0/0:31	0/0:27	0/1:37	0/0:32	0/1:18	0/0:28	0/0:28	0/0:24	0/1:35	0/0:17	0/0:13	0/0:17	0/1:22	0/1:12	0/0:21	0/0:6	0/1:49	0/0:19	0/0:40	0/1:20	0/1:16	0/0:28	0/1:30	0/0:51	0/0:33
un	151632	2571	GTGCCC	GCGCCT,ATGCCC,GCACCT,GTGCCT,GTGCTC,GTGTCC	.	PASS	.	GT:DP	0/0:27	0/0:34	0/0:17	0/0:16	0/2:22	0/1:7	./.:0	0/0:31	0/0:53	0/0:37	./.:0	./.:0	0/0:14	0/0:13	0/5:26	0/0:18	0/0:26	0/0:13	0/0:8	0/2:18	0/0:19	0/0:31	0/0:15	0/0:23	0/0:18	0/0:15	0/0:45	./.:0	0/0:42	0/0:29	0/1:39	0/0:45	0/0:34	./.:0	0/0:68	0/0:51	0/0:36	./.:0	0/1:63	0/0:42	0/0:40	0/0:46	0/0:51	0/0:39	0/0:25	0/0:43	0/0:38	0/0:54	0/0:35	0/0:35	0/0:33	0/0:28	0/0:36	0/0:55	0/1:30	./.:0	0/0:35	0/2:48	0/0:5	0/0:38	0/0:58	0/0:21	0/0:23	0/0:80	0/0:38	0/0:51	0/4:50	0/0:67	0/0:35	0/0:60	0/0:27	0/0:50	0/0:48	./.:0	0/0:39	0/6:40	1/3:48	0/0:30	0/0:50	0/0:53	0/2:46	0/0:52	0/0:9	0/0:40	0/0:65	0/0:29	0/0:26	0/0:68	0/0:78	./.:0	0/0:16	1/1:19	3/4:21	0/0:22	0/0:15	0/0:24	./.:0	./.:0	0/0:40	0/0:43	0/0:27	0/0:53	./.:0	0/0:22	0/0:10	0/0:62	0/0:13	0/0:27	0/0:7	0/1:45	./.:3	./.:0	0/1:32	0/0:12	0/0:45	0/1:18	0/0:13	0/0:14	0/0:37	0/0:32	0/0:7	0/0:32	0/0:33	./.:0	0/0:53	1/1:10	0/0:7	0/0:8	0/0:15	0/1:8	0/0:34	0/0:8	./.:0	0/0:14	0/0:37	0/0:19	0/0:13	0/0:19	1/3:24	./.:0	0/0:31
un	152517	2586	CCG	CTG,CCT,TCG	.	PASS	.	GT:DP	0/0:34	0/1:32	0/1:19	0/0:45	0/1:31	0/1:11	0/2:30	0/1:36	1/1:28	0/0:58	0/1:17	0/1:44	0/0:37	1/1:27	0/0:23	0/0:24	0/1:41	0/1:14	0/0:19	0/0:18	0/0:21	0/1:44	0/1:13	0/0:31	0/1:17	0/1:27	0/1:15	1/1:15	0/0:24	0/0:10	1/1:28	0/1:23	1/1:23	0/0:17	0/1:35	0/1:12	0/0:13	0/0:36	0/1:28	0/0:14	0/1:13	0/1:27	0/1:20	0/1:11	1/1:11	1/1:27	0/1:18	0/1:21	0/0:16	1/1:12	0/0:12	0/1:14	1/1:14	0/0:27	0/1:22	1/1:22	0/1:27	0/0:28	1/1:17	0/1:24	1/1:29	0/1:11	0/0:8	0/1:36	1/1:28	0/3:33	0/0:24	0/1:32	0/1:39	0/1:32	0/1:19	0/0:26	0/1:46	0/0:25	0/1:22	0/1:16	1/1:37	0/0:16	0/1:17	1/1:18	1/1:17	0/1:22	0/0:9	0/1:18	0/0:32	0/0:23	1/1:10	0/0:61	0/1:70	0/1:28	0/1:18	0/1:26	0/0:16	1/1:21	0/0:19	0/1:21	1/1:41	0/0:15	0/1:30	0/0:14	0/1:30	0/1:45	0/0:7	0/1:22	0/1:15	0/0:12	0/0:13	0/1:24	0/1:12	0/1:43	1/1:12	1/1:14	0/0:30	0/1:15	0/1:36	1/1:24	0/1:11	0/1:19	0/1:24	0/1:24	0/0:9	0/1:25	0/1:39	1/1:9	0/1:48	0/0:16	0/1:9	0/1:11	0/1:17	0/0:16	0/1:36	./.:0	0/1:54	0/1:11	0/1:26	0/1:16	2/2:12	0/1:17	0/0:33	0/1:18	0/1:42
un	153166	2597	AAGT	AAGG,AAAT,GAGG,AGGT,GAGT,GAAT	.	PASS	.	GT:DP	0/2:10	0/0:8	0/2:11	1/1:12	./.:0	0/1:9	0/0:12	0/2:18	0/3:12	0/1:23	0/2:5	0/3:14	0/1:12	./.:0	0/3:11	0/2:11	./.:0	1/2:19	0/1:10	0/2:17	1/2:26	0/0:6	2/2:11	0/1:10	0/2:9	0/0:11	0/2:6	2/2:5	0/0:5	0/0:5	./.:0	0/3:7	0/0:5	0/0:5	0/1:16	0/0:9	2/2:10	0/0:8	0/3:7	0/1:6	./.:0	0/5:9	0/1:14	0/1:6	./.:0	2/2:10	./.:0	./.:4	./.:4	0/1:9	./.:0	0/2:7	0/0:6	0/0:5	0/1:10	0/2:11	0/2:12	0/1:10	0/3:5	0/2:10	0/1:12	0/0:9	./.:3	0/3:15	0/0:10	1/2:11	2/3:5	0/1:18	0/2:8	1/2:15	./.:0	./.:4	0/2:18	0/1:11	0/6:10	2/2:6	0/0:8	0/3:6	0/0:9	./.:4	0/2:7	0/1:7	./.:0	./.:0	0/2:9	2/3:5	./.:0	./.:0	0/1:24	1/3:11	0/1:5	0/1:14	0/2:7	./.:0	0/1:13	0/0:8	1/2:17	0/0:6	0/1:11	./.:0	1/2:14	0/0:15	3/3:9	0/1:6	1/3:7	0/1:7	1/3:9	./.:0	./.:0	0/2:22	1/1:12	0/0:9	0/0:6	./.:4	0/1:22	0/0:7	0/3:11	1/1:8	0/0:11	./.:4	./.:4	0/0:14	0/1:18	1/1:5	0/1:19	0/1:5	0/2:6	1/1:9	./.:4	./.:4	0/0:13	0/2:5	0/0:20	0/2:7	0/1:18	0/0:6	0/0:11	0/0:13	0/5:9	0/0:16	0/0:24
un	153520	2603	AG	AA,GG	.	PASS	.	GT:DP	0/0:35	0/0:32	0/0:18	0/0:27	0/1:31	0/1:24	0/0:48	0/0:19	0/0:46	0/0:48	0/0:17	0/1:47	0/0:36	0/0:34	0/0:39	0/0:26	0/0:30	0/1:17	0/0:17	0/0:30	1/1:37	0/0:28	0/0:21	0/0:31	0/0:21	0/0:24	0/0:39	0/0:30	0/0:34	0/0:44	0/0:40	0/0:42	0/0:23	0/1:43	0/0:41	0/0:38	0/0:39	0/0:24	0/0:39	0/0:11	0/0:28	0/0:40	0/0:40	0/0:17	0/0:23	0/0:38	0/0:26	0/0:36	0/0:29	0/0:37	0/0:34	0/0:28	0/0:37	0/0:38	0/0:35	0/0:36	0/0:46	0/1:37	0/1:11	0/1:29	0/0:36	0/0:29	0/0:27	0/1:46	0/0:45	0/0:41	0/0:26	0/0:44	0/0:28	0/1:31	0/0:22	0/0:35	0/0:35	0/0:35	0/0:37	0/0:36	0/0:13	0/0:34	0/0:30	0/0:18	0/0:55	0/0:33	0/0:12	0/0:32	0/0:34	0/0:28	0/0:16	0/0:41	0/0:29	0/0:34	0/0:46	0/0:37	0/0:28	0/0:20	0/0:31	0/0:32	0/0:53	0/0:26	0/0:36	0/0:19	0/1:36	0/1:54	0/0:15	0/0:24	0/0:15	0/0:47	0/0:22	0/0:33	0/0:16	0/0:61	0/0:17	0/2:24	0/0:29	0/0:29	0/0:35	0/0:20	0/0:29	0/0:28	0/0:38	0/0:28	0/0:17	0/0:44	0/1:28	0/0:12	0/0:37	0/1:22	0/0:15	0/0:31	0/0:18	0/0:10	0/0:20	0/0:8	0/0:28	0/0:23	0/0:32	0/0:21	0/0:15	0/0:25	0/0:29	0/1:34	0/0:48
un	153933	2610	AC	CC,AA	.	PASS	.	GT:DP	0/0:13	./.:0	./.:0	0/0:8	0/0:45	0/0:6	0/0:14	./.:0	0/0:22	1/1:21	0/0:8	0/0:27	0/1:35	0/0:16	0/0:14	0/0:6	./.:0	0/0:6	./.:0	0/0:15	./.:0	./.:0	0/0:15	0/2:32	0/0:13	0/0:9	0/0:26	./.:0	0/0:16	0/0:11	./.:0	./.:0	0/0:16	0/0:15	0/0:18	./.:0	0/0:27	0/0:21	0/0:9	0/0:27	0/0:14	./.:0	0/0:19	./.:0	1/1:8	0/0:22	0/0:15	0/0:23	0/0:9	0/0:18	./.:0	0/0:11	0/0:17	./.:0	0/0:10	0/0:18	0/0:9	0/0:28	0/0:10	./.:0	0/0:34	0/0:12	1/1:5	0/0:54	0/0:22	./.:0	0/1:39	0/0:13	0/0:21	0/0:54	./.:0	0/0:30	0/0:22	0/0:46	0/0:29	0/1:21	0/0:17	0/0:8	0/0:32	0/0:9	0/0:35	./.:0	./.:4	./.:0	0/0:21	0/0:12	0/0:11	0/0:28	0/0:57	0/0:7	0/0:6	./.:0	./.:4	./.:0	./.:4	0/0:7	0/0:22	0/1:16	0/0:12	2/2:16	./.:0	1/1:13	./.:0	0/0:9	./.:4	0/0:24	./.:3	0/0:8	./.:0	0/0:28	./.:0	0/0:8	0/0:23	0/0:7	./.:0	0/0:7	0/0:12	0/0:12	0/0:37	./.:0	0/0:8	./.:0	0/0:20	0/1:10	0/0:34	0/0:12	0/0:7	./.:0	./.:0	0/0:6	./.:0	0/0:5	0/2:33	./.:0	0/0:14	0/0:5	./.:0	0/0:7	0/0:21	0/0:28	0/0:18
un	155113	2630	T	C	.	PASS	.	GT:DP	0/0:7	0/0:9	./.:4	0/0:6	0/1:5	./.:0	0/0:6	0/0:13	0/0:7	0/0:13	./.:0	0/1:10	0/0:10	0/0:5	0/1:12	./.:0	0/1:12	./.:4	0/0:5	./.:4	0/0:16	0/0:7	0/0:6	0/0:9	0/0:7	./.:3	0/1:16	1/1:11	0/1:12	0/1:7	0/0:17	0/1:10	0/0:6	0/0:10	0/1:28	0/0:23	0/0:6	0/0:17	0/0:9	0/0:10	./.:0	0/0:9	0/0:26	0/0:14	0/0:9	0/0:8	0/0:12	0/0:17	0/0:6	0/1:10	0/0:11	0/0:13	0/1:14	0/0:10	0/0:10	0/0:17	0/0:5	0/0:10	./.:0	0/0:16	0/1:13	0/0:5	0/0:10	0/0:25	0/0:11	0/0:22	0/0:13	0/0:18	0/0:6	0/0:17	./.:4	0/1:24	0/0:21	0/1:21	0/0:18	0/0:9	0/0:14	0/1:7	0/1:15	0/0:9	0/0:11	0/0:11	./.:0	0/0:14	0/1:23	0/0:7	./.:4	0/0:21	0/0:31	0/0:9	0/0:15	0/0:13	0/0:8	0/0:5	0/0:5	0/0:9	0/0:14	0/0:7	0/0:6	./.:4	0/1:9	0/1:18	./.:0	0/0:9	./.:0	0/1:5	0/0:7	0/0:9	./.:3	0/0:21	./.:4	./.:0	./.:3	./.:3	0/0:15	0/1:6	0/0:8	0/0:5	0/0:17	./.:3	./.:0	0/0:10	0/0:9	0/0:5	0/0:17	./.:0	./.:0	./.:3	1/1:7	./.:0	0/0:19	./.:0	0/0:20	./.:3	0/0:8	./.:0	./.:3	0/0:6	0/0:7	0/0:9	0/0:9
un	155408	2635	CGTG	CATG,AGTG,CGGG,CGTC	.	PASS	.	GT:DP	0/0:31	0/0:24	0/0:7	0/0:24	0/0:19	0/0:9	0/0:15	0/0:23	0/0:19	0/1:37	./.:3	0/0:27	0/0:31	0/0:14	0/0:25	0/0:23	0/0:22	0/0:27	0/0:17	0/0:12	0/0:34	0/0:9	0/0:11	0/0:9	0/3:15	0/0:10	0/0:20	0/0:14	0/0:25	0/0:11	0/0:10	1/1:12	0/1:13	0/0:19	0/0:18	0/0:23	0/0:21	0/1:18	0/1:16	0/0:11	0/0:9	0/0:16	0/1:17	0/1:10	0/1:13	0/0:18	0/0:17	0/0:15	0/0:19	0/0:11	0/0:7	0/1:9	0/0:9	0/2:22	0/1:10	0/0:24	0/0:20	0/0:25	0/0:12	0/0:8	0/1:15	0/1:14	0/0:10	0/1:23	0/0:16	0/0:12	0/1:19	1/1:22	0/0:18	0/0:20	0/0:9	0/0:17	1/1:31	0/0:19	0/0:17	0/0:14	0/1:17	./.:4	0/1:11	0/0:10	0/0:15	0/4:10	0/0:5	0/0:7	0/0:22	0/0:9	0/0:9	0/0:31	0/0:11	0/1:7	0/1:7	0/0:14	0/0:6	./.:4	1/1:5	./.:4	0/0:12	0/0:14	0/0:14	0/0:18	0/0:11	0/0:16	./.:0	0/1:12	./.:3	0/1:14	0/0:8	0/0:8	0/0:6	0/0:34	1/1:5	./.:4	0/0:11	0/0:5	0/1:20	0/0:13	0/0:11	0/0:11	0/0:14	0/1:9	./.:3	0/1:5	0/0:10	./.:4	0/0:16	0/0:13	0/0:7	0/1:7	0/0:10	0/0:5	0/0:25	./.:0	0/0:13	0/0:7	0/1:10	0/0:7	./.:0	0/0:14	0/1:19	0/1:22	0/0:26
un	157237	2666	T	C	.	PASS	.	GT:DP	0/1:17	0/0:21	0/0:15	0/0:17	0/0:20	0/0:6	0/0:17	1/1:19	0/0:25	0/0:30	1/1:26	0/0:32	0/0:15	0/1:26	0/0:32	0/0:12	0/0:22	0/0:26	0/0:8	0/1:17	0/0:38	0/0:18	0/0:20	0/1:21	0/0:12	0/1:21	0/0:18	0/1:15	0/1:24	0/0:19	0/0:16	0/0:16	0/1:23	0/0:21	0/0:29	0/0:24	0/0:15	0/0:24	0/0:13	1/1:12	0/0:11	0/0:23	0/0:15	0/1:21	0/0:9	0/0:22	0/0:22	0/1:22	0/0:16	0/0:17	0/0:19	0/1:18	0/1:15	0/1:19	0/1:20	0/1:29	0/0:24	0/1:13	0/1:20	0/0:25	0/0:24	0/0:13	0/1:11	0/0:22	0/0:14	0/1:22	0/1:22	0/1:32	0/1:21	0/0:33	0/0:7	1/1:28	0/0:36	0/0:20	0/0:14	0/0:14	0/0:19	0/1:11	0/0:25	./.:3	0/0:7	0/0:12	./.:3	0/1:16	1/1:27	0/0:16	0/1:7	0/0:37	0/0:27	0/0:13	0/0:11	0/1:15	0/0:11	0/0:14	0/0:9	0/0:22	0/0:19	0/0:8	0/0:20	0/0:8	0/1:16	0/0:20	0/0:6	0/1:15	./.:4	0/0:23	./.:0	0/0:17	./.:0	0/0:18	./.:4	0/0:7	0/0:9	0/0:8	0/0:20	0/0:9	0/0:11	0/0:11	0/0:18	0/0:16	./.:3	0/1:19	0/1:30	0/0:9	1/1:30	0/0:5	1/1:11	0/0:7	0/0:25	0/0:13	0/0:40	0/0:6	0/0:28	0/0:12	0/1:21	0/0:12	0/0:10	./.:4	0/0:35	0/1:27	0/0:40
un	158535	2688	ACGCC	TCGCC,ACGCT,ACGTC,ATGCC,TCACC	.	PASS	.	GT:DP	1/1:29	0/1:24	0/0:7	0/0:30	0/0:25	0/0:12	0/0:17	0/0:39	0/0:36	0/1:42	0/0:22	0/2:29	0/0:39	0/1:23	0/0:38	0/0:18	0/0:43	0/1:25	./.:3	0/0:27	0/1:48	0/0:29	0/0:12	0/1:21	0/0:24	0/0:18	0/0:23	0/0:15	0/1:17	0/0:20	0/0:18	0/0:15	0/0:17	0/0:35	0/0:30	0/0:25	0/1:25	0/1:30	0/0:24	./.:4	1/1:18	0/0:28	0/2:22	0/0:19	0/1:14	0/0:22	1/1:25	0/0:29	1/1:14	0/0:26	0/0:15	0/0:5	0/0:20	0/0:33	0/0:28	0/1:23	0/0:31	0/0:11	0/5:14	0/0:20	0/0:31	0/1:10	0/3:9	0/0:40	0/1:21	0/0:27	0/1:22	0/0:36	0/0:23	0/0:29	0/1:17	0/0:27	0/0:36	0/0:31	0/0:18	0/0:10	0/0:23	0/0:14	0/0:17	0/0:11	1/1:11	0/0:13	0/0:5	0/0:23	0/1:34	0/1:18	0/0:13	0/0:28	0/1:34	0/0:20	0/0:15	0/0:13	0/0:10	0/1:13	0/0:8	./.:3	0/0:26	0/0:11	./.:0	0/0:15	0/0:23	0/0:31	0/0:6	0/0:10	0/1:6	0/0:27	0/0:8	0/0:10	0/0:8	0/0:31	1/1:6	0/0:15	0/0:12	./.:0	0/0:27	0/1:13	0/0:18	0/1:15	0/0:32	0/0:14	0/0:7	0/1:20	0/4:18	0/0:13	0/0:16	1/1:10	0/1:8	0/0:10	0/1:9	0/1:6	0/0:14	./.:0	0/0:27	0/0:6	0/0:13	0/0:16	0/0:7	0/1:15	0/0:27	0/1:30	0/1:33
un	158889	2694	CAA	TAA,CAC,CGA	.	PASS	.	GT:DP	0/0:18	0/0:27	0/0:9	0/1:21	0/1:23	0/1:15	0/1:26	0/0:38	0/1:33	0/2:44	1/1:12	0/0:19	0/0:18	0/0:20	0/0:18	0/0:17	0/1:39	0/1:16	0/0:14	0/1:36	0/1:35	0/0:23	0/0:18	0/1:21	0/1:16	0/3:25	0/0:56	0/0:43	0/0:38	0/1:35	0/0:42	0/0:41	0/0:39	0/0:31	0/1:41	0/1:49	0/1:40	0/0:49	0/0:39	0/0:40	0/0:34	0/0:40	0/0:52	0/0:40	0/0:33	0/0:55	0/0:37	0/1:31	0/0:33	0/0:42	0/0:25	0/1:32	0/0:35	0/1:42	0/1:34	0/0:43	0/0:59	0/3:70	0/1:5	0/1:37	0/1:48	0/0:31	0/0:27	0/0:64	0/0:44	0/1:72	0/0:44	0/0:66	0/0:50	0/0:48	0/1:18	0/1:54	0/0:40	0/0:57	0/0:23	0/0:48	0/1:37	0/0:34	0/0:46	0/1:42	0/0:57	0/1:40	0/0:6	0/0:31	0/2:46	0/0:40	0/0:33	0/0:53	0/0:81	0/1:29	0/0:23	0/0:30	0/0:28	0/0:16	0/0:30	0/0:20	1/1:45	0/0:29	0/0:38	0/1:46	0/0:26	0/1:46	0/0:23	0/0:33	0/1:15	0/0:52	0/1:32	0/0:26	1/1:16	0/0:46	0/0:14	0/1:21	0/0:31	0/0:21	0/0:40	0/0:24	0/0:33	0/0:41	0/0:38	0/0:32	0/0:23	0/0:30	0/0:33	0/0:16	0/1:60	0/1:19	0/0:7	0/0:17	0/0:30	0/0:22	0/0:23	0/0:15	0/0:45	0/1:21	0/0:41	0/0:19	0/0:21	0/0:33	0/1:25	0/1:29	0/0:35
un	159420	2703	AAC	AGC,AGT,GAC	.	PASS	.	GT:DP	1/1:42	0/1:52	0/1:27	0/1:45	0/1:45	1/1:17	0/1:31	0/1:35	0/1:41	0/0:42	0/1:31	0/1:53	0/0:37	0/1:27	0/0:27	0/1:28	0/0:37	0/0:36	0/0:11	0/0:30	0/1:51	0/1:34	0/0:26	0/1:32	0/0:28	0/0:42	0/0:39	0/0:34	0/0:32	0/1:26	0/0:29	0/1:36	0/1:25	0/0:38	0/0:45	0/0:31	0/0:18	0/0:31	0/0:29	0/0:15	0/0:36	0/0:27	0/1:35	0/1:34	1/1:17	0/0:37	0/1:31	0/1:38	0/1:28	0/0:23	0/0:22	0/0:22	0/0:28	0/1:56	0/1:38	0/0:34	0/0:45	0/0:49	0/0:20	0/1:20	0/1:41	0/0:25	0/0:13	1/1:47	0/1:45	1/1:43	1/1:38	0/0:54	0/0:33	0/0:54	0/0:18	1/2:35	0/0:42	0/0:39	1/1:34	0/2:24	0/1:35	0/1:30	0/0:35	0/0:25	0/0:34	0/1:41	0/0:11	1/1:26	0/1:45	0/0:26	0/1:13	0/1:76	0/1:82	0/0:25	0/1:24	0/0:30	0/0:22	1/1:28	0/0:36	0/0:17	0/0:38	0/1:18	0/0:36	0/1:21	0/0:37	0/1:58	0/0:9	1/1:27	1/1:17	0/0:33	0/1:15	0/1:25	0/1:12	1/1:64	0/0:21	0/0:24	0/0:24	0/0:14	0/0:41	0/0:22	0/1:21	0/0:27	0/1:43	0/3:33	0/0:10	0/1:35	0/1:44	0/1:24	0/1:44	0/0:26	0/0:22	0/1:19	1/1:23	0/1:10	0/0:44	0/0:12	0/1:52	1/1:15	0/1:36	0/1:22	0/1:17	0/1:24	0/1:37	0/1:46	0/1:53
un	159892	2711	CTG	ATG,CTA,AAG	.	PASS	.	GT:DP	1/1:22	0/0:7	0/0:12	0/0:38	1/2:15	1/1:17	0/1:18	1/1:9	0/0:5	0/0:9	0/1:5	0/2:22	0/0:24	0/0:14	0/2:24	0/1:16	0/0:24	1/2:15	0/1:6	./.:0	0/0:11	0/1:14	0/0:12	0/1:7	0/1:16	2/2:8	0/1:28	0/1:9	0/0:11	0/1:17	0/0:13	0/0:12	0/1:15	0/1:18	0/1:12	1/1:20	0/1:20	0/1:18	0/1:16	0/0:8	0/2:18	0/0:6	0/0:24	0/0:17	0/0:11	0/2:9	0/0:18	0/0:21	0/2:13	0/0:13	0/1:12	0/0:10	0/0:13	1/1:22	1/1:23	0/1:13	0/0:8	0/1:19	0/1:7	0/0:30	0/3:28	0/0:16	1/1:19	1/1:47	0/0:19	0/0:27	0/0:38	0/0:30	0/0:18	0/1:25	0/0:7	1/1:36	0/1:17	0/1:28	0/1:26	0/0:17	0/0:34	0/0:20	0/2:20	0/0:14	0/1:21	0/0:25	0/0:7	0/0:27	0/1:28	0/1:20	0/1:5	0/1:22	0/0:10	0/1:5	2/2:10	0/0:8	1/2:6	0/0:10	1/1:6	./.:0	0/0:11	0/0:12	0/0:14	0/1:11	0/0:12	./.:0	0/0:5	0/1:10	0/0:5	0/0:19	0/2:6	0/1:9	0/0:5	./.:4	./.:0	0/0:8	0/1:9	0/0:5	0/1:26	0/0:12	0/1:6	0/2:9	0/1:13	1/1:14	./.:0	0/0:12	0/0:10	./.:4	0/0:5	0/1:14	0/0:5	0/0:11	0/2:11	0/1:5	1/1:10	2/2:5	0/1:11	0/0:5	0/1:17	1/1:12	./.:0	0/0:8	0/2:15	0/0:15	0/0:27
un	160246	2717	A	G	.	PASS	.	GT:DP	0/0:23	0/0:24	0/0:13	0/1:20	0/0:18	0/0:15	0/0:16	0/0:26	0/0:11	0/0:33	0/0:15	0/0:37	0/0:22	0/0:10	0/0:14	0/0:14	0/0:25	0/0:21	0/0:6	0/0:16	0/0:31	0/1:28	0/0:9	0/0:12	0/1:20	0/0:15	0/0:21	0/0:15	0/0:21	0/1:20	0/0:21	0/0:16	0/0:15	0/0:22	0/0:36	0/0:31	0/0:23	0/0:28	0/1:16	0/0:11	0/0:14	0/0:21	0/0:28	0/0:17	0/0:12	0/1:25	0/0:29	0/0:36	0/1:25	0/0:20	0/0:16	0/0:13	0/0:13	0/0:20	0/0:17	0/0:25	0/0:27	0/0:36	0/0:6	0/1:19	0/0:19	0/0:16	0/0:10	0/0:32	0/0:9	0/0:24	0/0:26	0/0:28	0/0:19	0/0:26	0/0:6	0/0:26	0/0:27	0/0:23	0/0:16	0/0:12	0/0:22	0/0:12	0/0:24	0/0:15	0/1:20	0/0:14	0/0:6	0/0:14	0/0:21	0/0:27	0/1:8	0/0:33	0/1:31	0/0:11	0/0:7	0/0:11	0/0:9	./.:3	0/0:6	0/0:6	0/0:13	0/0:10	0/0:15	0/0:14	0/0:10	0/0:30	./.:0	0/0:10	0/0:8	0/0:29	0/0:8	0/0:8	./.:3	0/0:36	0/0:5	0/1:13	0/0:16	0/0:5	0/0:19	./.:0	0/0:15	0/0:12	0/0:28	0/0:9	0/1:6	0/0:19	0/0:13	./.:0	0/0:29	0/0:12	./.:3	./.:3	0/0:6	./.:0	0/0:20	./.:3	0/0:36	0/0:10	0/0:22	0/1:11	0/0:7	0/0:9	0/0:14	0/0:26	0/0:37
un	160423	2720	CGC	CCC,TGC,CGT	.	PASS	.	GT:DP	0/0:7	0/0:12	0/0:5	0/0:6	0/1:16	./.:0	0/1:12	0/0:19	0/0:23	0/1:17	0/0:6	0/3:16	0/0:22	0/1:7	0/1:15	0/0:8	0/0:19	0/1:9	./.:0	0/0:13	1/2:19	0/0:15	0/2:6	0/0:11	0/0:10	0/0:8	./.:0	0/0:6	0/1:8	0/1:8	0/0:7	0/2:5	./.:0	1/1:7	0/0:11	0/0:7	./.:4	0/0:8	0/2:8	0/1:6	./.:3	0/0:12	./.:3	0/0:6	0/0:5	0/0:7	0/0:6	0/0:7	./.:4	./.:3	./.:4	./.:4	./.:3	0/0:6	./.:4	0/1:8	0/0:10	0/0:7	./.:0	0/1:6	0/1:6	0/2:10	./.:0	0/0:12	0/0:9	0/2:7	0/2:8	0/2:11	0/0:8	0/1:12	0/0:8	0/0:8	0/0:19	0/2:7	0/0:6	./.:0	0/0:18	./.:4	0/0:8	./.:0	0/0:8	0/0:7	./.:0	./.:3	0/1:14	0/3:10	./.:0	0/0:16	0/0:24	0/0:7	0/0:5	0/0:7	0/0:14	0/0:10	0/0:10	0/0:5	0/0:11	./.:0	0/0:5	0/1:17	0/0:9	0/1:10	./.:3	0/0:5	0/0:6	0/0:17	0/0:5	./.:4	0/1:7	0/0:17	./.:3	./.:0	./.:0	0/0:9	0/0:10	0/0:8	./.:4	0/0:11	0/1:13	0/0:17	./.:0	0/1:7	0/0:7	./.:0	0/0:18	./.:0	./.:0	./.:4	0/0:6	0/0:6	0/1:17	./.:3	0/0:17	./.:0	0/1:12	0/1:6	0/0:5	0/2:5	0/1:9	0/0:8	0/0:9
un	160659	2724	AAC	AGT,TGT	.	PASS	.	GT:DP	1/1:6	0/1:10	./.:4	0/2:10	./.:0	0/0:5	0/1:7	0/1:13	0/1:9	1/1:9	./.:0	0/1:16	0/0:8	1/1:11	./.:0	./.:3	0/1:11	0/1:6	./.:4	0/0:10	./.:0	1/1:6	./.:0	0/0:6	1/1:5	./.:0	0/1:17	0/0:12	0/1:14	0/1:13	0/1:25	0/0:21	0/0:19	0/0:18	1/1:32	0/1:31	./.:0	1/1:21	0/0:17	0/0:7	0/1:15	0/0:12	0/1:17	0/1:16	0/1:11	1/1:22	0/1:22	0/0:18	1/2:17	0/1:16	2/2:18	0/0:18	0/1:17	0/1:18	./.:0	0/1:21	0/1:19	0/0:25	./.:0	1/1:12	0/1:14	./.:0	./.:4	./.:0	0/1:10	0/1:22	0/1:18	0/1:24	0/1:21	0/1:18	./.:4	0/1:18	./.:0	1/1:13	0/1:9	0/1:6	0/1:15	0/1:8	1/2:13	0/1:11	0/1:11	0/0:15	./.:0	0/0:12	0/1:21	0/0:14	./.:4	./.:0	0/1:31	0/1:19	0/0:10	0/1:16	1/1:8	1/1:13	0/0:9	0/1:9	0/0:21	0/1:15	./.:0	0/0:15	0/0:19	0/1:30	0/0:7	1/1:19	0/1:13	1/2:18	0/1:15	0/0:14	0/0:6	0/1:14	0/1:15	0/0:5	0/0:18	./.:0	0/1:16	0/1:10	0/1:9	1/1:18	0/1:13	0/0:17	./.:0	0/1:13	1/2:16	0/0:5	0/0:17	0/0:8	./.:0	1/1:6	0/0:9	./.:4	0/1:11	./.:3	0/1:20	./.:4	1/2:20	0/1:6	1/1:12	0/1:16	0/1:7	0/1:12	1/1:9
un	160718	2725	A	C	.	PASS	.	GT:DP	0/1:34	0/0:28	0/1:13	0/1:27	0/1:19	0/1:7	0/0:16	0/0:30	0/0:23	0/1:44	0/1:16	0/1:52	0/1:32	0/0:20	0/0:38	0/0:9	0/1:32	0/0:25	0/1:9	0/0:23	0/1:36	0/0:18	0/0:21	0/0:27	0/0:23	0/0:11	0/1:18	0/1:12	0/0:23	0/0:9	0/1:14	0/0:21	./.:4	0/1:20	0/1:22	0/0:20	0/1:5	0/1:11	1/1:21	0/0:12	0/0:17	1/1:11	0/1:19	0/0:13	./.:3	0/0:12	0/0:25	0/1:20	1/1:9	0/1:13	0/0:15	0/0:17	0/1:14	0/0:20	0/1:10	0/1:22	0/0:22	0/0:15	0/0:21	0/1:23	0/1:31	0/0:13	0/0:6	0/1:44	0/0:22	0/0:26	0/1:25	0/0:35	0/0:14	0/0:25	0/0:5	1/1:24	0/0:42	0/0:26	0/1:17	0/1:16	0/1:21	0/1:13	1/1:22	0/1:16	0/1:19	0/0:23	0/0:9	0/0:16	1/1:34	0/1:12	0/0:18	0/0:35	0/1:61	0/1:9	0/0:12	0/0:12	0/0:10	0/1:8	1/1:14	0/0:15	0/1:19	0/1:30	0/0:19	0/1:9	0/0:28	0/0:52	./.:4	0/1:23	./.:4	0/1:15	0/0:6	0/1:12	./.:0	0/0:39	1/1:11	0/1:10	0/0:17	0/0:9	0/0:20	0/1:16	0/0:10	0/0:11	0/1:22	0/0:24	0/0:11	0/0:20	0/0:16	0/0:8	0/0:38	1/1:5	0/0:10	1/1:14	0/1:14	0/0:10	0/0:36	./.:0	0/1:37	0/1:14	0/1:19	0/1:25	0/0:15	0/1:15	0/0:42	0/0:32	0/1:49
un	161839	2744	TGC	AGC,TAC,TGA	.	PASS	.	GT:DP	0/0:27	0/0:22	0/0:15	0/0:28	0/0:35	0/1:13	0/0:25	0/0:35	0/0:38	0/0:57	0/0:17	1/1:39	0/0:27	0/0:13	0/0:11	0/1:18	0/0:27	0/0:21	0/0:16	0/0:39	0/1:46	0/0:42	0/0:19	0/0:17	0/1:29	0/0:23	0/0:56	0/0:34	0/0:44	0/0:50	0/0:40	0/0:49	0/0:34	0/0:49	0/0:48	0/0:41	0/0:17	0/0:38	0/2:54	1/1:12	0/0:26	./.:0	0/0:62	./.:0	0/0:18	1/1:14	0/0:18	0/0:45	0/0:27	0/0:38	0/0:34	0/0:44	0/0:35	0/0:40	0/0:35	0/0:57	0/0:49	0/0:25	0/1:12	0/0:48	0/0:44	0/0:52	0/0:25	0/0:66	0/0:47	0/0:57	0/0:31	0/0:67	0/1:32	0/0:59	./.:0	0/2:56	0/1:42	0/0:59	0/0:30	0/0:26	0/0:60	0/0:36	0/0:42	0/0:13	0/0:40	0/0:14	0/0:12	0/0:41	0/0:55	0/2:40	0/0:7	0/0:84	0/0:76	0/3:27	0/0:20	0/0:14	0/1:31	0/0:20	0/0:23	0/0:27	0/2:39	0/0:27	0/0:30	0/0:42	0/0:45	0/0:43	./.:4	0/0:17	./.:4	0/1:76	0/1:10	0/0:13	./.:3	0/0:27	0/0:12	0/0:11	0/2:27	0/0:11	0/0:48	0/0:19	0/1:22	0/0:22	0/0:29	0/0:13	0/0:6	0/0:11	0/0:29	0/0:6	0/0:49	./.:0	0/0:8	0/1:14	0/1:13	0/1:5	1/1:39	0/0:5	0/0:49	0/0:16	0/0:40	0/0:15	./.:0	0/0:21	0/0:21	0/0:34	0/0:14
un	161898	2745	TCA	ACT,ATT	.	PASS	.	GT:DP	0/0:14	0/0:6	0/0:7	0/0:7	0/0:9	./.:3	0/1:11	0/0:15	0/1:20	0/0:11	./.:3	0/0:15	./.:0	./.:0	0/0:9	./.:0	0/1:17	0/2:7	./.:0	0/0:8	0/0:19	0/0:13	0/0:8	0/0:7	0/0:11	0/0:6	0/0:41	0/0:21	0/0:24	0/0:12	0/0:23	0/1:26	./.:0	0/0:29	0/0:33	0/0:27	0/0:25	0/0:29	1/2:29	0/1:22	0/0:15	0/0:29	0/0:22	0/0:20	0/0:14	0/0:22	0/1:11	0/0:25	./.:0	0/0:8	0/0:14	0/0:28	0/1:29	0/0:25	0/0:35	0/0:26	0/0:18	0/1:33	./.:0	0/1:28	0/0:25	0/0:15	0/0:11	0/0:47	./.:0	2/2:22	0/0:27	0/0:42	0/0:21	0/0:32	0/0:13	0/0:36	0/1:27	0/0:18	0/1:32	0/1:27	./.:0	0/0:22	0/0:31	./.:0	0/0:18	0/0:16	./.:0	0/0:20	0/0:34	0/1:7	0/1:10	./.:0	0/1:45	0/0:11	0/0:10	2/2:6	0/0:12	./.:0	0/0:10	0/0:8	0/0:10	0/0:11	0/0:10	0/0:12	0/0:16	0/1:35	./.:0	0/0:8	./.:0	0/1:26	./.:0	./.:0	./.:4	0/0:40	0/0:6	0/1:12	0/1:16	./.:4	0/0:29	./.:0	0/0:12	0/0:12	0/0:21	0/0:9	./.:0	0/0:18	0/0:20	./.:0	0/0:17	0/0:5	./.:0	0/0:5	0/0:10	./.:0	0/0:20	./.:3	0/0:38	0/0:6	0/0:21	0/0:10	0/0:5	0/0:9	0/0:9	0/0:7	./.:0
un	162252	2751	CATG	CGTG,TATG,CATA,CAAG	.	PASS	.	GT:DP	0/0:18	0/0:5	0/0:8	2/3:15	0/0:10	./.:4	0/0:12	0/0:17	0/0:13	0/0:26	0/0:5	0/0:19	0/0:15	0/0:14	0/0:17	./.:0	0/0:12	0/0:6	0/0:10	0/0:19	0/0:15	0/0:21	0/0:9	0/0:12	0/0:11	0/0:11	0/0:7	0/0:13	0/0:7	./.:4	3/3:9	0/0:7	./.:0	0/0:5	0/0:10	0/0:8	./.:3	0/0:9	./.:3	./.:4	./.:0	0/0:13	0/0:8	./.:4	./.:3	./.:0	./.:4	0/0:8	0/0:7	./.:0	0/0:6	0/0:6	./.:4	0/0:5	0/0:7	0/0:6	0/0:9	0/0:15	0/0:9	0/0:5	0/0:10	0/0:8	0/0:5	0/0:11	0/0:12	0/0:8	0/0:8	0/0:14	2/2:10	0/0:12	0/0:5	0/0:14	0/0:31	0/0:11	0/0:12	3/3:9	0/0:11	0/0:5	0/0:16	0/0:5	0/0:7	0/0:7	0/0:7	0/1:6	0/0:15	./.:4	0/0:6	0/0:28	0/0:38	0/0:7	0/1:8	0/0:7	0/0:15	0/0:5	0/0:7	0/0:7	0/0:19	1/1:7	0/1:7	0/0:7	0/0:10	0/1:26	0/0:7	0/0:11	0/0:6	0/0:7	./.:0	0/1:10	./.:4	0/0:22	1/1:7	0/0:5	0/0:13	0/4:8	0/0:17	0/0:5	0/0:7	0/0:7	0/0:10	0/0:6	1/1:5	0/0:11	0/0:16	./.:0	0/0:14	./.:0	0/0:6	./.:4	0/1:8	0/2:5	0/0:27	2/2:6	0/0:18	0/0:6	0/0:7	./.:4	0/0:7	0/0:10	0/1:15	0/0:21	0/1:20
un	163845	2778	CGGC	CGGG,CGAC,CTGC,TGGC	.	PASS	.	GT:DP	0/0:16	0/0:20	0/0:9	0/0:13	0/0:12	./.:0	0/0:21	0/0:25	0/0:20	0/0:27	0/0:5	0/0:19	0/0:28	0/0:16	0/0:18	0/0:6	0/0:17	0/0:14	0/1:6	0/0:25	0/2:34	0/0:11	0/0:10	0/0:12	0/0:16	1/1:8	0/0:5	0/4:15	0/0:7	0/0:10	0/0:7	0/2:10	0/0:6	./.:3	0/0:8	./.:0	0/1:6	0/1:9	0/0:8	0/0:7	0/0:8	./.:0	0/0:10	./.:4	./.:3	0/0:6	./.:0	0/0:7	./.:0	./.:0	0/0:7	0/0:6	0/0:9	0/0:5	0/0:5	0/2:12	0/1:11	0/0:10	0/0:11	./.:0	0/1:17	0/0:5	./.:3	0/0:10	0/0:5	0/0:6	0/0:18	0/0:13	0/0:9	0/0:24	./.:4	0/0:7	0/0:22	0/0:5	0/0:6	0/0:9	0/0:10	0/0:10	0/0:12	./.:4	2/3:10	0/0:7	0/1:7	0/0:5	0/0:8	0/0:7	0/0:7	0/0:25	0/1:28	0/0:18	0/4:13	0/0:13	0/0:12	0/0:18	0/1:16	0/0:15	0/0:33	0/0:21	1/1:7	./.:0	0/0:23	0/0:39	0/0:7	0/0:14	0/2:17	0/0:5	0/3:11	0/2:10	0/0:12	0/0:18	0/0:13	0/0:12	0/0:13	0/2:7	0/0:18	0/0:8	0/0:11	0/0:8	0/0:18	0/0:6	0/0:7	0/0:28	0/0:19	0/0:5	0/0:22	1/1:10	./.:0	0/0:7	0/0:8	./.:4	0/0:16	0/0:5	0/0:16	0/3:13	0/0:17	./.:3	0/0:10	0/0:16	0/3:13	0/0:17	0/0:15
un	164022	2781	C	T	.	PASS	.	GT:DP	0/0:16	0/1:19	0/1:12	0/0:13	0/0:17	0/1:9	0/0:11	0/1:23	0/0:17	0/0:18	0/0:9	0/0:28	0/0:11	0/0:11	0/0:9	0/1:9	0/0:22	0/0:16	./.:4	0/0:22	0/1:25	0/0:19	0/0:10	0/0:17	0/1:14	0/0:15	0/1:25	0/1:11	0/0:13	0/0:19	0/0:8	1/1:21	0/0:14	0/0:17	0/0:16	0/0:21	0/1:9	0/0:16	0/0:9	0/0:12	0/0:12	0/1:16	0/0:21	0/0:17	0/0:11	0/1:16	0/0:17	0/0:15	0/0:7	0/0:13	0/0:7	0/0:17	0/0:12	0/0:24	0/0:8	0/0:14	0/0:19	0/0:12	0/0:6	0/1:17	0/0:40	1/1:11	0/0:7	0/0:18	0/1:11	0/0:16	0/0:13	0/0:18	0/0:12	0/0:22	./.:3	0/0:7	0/0:32	0/0:15	0/0:15	0/0:13	0/0:18	0/0:16	0/0:15	./.:0	0/1:12	0/0:14	0/1:8	./.:0	0/0:12	0/0:5	./.:4	0/0:30	0/1:27	0/0:11	0/0:10	0/0:9	0/0:12	0/0:8	./.:3	0/0:8	0/0:12	0/0:16	0/1:10	0/0:24	0/1:11	0/0:27	0/0:5	0/0:5	0/0:5	0/0:27	0/1:9	0/1:16	0/0:6	0/0:18	./.:4	0/0:9	0/0:9	./.:3	0/0:17	0/0:8	0/0:5	0/0:8	0/0:9	0/1:7	0/0:6	0/0:7	0/0:14	0/0:10	0/0:20	0/0:10	0/0:6	0/0:8	0/0:10	./.:4	0/0:11	1/1:6	0/1:26	./.:3	0/0:19	0/0:8	./.:4	0/0:8	0/0:18	0/0:12	0/0:30
un	164848	2795	GACGT	GATGT,TACGT,GACTC,GGCGT	.	PASS	.	GT:DP	0/0:23	0/0:22	0/0:27	./.:0	./.:0	0/0:13	./.:0	0/0:53	0/0:30	0/0:31	0/0:10	0/0:71	0/0:25	0/0:33	0/0:26	0/0:21	0/4:60	0/0:25	0/0:11	0/0:18	0/1:88	./.:0	2/2:19	./.:0	0/0:18	0/0:26	0/3:62	0/0:27	1/1:26	0/0:23	./.:0	0/0:28	./.:0	0/0:30	0/0:36	0/0:41	0/0:47	0/3:68	./.:0	0/0:31	0/0:43	0/0:49	0/0:29	0/1:48	0/0:17	0/0:35	0/0:19	0/0:27	0/0:26	0/0:15	0/0:17	./.:0	./.:0	0/0:53	0/0:17	0/0:31	./.:0	./.:0	0/3:24	0/0:25	0/0:58	1/1:23	0/0:13	0/0:31	0/0:20	0/2:66	0/0:35	0/0:64	./.:0	0/0:26	0/3:11	0/0:38	./.:0	0/2:59	0/0:36	0/0:34	0/0:23	./.:0	0/0:43	./.:0	./.:0	./.:0	2/2:12	./.:0	0/0:60	0/0:44	0/0:30	0/0:82	0/0:60	0/0:21	0/0:14	0/0:15	0/1:21	0/0:11	0/0:14	0/0:12	0/0:20	0/0:17	./.:0	0/0:44	0/0:23	./.:0	./.:0	0/0:42	./.:0	0/0:20	./.:0	0/0:40	0/0:19	0/0:48	0/0:10	0/2:24	0/0:15	0/0:13	./.:0	0/0:15	0/0:38	0/0:24	1/1:34	1/1:16	0/0:12	0/0:28	0/0:22	./.:0	0/1:69	./.:0	0/0:19	0/0:12	0/0:16	0/0:8	0/0:51	0/0:15	0/3:85	0/2:38	0/0:32	0/0:11	./.:0	0/0:23	0/0:25	0/0:37	0/0:55
un	165910	2813	A	C	.	PASS	.	GT:DP	0/0:16	0/1:24	0/1:16	1/1:33	0/0:23	1/1:8	0/0:20	0/1:20	0/1:25	0/1:30	0/0:14	0/0:48	0/1:31	0/0:11	0/1:26	0/0:14	0/0:44	0/0:23	0/1:13	0/1:29	1/1:41	0/0:21	0/0:17	0/1:19	0/1:17	0/0:10	0/1:35	1/1:22	0/1:25	0/1:31	0/0:20	1/1:19	0/1:15	0/1:30	0/1:19	0/1:31	0/1:32	0/0:36	0/0:32	0/1:28	1/1:26	0/0:25	0/0:32	1/1:29	0/0:17	0/1:25	0/0:22	0/0:26	1/1:26	1/1:15	0/0:22	0/1:16	0/0:28	0/0:31	0/1:24	0/1:29	0/0:27	0/1:27	0/1:10	0/1:15	1/1:24	0/1:21	0/0:18	0/0:44	0/0:16	0/0:33	0/0:14	0/0:29	0/0:17	0/1:28	0/1:16	0/1:21	0/1:34	1/1:29	0/1:21	0/0:22	0/1:19	0/0:13	1/1:30	0/0:21	0/1:25	0/1:15	0/0:6	0/1:18	1/1:15	0/1:19	0/0:12	1/1:34	0/0:39	0/1:18	1/1:12	0/0:19	0/0:18	0/1:15	0/1:20	0/0:12	0/0:16	0/0:13	0/0:15	0/0:24	0/1:19	0/1:37	1/1:6	0/0:12	0/1:11	0/0:31	0/0:13	0/0:14	0/0:7	0/1:32	0/1:7	0/0:21	0/0:22	0/0:14	1/1:34	0/1:9	0/0:15	0/1:15	0/1:21	1/1:18	0/1:10	0/1:13	0/0:22	0/0:10	0/0:31	1/1:8	0/1:6	1/1:8	0/1:13	0/0:8	1/1:22	1/1:5	0/1:33	1/1:5	0/0:33	0/0:27	1/1:15	0/1:14	0/0:17	0/0:28	1/1:26
un	166795	2828	AGGAC	AGGCC,ATGAC,GGGAC,AGGAT,AGTAC	.	PASS	.	GT:DP	0/0:38	0/2:31	0/1:20	0/0:31	0/0:50	0/0:21	0/3:28	0/0:40	0/0:48	0/0:32	0/1:25	2/2:48	0/0:43	0/0:33	0/0:34	1/3:21	1/1:48	0/2:24	0/0:15	0/0:31	0/1:49	0/0:40	2/3:16	2/4:27	0/0:33	0/0:21	0/1:55	0/0:39	2/3:47	0/2:39	0/0:16	0/5:33	0/0:31	0/3:42	0/2:66	0/0:45	0/0:44	0/0:62	0/1:41	0/2:34	0/0:25	2/3:40	0/3:37	2/2:13	0/3:34	0/3:40	0/0:38	0/1:53	0/0:32	0/1:46	0/0:28	0/1:32	0/2:38	0/0:35	0/1:39	0/0:43	0/0:42	0/2:40	0/0:11	0/0:24	0/0:49	0/1:26	0/3:11	0/3:60	0/2:29	0/0:35	0/1:25	0/0:53	0/1:50	0/1:55	0/1:19	0/3:36	0/0:57	0/0:44	0/1:25	0/0:30	0/1:40	0/0:21	0/0:46	0/0:21	0/0:32	0/0:21	0/0:14	0/0:27	0/0:47	0/0:26	0/0:16	0/2:47	0/0:73	0/3:20	0/0:17	0/0:21	0/0:15	1/1:15	1/1:19	0/0:18	0/0:41	0/0:18	0/1:27	0/0:35	0/0:29	0/0:47	0/0:6	0/0:21	0/2:9	0/0:48	0/1:12	0/0:16	0/0:12	0/0:52	0/2:9	0/0:20	0/0:24	0/0:10	0/0:44	0/0:18	0/0:30	0/0:22	0/0:41	2/3:15	0/0:12	0/3:23	0/3:36	2/2:5	0/0:48	0/0:11	0/1:8	0/0:7	0/0:11	./.:4	0/0:39	0/0:5	0/0:49	0/0:17	0/1:44	0/0:21	0/0:9	0/0:24	0/1:25	0/0:49	0/0:43
un	167031	2832	GAAAATACC	GAAGATACC,GAAAAAACC,GAAAATGCC,GAAAAAATC,GATAATACC,AAAAATACC,GAAGATACA,GTAAATACC,GAAATTACC,GATAATGCC	.	PASS	.	GT:DP	0/0:22	0/0:13	0/0:6	0/0:8	0/0:16	0/0:8	0/1:8	0/0:14	0/0:18	0/1:20	./.:3	0/3:20	0/0:10	0/8:7	0/2:17	0/0:7	0/0:10	./.:4	./.:0	0/0:6	0/0:24	0/0:18	0/0:7	./.:0	./.:4	0/0:9	0/0:23	0/2:33	0/4:37	0/0:12	0/0:25	0/1:28	0/1:28	0/0:25	0/0:58	0/5:27	0/0:27	0/0:31	4/4:29	0/0:24	0/0:13	0/9:27	0/7:28	0/4:18	0/0:16	0/4:35	0/8:29	0/0:32	0/3:21	1/1:8	0/0:9	0/0:26	0/5:24	0/0:31	0/3:29	0/0:34	0/0:26	0/2:37	0/0:7	0/1:29	0/2:24	1/1:8	0/0:12	0/0:55	0/3:24	0/2:46	0/7:40	0/0:56	0/0:26	0/0:55	0/1:19	0/0:56	0/0:35	0/0:39	0/0:32	0/0:24	0/0:33	1/2:16	0/0:36	0/1:26	0/0:31	0/0:36	0/0:9	0/0:24	0/0:39	0/0:11	./.:4	0/1:37	0/0:55	0/0:16	0/0:14	0/0:16	0/0:7	0/0:15	0/2:13	0/0:11	0/0:25	0/0:10	0/0:9	0/0:27	0/0:13	0/0:35	./.:0	0/0:16	./.:4	0/1:38	0/0:6	0/3:14	0/0:8	0/0:58	0/2:10	0/3:9	0/0:17	0/2:6	0/0:31	0/4:15	0/3:9	0/0:9	0/5:31	0/1:11	./.:0	0/0:15	0/1:23	0/0:6	0/0:19	0/0:14	0/0:10	./.:0	0/0:7	0/0:6	0/0:25	./.:0	0/0:44	./.:4	0/0:23	0/2:7	./.:0	0/10:22	0/0:11	0/0:8	0/0:20
un	168270	2853	GTG	GTA,TTG,GAG	.	PASS	.	GT:DP	0/2:39	0/1:34	0/0:22	0/0:41	0/0:36	0/0:22	0/0:41	0/0:48	0/1:31	0/0:54	0/0:29	0/0:43	0/0:51	0/0:38	0/0:42	0/0:21	0/0:45	0/0:33	0/0:16	0/0:38	0/0:46	0/0:30	0/0:30	0/0:30	0/0:33	0/2:25	0/0:44	0/0:33	0/0:35	0/0:19	0/1:30	0/0:31	0/0:19	0/0:39	0/0:46	0/0:26	0/0:39	0/0:34	0/0:43	0/0:17	0/0:25	0/0:39	0/0:53	0/0:24	0/0:24	0/0:41	0/0:37	0/1:36	0/0:25	0/0:31	0/0:22	0/0:34	0/0:27	0/2:44	0/0:34	0/0:32	0/0:34	0/0:45	0/0:25	0/3:29	0/0:37	0/0:20	0/0:14	0/0:45	0/0:35	0/0:35	0/0:36	0/0:52	0/0:23	0/0:55	0/0:10	0/2:37	0/0:57	0/0:34	0/0:33	0/0:21	0/0:47	0/0:26	0/1:36	0/0:27	0/0:38	0/0:22	0/0:5	0/1:25	0/0:47	0/0:18	0/0:9	0/0:51	0/0:26	0/0:23	0/0:17	0/0:33	0/0:17	0/1:14	0/0:20	0/1:16	0/0:40	0/2:19	0/0:27	0/0:26	0/0:26	0/0:49	./.:3	0/0:11	./.:4	0/0:38	0/0:12	0/0:25	0/0:9	0/1:52	0/0:10	0/0:21	0/0:18	0/0:9	0/0:40	0/0:17	0/1:31	0/0:25	0/1:46	0/0:22	0/0:7	0/0:24	0/1:31	0/0:14	0/1:40	0/0:20	0/0:20	0/0:13	0/1:15	0/2:13	0/0:41	0/0:8	0/0:48	0/2:23	0/0:22	0/0:37	0/0:7	0/0:22	0/0:34	0/0:43	0/0:50
un	168742	2861	ATATC	ACATC,ATAAA,GTATC,ATCTC	.	PASS	.	GT:DP	0/0:13	0/1:25	0/3:15	0/1:31	1/1:27	1/1:8	0/0:27	0/0:28	0/0:21	./.:0	0/1:17	0/1:40	0/0:27	0/0:22	0/1:33	0/0:23	0/1:32	1/1:27	0/0:9	0/1:24	0/1:36	0/1:33	0/0:10	1/3:19	0/1:22	0/0:19	1/1:28	0/2:23	0/0:23	0/1:21	0/0:21	./.:0	0/3:13	./.:0	0/0:33	0/0:37	0/0:23	0/1:25	0/1:29	0/1:11	0/0:17	0/1:20	0/0:24	./.:0	0/0:12	0/1:20	0/0:28	./.:0	./.:0	0/0:28	0/0:21	0/2:15	0/1:17	0/0:18	0/2:21	0/1:22	0/4:26	2/2:26	0/0:9	1/1:25	./.:0	./.:0	0/1:13	0/0:16	0/0:21	0/0:21	0/1:27	0/0:33	1/4:23	0/0:16	./.:0	0/1:25	0/0:19	1/1:27	0/0:14	0/0:19	0/0:11	0/1:8	0/1:28	0/0:13	0/1:22	0/0:8	0/0:8	0/0:10	0/1:31	0/0:7	0/0:12	0/0:33	0/0:15	0/0:22	./.:0	0/1:24	1/4:18	0/1:30	1/1:25	0/0:17	0/1:25	1/1:27	./.:0	0/0:18	0/0:27	0/0:27	0/0:7	0/0:23	0/0:5	0/0:36	0/1:11	0/4:19	0/2:12	0/3:39	0/1:10	0/0:21	0/1:13	./.:4	0/0:33	1/1:17	0/0:23	0/1:18	1/1:14	0/0:11	0/1:12	./.:0	0/0:29	0/0:15	0/0:30	0/0:10	0/1:9	0/0:21	2/2:9	2/2:7	./.:0	./.:0	0/2:26	0/0:13	0/2:33	0/0:15	1/1:13	0/0:11	0/0:25	1/3:18	0/0:29
un	168801	2862	ACCG	ATCG,ACTG,ACCT,ACCA,CCCG	.	PASS	.	GT:DP	0/0:9	0/0:29	./.:0	0/0:16	0/0:23	0/0:12	0/0:12	0/0:17	0/0:24	0/0:15	0/0:6	0/0:35	1/1:13	0/0:18	0/0:8	0/3:9	0/0:11	0/0:18	0/0:6	0/0:6	0/0:27	0/0:22	./.:0	0/1:14	0/1:8	0/0:12	0/0:13	./.:0	0/0:18	0/0:15	0/0:13	0/1:20	0/0:11	0/1:17	0/0:27	0/0:14	0/0:8	0/0:6	0/0:19	./.:4	0/0:12	0/0:16	0/0:27	./.:0	./.:0	./.:0	0/0:20	0/0:22	0/0:12	0/0:13	0/0:8	./.:0	0/0:19	0/0:18	0/1:20	./.:0	0/1:24	0/0:14	0/2:13	0/0:6	0/1:12	0/0:7	./.:4	0/2:19	0/0:13	0/0:13	0/0:9	0/0:14	./.:0	./.:0	0/0:8	0/0:10	1/1:15	0/0:14	0/4:13	0/0:16	./.:3	0/0:9	0/0:16	./.:3	0/0:11	./.:0	./.:0	0/0:11	0/0:10	0/0:12	0/0:8	0/0:21	0/0:30	0/5:11	0/0:14	./.:0	0/0:5	0/0:11	0/0:6	0/0:15	0/0:19	0/0:10	0/1:12	0/0:6	./.:0	0/2:23	0/0:5	./.:0	./.:4	./.:0	0/1:8	0/0:13	0/0:8	0/0:26	./.:3	0/0:16	0/0:12	0/0:5	0/0:9	1/1:9	0/0:20	./.:4	0/3:21	0/0:19	./.:0	0/0:11	0/0:16	./.:4	0/0:22	0/0:9	0/0:10	0/0:8	0/0:9	0/0:8	0/0:8	0/0:6	0/0:16	0/0:10	0/0:22	./.:4	./.:3	./.:4	0/0:19	./.:4	0/0:29
un	169037	2866	CGCA	CGTA,TGCA,CTCA,CGTG	.	PASS	.	GT:DP	2/2:7	0/3:18	0/2:7	0/3:20	0/2:18	0/0:6	0/0:10	0/1:28	0/1:16	0/0:23	0/0:11	0/0:27	0/1:20	1/1:26	0/0:16	0/0:16	0/2:13	0/2:11	0/1:10	0/1:17	0/0:29	0/1:17	0/0:12	0/0:18	0/3:14	0/0:14	0/3:18	0/0:9	0/0:13	0/0:9	0/3:6	0/1:21	0/4:9	0/0:11	0/0:24	0/0:7	0/2:8	0/0:17	0/1:17	0/3:6	./.:0	0/0:9	0/0:16	0/2:9	0/0:6	0/0:7	2/2:15	0/1:9	0/1:17	1/1:12	0/0:5	1/1:10	0/2:9	0/2:6	0/1:8	0/1:20	0/1:13	0/0:15	0/3:12	0/0:15	0/2:15	0/0:10	0/0:5	0/0:14	0/0:7	0/1:21	0/0:13	0/0:17	0/3:19	0/0:14	0/2:10	0/0:19	0/0:38	1/1:20	0/0:15	0/3:15	2/2:21	0/0:10	0/0:18	3/3:8	1/3:23	0/0:12	./.:0	0/2:10	0/3:15	0/1:6	0/0:13	0/0:21	0/0:31	0/1:9	0/3:12	0/2:22	0/0:17	0/1:6	0/0:5	0/0:10	0/0:13	0/0:6	0/0:8	0/0:7	0/0:10	0/2:19	0/1:7	2/2:11	./.:4	0/0:14	./.:0	0/0:7	./.:0	0/0:31	0/0:5	0/3:5	./.:0	0/0:8	0/0:21	0/0:5	0/0:11	0/0:6	0/0:18	2/2:7	1/1:5	0/1:14	0/2:17	./.:0	0/0:27	0/0:9	0/1:5	0/0:9	0/1:10	./.:0	0/0:20	./.:0	0/1:14	0/0:6	0/0:19	0/1:10	./.:4	0/0:7	1/2:18	0/3:17	0/0:29
un	170040	2883	GGC	TGC,TGT,TTC	.	PASS	.	GT:DP	0/0:15	0/0:21	0/0:12	0/0:30	0/2:45	1/1:10	0/1:34	0/0:35	1/1:23	0/0:56	0/0:29	0/0:62	0/0:47	0/0:18	0/0:42	0/2:22	1/1:50	0/0:13	0/0:7	0/0:41	0/0:55	0/0:19	./.:0	0/0:30	0/0:46	2/2:14	0/0:24	0/0:32	0/0:35	0/0:38	0/0:42	0/0:48	0/1:25	0/1:31	0/0:35	0/2:43	./.:0	0/1:48	0/1:54	0/0:21	0/0:14	0/0:44	0/0:16	0/0:47	0/0:11	0/2:39	0/0:33	0/0:24	0/1:23	0/0:11	0/0:30	0/0:26	0/0:13	0/0:41	0/0:10	0/1:39	0/0:25	0/0:27	./.:4	0/0:17	2/2:38	0/0:11	0/1:20	0/0:68	1/1:31	0/0:48	0/0:47	0/0:31	0/0:46	0/0:60	0/1:29	1/1:31	0/1:65	0/0:29	0/1:53	0/0:10	1/1:27	0/0:18	0/0:30	0/0:31	0/0:17	0/0:48	0/1:17	0/0:16	1/1:20	0/1:32	1/1:13	0/0:60	0/0:81	0/0:10	0/0:10	0/0:18	0/0:10	0/1:13	0/0:14	0/0:10	1/1:28	0/2:15	0/0:22	0/0:22	0/0:15	0/0:52	./.:0	0/0:14	0/0:6	0/0:43	0/3:20	0/0:15	0/0:7	0/0:38	0/0:6	0/0:7	0/0:18	./.:0	0/0:41	0/0:14	0/0:27	0/1:28	0/1:30	0/0:21	./.:3	0/0:9	0/0:21	0/1:26	0/0:45	0/0:11	0/0:10	0/0:7	0/0:11	./.:0	0/1:49	./.:4	1/1:35	0/1:14	0/0:31	2/2:16	./.:3	0/0:20	0/0:15	0/1:43	0/0:39
un	170748	2895	AATG	AATT,CACG,CGCG	.	PASS	.	GT:DP	0/0:15	0/0:13	0/0:8	0/2:27	0/0:10	0/0:5	./.:4	0/0:25	0/0:18	0/0:20	0/0:12	0/0:15	1/1:11	0/0:16	0/2:21	0/0:10	0/0:12	0/0:13	0/0:5	0/1:17	0/1:22	0/0:12	0/0:5	0/0:9	0/0:10	0/1:7	./.:3	./.:0	0/0:12	0/2:14	0/0:5	0/0:5	./.:0	0/2:8	0/0:5	0/0:5	0/0:6	0/0:6	./.:0	3/3:8	./.:0	0/0:6	0/0:5	./.:4	0/2:6	0/0:5	./.:4	0/0:11	./.:0	./.:0	0/0:5	./.:0	./.:4	0/0:7	./.:3	2/2:15	0/0:10	0/0:10	0/0:7	0/0:10	0/0:8	./.:4	./.:0	0/0:13	0/0:11	0/0:5	0/0:11	0/0:12	./.:4	0/1:17	./.:3	0/1:11	0/0:28	./.:4	0/0:5	0/0:7	0/2:18	./.:0	./.:3	./.:0	0/0:7	./.:4	./.:0	./.:0	0/0:7	./.:0	./.:0	0/2:18	0/1:19	0/0:12	0/1:7	0/0:6	0/2:21	0/0:8	./.:0	0/0:10	0/0:7	1/1:6	0/0:8	0/0:5	0/0:9	0/0:13	0/0:6	0/0:11	0/0:6	./.:0	0/0:10	1/2:20	./.:4	0/0:15	0/0:5	0/0:9	./.:4	./.:0	0/0:15	0/0:5	0/0:13	./.:4	0/0:11	0/0:11	0/0:5	0/0:10	0/0:13	0/1:5	0/0:16	./.:0	./.:0	0/1:10	0/0:5	./.:0	0/0:13	./.:0	0/0:15	0/1:6	0/0:7	./.:0	0/0:6	0/0:9	0/0:15	0/0:8	0/0:13
un	171456	2907	CTCATC	CTCTTC,CGCATC,CGCTTC,CTCTGC,CGCATA,CTTATC,CTCATG,TTCATC	.	PASS	.	GT:DP	3/3:10	1/2:19	0/0:16	1/1:30	2/2:11	0/0:7	0/1:26	0/4:21	0/0:34	0/0:43	2/2:8	0/0:32	0/0:35	0/0:13	0/2:23	./.:4	1/4:30	0/1:17	./.:0	0/0:8	0/4:51	0/0:18	0/0:7	0/0:7	0/0:6	0/0:8	0/1:36	3/3:23	0/1:34	1/2:30	0/0:20	2/7:34	2/2:14	0/4:40	0/2:35	1/2:34	0/3:30	0/2:34	0/2:29	2/2:14	0/0:28	0/0:26	0/1:33	0/0:40	0/0:11	0/2:41	./.:0	0/4:47	2/2:12	./.:0	0/8:17	0/0:21	0/0:17	0/1:31	3/3:35	0/0:35	0/0:31	0/0:47	./.:0	0/2:33	0/0:25	0/1:33	./.:0	0/0:51	5/5:14	4/4:25	0/0:33	2/3:40	./.:0	0/1:41	./.:3	0/0:37	0/0:38	0/0:21	0/0:11	0/2:26	1/3:33	3/3:12	0/3:29	0/0:31	0/1:47	0/3:30	./.:0	0/0:11	0/0:20	0/2:25	2/2:9	0/0:42	0/2:52	3/3:12	0/0:16	./.:0	1/1:9	0/0:10	0/1:15	1/3:5	1/1:24	1/1:15	0/1:32	0/1:35	0/0:27	0/1:31	./.:0	0/1:10	4/4:7	0/0:38	0/0:8	0/2:15	./.:3	./.:0	./.:4	./.:0	1/1:11	0/1:6	0/3:34	0/0:25	0/1:19	./.:4	./.:0	3/3:15	2/2:7	0/0:15	0/0:30	0/0:6	2/2:27	0/0:23	1/1:7	./.:0	1/1:13	0/0:6	0/0:10	./.:0	0/0:27	3/4:16	0/0:47	0/1:19	1/2:12	2/2:12	0/4:15	1/1:15	2/2:40
un	173167	2936	G	A	.	PASS	.	GT:DP	0/0:12	0/0:21	0/0:8	0/1:12	0/0:12	./.:0	0/0:10	0/0:10	0/0:19	0/0:16	0/0:9	0/0:22	0/0:10	0/0:8	0/0:11	0/0:9	0/0:14	0/0:5	0/0:6	0/0:13	0/0:14	0/0:13	0/1:12	0/0:6	0/0:8	0/1:10	0/0:12	./.:0	0/0:14	0/0:9	0/0:9	0/0:12	0/0:7	0/0:13	0/0:14	0/0:16	0/0:9	0/0:20	0/0:9	0/0:9	./.:4	0/0:15	0/0:5	0/0:11	0/0:6	0/0:8	0/0:8	0/0:10	0/0:6	0/0:7	./.:4	0/0:6	0/0:10	0/0:10	0/0:11	0/0:16	0/0:13	0/0:25	./.:0	0/0:8	0/1:15	0/0:12	./.:4	0/1:28	0/0:9	0/0:15	0/0:8	0/0:26	0/0:9	0/1:24	0/0:13	1/1:8	0/0:18	0/0:17	0/0:11	0/0:8	0/0:21	0/1:7	1/1:5	0/0:9	0/0:22	0/0:13	./.:0	0/0:10	0/0:20	0/0:8	0/0:7	0/0:32	0/0:40	0/0:9	./.:4	0/0:11	0/0:8	0/0:12	0/0:7	0/0:9	0/0:25	0/0:13	0/0:10	0/0:15	0/0:5	0/0:22	./.:4	0/0:10	./.:4	./.:0	0/0:7	0/0:9	./.:0	0/0:31	./.:4	1/1:5	0/0:7	./.:4	0/0:19	0/0:9	0/0:7	0/0:6	0/0:23	0/0:15	./.:3	0/0:6	0/0:9	0/0:5	0/0:17	0/0:6	./.:3	0/0:9	./.:0	0/1:8	0/0:12	./.:4	0/0:11	0/0:5	0/0:14	0/0:7	./.:0	0/0:9	0/0:10	0/0:8	0/0:22
un	174406	2957	G	A	.	PASS	.	GT:DP	0/1:23	0/1:14	0/0:7	0/0:18	1/1:24	0/0:6	0/0:12	0/0:11	0/0:25	0/0:30	0/0:11	0/0:22	0/0:16	0/0:16	0/0:21	0/0:14	0/1:23	0/0:25	0/0:6	0/0:19	0/0:26	0/1:20	0/0:18	0/0:14	0/1:9	0/0:11	0/0:10	0/0:8	0/0:10	0/0:11	0/0:13	0/0:6	0/0:9	0/1:9	0/0:12	0/0:15	0/0:5	0/0:13	0/0:13	0/0:6	0/0:8	0/1:11	0/1:7	0/0:7	0/0:5	0/0:13	0/1:9	./.:0	./.:3	0/0:14	./.:4	0/0:6	0/0:6	./.:3	0/0:11	0/0:14	0/1:10	0/0:12	0/0:10	0/0:11	0/0:13	0/1:10	./.:4	0/0:9	0/0:11	0/0:17	0/1:7	0/0:13	0/0:5	0/1:17	./.:4	0/0:14	0/1:26	0/0:16	0/1:7	./.:3	0/1:14	0/0:5	0/0:14	0/0:7	0/0:11	0/0:13	./.:0	0/0:5	0/0:10	0/1:5	./.:4	1/1:19	0/0:28	0/0:15	0/1:6	0/0:9	./.:0	0/1:7	0/0:8	0/0:9	0/0:13	0/0:15	0/0:11	./.:4	0/0:12	0/0:20	./.:4	0/0:5	0/0:7	0/0:8	0/0:6	./.:4	./.:3	0/0:31	./.:0	0/0:11	0/0:5	./.:4	0/0:23	0/0:5	0/1:9	./.:0	0/1:9	0/0:16	./.:3	0/0:16	0/0:18	0/0:5	0/1:13	0/0:9	0/0:7	1/1:6	0/0:13	./.:4	0/0:20	0/0:6	0/0:17	0/0:5	0/0:9	./.:4	0/0:9	0/1:11	0/1:27	0/0:31	0/0:30
un	175173	2970	GC	GA,TA	.	PASS	.	GT:DP	0/1:9	0/0:5	1/2:9	0/0:8	0/1:13	0/1:6	./.:4	1/1:10	0/0:7	0/0:11	0/1:7	0/2:22	1/1:14	0/1:13	0/1:11	1/1:7	0/0:8	0/1:14	0/1:7	0/2:14	0/0:14	0/1:19	0/0:8	./.:4	./.:4	0/0:5	1/1:9	0/0:6	0/0:6	./.:4	./.:4	1/1:12	1/1:10	1/1:8	0/0:6	1/1:10	0/1:10	0/0:10	1/2:12	1/1:13	./.:3	1/2:20	1/1:9	1/2:7	1/1:9	1/1:13	0/1:7	./.:0	1/2:11	./.:0	0/0:5	1/1:5	./.:0	0/0:6	./.:0	1/1:10	1/1:10	0/1:17	0/1:6	1/1:8	0/0:6	0/0:5	./.:0	0/0:12	0/0:5	0/1:16	./.:0	0/0:9	0/2:11	0/0:10	./.:0	0/0:13	0/0:17	1/1:13	./.:3	./.:4	0/0:6	1/1:10	0/1:24	./.:0	0/2:12	1/1:9	0/1:6	./.:4	1/1:8	0/0:5	./.:4	0/1:25	0/2:15	0/2:7	1/1:16	./.:0	0/1:5	0/1:7	./.:0	1/1:6	1/1:22	0/0:6	0/0:8	./.:4	0/0:6	0/1:17	./.:0	0/0:8	0/0:7	0/0:9	./.:0	1/1:13	./.:4	0/1:17	./.:0	./.:0	0/1:8	./.:3	0/0:13	1/1:6	./.:4	./.:4	0/0:5	1/1:11	./.:0	0/1:17	0/1:12	1/1:7	0/0:11	./.:0	./.:4	2/2:6	0/1:7	./.:0	1/1:20	./.:0	0/1:16	./.:0	1/1:21	0/0:7	./.:3	./.:4	0/1:11	1/1:27	1/1:24
un	175468	2975	GGTA	GGCA,GACA,GGCG,TGCA	.	PASS	.	GT:DP	0/0:52	0/0:48	0/0:26	1/1:22	0/1:54	0/0:17	0/0:35	0/0:51	0/0:58	0/0:50	0/1:19	0/0:73	0/0:61	1/2:34	0/1:53	0/3:28	0/0:41	0/0:19	0/0:19	0/1:42	0/0:45	0/1:43	0/1:32	0/1:41	1/4:26	0/1:28	0/0:47	0/2:30	0/0:33	0/1:20	0/1:33	0/0:28	0/1:23	0/1:36	0/0:46	0/1:33	0/1:33	0/1:47	0/3:38	0/1:32	./.:4	0/0:44	0/0:44	0/1:27	0/0:22	0/1:20	0/0:30	1/1:24	1/1:25	0/0:20	0/1:19	0/1:19	0/0:37	0/0:46	0/0:41	0/0:36	0/0:39	0/1:32	0/1:28	0/1:31	0/1:35	0/0:25	0/0:20	0/1:55	0/0:29	1/1:36	1/3:43	0/0:52	1/1:35	0/1:46	0/0:12	0/0:22	0/0:71	0/1:27	0/3:32	0/0:23	0/0:41	0/0:20	1/1:43	0/1:26	0/0:35	0/0:30	0/1:20	1/1:30	0/0:74	0/1:19	0/1:24	0/0:61	0/0:51	0/0:18	0/0:20	0/1:20	0/0:20	0/1:18	0/1:19	0/2:20	0/0:33	0/0:19	0/1:27	0/2:27	0/1:24	0/1:46	0/1:5	0/0:8	./.:0	0/0:47	./.:4	0/0:14	0/0:7	0/0:50	0/0:12	0/0:15	0/1:20	0/0:11	0/0:48	0/1:20	0/0:12	0/0:24	1/1:19	0/1:17	0/0:9	0/0:26	0/1:28	1/1:6	0/1:46	0/1:15	1/1:6	0/1:17	0/0:17	0/1:10	0/1:32	0/0:9	0/0:51	0/0:14	0/0:43	0/0:21	./.:0	0/0:14	0/0:54	0/0:37	0/1:61
un	176176	2987	GTCT	GCCT,GCCA,ATCT,GTTT	.	PASS	.	GT:DP	0/0:37	0/0:24	0/0:15	0/0:22	0/0:25	1/1:6	0/1:25	0/2:37	0/1:31	0/1:46	0/0:25	0/0:35	1/1:45	0/0:39	0/0:27	0/1:26	0/0:30	0/1:35	0/1:26	0/0:35	1/2:60	0/1:33	0/1:19	0/1:21	0/1:18	0/0:27	0/1:21	0/1:17	0/1:19	0/0:6	0/0:12	0/0:6	0/1:21	0/0:21	0/0:35	0/1:20	./.:4	0/1:18	0/0:11	0/0:17	0/0:9	0/1:17	0/1:24	0/1:19	0/0:7	0/0:10	1/1:17	0/0:29	0/1:13	0/0:12	0/1:17	1/1:6	1/2:17	0/0:15	0/0:10	0/0:16	0/0:22	1/1:29	0/0:15	1/1:11	0/0:30	0/1:7	0/0:8	1/1:27	1/1:15	1/1:29	0/1:22	0/0:33	1/1:24	0/1:25	0/0:5	0/0:18	0/1:47	0/1:27	0/0:26	0/0:8	0/1:23	1/1:24	0/0:18	0/0:11	0/0:30	0/0:23	0/0:10	0/1:23	0/0:9	0/0:13	0/0:15	0/0:55	0/1:53	0/0:21	0/0:9	0/1:26	0/0:32	1/1:19	0/1:19	1/3:16	0/0:39	1/1:29	1/1:35	0/1:10	1/1:12	0/1:52	0/0:7	0/1:23	0/0:13	0/1:15	0/1:15	0/0:7	0/0:11	0/1:32	1/1:13	0/0:18	0/1:16	0/0:18	0/1:32	0/1:24	0/0:14	0/1:15	0/1:23	0/1:13	0/1:10	0/1:18	0/1:29	1/1:10	0/0:40	0/1:14	0/4:12	0/1:12	0/0:14	1/1:5	0/1:29	0/0:10	0/0:41	0/0:19	1/1:37	0/0:21	0/1:16	1/1:20	0/0:36	0/0:48	0/1:32
un	176353	2990	TATCT	TATTT,TCTTT,TACTT,CCTTT,TATCG	.	PASS	.	GT:DP	0/0:19	1/2:53	0/0:9	0/0:34	0/1:12	./.:0	0/0:26	1/2:39	0/2:46	0/0:45	2/3:10	0/0:40	0/0:28	0/0:17	0/2:23	0/0:9	2/3:43	0/0:34	0/1:11	0/2:35	0/1:45	0/1:32	./.:0	0/0:40	0/1:25	0/2:20	1/4:27	1/2:28	0/0:12	0/1:16	0/2:23	1/1:8	0/0:15	0/0:8	0/0:16	0/0:14	0/0:6	0/0:30	0/0:23	0/1:21	0/1:13	0/1:22	2/3:13	0/1:23	0/0:9	0/1:20	1/4:13	1/2:25	0/0:14	0/0:21	0/1:19	0/2:23	0/1:26	0/2:34	0/1:20	0/0:14	0/3:21	1/2:35	0/1:13	0/2:19	0/2:32	0/0:18	0/2:10	0/0:32	0/0:9	0/1:30	0/1:24	0/2:47	0/0:25	0/0:15	0/0:10	0/0:26	0/5:49	0/1:24	0/2:24	0/0:12	0/2:32	1/1:8	0/0:9	0/0:8	0/0:9	0/0:7	0/0:9	0/1:24	0/0:29	1/2:13	1/2:10	0/0:24	1/1:47	1/1:6	2/2:12	0/2:18	0/1:14	0/2:19	0/0:20	1/1:15	0/0:26	0/1:15	0/0:9	0/0:12	0/2:13	0/0:40	./.:0	./.:0	./.:4	0/0:32	0/1:9	0/0:20	1/1:8	0/2:67	0/1:16	0/0:17	0/0:22	./.:0	0/1:30	0/2:14	0/2:18	0/0:23	./.:0	0/1:19	1/1:5	0/3:20	1/1:11	0/0:14	0/1:25	1/1:12	1/2:12	./.:0	./.:4	0/0:9	0/1:41	1/1:9	2/2:17	0/1:17	1/1:9	2/2:9	1/1:7	0/0:14	0/2:56	0/0:19	0/0:24
un	176530	2993	CT	TT,CG	.	PASS	.	GT:DP	0/0:28	0/0:6	0/0:11	0/2:50	0/0:17	0/0:11	0/0:7	0/1:17	0/0:38	0/1:18	0/0:7	0/0:27	0/0:31	0/0:14	0/0:37	0/1:17	0/0:30	0/0:32	0/0:9	0/0:16	0/0:39	0/0:21	0/0:22	0/0:27	0/0:19	0/0:27	0/0:10	0/0:8	0/0:14	0/0:17	0/1:14	0/0:7	0/0:9	0/0:18	0/0:13	1/1:5	0/2:23	0/0:18	0/0:13	./.:0	0/0:8	0/0:7	0/0:19	0/1:5	0/0:12	0/0:14	0/0:9	0/0:11	0/0:18	0/1:7	./.:4	0/2:13	0/0:14	0/0:15	0/1:5	0/0:11	0/0:12	./.:0	0/0:14	0/0:10	0/1:5	./.:3	./.:0	0/0:10	0/2:12	0/0:5	./.:4	0/0:8	0/0:5	0/1:10	./.:0	0/0:5	0/0:30	0/0:11	./.:4	0/0:5	0/0:7	./.:0	./.:0	./.:4	0/1:8	0/0:8	0/0:7	0/1:5	0/0:5	./.:4	./.:0	./.:3	./.:0	0/0:7	0/2:10	0/0:7	./.:3	./.:4	./.:3	0/0:6	0/2:16	0/0:10	0/0:8	0/0:7	0/0:12	0/1:13	./.:0	0/0:5	./.:4	0/0:32	./.:4	0/0:5	0/0:6	0/1:12	./.:3	./.:0	0/0:8	./.:3	0/0:17	0/0:8	0/0:6	0/0:7	0/0:12	0/0:9	./.:0	0/0:7	0/2:23	./.:3	0/0:17	./.:0	0/0:5	./.:0	0/0:5	0/0:8	0/2:18	./.:3	0/2:22	2/2:6	0/0:11	0/0:5	./.:4	0/0:11	0/1:28	0/0:25	./.:0
un	176707	2996	AG	AA,TG	.	PASS	.	GT:DP	0/0:24	0/1:22	0/0:15	0/0:36	0/1:29	0/0:8	0/1:26	0/0:34	0/0:35	0/0:30	0/0:29	0/0:29	0/1:40	0/0:31	0/0:19	0/0:14	0/0:37	0/0:33	0/0:13	0/1:22	0/0:49	0/0:25	0/0:20	1/1:29	0/0:22	0/0:23	0/0:32	0/0:16	0/2:31	0/1:17	0/0:23	0/0:20	0/2:21	0/0:34	0/0:32	0/0:30	0/0:24	0/0:33	0/0:25	0/0:17	0/0:11	0/0:25	0/1:27	0/1:27	0/0:16	0/1:25	0/0:23	0/1:25	0/0:20	0/0:24	0/2:18	0/1:17	0/0:24	0/0:35	0/0:17	0/0:25	0/0:37	0/0:29	0/0:21	0/2:20	0/1:34	0/1:29	0/0:22	0/0:38	0/0:23	0/1:20	0/0:30	0/0:41	0/0:21	0/0:37	0/1:6	0/0:39	0/0:55	0/0:23	0/0:20	0/0:26	0/1:36	0/1:10	0/0:29	0/0:14	0/0:26	0/0:24	0/0:13	0/0:24	0/0:33	0/0:20	0/0:16	0/0:42	0/0:51	0/0:24	0/0:16	0/0:21	0/1:10	0/0:12	0/0:18	0/0:19	0/0:25	0/2:12	0/0:25	0/0:18	0/0:30	0/0:30	0/0:7	0/1:21	0/0:12	0/0:29	0/0:13	0/0:16	0/0:10	0/0:33	0/1:7	0/0:25	0/1:23	0/0:11	0/0:47	0/0:22	0/0:27	0/2:13	0/0:26	0/0:16	0/0:5	0/0:20	0/0:35	0/1:15	0/0:42	0/0:13	0/0:11	0/0:11	0/1:20	0/0:9	0/0:34	0/1:9	0/0:47	0/1:13	0/0:26	0/0:19	0/0:13	0/0:15	0/0:21	0/0:48	0/0:33
un	177474	3009	C	G	.	PASS	.	GT:DP	0/0:22	0/0:20	0/0:12	0/0:19	0/0:28	1/1:8	0/1:24	1/1:9	1/1:33	0/0:21	0/0:8	0/1:38	0/0:23	0/0:18	0/0:11	0/0:16	0/0:10	0/0:5	0/0:7	1/1:11	1/1:21	0/0:23	0/0:15	0/0:20	0/0:19	0/0:11	0/1:37	0/0:11	0/1:32	0/1:31	0/0:13	0/1:34	0/0:17	0/1:33	0/0:33	0/1:29	0/0:22	./.:0	0/0:32	0/0:20	0/0:36	0/1:23	0/1:30	0/0:21	0/1:27	0/1:23	0/0:24	0/0:31	0/0:17	0/0:19	0/0:23	0/0:20	0/1:30	0/0:22	0/0:29	0/0:14	0/0:22	0/0:34	./.:4	0/0:10	0/1:19	0/0:18	0/0:6	0/0:12	0/0:8	0/0:21	0/0:24	0/0:29	0/0:12	0/0:29	./.:0	0/0:14	0/0:25	0/0:19	0/1:17	0/0:28	0/0:23	0/1:17	0/0:24	0/0:14	0/0:34	0/0:17	./.:4	0/1:12	0/0:11	0/0:18	0/0:6	1/1:23	0/0:37	1/1:12	0/0:6	0/1:32	0/0:18	0/0:22	0/1:28	0/0:6	0/0:40	0/0:23	1/1:17	0/0:18	0/0:21	0/0:23	0/1:17	0/0:29	0/0:14	0/0:19	0/0:26	0/0:30	0/1:23	0/0:10	./.:3	0/0:10	0/0:13	0/1:18	0/1:27	1/1:19	0/0:18	0/0:25	0/0:20	0/0:21	./.:0	0/0:27	0/0:23	0/0:9	0/0:24	0/0:17	0/0:7	0/0:7	0/0:13	0/0:13	0/0:21	0/1:5	0/0:37	./.:0	0/0:12	0/0:6	0/0:5	0/0:14	0/0:8	1/1:12	0/1:32
un	177592	3011	GCAGG	GCGGG,GCAAG,GCAGA,ACAGG,GTAGG	.	PASS	.	GT:DP	0/0:8	0/0:9	0/4:5	./.:4	./.:4	./.:0	./.:0	0/1:8	0/0:7	0/2:17	0/0:5	0/1:14	0/0:9	0/0:6	0/0:10	./.:0	0/0:6	0/0:15	./.:4	0/2:17	0/0:6	0/0:7	0/0:8	0/1:17	0/1:8	2/2:5	0/0:6	1/2:9	0/1:7	0/0:8	0/0:5	0/0:11	0/0:6	./.:0	0/0:11	0/0:9	./.:0	0/3:16	0/0:6	0/0:9	./.:0	1/1:11	0/0:7	0/0:11	0/2:6	0/0:5	0/0:6	0/0:8	./.:0	./.:4	./.:3	0/2:8	0/0:7	0/0:9	./.:4	0/0:6	0/0:6	0/0:8	0/2:11	0/0:5	0/0:5	0/0:6	./.:3	0/0:10	0/0:17	0/0:18	0/1:7	0/0:13	./.:4	0/1:16	1/1:5	0/1:10	1/1:11	0/0:7	./.:3	0/0:8	0/0:7	0/0:7	0/0:5	./.:0	0/1:6	./.:0	0/0:5	0/0:6	0/0:6	0/0:13	0/0:7	0/0:22	0/0:26	./.:4	0/0:14	0/4:17	0/0:7	0/1:7	0/0:7	0/0:5	1/2:11	0/0:13	0/1:14	./.:4	0/0:14	0/0:8	./.:0	0/0:10	1/1:5	0/0:7	1/1:5	0/0:17	./.:3	0/2:28	0/0:9	0/2:11	0/0:12	0/0:6	0/1:13	./.:4	0/1:9	0/0:7	0/5:26	0/0:13	./.:4	0/1:12	./.:0	./.:0	0/3:13	0/0:8	./.:0	./.:0	0/0:11	./.:0	0/1:22	./.:4	0/0:15	1/3:14	0/0:11	0/0:8	2/2:12	0/5:16	0/3:9	./.:0	0/0:7
un	178359	3024	AACTT	AGCTT,TACTT,AATTT,AACAT,AACTC	.	PASS	.	GT:DP	0/2:31	0/0:14	2/2:8	0/0:25	0/0:30	0/0:15	0/0:10	0/0:36	0/0:13	0/0:45	0/0:7	0/0:14	0/0:43	0/1:28	0/1:31	0/0:9	0/0:50	3/5:37	0/0:9	1/1:15	1/5:29	2/4:25	0/3:25	0/3:31	0/0:19	0/0:19	./.:0	0/0:16	0/0:26	0/0:9	0/0:23	0/0:30	0/0:11	./.:0	0/0:14	0/0:29	0/2:29	./.:0	0/0:28	0/0:12	./.:4	1/3:33	3/3:19	0/0:15	0/0:18	0/4:24	0/0:10	0/0:30	1/1:13	0/0:29	0/0:15	0/0:25	0/1:33	0/0:25	0/0:23	0/0:32	0/0:19	3/3:18	1/1:11	0/0:12	0/0:27	./.:0	./.:0	0/0:16	0/0:12	0/2:29	0/0:23	0/0:24	0/1:27	0/0:31	./.:4	0/0:32	0/1:36	0/0:18	0/0:25	0/0:7	0/0:20	0/0:19	0/2:27	0/0:12	0/0:13	0/0:10	0/0:10	0/0:17	0/0:25	0/0:11	0/2:10	0/0:44	0/0:21	0/0:28	./.:0	0/0:8	0/0:15	./.:0	0/0:8	0/0:11	0/0:25	0/0:9	0/0:22	0/1:15	0/0:5	./.:0	0/2:12	0/0:9	0/0:6	0/0:20	2/2:5	0/0:15	0/0:14	2/2:20	./.:4	0/0:25	0/0:29	0/0:5	0/1:36	0/0:9	0/0:5	1/1:18	0/0:15	0/0:17	0/0:6	2/2:12	0/1:20	0/0:7	0/0:17	0/3:9	0/1:11	0/0:13	./.:4	./.:4	0/0:26	0/0:6	0/0:30	./.:4	0/0:14	0/0:25	1/2:15	0/0:9	0/0:15	0/0:16	0/0:23
un	178536	3027	T	A	.	PASS	.	GT:DP	0/0:14	0/0:15	0/0:8	0/1:13	1/1:18	./.:0	0/1:11	0/0:16	0/0:18	0/0:27	./.:0	0/0:15	0/1:16	0/1:10	0/1:14	0/0:11	0/1:17	0/0:9	0/1:9	0/0:11	0/0:24	0/0:8	0/0:10	0/0:8	0/0:15	0/0:14	0/0:10	0/0:12	0/0:7	./.:0	0/0:10	0/0:5	./.:4	./.:0	0/0:16	0/0:14	0/0:7	0/0:9	0/0:9	./.:4	0/1:7	1/1:8	0/0:11	./.:3	0/0:8	0/0:8	0/0:9	0/1:7	0/0:6	0/0:6	./.:0	0/0:10	0/1:6	0/1:10	1/1:7	0/1:6	0/1:16	0/0:13	0/0:7	1/1:8	0/0:5	0/0:8	./.:4	./.:4	./.:3	0/1:11	0/0:6	0/0:16	0/0:7	./.:4	./.:0	0/0:7	0/1:26	0/0:5	0/0:6	./.:0	1/1:14	./.:4	0/1:6	./.:0	0/0:10	./.:4	./.:0	0/1:6	0/1:5	0/0:5	./.:0	0/0:19	0/0:19	0/0:16	0/1:10	0/1:14	0/1:7	0/0:5	0/1:8	0/0:11	0/0:22	0/0:18	0/0:17	0/1:6	1/1:12	0/1:17	0/0:15	1/1:14	0/0:6	./.:0	1/1:6	0/0:14	0/0:9	0/1:25	./.:4	0/0:10	0/0:17	1/1:11	0/0:23	1/1:9	0/0:11	0/0:11	0/1:12	0/0:5	0/0:9	0/0:15	0/0:11	0/0:10	0/0:13	0/0:11	./.:0	./.:0	0/1:8	0/0:9	0/0:12	0/0:7	0/1:20	1/1:10	0/1:14	0/0:8	./.:3	1/1:6	0/0:17	0/1:14	0/1:17
un	179008	3035	A	T	.	PASS	.	GT:DP	0/0:11	0/0:16	0/0:10	0/0:18	./.:0	0/0:6	0/0:6	0/0:17	0/0:8	0/0:27	0/0:7	0/0:19	0/0:7	0/0:6	0/0:18	0/0:11	0/0:16	0/0:9	0/0:8	0/0:18	0/0:15	0/1:16	0/0:15	0/0:9	./.:0	0/0:6	./.:4	0/0:7	0/0:11	0/0:5	0/0:8	0/0:6	0/0:5	0/0:6	0/0:7	0/0:8	0/0:6	0/0:18	0/0:11	./.:0	./.:0	0/0:9	0/0:24	0/0:7	./.:0	./.:0	0/0:11	0/0:9	./.:0	0/0:6	./.:3	0/0:6	0/0:7	./.:0	./.:0	0/0:15	0/0:20	0/1:10	./.:0	0/0:8	0/0:11	1/1:6	0/0:6	./.:0	0/0:7	0/1:10	0/0:19	0/1:19	0/0:12	./.:0	./.:0	0/0:7	0/0:15	0/0:14	0/0:8	./.:4	0/0:13	0/0:13	0/0:8	./.:0	0/0:12	0/0:8	./.:0	0/0:5	0/0:16	0/0:16	./.:0	0/1:29	0/0:24	0/0:7	0/0:8	0/0:5	0/0:10	0/1:10	0/0:13	0/0:13	0/0:27	0/1:11	0/0:16	0/0:6	1/1:8	0/0:21	0/0:5	./.:4	0/0:8	0/0:8	0/0:7	0/1:15	0/0:5	0/0:18	0/0:8	0/0:9	./.:4	./.:0	0/1:5	./.:4	0/0:14	0/0:6	0/0:25	0/0:13	./.:3	0/0:29	0/0:6	0/0:5	0/0:24	0/0:12	0/0:8	0/0:5	0/0:11	0/0:7	0/0:10	./.:3	0/0:15	./.:4	0/1:13	./.:4	0/0:13	0/0:22	./.:0	0/0:17	1/1:8
un	179480	3043	TG	TT,AT	.	PASS	.	GT:DP	0/0:24	0/0:31	0/0:11	0/0:30	0/1:29	0/1:12	0/1:20	0/2:29	0/0:31	0/0:37	0/0:17	0/1:41	0/0:32	0/0:29	0/0:26	0/0:16	0/0:24	0/0:14	0/0:7	0/0:43	0/0:32	0/1:27	0/0:22	0/0:20	0/0:25	0/0:22	0/0:41	0/0:27	0/0:37	0/0:29	0/0:29	0/0:34	0/0:31	0/0:37	0/0:32	0/0:39	0/0:24	0/0:38	0/0:34	0/0:21	0/0:22	0/0:31	0/0:44	0/0:27	0/0:13	0/0:34	0/0:30	0/0:18	0/0:20	0/0:26	0/0:29	0/0:22	0/0:30	0/1:25	0/0:28	0/0:33	0/0:28	0/0:30	0/0:9	0/0:16	0/1:22	0/0:23	0/0:12	0/0:30	0/0:29	0/0:36	0/0:22	0/0:33	0/0:31	0/0:44	0/0:16	0/0:29	0/1:35	0/0:29	0/0:31	0/0:24	0/0:31	0/0:16	0/0:27	0/0:18	0/0:23	0/0:28	0/1:11	0/0:19	0/0:28	0/0:16	0/1:13	0/0:56	0/0:57	0/0:22	0/0:16	0/0:20	0/0:17	0/0:16	0/0:14	0/1:28	0/0:22	0/1:20	0/1:23	0/0:13	0/0:34	0/0:43	0/0:5	0/1:17	0/0:8	0/0:36	0/1:18	0/0:16	0/0:14	0/1:52	./.:0	0/0:14	0/0:21	0/0:9	0/0:40	0/1:16	0/0:14	0/1:21	0/0:42	0/0:23	0/0:5	0/0:28	0/0:15	0/0:15	0/0:48	0/0:21	0/0:8	./.:0	0/0:19	0/0:8	0/1:28	0/0:7	0/1:40	0/0:13	0/0:47	0/0:13	0/0:7	0/0:18	0/0:28	0/0:20	0/0:41
un	179598	3045	CAAC	CGAC,CACC,CGAT,TACC	.	PASS	.	GT:DP	0/0:12	0/0:23	./.:0	0/1:11	0/4:18	./.:4	0/0:12	0/1:16	0/0:22	0/2:19	./.:0	0/2:26	0/0:5	0/0:14	0/0:12	0/0:11	1/1:9	0/0:17	2/2:9	0/0:9	0/3:15	0/0:17	0/0:5	0/1:13	1/1:10	2/2:8	0/0:10	0/2:11	0/1:19	0/0:11	0/2:17	0/0:8	0/1:13	0/0:14	0/0:17	0/0:10	0/0:11	0/1:14	0/2:14	0/1:14	0/0:14	0/0:12	0/3:21	./.:0	0/1:10	1/3:8	2/2:8	2/2:15	1/1:9	0/2:10	0/1:11	0/2:8	0/3:14	1/2:16	0/0:11	0/2:15	0/0:15	0/3:16	1/1:5	0/0:13	0/1:16	0/1:6	0/0:5	0/2:26	0/2:11	0/2:12	1/1:10	0/2:11	0/1:16	0/1:18	0/0:6	0/1:10	0/1:32	0/1:18	0/1:10	0/0:8	0/1:23	0/2:7	0/0:17	1/2:9	0/3:11	0/0:10	./.:3	1/2:7	2/2:12	0/0:12	1/2:8	1/2:31	0/2:28	0/0:12	1/1:7	1/1:7	0/0:7	1/1:8	./.:0	0/2:8	0/0:12	0/0:10	0/2:18	0/0:15	0/1:7	0/1:12	./.:0	0/1:7	0/1:6	0/1:17	0/1:5	0/0:13	0/1:8	0/3:13	./.:3	0/1:9	0/0:12	1/2:8	0/2:15	1/2:9	2/2:7	1/2:10	0/0:6	0/2:13	./.:0	0/1:11	0/1:18	0/1:7	0/0:19	0/1:13	0/0:7	2/2:8	./.:3	0/1:7	0/1:22	./.:0	0/2:24	2/2:6	0/2:17	./.:4	./.:3	0/2:10	0/0:16	0/0:19	0/0:20
un	179952	3051	TT	TC,CT	.	PASS	.	GT:DP	0/0:24	0/0:28	0/0:14	0/0:31	0/0:26	0/0:9	0/0:21	0/0:22	0/0:25	0/0:38	0/0:25	0/1:48	0/1:43	0/1:23	0/0:17	0/0:16	0/0:32	0/0:17	0/0:12	0/0:23	0/0:30	0/1:38	0/0:19	0/0:26	0/0:21	0/1:26	0/0:19	0/0:27	0/2:26	0/0:30	0/0:24	0/0:16	0/0:18	0/1:32	0/1:32	0/1:34	0/0:22	0/0:34	0/0:37	0/0:21	0/2:18	0/0:30	0/0:26	0/0:20	0/0:19	0/0:16	0/1:23	0/0:17	0/0:32	0/1:16	0/0:18	0/0:28	0/0:20	0/0:30	0/0:23	0/1:40	0/1:34	0/0:28	0/1:18	0/0:22	0/0:40	0/0:13	0/0:8	0/0:46	0/0:23	0/1:29	0/0:22	0/0:22	0/0:24	0/1:30	0/0:8	0/1:24	0/0:57	0/0:34	0/0:21	0/0:26	1/1:33	0/0:16	0/1:32	0/0:16	0/1:23	1/1:24	0/0:9	0/0:21	0/1:27	0/0:16	0/0:9	0/0:57	0/0:44	0/0:17	0/0:9	0/0:26	0/1:15	0/1:13	0/0:9	0/0:11	0/0:16	0/0:7	0/1:22	0/0:20	0/0:21	0/0:27	./.:0	0/0:11	0/0:10	0/0:24	0/1:9	0/0:12	0/0:10	0/0:24	0/0:7	0/0:18	0/1:15	./.:4	0/0:28	0/0:8	0/0:5	0/0:15	0/0:28	0/1:17	0/0:8	0/0:15	0/0:30	0/0:7	0/0:30	0/1:12	0/0:8	0/0:9	0/0:12	0/0:10	0/0:24	0/0:8	1/2:37	0/0:8	0/1:29	0/0:16	./.:4	0/1:17	0/1:28	0/0:18	0/0:31
un	180896	3067	CCC	CTC,TCC,CCA	.	PASS	.	GT:DP	0/0:18	0/1:12	0/0:12	0/0:16	0/0:20	0/0:7	0/1:16	0/0:25	0/2:18	0/0:29	0/0:9	0/0:26	0/0:17	0/0:10	./.:0	0/0:12	0/1:14	0/1:11	0/0:5	0/0:17	0/1:30	0/0:15	0/0:15	0/0:16	0/0:17	0/0:17	0/0:31	0/0:28	0/0:32	0/0:21	0/1:26	0/0:22	0/0:21	0/0:33	0/0:19	0/0:15	0/0:15	0/1:23	0/2:24	0/0:14	0/0:27	0/0:31	0/0:30	0/0:17	0/0:11	0/0:21	0/0:25	0/0:20	0/0:12	0/0:20	0/0:26	0/2:17	0/0:14	0/0:23	0/0:30	0/0:27	0/1:22	0/0:37	./.:4	0/1:10	0/0:11	0/1:13	0/0:17	0/0:33	0/1:11	0/0:22	0/0:15	0/0:21	0/0:20	0/0:29	0/0:6	0/0:13	0/0:17	0/1:15	0/0:19	0/0:19	0/0:17	0/0:11	0/0:11	0/0:5	0/0:18	1/1:13	./.:0	0/0:11	0/0:6	0/0:18	0/2:9	0/0:34	0/0:33	0/0:14	0/2:20	0/0:15	0/0:10	0/0:15	0/1:18	0/0:6	0/0:14	0/0:17	0/0:20	0/0:13	0/3:13	0/0:32	0/0:11	0/0:17	0/0:11	0/0:21	0/0:7	0/0:14	0/0:12	0/0:21	./.:0	0/0:12	0/0:26	0/0:8	0/0:20	0/2:10	0/0:13	0/0:19	0/0:27	0/0:9	./.:3	0/0:14	0/0:22	0/0:12	0/0:32	0/0:11	0/0:9	0/0:6	0/1:15	0/0:5	0/0:9	./.:0	0/0:33	0/1:16	0/1:19	0/1:9	0/0:5	0/0:18	0/0:19	0/0:27	0/0:30
un	181427	3076	AATGG	AACGG,AACAG,AATGT,AGTGG,CATGG	.	PASS	.	GT:DP	0/1:21	1/2:20	1/1:8	1/1:13	0/0:14	0/2:5	0/0:15	0/2:27	0/2:25	./.:0	0/0:7	1/5:31	0/0:25	0/0:27	1/2:15	0/1:17	0/1:21	0/2:17	0/2:16	1/2:21	0/0:42	0/2:14	1/1:11	0/2:19	1/1:21	1/2:16	0/2:11	1/2:10	0/1:7	0/0:8	0/3:9	1/1:13	1/1:7	1/1:8	0/1:11	0/4:14	2/2:7	0/2:9	0/0:5	1/2:6	1/1:8	0/1:11	0/2:10	0/2:10	./.:0	0/2:6	0/2:12	0/1:12	0/0:5	./.:4	1/2:7	0/1:7	0/0:10	0/0:12	0/0:6	0/1:11	2/2:15	0/1:21	1/1:10	0/2:10	0/1:14	1/1:8	0/0:5	0/0:13	1/1:13	0/0:15	0/1:11	0/2:15	0/2:15	0/2:19	0/0:6	0/0:16	1/2:34	0/1:17	0/1:11	0/0:8	1/2:18	1/1:6	0/1:13	0/1:9	0/0:10	0/1:14	0/0:8	2/2:10	1/1:9	0/0:5	0/0:8	0/1:24	0/0:33	0/2:19	1/2:9	0/0:13	0/0:13	0/1:12	1/1:13	2/2:16	0/0:16	0/0:12	0/0:12	0/1:5	1/1:16	0/2:22	0/1:6	1/2:7	0/2:7	1/1:6	./.:4	0/1:13	1/1:7	0/0:28	0/1:8	0/1:11	0/2:16	1/1:9	1/1:20	0/0:6	0/0:14	0/0:8	0/2:13	0/1:25	0/2:7	1/2:25	0/2:16	./.:0	0/1:27	0/0:8	./.:4	1/1:7	0/2:6	0/2:5	0/0:21	0/0:9	1/1:25	0/2:9	1/1:21	0/0:11	0/2:13	0/1:17	0/0:14	1/1:33	0/0:32
un	182725	3098	CAA	CGA,CGG,TGA	.	PASS	.	GT:DP	1/2:14	0/1:14	./.:0	0/0:23	1/1:16	0/0:11	0/0:8	0/0:16	./.:3	0/0:8	0/0:16	0/0:12	0/0:35	0/0:7	1/2:19	0/1:14	0/0:17	0/1:20	0/1:11	0/0:7	1/1:8	0/1:15	0/1:12	1/1:7	0/0:16	./.:0	0/0:16	0/0:5	0/1:12	0/0:12	./.:4	0/0:16	0/0:16	0/0:10	0/1:17	0/0:19	0/3:21	1/1:21	0/1:14	0/0:13	0/0:14	0/0:5	0/1:19	0/1:12	0/0:5	0/0:8	0/1:9	0/0:14	0/1:22	0/2:15	1/1:9	./.:4	0/0:13	0/1:19	0/0:14	0/0:12	0/0:7	0/0:23	0/1:11	0/1:25	0/1:19	0/1:24	0/1:5	0/0:27	1/1:8	0/1:26	0/0:25	0/0:22	0/1:26	0/1:19	0/0:14	1/1:21	1/2:18	0/0:11	0/1:22	0/1:18	0/1:23	0/0:18	0/1:25	0/1:16	0/0:17	0/0:27	./.:3	1/1:14	1/1:17	0/0:12	0/0:8	0/0:20	0/0:6	0/0:8	0/1:17	0/1:13	0/0:6	0/1:7	0/0:8	./.:4	0/0:13	./.:3	0/0:13	1/1:19	1/1:11	./.:0	./.:0	0/0:9	./.:0	0/0:18	0/1:8	0/0:14	1/1:7	./.:0	./.:0	0/0:10	0/0:13	./.:0	0/1:24	./.:4	0/0:8	0/1:6	0/1:11	1/1:5	./.:0	0/1:8	./.:0	0/0:8	0/2:6	1/1:9	0/0:5	./.:0	1/1:10	0/1:5	0/0:6	./.:0	./.:4	0/0:5	0/2:17	1/1:10	0/1:8	1/1:6	0/0:18	0/0:10	0/0:10
un	184436	3127	AT	GT,AG	.	PASS	.	GT:DP	0/2:5	0/0:9	0/0:7	0/0:8	0/0:6	./.:0	0/2:7	0/0:8	0/1:12	0/1:20	0/0:5	0/1:16	0/0:16	0/0:6	1/1:9	./.:0	0/0:13	./.:0	./.:4	0/1:6	0/1:17	0/0:7	1/1:8	0/0:12	0/0:7	0/1:10	0/0:31	0/0:19	0/2:15	0/0:12	0/1:18	0/2:24	0/0:13	0/1:18	0/0:17	0/1:16	0/1:10	0/1:19	0/1:19	0/0:17	0/2:13	0/0:24	0/0:16	0/0:17	0/0:11	0/0:14	0/1:20	0/1:20	0/0:5	0/2:16	0/0:16	0/1:14	0/0:17	0/0:30	0/0:12	0/1:17	0/2:29	0/0:19	0/0:6	0/2:12	1/1:20	0/0:21	0/0:9	0/0:30	0/0:21	0/1:24	0/0:26	0/1:25	0/1:20	0/1:19	0/1:10	0/1:25	0/0:13	0/0:20	0/0:13	0/1:12	0/1:18	0/0:10	0/1:14	0/1:14	0/0:21	0/0:6	./.:0	1/1:13	0/1:12	0/0:15	0/0:8	0/0:48	0/2:34	0/0:14	0/0:14	0/1:16	1/2:7	0/0:16	0/1:7	0/2:16	0/0:35	0/1:17	0/0:25	0/1:21	1/2:22	0/0:39	0/1:13	0/1:12	0/0:9	1/1:38	0/1:11	1/2:17	0/0:10	0/1:26	0/0:9	0/0:11	1/1:10	./.:3	0/1:19	1/1:6	0/1:15	0/1:18	0/1:32	0/0:21	0/1:6	0/0:18	0/2:18	0/0:6	1/1:27	0/1:10	./.:0	0/0:15	0/0:7	0/0:5	0/0:19	./.:4	0/2:38	./.:4	0/1:21	0/1:9	1/1:7	0/0:23	0/0:10	0/1:12	0/1:8
un	184613	3130	TCC	TAC,ACC,TCT	.	PASS	.	GT:DP	0/0:33	0/0:32	0/0:15	0/0:38	0/0:19	0/0:17	0/0:26	0/0:42	0/0:29	0/0:48	0/0:19	0/0:34	0/0:42	1/1:20	0/1:33	0/0:30	0/3:35	0/0:30	0/1:30	0/1:21	0/0:45	0/0:25	1/1:8	0/0:24	./.:0	0/0:22	0/0:27	0/0:22	0/0:21	0/0:16	0/0:7	0/0:26	0/1:21	0/0:13	0/0:22	0/0:36	0/0:33	0/0:25	0/0:34	0/0:24	0/0:28	0/0:13	0/0:26	0/0:22	0/1:22	0/0:14	0/0:26	0/0:30	0/1:20	0/1:17	0/0:7	0/0:26	0/0:22	0/0:50	0/0:13	0/1:21	0/0:38	0/0:10	0/0:19	0/0:10	0/0:26	0/0:15	0/0:6	0/0:42	0/1:13	0/0:30	0/0:28	0/0:42	0/0:13	0/0:34	0/0:10	0/1:32	0/0:28	0/0:15	0/0:16	0/0:21	0/0:34	0/0:13	1/2:27	0/0:16	1/1:24	0/0:16	0/0:13	0/0:25	0/0:16	0/0:19	0/0:8	0/0:44	0/0:40	0/0:29	0/0:20	0/0:13	0/0:14	0/0:11	0/1:26	0/0:7	0/0:36	0/1:32	0/0:27	0/0:12	0/0:21	0/0:27	0/1:7	0/1:20	0/0:12	0/0:18	0/0:15	0/0:18	0/1:11	0/0:38	0/0:15	0/0:17	0/0:26	0/0:14	0/0:49	0/1:23	0/0:30	0/0:6	0/0:12	0/0:19	0/0:16	0/0:22	0/0:15	./.:0	0/0:32	0/0:16	0/0:17	0/1:12	0/0:14	0/0:15	0/1:28	0/0:13	0/0:35	0/0:18	0/0:27	0/0:25	0/0:5	0/0:9	0/0:15	0/1:34	0/0:50
un	184908	3135	CAAGA	CAAGT,GAAGA,CAATA,CACGA,GAAGT,CGAGA	.	PASS	.	GT:DP	0/0:10	1/1:16	0/3:11	1/2:17	0/0:8	./.:0	0/3:12	0/0:14	1/1:15	0/1:26	2/2:9	2/2:26	0/1:17	1/2:10	0/1:21	1/1:13	0/3:19	0/1:17	0/0:16	1/1:12	0/1:33	1/1:10	0/1:9	./.:4	0/1:14	1/1:9	0/0:8	./.:4	0/0:6	./.:0	./.:0	0/0:6	0/1:7	1/1:5	0/0:6	0/0:7	./.:3	0/2:12	0/0:13	0/0:6	./.:0	0/6:12	0/0:8	./.:0	0/0:8	0/2:7	0/1:11	0/2:7	./.:3	0/0:8	./.:4	./.:0	0/0:7	0/0:12	./.:4	1/3:11	0/0:11	1/2:10	0/2:7	1/3:6	0/0:14	0/1:12	./.:0	0/0:12	0/0:6	0/2:14	1/3:7	0/1:14	0/2:7	0/1:11	./.:4	0/0:12	0/0:28	0/2:11	1/1:10	1/1:11	2/2:9	1/2:6	1/2:11	./.:0	0/1:10	./.:0	0/0:10	./.:4	0/0:8	0/1:6	./.:4	0/2:10	0/1:15	0/1:14	0/1:9	2/2:5	0/1:11	0/2:9	0/0:9	./.:0	1/1:8	0/0:7	0/0:8	./.:0	0/2:13	1/1:9	./.:3	1/1:12	./.:0	0/2:6	0/2:10	./.:0	2/5:7	0/0:11	0/1:9	1/2:5	0/4:13	0/0:14	0/3:19	0/1:7	0/1:8	0/0:8	0/1:10	0/2:6	0/3:6	1/1:8	2/5:5	./.:0	1/1:12	./.:0	./.:4	0/1:9	0/0:5	./.:0	1/1:14	./.:0	0/0:13	./.:0	0/0:13	1/1:6	1/1:7	0/1:10	0/1:21	1/2:15	0/4:12
un	185085	3138	GT	GC,CC	.	PASS	.	GT:DP	0/0:19	0/1:20	1/1:9	0/1:13	0/2:17	./.:0	0/1:9	0/0:8	0/1:19	0/1:16	0/1:13	0/1:29	0/1:21	0/1:15	0/0:19	1/1:7	1/1:12	0/0:13	./.:0	0/0:12	0/1:22	0/0:9	1/1:7	0/1:15	1/1:8	0/1:13	0/1:15	1/1:16	0/0:13	0/1:9	1/1:13	0/0:9	./.:3	1/1:16	0/1:25	1/1:10	1/1:8	0/0:20	0/0:5	./.:4	./.:4	0/1:9	0/1:10	0/1:10	./.:0	0/0:11	0/1:7	1/1:18	0/0:8	1/1:6	./.:4	1/1:18	1/1:14	./.:0	0/0:10	0/0:6	0/1:10	1/1:17	0/0:14	0/0:9	0/1:18	0/0:5	./.:3	0/1:14	0/1:14	0/1:23	0/0:12	1/1:21	1/1:9	0/0:15	./.:0	0/1:19	0/1:20	0/0:18	0/1:22	./.:0	0/1:24	./.:0	1/1:19	0/1:12	0/1:9	0/0:6	./.:4	1/1:8	0/1:20	./.:4	0/1:6	1/1:29	1/1:38	1/1:11	0/1:12	0/0:14	1/1:8	0/1:8	./.:3	0/1:13	0/1:12	0/0:7	0/0:14	0/1:7	1/1:9	0/1:33	1/1:5	0/0:5	./.:4	0/0:17	./.:3	0/0:6	./.:0	1/1:37	./.:0	./.:0	1/1:8	0/0:7	0/0:14	0/1:6	0/0:10	./.:0	1/1:15	./.:3	./.:0	0/1:10	0/2:22	./.:0	1/1:10	1/1:6	./.:0	1/1:6	1/1:12	./.:4	0/0:30	./.:0	0/1:20	0/1:7	0/1:20	0/1:12	0/1:11	1/1:9	0/1:18	0/0:10	1/1:20
un	185144	3139	AGAT	AGCT,AGAC,ATAT,GGAT	.	PASS	.	GT:DP	0/0:14	0/1:13	0/1:5	0/0:7	0/1:12	1/1:5	./.:0	0/1:20	0/0:17	0/0:24	0/0:8	0/0:29	0/0:14	0/1:14	0/0:15	0/0:5	0/1:18	0/0:17	0/0:11	0/0:16	0/0:27	0/0:11	0/0:10	0/0:16	0/0:14	0/0:20	0/0:11	0/0:5	0/1:14	0/0:5	0/0:10	0/0:10	./.:4	0/1:12	0/0:15	0/0:16	0/1:15	0/0:13	0/0:12	1/1:9	1/1:10	0/1:17	0/1:14	0/0:14	0/0:10	0/0:6	0/0:8	0/0:19	0/0:6	0/0:17	1/1:8	./.:0	0/0:6	0/0:8	0/1:11	0/0:15	0/0:19	0/4:9	0/0:16	0/0:12	0/0:11	./.:4	./.:4	0/2:11	0/0:15	0/0:9	0/0:8	0/0:7	0/1:12	0/0:5	0/1:5	0/0:19	0/1:21	0/1:12	0/0:12	0/0:6	0/0:15	0/0:6	0/0:11	0/0:8	0/1:9	0/0:6	0/0:5	0/1:14	0/0:9	0/0:10	0/1:6	0/0:26	0/0:31	0/0:21	0/0:15	0/0:19	0/1:13	0/1:11	0/0:12	0/0:8	1/1:16	0/1:12	0/0:12	1/1:9	0/0:16	0/0:25	./.:4	0/1:9	0/0:7	./.:4	0/1:6	0/0:6	0/0:9	0/0:14	./.:4	0/1:8	0/0:14	0/0:5	0/0:19	0/0:7	0/0:13	0/0:6	0/1:17	0/0:15	0/0:8	0/0:10	0/1:20	0/0:5	0/0:23	0/0:9	0/0:8	0/0:12	0/1:9	./.:4	0/1:14	1/1:7	0/0:29	0/0:6	0/0:12	0/0:9	0/0:8	0/1:17	0/0:15	0/0:23	1/1:11
un	185675	3148	ACA	ACG,ATG,GCG	.	PASS	.	GT:DP	1/1:8	0/1:18	1/1:9	0/0:19	1/1:13	0/1:5	0/0:18	1/1:13	0/0:21	0/1:28	1/1:5	0/1:23	0/1:19	0/1:9	1/1:17	0/1:9	0/0:18	0/0:21	0/0:7	1/1:17	0/0:24	0/1:15	0/1:12	0/1:13	0/0:10	0/1:18	1/1:14	0/0:17	0/1:21	0/0:15	0/0:19	0/1:34	1/1:17	0/1:20	1/1:32	0/0:19	0/1:21	1/1:21	0/1:20	0/1:12	1/1:20	0/1:27	1/1:17	1/1:15	0/1:18	0/1:18	1/1:14	0/0:13	0/0:21	1/1:18	1/1:13	0/1:18	0/1:13	0/0:32	0/0:18	0/0:29	0/0:27	0/1:17	./.:0	0/0:12	0/1:23	0/0:21	0/0:8	0/0:37	0/1:21	0/1:14	0/1:11	0/1:18	0/1:19	0/1:31	0/1:11	0/1:23	1/1:13	0/1:18	1/1:16	0/1:25	0/1:13	0/1:16	0/0:20	0/1:13	1/1:20	0/1:16	./.:3	0/0:14	0/0:18	0/1:23	0/1:9	0/1:36	0/1:33	1/1:20	0/0:12	0/0:11	0/0:14	0/1:9	0/1:10	0/1:11	0/1:26	0/0:18	0/1:19	0/0:16	1/1:12	1/1:28	./.:4	0/0:9	1/1:8	0/2:26	0/1:12	0/1:18	0/1:7	0/1:24	0/0:8	0/0:15	0/1:18	0/0:7	0/1:24	0/1:14	0/1:15	0/0:13	0/0:26	0/1:12	./.:0	0/0:24	1/1:16	0/0:9	0/1:32	1/1:8	./.:4	1/1:12	0/1:12	./.:0	0/0:15	./.:0	0/1:26	0/1:8	0/3:28	0/1:10	1/1:6	1/1:16	0/1:28	0/1:24	1/1:25
un	185970	3153	CCC	TCC,TCA,TAC	.	PASS	.	GT:DP	0/1:18	0/1:13	0/0:11	1/1:9	0/0:12	./.:4	0/0:12	0/0:8	0/1:14	0/0:6	1/1:12	0/0:20	0/1:19	1/1:8	0/0:17	0/1:5	0/0:8	./.:4	1/1:7	./.:0	0/0:22	0/0:13	0/1:10	0/1:10	1/1:10	0/1:5	0/0:15	0/1:17	1/3:19	1/2:6	0/1:13	0/1:21	0/0:10	0/0:13	0/0:11	1/1:17	0/0:17	0/1:22	0/0:13	0/1:7	0/0:8	0/1:12	0/1:11	0/1:15	0/1:15	2/2:13	1/1:16	0/0:14	0/0:15	0/0:10	1/1:14	0/0:11	1/1:13	0/0:9	0/0:7	0/1:14	0/0:13	1/1:22	0/1:8	0/1:13	1/1:23	0/1:6	0/1:7	1/1:18	0/1:12	0/1:15	0/0:13	0/0:20	0/2:14	1/1:26	1/1:7	0/1:12	0/0:21	0/1:22	0/0:15	0/0:11	1/1:15	0/1:5	0/1:16	0/1:8	1/1:13	0/0:7	1/1:5	0/0:5	0/1:10	0/1:12	0/1:7	0/1:36	0/1:33	0/1:7	0/0:9	0/0:14	0/1:14	0/1:9	0/1:9	0/1:10	0/0:17	0/1:11	0/1:18	0/1:22	0/1:14	0/0:31	./.:0	1/1:8	1/1:10	0/0:21	./.:0	0/0:8	0/0:7	0/1:29	0/0:8	./.:4	0/1:9	0/0:8	0/1:21	0/1:10	0/0:10	./.:3	0/1:17	0/1:9	./.:4	0/0:16	0/1:21	./.:4	1/1:31	0/1:5	0/1:6	0/0:7	0/1:8	./.:4	0/1:20	0/1:6	1/1:28	0/1:9	1/1:13	0/0:11	0/1:7	0/1:12	1/1:15	0/0:18	0/0:24
un	186029	3154	TTG	TTT,GTG,TCG	.	PASS	.	GT:DP	0/0:27	0/0:46	0/0:9	0/0:22	0/0:40	0/0:20	0/0:21	0/0:23	2/2:12	0/0:68	0/1:32	0/1:72	0/0:50	0/0:38	0/0:46	0/0:9	0/0:61	0/0:45	0/0:17	0/0:23	0/0:51	0/0:37	0/0:28	0/0:18	0/0:36	0/0:30	0/0:54	0/0:18	0/0:13	0/0:31	0/0:36	0/3:35	0/1:34	0/0:21	0/0:58	0/0:32	0/2:41	3/3:20	0/0:53	0/0:7	0/0:13	0/0:30	0/0:22	0/0:15	0/0:26	0/0:21	0/0:28	0/0:26	./.:0	0/0:21	0/0:29	./.:0	0/0:16	1/1:15	0/0:17	0/0:46	0/0:54	0/0:41	0/0:19	0/3:29	0/3:40	0/2:23	0/0:15	0/0:35	0/0:16	0/0:40	0/0:29	0/0:41	0/1:43	0/1:52	0/0:20	0/0:56	0/0:26	0/0:45	0/0:20	0/0:15	0/0:19	0/0:24	0/0:17	0/0:15	0/0:41	0/0:35	0/2:15	3/3:12	0/0:35	0/0:16	0/0:12	1/1:36	0/0:70	0/0:15	./.:0	0/1:31	0/0:20	0/1:13	0/0:13	0/1:21	0/0:22	./.:0	0/0:39	./.:0	0/1:35	./.:0	2/2:5	0/0:26	0/0:8	0/0:54	0/0:16	1/1:33	0/0:8	0/0:50	0/0:10	0/0:20	0/0:11	./.:0	0/0:26	0/0:23	0/0:31	0/0:27	0/0:39	0/0:26	./.:0	0/0:17	0/1:45	0/0:13	0/0:37	./.:3	0/0:6	0/0:16	0/0:9	0/0:8	1/1:27	0/0:9	0/0:30	0/0:15	0/0:16	0/0:16	1/1:9	0/0:13	0/0:45	0/1:45	./.:0
un	188448	3195	G	C	.	PASS	.	GT:DP	0/0:22	0/0:20	0/0:12	0/1:27	0/0:24	0/0:6	0/0:9	0/0:16	0/0:11	0/0:19	0/0:12	0/0:30	0/1:23	1/1:16	0/0:25	0/0:9	0/0:30	0/0:20	0/0:15	0/0:12	0/1:19	0/0:18	0/1:6	1/1:17	0/0:18	0/1:13	0/1:19	0/0:18	0/0:16	0/0:13	0/0:18	0/0:15	0/0:19	0/0:17	0/0:34	0/0:24	0/0:21	0/0:23	0/0:22	0/0:13	0/0:9	0/1:18	0/1:19	0/0:16	0/0:7	0/0:12	0/0:20	0/0:19	0/0:19	0/0:16	0/0:8	0/1:17	0/0:17	0/0:22	0/0:25	0/0:24	0/0:17	0/0:15	0/0:7	0/0:18	1/1:20	0/0:12	./.:0	0/1:24	0/0:21	0/0:17	1/1:15	0/0:22	1/1:17	0/0:17	0/0:5	0/1:19	0/0:23	0/1:25	0/0:13	0/1:9	0/0:22	0/0:6	0/1:14	0/0:18	0/0:14	0/0:13	0/0:8	0/0:13	0/1:18	0/0:12	./.:4	0/1:29	0/0:31	0/0:15	0/0:13	0/1:11	0/1:6	0/1:12	0/0:11	./.:3	0/0:16	0/1:13	0/0:7	0/0:12	0/0:8	0/0:24	./.:0	0/0:8	0/1:5	0/0:15	0/1:7	0/0:9	0/1:9	0/0:20	./.:0	0/0:11	0/0:9	./.:0	0/0:19	0/0:6	0/0:9	0/0:7	0/1:16	0/0:7	0/0:5	0/0:6	0/0:16	0/0:6	0/0:23	./.:4	./.:0	0/0:9	./.:4	./.:4	0/1:13	./.:0	0/0:35	./.:0	0/1:16	0/0:15	./.:0	0/1:15	0/1:12	0/0:19	0/0:17
un	188920	3203	ACTT	GCTT,ATTT,ACGT,ACTA	.	PASS	.	GT:DP	0/3:9	0/0:21	0/0:19	0/1:27	0/1:29	0/0:18	1/1:7	0/0:16	./.:0	./.:4	./.:4	1/1:14	0/0:24	0/0:11	0/0:25	0/0:15	0/0:20	0/1:16	0/1:5	1/1:5	0/0:15	0/0:20	0/0:19	0/0:15	0/0:27	0/0:13	0/2:19	0/0:12	0/0:19	0/0:6	0/0:10	0/0:15	1/1:28	0/0:14	0/1:19	0/1:16	0/0:24	0/0:18	0/1:22	0/0:6	0/0:17	0/1:15	0/0:18	0/0:12	0/1:5	0/0:7	0/1:14	0/0:15	0/1:26	1/1:19	0/0:7	0/0:7	0/1:17	0/0:27	0/0:7	0/0:11	0/0:17	1/1:15	0/0:10	0/1:13	0/0:8	0/0:11	1/1:5	0/0:17	0/1:7	0/0:7	0/0:11	0/0:13	0/0:6	0/0:11	1/1:8	0/1:22	0/0:15	0/0:10	0/0:9	0/0:7	1/1:18	1/1:5	0/0:7	0/0:11	0/1:13	0/0:11	0/1:9	0/0:7	0/0:10	0/0:6	./.:0	0/4:13	0/0:5	0/0:9	0/0:9	./.:0	./.:3	0/0:8	1/1:12	0/1:5	0/0:5	0/0:5	0/1:9	0/0:30	./.:0	./.:0	./.:0	0/0:9	1/1:7	0/1:35	./.:3	0/0:11	0/0:5	0/1:7	./.:0	0/0:9	0/0:8	1/1:6	0/0:13	0/0:7	1/1:10	0/0:7	./.:4	0/2:11	0/0:5	0/0:17	0/1:8	0/0:13	1/1:6	0/2:5	0/0:10	0/1:12	0/0:6	1/1:5	0/1:8	1/1:7	1/1:6	0/1:13	0/1:12	0/0:12	0/0:8	1/2:9	0/0:19	0/0:7	0/1:22
un	189333	3210	GATC	GGTC,GATT,CGTC,GGCC	.	PASS	.	GT:DP	0/1:11	0/1:17	0/1:11	0/1:16	0/1:15	1/1:5	0/0:30	0/0:12	0/0:42	0/1:25	1/1:11	0/0:37	0/0:21	0/1:12	0/1:22	0/1:10	1/1:18	1/2:7	0/0:5	0/0:24	0/0:51	1/1:16	0/1:18	0/0:17	0/0:17	0/0:7	0/0:57	0/0:44	0/1:34	0/1:34	1/1:34	0/1:57	0/0:42	0/0:40	0/0:55	0/1:68	0/1:43	0/1:47	1/1:41	0/0:32	0/1:37	0/0:38	1/1:51	0/0:33	0/0:39	0/0:48	1/2:45	0/0:32	0/0:37	0/1:43	1/1:31	0/1:33	0/0:52	0/1:52	0/1:37	0/0:55	0/1:46	0/1:60	0/0:8	0/0:51	0/1:67	0/0:41	0/0:19	0/0:63	0/1:55	0/0:53	0/0:43	0/1:53	0/1:31	0/0:59	0/0:37	1/1:60	0/0:22	0/0:66	0/0:52	0/1:34	0/0:44	0/0:33	1/1:45	0/0:24	0/2:52	0/1:52	0/0:6	0/0:33	0/1:43	0/0:37	0/1:21	0/1:65	0/1:86	0/0:39	0/0:22	0/1:31	0/1:32	0/1:16	0/0:24	0/1:33	0/0:62	1/1:31	1/1:51	0/0:35	0/0:32	0/0:50	0/0:14	0/0:35	0/1:19	0/0:59	1/3:17	0/3:26	0/0:19	0/1:50	0/0:18	1/1:40	0/1:38	0/1:14	0/0:34	0/1:36	0/0:24	0/0:36	0/4:41	0/0:38	0/1:12	0/1:22	0/1:30	./.:3	0/1:44	0/0:20	0/0:7	0/1:16	0/0:18	1/1:9	0/0:19	./.:0	0/0:54	0/0:11	0/0:39	0/1:11	0/0:20	0/1:18	1/1:14	0/1:17	0/0:26
un	190336	3227	TA	GA,GC	.	PASS	.	GT:DP	0/0:21	0/0:21	0/0:7	0/0:19	0/0:17	0/0:19	0/0:9	0/0:14	0/0:7	0/0:13	0/1:5	0/0:9	0/0:30	0/0:26	1/1:25	0/0:24	0/1:27	0/0:11	0/0:16	0/0:13	0/2:6	0/0:8	0/0:17	0/2:9	0/0:21	./.:4	0/0:27	0/0:13	0/2:20	0/0:24	0/0:15	0/0:31	0/1:18	0/0:22	0/0:25	0/2:45	0/0:28	0/0:19	0/2:30	0/0:19	0/0:14	0/0:18	0/0:36	0/0:18	0/0:7	0/0:17	0/0:22	0/0:25	0/1:32	0/0:21	0/0:17	0/2:11	0/0:18	0/0:23	0/1:23	0/0:19	0/0:20	0/2:17	0/0:22	0/2:24	0/0:14	0/0:14	0/0:6	0/0:22	0/0:9	0/0:17	0/0:15	0/0:11	0/0:18	0/0:9	0/0:5	0/0:31	0/1:26	0/0:17	0/0:15	0/0:14	0/0:14	0/1:15	0/0:25	0/0:10	0/0:17	0/0:13	0/1:8	0/0:17	0/2:24	0/0:12	0/0:6	0/0:20	0/1:15	0/0:8	0/1:19	0/1:9	0/2:5	0/0:8	0/2:10	0/0:7	0/2:12	0/1:10	0/0:18	0/0:17	0/0:18	0/0:6	./.:0	0/2:11	0/0:5	0/0:38	./.:0	0/0:7	0/0:13	0/1:5	0/0:6	0/1:18	0/2:13	0/0:8	0/1:29	0/0:8	0/0:12	0/0:9	0/0:15	0/0:11	./.:0	0/0:15	0/2:11	0/0:9	0/0:8	1/2:8	0/1:8	0/1:18	0/2:10	0/0:5	0/0:6	0/2:7	0/0:9	0/0:11	0/0:12	0/0:16	0/0:7	0/0:18	0/0:15	0/0:12	0/2:30
un	190572	3231	TT	TC,CT	.	PASS	.	GT:DP	0/0:18	1/1:22	0/0:8	0/0:22	0/1:10	0/1:5	0/1:9	0/1:18	0/0:26	0/1:29	0/0:10	0/1:36	0/0:16	0/1:17	1/1:13	0/0:8	1/1:12	0/1:11	0/1:6	1/1:11	0/0:14	0/1:15	0/1:10	0/1:16	0/0:7	0/1:14	0/0:18	1/1:13	0/0:23	0/1:17	0/1:18	0/1:16	0/1:13	1/1:8	1/1:12	0/0:11	1/1:13	1/1:22	0/1:13	0/1:11	0/0:13	0/0:18	0/0:23	0/0:20	0/0:16	1/1:16	0/1:22	0/0:9	0/1:11	0/0:15	1/1:12	0/1:11	0/0:17	0/0:17	0/1:18	0/1:13	0/1:27	0/1:17	0/0:9	1/1:19	0/0:13	0/0:12	0/0:7	0/0:23	0/0:23	0/1:22	0/1:11	1/1:19	1/1:16	1/2:28	0/1:5	0/0:10	0/0:16	1/1:19	0/0:11	0/1:14	1/1:21	0/0:14	0/1:18	0/1:7	0/0:24	0/1:15	0/1:7	0/1:10	0/1:14	0/1:12	0/0:17	0/0:51	0/0:33	0/0:21	0/0:14	0/1:21	0/0:11	1/1:14	0/0:14	1/1:14	0/1:30	0/0:25	0/0:22	0/1:18	0/0:23	0/1:32	1/1:11	0/0:20	0/0:8	0/1:19	0/0:6	0/1:9	0/1:15	0/0:22	0/0:13	0/1:11	1/1:20	0/0:8	1/1:21	0/0:5	0/1:26	0/0:18	0/1:18	0/1:16	./.:4	0/1:25	0/1:26	0/1:11	1/1:24	0/1:14	0/0:11	0/0:9	0/1:17	1/1:5	0/1:21	0/0:10	0/1:39	0/1:13	0/1:32	0/1:14	0/0:11	0/1:25	1/1:21	1/1:16	0/1:27
un	190867	3236	GCG	GCT,GAT,CCT,GAG	.	PASS	.	GT:DP	1/2:25	0/1:19	0/2:14	1/1:20	0/1:18	./.:0	0/1:29	./.:0	./.:0	2/2:7	0/3:18	0/0:37	1/2:41	0/1:23	0/0:27	1/1:22	0/2:31	0/0:5	0/3:19	0/0:19	0/1:50	0/0:10	0/0:26	1/2:22	./.:0	0/2:12	0/2:15	./.:0	0/1:23	0/0:14	0/1:18	2/2:15	2/2:18	2/2:11	1/1:17	0/2:21	1/1:7	./.:0	0/0:20	1/1:17	0/0:18	0/2:19	0/1:36	./.:0	0/1:19	0/0:19	0/0:18	1/1:7	0/0:13	1/1:20	0/1:11	2/2:6	0/2:18	0/0:24	0/1:18	1/2:25	0/2:17	0/1:18	2/2:14	0/2:16	0/1:15	0/0:18	./.:0	0/2:18	1/1:8	1/1:21	0/2:19	0/1:20	0/0:26	1/2:18	./.:0	1/2:19	0/1:33	1/2:24	0/2:16	0/0:10	0/0:24	2/2:15	2/2:17	./.:4	2/2:7	./.:0	./.:4	./.:0	0/2:18	0/1:12	0/0:12	./.:0	1/2:24	0/2:15	0/1:15	0/0:20	1/1:20	0/0:19	./.:0	./.:0	0/0:25	1/2:11	1/2:12	2/2:14	0/1:21	0/2:23	1/2:15	0/0:12	./.:0	0/1:27	0/0:12	0/0:19	0/1:14	0/0:20	0/1:13	0/1:16	0/0:13	./.:0	0/0:18	1/1:8	0/2:16	0/0:19	0/1:19	2/2:9	0/1:14	0/0:12	0/1:15	0/2:9	./.:0	1/1:6	0/0:8	0/2:12	0/0:19	1/1:11	0/1:28	1/1:8	0/0:23	./.:0	./.:0	0/2:13	0/1:15	0/0:19	0/0:35	0/4:32	0/0:28
un	191988	3255	TT	CT,TG	.	PASS	.	GT:DP	0/1:30	0/1:25	0/0:16	0/0:34	0/0:30	0/1:9	0/0:25	./.:0	0/0:26	0/1:45	0/1:16	./.:0	0/1:41	1/1:34	1/1:37	0/1:20	0/1:30	0/0:31	0/0:19	0/0:28	1/1:34	0/1:22	0/1:18	0/0:27	1/1:8	0/1:20	0/0:24	0/0:21	0/1:25	0/0:12	0/1:17	0/0:26	./.:0	0/0:14	0/1:19	0/0:21	0/0:11	./.:0	0/1:15	0/1:11	0/1:18	0/0:23	0/1:22	0/0:31	0/0:11	0/1:15	./.:0	0/0:23	0/1:8	0/0:9	0/0:23	0/0:12	./.:0	1/1:5	0/0:22	0/0:16	0/0:25	0/0:30	0/0:15	0/0:19	0/0:18	0/1:24	0/0:11	0/1:35	0/0:23	0/0:28	0/0:20	0/0:22	0/0:21	0/1:30	1/1:17	0/0:21	0/1:35	0/1:26	0/1:23	0/0:19	0/0:29	0/0:10	0/0:24	0/0:6	0/0:26	0/0:17	0/0:14	0/1:15	0/0:28	0/0:13	0/1:12	1/1:16	0/0:33	0/0:21	0/0:24	0/0:22	./.:0	./.:0	0/1:20	0/0:21	0/0:31	0/0:26	./.:0	0/1:17	0/0:37	1/1:23	./.:4	0/1:12	0/0:11	0/0:31	0/0:19	0/1:14	0/0:14	0/0:27	./.:0	./.:0	0/0:17	0/0:11	1/1:13	0/0:21	0/0:9	0/1:17	0/1:29	0/2:24	0/0:9	0/0:22	0/0:16	./.:0	0/1:33	0/0:11	./.:4	0/1:8	0/0:19	0/0:6	0/0:36	./.:0	0/0:42	0/0:15	./.:0	0/1:16	0/0:13	0/1:13	0/0:25	0/0:26	1/1:29
un	192578	3265	TCTATCC	TCTATTC,TCTACCC,TATATCC,CCTATCC,TCCATCC,TCTATCT,TCTGTCC	.	PASS	.	GT:DP	0/0:8	0/1:13	0/0:14	0/0:6	0/1:15	./.:0	0/1:14	0/0:11	0/0:25	0/0:20	./.:0	0/1:28	0/0:6	0/0:9	1/1:11	1/1:17	2/2:11	1/1:15	0/0:6	0/0:6	./.:0	0/0:20	0/0:10	0/0:11	0/0:17	3/3:5	./.:0	1/1:19	0/0:10	0/0:22	0/0:24	0/0:13	0/0:25	0/0:14	0/1:26	0/1:25	0/0:24	0/0:8	0/0:7	./.:0	1/1:13	./.:0	0/0:24	0/0:17	0/1:18	0/0:28	0/0:6	0/0:35	0/0:13	0/0:15	0/0:7	0/0:13	0/3:21	0/0:23	0/0:25	0/4:21	./.:0	0/0:14	0/0:21	0/0:8	1/1:10	0/1:7	./.:0	0/0:11	0/0:5	0/0:12	0/0:23	0/0:14	0/0:26	1/1:8	0/0:5	0/0:12	0/0:15	1/1:9	0/0:14	0/0:8	0/4:15	0/1:5	1/1:14	1/1:6	0/0:15	./.:3	./.:0	./.:0	0/0:8	1/1:6	0/0:5	0/0:26	0/0:41	0/0:22	5/5:9	0/0:8	0/0:11	0/0:30	0/0:18	./.:0	1/6:31	0/0:20	0/1:22	./.:4	0/1:23	0/0:31	./.:3	0/0:21	0/1:12	0/0:38	./.:0	0/0:16	0/0:7	0/0:22	0/1:16	0/1:21	0/0:22	1/1:12	1/1:27	0/1:18	0/0:5	./.:0	0/0:10	0/0:18	./.:4	0/2:21	0/0:41	./.:4	0/0:16	./.:0	0/1:25	0/1:14	1/2:22	1/1:6	0/7:41	0/1:13	0/0:42	0/0:8	0/0:8	0/0:23	./.:0	0/0:25	./.:0	0/0:21	0/1:21
un	193109	3274	CGATAAAC	CGGTAAAC,CGACAAAC,AGATAAAC,CGATATCC,CGAAAAAG,CGATGAAC,CTATAAAC	.	PASS	.	GT:DP	0/3:53	0/0:56	0/0:18	0/0:31	1/1:39	0/0:20	0/0:54	0/0:67	./.:0	0/0:111	0/0:37	0/0:46	0/0:43	0/4:58	0/0:35	0/0:14	0/0:42	0/1:76	0/0:11	0/0:64	0/0:10	0/3:47	0/0:21	0/0:23	0/0:65	./.:0	0/0:59	0/0:6	0/0:48	0/0:31	0/0:47	0/2:47	0/3:38	0/0:34	0/0:25	0/2:42	0/0:36	0/2:66	0/0:39	0/0:23	0/0:13	0/0:26	0/4:66	0/0:18	0/0:22	0/0:25	1/1:33	0/0:45	0/0:15	0/0:33	0/4:41	0/0:16	0/0:48	0/0:25	0/1:47	0/0:54	0/0:27	0/0:61	0/0:18	1/1:17	0/0:26	0/0:37	2/2:13	0/0:41	0/0:19	0/0:28	0/2:56	0/0:55	0/0:16	0/6:64	0/0:16	0/1:56	0/0:51	0/0:35	0/0:25	0/1:50	0/0:57	0/0:35	0/0:35	./.:0	0/0:47	0/0:45	0/0:17	0/0:48	./.:4	0/3:28	./.:0	0/0:36	0/0:79	0/0:17	0/0:16	0/0:16	3/3:22	0/0:22	0/1:25	0/0:30	0/2:49	0/2:27	0/0:23	0/0:18	0/1:43	0/0:77	0/0:7	0/0:23	0/2:22	0/0:12	0/0:24	0/0:24	0/0:6	0/0:64	0/0:15	0/0:24	0/0:33	0/0:22	0/0:73	0/0:22	0/0:49	0/0:31	0/0:32	1/1:30	0/0:7	0/0:27	0/5:52	0/0:14	0/0:79	0/1:33	0/1:23	0/0:31	0/0:30	0/0:11	0/0:39	0/0:17	0/0:46	1/7:23	0/0:23	0/0:21	0/0:17	0/0:38	0/0:78	0/0:33	0/0:76
un	193286	3277	G	A	.	PASS	.	GT:DP	0/0:28	0/0:21	0/0:8	0/1:31	0/0:11	0/0:13	0/0:28	0/0:32	0/1:20	0/0:12	0/0:6	0/0:41	0/0:28	1/1:14	0/0:24	0/1:19	0/0:26	0/0:17	0/0:15	0/0:10	0/0:16	0/0:35	0/0:25	0/0:18	0/0:8	0/0:17	0/0:21	0/0:29	0/0:25	1/1:9	0/0:20	0/0:16	0/0:34	1/1:18	0/1:20	0/0:6	0/0:20	0/1:18	0/0:13	0/1:11	0/0:12	0/0:20	0/1:29	0/1:26	0/0:12	0/1:22	0/0:10	0/0:24	0/0:21	0/0:14	0/0:16	0/0:7	0/0:17	0/0:16	0/0:25	0/0:19	0/1:22	0/0:32	0/0:8	0/0:10	0/0:28	0/0:10	0/0:10	0/0:31	0/0:22	0/0:22	1/1:14	0/0:13	0/0:28	0/0:35	./.:3	0/0:27	0/1:45	0/0:24	0/0:18	0/0:16	0/0:17	0/0:10	0/0:21	0/0:13	0/0:8	0/1:16	0/0:7	0/0:13	0/1:25	0/0:15	0/1:6	0/0:38	0/1:48	0/0:15	0/0:10	0/0:8	0/0:17	0/0:22	0/0:5	0/0:25	0/0:30	0/0:8	0/1:22	0/0:6	0/0:6	1/1:9	0/0:5	0/0:18	0/0:8	0/1:29	0/0:22	0/0:22	0/0:11	0/0:28	0/1:7	0/1:14	0/1:25	0/0:10	0/0:33	0/0:16	0/0:20	0/0:17	0/0:17	0/0:11	0/1:6	0/0:25	0/0:30	0/0:12	0/0:20	0/0:22	./.:0	0/1:13	0/0:9	0/1:9	0/0:33	./.:4	0/0:30	0/0:13	0/1:21	0/1:15	0/0:15	0/0:20	0/0:16	0/0:15	0/1:35
un	193522	3281	CTA	CGG,CGA,TTA	.	PASS	.	GT:DP	1/1:26	0/1:33	0/0:42	0/0:25	0/0:25	0/2:20	0/2:40	0/0:16	0/0:24	0/0:37	0/0:7	0/0:36	0/2:29	1/1:27	0/1:27	1/1:10	0/0:31	0/0:46	./.:0	0/2:33	0/0:46	0/0:17	0/0:22	1/1:22	1/1:16	0/3:23	0/0:5	0/1:9	0/2:12	2/2:37	0/0:11	3/3:14	0/0:5	0/1:8	0/0:11	0/2:12	0/0:83	0/1:15	1/1:13	./.:3	./.:0	0/0:15	0/0:34	0/2:7	0/0:8	0/1:6	0/0:5	0/0:12	0/0:9	0/0:28	./.:0	0/2:12	0/0:5	0/0:16	0/0:7	0/1:11	0/0:13	0/0:28	1/2:21	0/0:14	0/0:24	0/0:21	0/0:18	0/0:78	0/1:12	2/2:23	0/1:18	0/0:32	0/2:15	0/0:22	0/2:11	0/0:16	2/2:44	0/0:55	0/1:20	0/2:15	0/2:26	0/0:11	0/0:55	0/0:10	0/0:46	0/1:12	0/0:8	0/0:13	0/0:17	0/0:14	0/0:9	0/1:32	0/0:30	0/0:48	0/0:7	0/1:16	0/1:12	./.:4	0/2:10	./.:4	0/3:12	0/0:15	1/1:15	0/0:9	0/0:12	0/1:31	0/0:5	0/0:7	0/0:7	0/0:20	./.:4	0/0:13	./.:4	0/1:32	0/0:5	0/0:8	2/2:7	0/0:11	2/2:20	0/2:8	0/0:41	0/0:11	0/0:54	0/0:10	./.:0	0/0:10	0/1:11	0/0:5	0/2:28	0/0:11	0/0:11	0/0:6	0/0:11	./.:0	0/0:28	./.:0	0/0:23	0/0:16	0/0:20	0/0:10	./.:3	0/1:17	0/1:28	0/2:26	2/2:40
un	193699	3284	CGTG	CGCG,CACG,TGTG,CGTC	.	PASS	.	GT:DP	0/0:38	0/1:26	0/0:18	0/0:29	0/0:35	0/1:13	0/2:25	0/0:21	0/0:25	0/1:31	0/0:18	0/0:46	0/0:37	0/1:25	0/0:20	0/0:19	0/0:48	0/0:18	0/0:5	0/1:25	0/0:33	0/0:32	0/0:21	0/2:29	0/0:19	0/1:20	0/0:27	0/0:22	0/1:37	0/0:15	0/1:19	0/0:21	0/1:9	0/0:22	0/1:40	0/2:31	0/0:17	0/0:25	0/0:31	0/0:13	0/0:21	0/1:35	0/1:23	0/0:20	0/0:20	0/0:15	0/0:22	0/0:27	0/0:17	0/1:14	0/0:15	0/0:21	0/0:24	0/0:23	./.:0	0/1:26	0/0:22	0/2:24	0/0:24	0/0:22	0/0:24	0/0:12	0/0:11	0/0:38	0/0:21	0/3:32	0/2:27	0/0:35	0/1:26	0/0:27	0/0:11	0/1:25	0/1:44	0/1:28	0/0:28	0/0:16	0/0:24	0/0:10	0/0:27	0/0:15	0/0:18	0/0:23	0/1:10	0/2:21	0/0:36	0/2:14	0/0:12	0/1:34	0/0:54	0/0:13	0/1:10	2/2:6	0/1:8	0/0:10	0/0:12	0/0:14	0/2:26	0/0:9	0/0:15	0/0:23	0/1:10	0/0:26	./.:0	0/0:8	./.:4	0/0:23	0/3:9	0/0:9	0/1:9	0/0:49	./.:0	0/0:7	0/1:18	0/3:11	0/4:40	0/0:9	0/1:12	0/0:9	0/3:19	0/0:14	./.:0	0/0:16	0/0:38	0/0:11	0/0:39	0/1:14	0/0:12	0/0:10	0/2:10	./.:4	0/0:39	0/1:7	0/0:39	0/0:8	0/0:19	0/0:21	0/0:7	0/0:5	0/0:26	1/3:25	0/0:36
un	194112	3291	GGG	GGC,TGG,GTG	.	PASS	.	GT:DP	0/1:15	0/0:5	./.:0	0/0:12	0/0:5	0/0:10	0/0:8	0/0:14	0/0:13	0/1:17	./.:4	0/0:22	0/0:10	0/0:9	0/0:11	./.:3	0/0:12	0/0:7	0/0:9	./.:3	0/0:13	0/0:18	0/1:10	0/0:7	1/1:8	./.:4	0/0:8	0/0:19	0/0:12	0/0:16	0/0:7	./.:4	0/0:9	0/0:9	0/0:16	0/0:11	./.:0	0/0:9	0/0:6	0/0:8	./.:4	0/0:13	0/2:20	0/0:13	0/0:10	0/0:12	0/0:11	0/0:11	./.:0	0/1:11	0/0:9	0/0:8	0/0:12	0/0:12	./.:3	0/0:5	./.:0	0/0:5	0/0:7	0/1:10	0/1:11	0/0:9	./.:0	0/0:9	0/1:13	0/0:12	0/0:7	0/0:14	0/0:10	0/0:6	./.:4	0/0:6	0/0:17	0/0:11	0/0:10	0/0:10	0/0:15	1/1:6	./.:3	2/2:5	0/0:9	0/0:8	0/0:6	0/3:6	0/0:17	0/1:6	0/0:6	0/1:22	0/1:20	0/0:9	0/0:16	./.:0	0/1:6	0/0:7	./.:3	0/0:5	0/0:14	0/0:7	0/0:11	0/0:13	0/1:8	0/1:24	./.:4	0/0:18	0/0:7	0/0:13	./.:4	0/0:6	0/0:5	0/0:17	./.:4	0/1:7	0/1:12	./.:4	0/0:22	0/0:8	./.:0	./.:0	0/0:17	0/0:7	./.:0	0/1:12	0/1:11	./.:0	0/0:13	0/0:5	./.:0	0/2:6	0/0:6	./.:0	0/0:21	0/1:8	0/0:19	./.:3	0/0:14	./.:3	./.:3	0/0:10	0/0:13	0/1:26	0/0:21
un	194820	3303	CAAC	TAAC,TGAC,CACC,CGAC,TAAT	.	PASS	.	GT:DP	0/0:9	0/1:20	1/1:15	0/0:22	0/0:19	0/0:7	1/1:14	0/1:23	0/0:24	1/1:25	0/1:8	0/0:32	0/2:20	0/0:25	1/4:26	0/1:11	0/0:23	0/1:15	./.:0	0/2:21	0/1:40	0/1:18	1/5:15	0/1:21	0/1:17	0/1:20	0/0:17	0/0:11	1/1:20	1/1:11	0/1:22	1/1:13	0/1:13	0/1:18	0/1:19	0/0:19	0/1:11	0/0:20	0/1:9	0/1:13	0/0:9	1/1:22	1/1:16	0/1:7	0/1:10	0/1:18	0/1:16	0/1:18	1/2:19	0/1:17	0/1:15	0/1:14	0/0:17	0/0:14	0/0:18	0/1:22	0/3:16	0/1:27	1/1:7	0/1:13	1/2:23	0/0:19	0/1:13	1/2:35	0/1:20	0/1:28	0/1:19	0/1:29	1/1:25	0/1:31	0/1:15	0/1:25	1/1:39	0/1:24	1/2:16	1/1:13	0/0:23	0/0:15	0/1:20	0/1:11	0/0:26	0/0:19	1/1:6	1/1:9	0/1:25	0/0:12	1/1:11	1/1:31	0/0:57	1/1:17	0/1:15	1/1:26	0/1:20	0/1:21	0/1:21	0/0:29	0/1:32	1/1:16	0/1:14	0/1:10	1/2:21	0/0:34	1/1:7	0/0:13	1/1:7	0/0:14	0/0:8	0/1:22	0/1:14	0/1:30	1/1:9	0/0:11	0/0:19	0/1:13	1/1:24	1/1:13	0/1:17	./.:4	0/0:27	1/1:9	1/3:9	0/0:18	0/1:15	0/1:10	1/1:31	0/1:11	0/0:8	0/2:10	0/1:10	0/0:11	0/3:29	./.:0	0/1:40	1/1:7	0/3:35	0/0:8	1/3:14	1/2:20	1/1:27	1/1:21	0/1:37
un	195705	3318	CAGCG	TAGCG,TCGCG,CAGAG,TAACG,TAGCA	.	PASS	.	GT:DP	0/0:13	0/1:12	./.:0	0/4:10	0/1:13	./.:0	0/1:9	0/1:12	0/1:10	1/1:16	0/1:6	1/1:16	0/1:12	1/1:6	0/1:8	0/1:11	1/1:17	0/1:11	./.:0	0/1:10	0/3:13	0/1:11	0/1:6	0/0:6	1/2:6	0/0:5	0/1:19	0/1:19	0/1:18	0/1:9	0/0:9	0/0:20	1/2:16	0/1:6	0/1:21	1/1:13	1/1:13	1/1:20	0/1:15	1/1:14	0/1:17	0/1:14	0/1:16	0/2:16	0/2:5	0/0:11	1/1:13	1/1:15	0/0:11	./.:0	0/1:12	0/0:14	0/1:14	0/1:15	0/1:18	0/0:16	0/2:21	0/1:15	0/1:6	0/1:16	0/1:12	0/0:12	./.:0	0/2:24	0/1:12	0/2:14	0/1:10	0/0:14	0/0:11	0/2:20	2/2:11	0/1:13	1/1:9	1/1:17	0/0:19	1/2:11	0/0:16	1/1:9	1/1:24	0/1:9	0/1:17	./.:3	./.:0	./.:0	0/2:29	0/1:6	./.:4	0/2:29	0/1:36	0/0:10	0/1:10	1/1:9	0/1:10	1/1:9	0/1:15	0/1:8	1/1:16	1/1:5	0/1:14	0/0:13	1/2:21	0/1:14	./.:0	0/1:9	./.:0	0/1:22	0/1:7	0/0:5	./.:0	0/1:26	./.:0	2/2:10	0/1:10	2/2:6	0/1:8	0/1:7	0/1:9	0/0:11	0/0:17	0/5:13	./.:0	0/0:17	0/0:17	./.:4	0/0:13	0/0:9	./.:0	0/0:8	0/2:9	./.:4	0/1:18	./.:0	0/0:20	./.:4	1/1:23	1/2:7	0/0:5	0/1:10	0/0:8	0/0:11	1/1:13
un	196118	3325	CAG	CGG,CAA,GAG	.	PASS	.	GT:DP	./.:4	0/0:18	0/0:9	0/1:18	0/0:10	./.:0	0/0:11	0/1:27	0/0:14	0/1:17	0/0:5	0/1:24	1/1:11	0/0:13	0/1:13	0/0:9	1/2:17	0/0:9	./.:3	0/0:6	0/1:26	0/0:9	0/1:5	0/0:14	0/0:15	0/0:5	1/1:11	0/1:10	./.:3	0/1:12	0/0:11	./.:0	./.:3	0/0:8	0/0:5	./.:0	./.:0	./.:4	0/0:9	1/1:7	0/1:7	0/0:6	0/0:7	./.:3	0/0:8	0/0:8	1/1:9	./.:3	0/0:7	1/1:7	1/1:9	0/0:10	1/1:6	1/1:9	1/1:8	1/1:15	./.:3	0/1:11	0/0:9	./.:3	0/0:12	./.:0	0/0:5	0/1:12	0/1:7	./.:4	./.:0	1/1:12	0/2:9	0/0:15	0/3:5	./.:3	0/1:23	0/0:10	0/0:7	./.:0	./.:4	./.:3	0/0:5	./.:4	1/1:5	./.:4	0/0:9	1/1:14	0/0:9	./.:4	./.:0	0/0:15	0/0:35	0/1:10	./.:4	0/0:10	0/0:7	1/1:10	./.:0	0/0:6	0/0:13	0/0:14	0/1:18	0/0:8	./.:0	0/0:12	0/1:7	0/0:6	./.:4	0/0:5	./.:3	./.:0	./.:4	0/1:20	./.:4	0/1:14	0/0:11	0/0:5	0/0:7	0/0:9	0/0:5	0/0:8	0/0:11	0/1:13	0/0:11	0/1:11	0/1:10	0/1:9	0/0:24	./.:0	0/0:7	0/0:5	0/0:7	./.:0	0/0:16	./.:3	0/0:13	./.:0	0/2:5	./.:3	./.:0	./.:4	0/0:16	0/0:9	0/0:21
un	196531	3332	AA	CA,CG,AG	.	PASS	.	GT:DP	./.:4	0/1:13	./.:0	0/0:6	0/0:8	./.:0	0/0:8	0/0:5	0/2:12	0/1:19	./.:0	1/1:8	0/0:9	0/0:5	0/0:5	./.:0	0/0:12	0/0:6	./.:3	0/0:5	0/0:22	1/1:9	./.:0	./.:0	./.:0	0/0:7	0/0:17	0/0:8	0/0:11	0/0:7	0/0:6	0/0:16	0/0:10	0/0:12	0/0:18	0/1:9	0/0:10	./.:0	0/1:11	./.:0	0/1:9	0/0:15	0/0:18	0/0:10	0/0:7	0/0:13	0/0:8	0/0:9	./.:3	0/0:7	./.:4	./.:3	0/0:8	0/0:12	0/1:12	0/0:10	0/1:17	0/0:18	./.:0	0/0:10	0/0:10	0/0:9	0/0:5	0/0:13	0/1:7	0/0:9	0/0:9	0/2:15	0/0:12	0/1:12	1/1:5	0/0:16	0/0:12	0/0:10	./.:4	0/2:9	0/1:9	./.:3	0/0:5	0/0:5	0/0:5	./.:0	./.:4	0/0:10	0/0:5	./.:0	./.:4	0/1:16	0/1:21	1/1:9	0/0:9	0/0:12	0/0:7	0/0:8	0/0:11	0/0:6	0/0:16	0/0:14	0/2:11	0/0:7	0/0:15	0/0:12	./.:3	0/0:9	0/0:5	0/0:11	0/1:8	0/0:10	./.:4	0/0:28	0/0:6	0/0:8	0/0:9	./.:4	0/1:12	0/0:7	0/0:8	0/1:11	1/3:6	0/1:14	./.:0	0/0:10	0/0:14	./.:0	0/0:16	0/0:7	./.:3	0/0:5	0/0:11	0/0:5	0/0:11	./.:0	0/0:18	./.:3	0/0:17	./.:0	./.:3	0/0:18	./.:0	0/0:10	0/0:8
un	196708	3335	CG	CA,TG	.	PASS	.	GT:DP	0/0:36	0/0:19	./.:0	0/0:21	0/0:21	./.:4	0/0:21	./.:0	0/0:22	0/0:31	0/0:15	0/0:17	0/0:26	0/0:9	0/0:26	0/0:11	0/0:31	0/0:28	./.:3	0/0:13	0/1:30	0/0:34	0/0:19	0/0:22	0/0:11	0/0:16	0/0:17	0/0:11	0/0:11	0/0:10	0/0:12	0/0:22	./.:3	0/0:11	0/0:26	0/0:13	0/0:14	0/0:21	0/1:13	0/0:14	0/0:9	0/0:21	0/0:19	0/0:12	0/0:11	0/0:14	0/0:8	0/0:7	0/0:5	0/0:20	0/0:15	0/0:15	0/0:9	0/0:9	0/0:14	0/0:10	0/0:9	0/0:9	0/0:19	0/0:20	0/0:24	0/0:12	./.:3	0/0:23	0/1:17	0/0:21	0/0:15	0/0:27	0/0:18	0/0:23	0/0:10	0/0:27	0/0:48	0/0:24	0/1:18	0/0:13	0/0:19	0/1:11	0/0:24	0/0:10	0/0:15	0/0:14	0/0:14	0/0:16	0/1:27	0/0:11	0/0:6	0/0:49	0/0:42	./.:0	0/0:11	./.:0	./.:4	0/0:6	0/0:15	0/0:7	0/0:22	0/0:15	0/0:28	0/0:11	0/0:15	0/0:17	0/0:6	0/0:7	0/0:17	1/1:8	0/0:8	0/0:9	0/0:6	0/0:28	./.:3	0/0:13	1/1:8	./.:0	0/0:37	0/0:15	0/0:12	0/0:14	0/1:22	0/0:10	0/0:9	0/0:15	0/1:38	0/0:5	0/0:12	0/0:9	0/0:13	0/0:11	./.:4	0/0:10	0/0:15	0/0:5	0/0:32	2/2:8	0/0:24	0/0:12	0/0:9	0/0:9	0/1:24	0/0:41	0/0:33
un	196767	3336	TAC	TAT,TGC,CAC	.	PASS	.	GT:DP	0/3:42	0/0:31	1/1:12	0/0:30	0/2:29	0/1:27	0/0:26	0/1:30	0/0:33	0/0:44	0/2:16	0/2:42	0/0:42	0/0:34	0/0:28	0/0:18	0/0:40	0/0:28	0/0:9	0/0:36	0/0:11	0/0:28	0/0:35	0/0:17	0/0:20	0/0:13	0/0:30	0/0:27	0/0:34	0/0:33	0/0:26	0/0:13	0/0:13	0/0:26	0/0:28	0/0:11	0/0:22	0/0:27	0/0:42	0/0:32	0/2:21	0/2:28	0/0:34	0/0:26	0/0:15	0/0:22	0/0:25	0/0:25	0/0:29	0/0:34	0/2:32	0/0:15	0/0:37	0/0:42	0/0:24	0/0:31	0/0:62	1/2:32	0/1:13	0/0:30	0/0:17	0/0:20	0/0:13	0/2:37	0/1:22	0/0:33	0/0:33	0/0:27	0/0:17	0/0:37	0/2:14	0/0:19	0/0:44	0/2:20	0/1:20	1/2:25	0/0:27	0/0:20	0/1:30	0/0:13	0/0:17	0/0:13	3/3:5	1/1:11	0/0:20	0/0:23	0/1:6	0/1:52	0/0:41	0/2:17	0/0:32	0/0:16	0/0:26	0/1:28	0/0:31	0/1:19	0/0:42	0/0:20	0/0:28	0/0:11	1/1:31	0/0:31	0/0:11	0/0:26	0/1:14	0/0:20	0/0:27	2/2:7	0/0:7	0/0:28	0/0:13	0/0:30	0/0:18	0/0:9	0/0:48	0/0:24	0/0:24	0/0:25	0/0:28	0/0:24	0/1:12	0/1:26	0/0:28	0/0:15	0/0:29	0/0:10	0/0:10	1/1:24	0/0:18	0/1:10	0/0:9	0/0:14	0/0:30	0/0:31	0/0:22	0/0:14	0/0:9	0/0:12	0/0:28	0/0:22	0/0:28
un	197298	3345	AAAG	AAGG,AGGG,GAGG,AGAG,AAGA	.	PASS	.	GT:DP	1/1:7	0/2:14	0/2:10	0/0:12	1/1:15	1/1:6	0/0:7	1/2:13	0/0:18	2/3:19	1/4:9	1/1:28	0/0:13	0/0:6	1/1:10	1/1:6	0/1:16	0/0:7	./.:0	0/1:15	0/1:19	1/2:19	./.:0	0/0:15	0/0:8	0/1:10	0/1:19	0/0:27	0/1:27	1/1:18	2/2:13	0/1:17	0/1:8	0/0:17	0/0:26	0/1:21	0/1:20	1/1:14	0/1:15	1/2:13	0/0:13	0/0:15	1/1:18	0/3:11	0/1:11	0/0:23	0/1:21	0/0:30	0/0:14	0/0:17	1/1:9	1/1:18	1/1:15	0/1:20	1/2:12	0/2:22	0/0:22	1/1:20	1/1:6	0/3:12	0/4:25	0/1:12	0/0:8	0/2:26	0/1:18	0/1:13	0/0:13	0/1:32	0/1:9	0/1:18	0/0:7	0/0:20	0/1:24	0/0:25	1/1:19	0/1:36	0/0:13	1/3:14	0/0:23	0/0:6	0/1:12	1/2:18	./.:0	0/0:14	0/2:23	0/0:14	1/1:10	1/1:23	0/2:38	0/0:15	0/1:14	1/2:14	0/0:12	0/1:12	0/1:11	1/1:9	0/0:12	0/1:9	0/1:21	0/0:19	0/5:14	0/1:29	./.:0	1/1:13	./.:4	0/1:10	0/0:7	0/0:11	./.:4	0/2:21	./.:0	0/1:6	0/0:11	0/0:7	0/1:17	0/0:10	0/1:12	0/1:7	0/2:23	0/0:13	./.:0	0/1:12	0/1:17	1/1:7	0/1:18	./.:0	./.:4	./.:4	0/1:5	1/4:6	0/1:11	./.:0	0/0:24	./.:3	0/0:20	1/1:6	./.:3	0/5:11	0/1:9	0/0:20	0/0:18
un	197416	3347	A	C	.	PASS	.	GT:DP	0/0:14	0/0:18	./.:0	0/0:22	0/1:25	0/0:5	0/0:13	0/0:8	1/1:17	0/0:12	1/1:7	0/0:21	0/0:28	0/0:7	1/1:9	0/1:11	./.:0	./.:0	0/0:7	0/0:8	0/0:10	./.:0	0/0:9	0/1:11	0/0:10	0/0:6	0/1:22	./.:0	0/0:27	0/1:29	0/1:22	0/0:19	0/0:9	0/0:13	0/0:18	1/1:13	0/1:22	0/0:15	0/0:12	0/1:17	./.:0	0/1:20	0/1:31	0/0:18	0/1:18	0/1:11	0/0:17	0/0:25	./.:0	0/0:13	./.:4	1/1:12	0/0:12	0/1:30	0/0:9	0/0:26	0/0:23	0/0:33	0/0:8	0/0:10	0/1:27	0/1:8	0/1:9	0/0:31	0/0:8	0/1:19	./.:0	0/0:24	0/0:10	0/0:13	0/0:9	1/1:11	0/0:22	1/1:25	1/1:7	0/0:11	0/1:13	./.:4	./.:0	1/1:7	0/1:26	0/0:17	./.:4	0/0:12	0/0:8	0/0:12	./.:3	1/1:13	0/0:21	0/0:20	0/0:7	0/0:17	0/0:12	0/0:6	./.:4	0/0:6	0/0:8	1/1:10	1/1:8	0/0:10	0/0:12	0/0:14	./.:3	0/0:9	./.:0	1/1:19	./.:0	0/1:14	./.:0	0/0:25	./.:0	0/0:6	0/1:14	./.:0	0/0:43	./.:4	0/0:10	0/1:9	0/0:9	0/0:11	./.:0	0/0:5	0/0:11	./.:0	0/0:23	./.:0	./.:4	./.:4	0/0:13	./.:4	./.:0	0/0:5	./.:0	./.:0	1/1:22	0/0:14	0/1:6	./.:0	0/1:10	1/1:5	0/1:22
un	197475	3348	CCG	CTT,CCT,TCG	.	PASS	.	GT:DP	0/1:20	0/1:21	0/1:6	0/1:21	1/1:29	0/1:10	0/0:18	0/1:25	0/1:18	0/1:28	0/0:21	0/0:20	1/2:34	0/0:17	0/1:21	0/1:16	0/2:24	1/1:17	0/0:11	./.:0	0/0:37	0/2:13	0/1:19	0/0:22	1/2:21	0/0:18	0/1:15	0/2:10	0/0:17	0/0:12	0/2:8	1/1:21	0/1:16	0/0:25	0/0:8	0/1:25	0/1:19	0/0:19	0/1:17	0/0:11	1/1:18	0/0:11	0/1:21	./.:0	0/2:13	0/1:12	0/1:14	0/2:17	1/1:12	0/0:18	1/1:17	0/1:10	3/3:12	0/2:16	0/1:14	0/0:18	0/1:22	1/2:11	0/1:10	0/0:18	0/0:11	0/2:20	1/1:5	0/2:20	./.:0	1/1:14	0/0:15	0/0:20	0/1:20	0/3:25	./.:4	1/1:13	0/1:36	0/3:20	0/3:14	1/1:6	0/1:17	0/1:15	0/1:15	0/0:9	1/2:15	0/1:16	0/0:5	0/0:9	1/1:17	0/0:12	./.:4	0/2:23	0/0:18	0/0:5	1/1:8	0/0:9	0/1:10	1/1:6	./.:0	1/1:14	0/1:13	0/1:10	1/1:20	1/1:16	0/0:10	0/0:11	./.:0	0/0:7	0/0:5	0/0:31	./.:0	0/1:10	./.:0	0/0:26	./.:0	0/1:7	0/0:15	./.:0	3/3:15	1/1:8	0/0:15	0/0:9	0/0:18	0/0:7	./.:0	1/2:11	0/1:9	./.:0	0/1:18	0/0:7	0/0:6	./.:4	./.:0	1/1:5	0/3:18	./.:0	3/3:18	0/0:5	0/1:10	1/1:10	./.:0	1/1:8	0/1:25	1/1:16	0/2:29
un	198537	3366	GT	TT,TC,GC	.	PASS	.	GT:DP	2/2:10	0/2:10	0/0:7	0/1:20	0/0:16	0/0:7	0/0:7	0/1:17	0/0:18	0/0:18	./.:0	0/0:38	1/1:25	0/0:14	0/0:20	0/1:16	0/0:32	0/1:20	1/2:7	0/2:9	2/2:28	0/2:9	0/0:11	0/2:16	0/0:30	./.:0	0/0:27	0/0:14	0/2:14	0/0:16	0/1:24	0/0:10	0/0:16	0/0:16	0/0:31	1/1:7	0/0:17	0/0:8	1/1:14	0/0:20	1/1:12	0/1:14	0/0:13	0/0:18	./.:3	0/1:21	0/0:5	0/0:29	1/1:5	0/1:16	./.:0	0/0:24	0/0:15	0/1:18	0/0:15	0/2:27	0/0:19	1/1:11	1/2:5	0/0:9	0/1:7	0/0:15	0/0:8	0/0:45	0/0:14	0/0:25	1/1:23	0/1:33	1/1:9	0/0:33	./.:0	./.:0	0/0:51	1/2:20	2/2:11	0/0:22	0/0:26	0/2:7	1/1:8	./.:3	0/0:10	0/2:12	./.:0	0/0:15	0/2:27	0/1:10	0/1:7	1/2:25	0/0:48	0/1:6	./.:4	0/0:9	0/0:6	0/1:6	./.:0	./.:4	0/1:13	0/3:7	0/1:15	0/0:14	0/0:7	0/1:14	./.:0	0/0:6	2/2:7	0/0:34	./.:0	./.:0	./.:0	0/0:26	./.:0	0/0:15	0/0:7	./.:0	0/1:24	0/2:10	./.:4	0/1:6	0/0:12	0/1:9	0/1:6	0/0:8	0/1:19	0/0:7	1/1:9	0/0:6	0/1:15	0/2:5	0/2:10	0/0:6	0/2:37	./.:4	2/2:12	./.:4	1/1:7	0/0:13	1/1:5	0/2:6	0/1:27	1/1:23	0/0:15
un	199776	3387	GT	GC,AT	.	PASS	.	GT:DP	0/0:17	0/0:23	0/0:20	0/0:34	0/0:32	0/0:14	0/0:17	0/0:45	0/0:23	0/0:45	0/1:18	0/0:58	0/0:12	0/0:23	0/0:42	0/0:5	0/0:31	0/0:18	./.:0	0/0:14	0/1:36	0/0:17	0/0:16	0/0:24	0/0:12	0/1:24	0/0:16	0/0:17	0/0:23	0/1:31	0/0:30	2/2:14	0/0:17	0/0:35	0/0:41	0/0:33	1/1:15	./.:0	0/1:37	0/0:10	0/0:25	./.:0	0/0:52	0/0:11	0/0:17	1/1:16	0/0:11	0/0:20	0/0:16	0/0:22	0/0:26	0/0:10	1/1:12	0/0:40	0/0:9	0/1:33	0/0:35	0/0:29	0/0:16	./.:0	0/0:34	0/0:23	0/0:12	0/0:44	0/2:28	1/1:16	0/0:7	0/0:19	0/0:11	./.:0	0/0:6	0/0:18	0/0:70	1/1:29	0/0:9	0/0:17	0/0:12	0/0:9	0/0:27	0/1:30	./.:0	./.:0	0/0:16	0/0:11	0/0:10	0/0:7	0/0:6	0/0:59	1/1:14	0/0:8	0/0:19	0/0:12	0/0:15	0/0:28	1/1:18	0/1:21	1/1:13	0/0:14	0/0:23	0/0:17	0/0:13	0/0:21	./.:0	0/0:28	0/0:8	0/0:42	0/0:10	0/0:26	0/0:12	0/1:38	./.:0	0/0:15	./.:0	0/0:12	0/0:49	0/0:15	2/2:11	0/1:25	0/0:18	0/0:29	0/0:6	2/2:10	0/0:27	0/0:12	0/0:45	0/0:19	./.:3	./.:3	0/0:17	0/0:6	0/0:16	./.:3	0/0:50	./.:4	0/0:32	0/0:22	0/0:8	0/0:17	0/0:21	0/2:43	0/0:20
un	200130	3393	GT	GC,AT	.	PASS	.	GT:DP	0/1:17	0/1:10	0/1:5	./.:3	0/1:17	0/1:5	0/0:14	1/1:13	0/0:13	0/1:19	0/1:12	1/1:10	0/0:23	0/1:15	0/0:8	1/1:6	1/1:11	0/1:15	./.:4	1/1:13	0/1:24	0/0:14	0/2:10	0/1:6	0/0:6	0/1:11	0/0:11	./.:0	./.:0	0/0:7	./.:0	0/0:10	./.:0	0/0:6	0/0:8	1/1:17	0/1:6	1/1:6	1/1:7	./.:3	1/1:11	1/1:5	0/0:12	2/2:7	./.:0	0/0:15	0/0:6	0/1:17	./.:4	0/0:11	1/1:11	./.:0	./.:0	0/0:10	0/0:10	0/0:11	0/0:15	0/1:16	./.:0	./.:4	0/0:6	./.:4	./.:3	0/0:8	0/1:6	1/1:9	0/0:6	1/1:9	1/2:11	0/1:11	./.:3	0/2:13	0/1:9	0/1:6	1/1:7	0/0:7	0/1:7	./.:4	1/2:14	0/0:6	0/1:10	./.:4	0/0:6	0/1:5	1/2:10	./.:0	./.:0	0/0:14	0/1:18	0/1:10	0/1:6	0/0:6	0/0:11	./.:0	./.:4	1/1:12	1/1:6	0/1:11	0/1:19	./.:0	0/0:15	0/0:16	0/1:8	0/0:11	./.:0	1/1:14	./.:3	./.:3	1/1:5	0/1:25	./.:0	0/0:13	1/1:7	0/1:9	1/1:13	1/1:5	1/1:5	0/1:13	0/0:13	1/1:7	./.:0	1/2:8	1/1:5	./.:4	1/1:5	./.:0	0/1:5	0/0:5	0/1:6	./.:4	0/1:7	0/1:10	0/1:17	0/0:10	0/1:12	0/1:7	1/1:6	1/1:13	0/1:5	0/1:15	0/1:20
un	200248	3395	TCG	TCA,ACA,TTA	.	PASS	.	GT:DP	0/0:7	1/2:14	0/0:32	0/2:11	0/1:12	./.:0	1/2:8	0/0:18	0/2:18	2/2:18	./.:3	0/2:30	0/1:15	1/1:10	./.:0	0/0:28	0/0:7	0/0:14	./.:0	0/0:13	0/2:20	1/1:6	./.:0	./.:4	1/1:13	0/1:9	1/2:8	0/1:11	./.:0	./.:0	1/1:7	./.:0	0/2:7	1/2:5	1/2:13	1/1:11	./.:4	0/0:9	0/2:10	./.:0	./.:0	0/1:8	1/2:6	0/0:5	./.:0	0/0:9	0/0:85	1/1:9	0/1:6	./.:4	0/0:39	0/0:11	1/2:7	1/2:5	1/2:6	1/2:6	0/1:12	2/2:6	2/2:8	2/2:6	0/2:11	1/1:34	1/1:9	0/1:14	./.:3	0/2:6	0/1:11	0/0:16	1/2:7	2/2:7	./.:0	0/2:14	0/2:22	0/2:14	2/2:12	./.:4	1/1:11	./.:0	0/1:8	0/2:6	1/1:9	1/2:5	0/0:5	./.:0	1/1:8	./.:0	./.:0	0/2:23	0/0:17	0/1:9	0/3:11	0/1:7	./.:4	1/1:6	./.:4	0/1:9	0/1:9	1/1:5	1/2:5	./.:0	0/0:29	0/0:29	./.:0	0/0:20	./.:0	0/1:9	./.:0	./.:0	0/0:5	0/1:34	0/0:8	2/2:17	2/2:6	1/1:5	./.:3	0/0:40	1/1:7	./.:4	0/2:7	0/0:5	./.:0	./.:4	0/0:9	./.:3	0/0:21	0/1:5	./.:0	./.:0	0/2:9	./.:0	0/0:22	./.:0	0/0:96	./.:0	0/0:11	./.:0	2/2:5	0/1:12	./.:0	1/1:13	0/2:21
un	200661	3402	CA	CG,TA	.	PASS	.	GT:DP	0/1:13	0/1:11	./.:0	0/0:5	0/1:9	./.:0	0/0:7	0/0:9	0/1:16	0/1:16	./.:0	0/1:30	0/0:10	0/0:8	./.:4	./.:0	1/1:15	0/1:9	./.:3	0/0:5	0/0:19	0/2:14	0/0:6	0/1:6	1/1:5	0/1:7	1/1:14	./.:0	0/0:8	./.:4	0/1:14	0/0:5	./.:0	0/0:7	0/1:12	0/0:10	0/0:10	./.:0	0/0:9	0/1:9	./.:0	0/0:8	0/1:16	0/0:10	0/0:5	0/0:7	0/0:7	0/0:7	0/0:7	0/0:9	0/2:9	0/0:5	./.:0	0/0:12	0/0:6	./.:4	0/1:21	0/1:16	./.:0	0/0:10	0/0:16	0/1:16	./.:0	0/1:15	0/0:7	./.:4	0/0:7	0/0:12	./.:0	0/0:17	1/1:6	0/1:13	1/1:27	./.:4	./.:0	0/0:6	0/1:20	./.:3	0/1:15	1/1:7	1/1:9	0/0:15	0/0:5	0/1:5	0/0:9	./.:0	1/2:9	0/0:29	0/0:16	0/1:10	1/1:8	0/1:12	0/0:9	./.:0	./.:0	./.:0	0/1:20	./.:3	0/1:12	0/0:8	0/0:10	1/1:19	./.:0	./.:0	0/0:8	0/2:5	0/0:7	0/0:13	./.:0	0/1:22	./.:3	0/0:9	./.:3	./.:0	1/1:15	0/0:6	./.:0	0/0:7	0/1:18	1/1:10	./.:3	./.:4	0/0:13	./.:0	0/1:23	./.:3	./.:0	./.:0	./.:4	./.:0	0/0:13	./.:0	0/0:10	0/0:5	0/2:13	0/0:5	1/1:5	0/1:8	0/0:7	0/0:11	0/1:6
un	200838	3405	GCG	ACG,ACA,GAG	.	PASS	.	GT:DP	0/1:34	0/0:26	0/0:14	0/1:24	1/1:36	1/1:6	0/1:20	0/1:28	0/1:31	0/1:45	1/1:25	0/1:50	1/1:33	0/1:31	0/1:39	0/1:19	1/1:37	0/1:18	0/1:17	0/0:29	0/1:44	0/0:31	0/0:11	0/0:27	0/1:22	0/1:32	0/1:27	0/1:27	0/1:25	0/1:22	0/1:27	1/1:28	0/3:21	0/1:36	1/1:35	0/0:42	0/1:35	0/1:25	0/1:28	1/1:19	1/1:20	0/1:28	0/1:39	0/0:32	0/0:15	0/1:34	1/1:19	0/1:31	1/1:26	1/1:11	0/1:25	1/1:22	0/1:32	0/1:32	0/0:25	0/1:42	0/1:28	0/0:30	0/1:21	0/1:22	0/1:14	1/1:9	1/1:16	1/1:30	0/0:27	0/1:24	0/0:32	0/1:39	0/1:28	0/1:37	0/1:12	0/1:28	0/1:58	0/1:33	0/0:22	0/0:17	0/1:40	1/1:12	0/1:26	0/0:23	0/0:19	0/1:26	0/0:9	0/1:18	1/1:46	0/1:19	1/1:10	0/1:43	0/1:46	1/1:11	0/1:5	0/1:15	0/1:10	0/0:7	./.:4	0/1:13	0/1:20	0/0:12	0/0:18	0/1:13	0/1:13	0/1:56	./.:0	0/0:10	0/1:6	0/1:28	1/1:11	1/1:6	./.:0	0/0:30	./.:3	0/1:9	1/1:18	./.:3	0/0:34	1/1:7	1/1:15	0/1:12	0/0:19	0/1:12	./.:0	1/1:9	0/0:26	0/1:10	0/1:39	0/1:10	0/1:13	1/1:10	0/2:9	./.:4	0/1:32	./.:3	0/1:54	0/1:16	1/1:22	0/1:18	./.:0	0/0:12	0/0:25	0/0:21	0/1:48
un	201074	3409	CC	CT,AT	.	PASS	.	GT:DP	1/1:13	0/0:29	1/1:7	0/0:16	./.:0	./.:4	0/1:13	1/1:18	0/2:18	0/0:6	1/1:17	0/1:19	./.:3	0/1:15	0/0:18	0/1:9	0/0:19	0/1:13	./.:0	0/0:21	0/0:17	./.:0	1/1:11	0/0:19	./.:0	1/1:14	0/0:10	0/1:14	0/0:20	0/0:5	1/1:5	0/0:22	0/1:5	1/1:12	0/0:21	1/1:7	0/1:15	0/1:17	0/0:12	./.:0	./.:4	0/0:16	0/0:14	0/0:10	./.:0	0/1:13	./.:3	0/0:18	0/0:8	1/1:7	0/1:9	0/0:5	0/0:16	0/0:9	./.:0	0/0:9	./.:0	./.:0	0/0:6	./.:4	0/1:16	0/0:15	0/0:5	0/0:7	0/1:9	1/1:13	0/1:13	0/0:15	0/0:5	0/1:16	0/0:7	1/1:20	0/0:34	1/1:13	0/0:19	1/1:12	0/1:30	./.:0	0/0:28	0/0:5	0/1:17	0/0:8	0/0:6	0/0:5	0/0:8	0/0:12	1/1:5	0/0:22	1/1:14	1/1:13	1/1:6	0/1:12	0/0:11	0/1:12	0/1:11	0/1:9	0/0:21	0/0:8	0/0:16	0/0:12	0/1:18	0/0:12	./.:0	./.:4	./.:0	./.:0	./.:0	1/1:7	0/1:6	./.:0	./.:0	./.:4	0/0:9	0/1:9	0/1:11	./.:4	./.:0	1/1:9	./.:0	0/0:8	./.:3	0/0:9	0/0:8	0/1:9	0/1:28	./.:0	./.:0	0/1:14	0/1:6	./.:0	0/1:25	1/1:8	1/1:9	0/0:7	0/0:10	0/0:9	0/1:5	0/1:12	./.:3	1/1:6	./.:0
un	201133	3410	CC	CT,TC	.	PASS	.	GT:DP	0/1:16	0/0:20	0/2:15	0/0:12	0/0:23	0/0:7	1/1:20	0/0:13	0/0:21	0/0:23	0/0:12	0/0:29	0/1:24	0/0:18	0/0:17	0/0:8	0/0:24	0/0:10	0/0:5	0/1:17	0/1:28	0/0:22	0/0:8	0/0:13	0/1:9	0/1:13	0/0:14	0/0:10	0/0:9	0/0:5	0/1:11	0/0:6	0/0:5	0/1:8	0/0:18	0/0:9	0/0:7	0/0:13	0/0:8	0/0:6	./.:0	0/0:10	0/0:9	0/0:15	0/0:5	0/0:6	0/0:8	0/1:8	0/0:6	./.:3	0/0:12	0/0:11	0/0:11	0/0:12	0/0:10	0/1:14	0/0:12	0/0:13	0/0:9	0/1:18	0/0:27	0/1:12	0/0:6	0/0:34	0/0:17	0/0:19	0/1:18	0/0:20	0/1:16	0/0:15	0/0:12	0/0:23	0/0:27	0/0:16	0/0:20	0/0:18	0/1:22	0/1:6	0/1:12	0/0:10	0/0:25	0/0:17	0/0:8	0/0:7	0/1:20	0/1:21	0/0:6	0/1:18	0/0:44	0/1:12	0/0:6	0/0:5	0/0:10	./.:4	0/0:7	0/0:5	0/1:10	0/0:13	0/0:11	0/0:7	0/0:14	0/1:24	./.:0	0/0:6	./.:0	0/0:6	0/0:7	0/0:10	./.:0	0/0:29	./.:0	./.:0	0/0:8	0/0:5	0/0:17	0/0:11	0/0:8	0/0:10	0/0:17	0/0:8	0/0:5	0/0:9	0/0:18	./.:0	0/0:24	./.:4	0/0:6	0/0:5	0/0:5	0/0:7	0/0:21	./.:0	0/0:18	0/0:12	0/0:11	./.:0	./.:0	./.:0	0/0:16	0/1:22	0/0:22
un	201487	3416	GGACG	GGAAG,GGCCG,TGACG,GTACG,GGACT	.	PASS	.	GT:DP	0/2:14	0/0:9	0/4:5	0/2:14	0/2:11	./.:0	./.:0	0/0:17	0/0:19	0/3:24	0/0:7	0/0:16	0/0:21	0/0:19	0/1:17	0/0:9	0/0:23	0/0:13	2/4:12	0/0:14	0/2:18	0/0:9	0/0:8	0/0:12	0/0:9	0/0:11	0/0:9	0/0:11	0/0:15	0/0:7	0/0:7	0/0:7	1/1:9	0/0:19	0/0:9	2/2:11	0/2:9	0/0:9	0/0:13	./.:0	0/1:7	0/0:10	./.:4	0/0:8	./.:0	0/0:5	0/0:9	1/1:10	1/1:9	0/0:7	0/0:8	0/0:9	0/0:9	0/0:12	0/0:9	0/0:10	0/1:14	0/1:7	0/0:6	0/0:5	0/0:32	./.:0	./.:0	0/1:18	0/3:9	0/0:6	0/0:9	0/0:8	0/0:5	0/0:17	./.:3	3/4:7	0/0:20	0/0:7	0/3:10	./.:0	0/1:7	./.:0	0/2:12	./.:0	0/3:11	./.:0	./.:0	./.:0	0/0:7	0/0:6	./.:4	0/0:22	0/1:27	./.:0	0/0:7	0/3:11	0/5:8	0/0:5	0/2:10	0/0:8	0/1:10	0/0:10	0/0:7	2/2:8	0/0:15	3/5:17	./.:0	./.:4	0/0:8	0/0:13	0/0:7	0/1:5	./.:0	0/4:16	./.:0	./.:4	0/3:10	./.:3	0/0:14	0/0:6	0/0:7	0/0:8	0/0:20	0/0:11	./.:3	0/0:11	0/0:9	0/0:7	0/0:20	./.:4	./.:0	./.:3	0/0:9	./.:0	0/0:21	./.:3	0/0:26	0/0:7	./.:4	0/0:6	./.:4	./.:3	0/0:15	0/0:9	0/0:17
un	201546	3417	CCC	CCT,CTT,GCC	.	PASS	.	GT:DP	0/0:18	0/0:30	0/0:13	0/2:14	0/0:26	0/0:10	0/0:26	0/0:12	0/0:34	0/0:16	./.:0	0/0:26	./.:0	1/1:8	0/1:27	0/0:6	0/0:14	0/1:21	./.:0	0/0:10	0/0:45	1/1:9	0/0:31	./.:3	0/0:8	0/0:10	0/0:30	0/0:5	0/0:10	0/0:8	0/0:29	0/0:14	0/0:11	./.:0	0/0:12	0/1:18	./.:0	0/0:33	./.:3	0/0:7	0/0:9	./.:0	./.:0	0/0:10	0/0:8	0/0:12	./.:4	0/0:14	0/0:9	0/0:5	./.:0	0/0:10	./.:3	0/0:22	0/0:19	0/0:10	0/1:7	0/0:18	./.:0	0/0:11	./.:4	0/0:9	./.:0	0/0:6	./.:3	0/0:12	0/0:12	0/0:48	0/0:10	0/3:29	0/0:5	./.:0	0/0:31	0/0:8	./.:0	./.:3	0/0:25	0/0:15	0/0:21	0/0:18	0/0:18	0/0:15	./.:0	0/1:15	0/0:29	0/0:24	./.:0	0/0:28	0/0:47	0/1:24	0/0:5	0/0:7	0/0:7	0/0:32	0/0:15	0/0:18	./.:0	0/1:18	0/0:12	0/0:25	0/1:16	0/0:11	./.:0	0/0:15	./.:0	./.:0	0/0:7	./.:0	0/0:10	0/0:31	0/0:8	0/0:10	0/0:12	0/0:9	0/0:27	./.:0	0/0:12	0/0:28	0/0:23	0/0:11	./.:0	0/0:30	1/1:7	0/0:21	0/0:18	./.:0	0/0:7	0/0:9	./.:0	./.:0	0/0:19	./.:0	0/0:41	0/1:8	./.:0	0/0:10	0/0:12	./.:3	0/0:17	0/0:11	0/0:24
un	201664	3419	ACTT	AACT,ACCT,CCCT,ACTA	.	PASS	.	GT:DP	0/1:29	0/0:25	0/3:20	2/2:16	0/0:32	0/0:10	1/2:30	1/2:38	1/1:34	0/0:37	1/1:20	1/1:31	1/2:40	0/0:24	1/2:28	0/1:11	0/1:43	0/1:27	0/0:13	1/1:19	1/1:41	1/3:26	1/1:19	0/1:31	0/2:36	1/1:20	1/3:32	1/1:14	0/2:18	0/1:5	./.:0	0/2:25	0/0:18	1/3:19	0/0:16	0/4:17	0/0:18	0/0:23	0/1:14	0/1:15	./.:0	1/3:20	1/1:19	1/2:23	1/2:12	0/1:19	0/2:17	2/3:33	0/0:18	1/2:30	1/3:11	1/1:19	0/3:25	1/1:22	0/1:14	0/0:28	0/1:14	0/3:20	0/1:12	0/2:22	1/2:36	./.:0	0/3:6	0/2:31	0/2:15	1/2:26	0/1:24	0/0:38	0/1:19	0/1:29	0/0:7	0/0:24	0/1:48	1/3:21	0/3:16	0/1:10	./.:0	1/3:14	2/4:20	0/0:13	2/2:19	0/3:13	0/0:9	0/1:12	4/4:24	2/2:8	3/3:10	1/3:30	./.:0	0/3:11	1/2:11	0/2:7	1/1:11	./.:4	2/4:7	0/1:9	./.:4	3/3:9	0/0:16	1/3:13	1/1:8	2/3:30	2/3:6	0/1:13	./.:0	0/3:21	0/0:8	0/3:12	./.:0	1/2:36	./.:0	0/1:6	./.:0	0/0:8	0/1:26	./.:0	1/1:12	./.:0	0/0:8	0/1:9	0/1:6	0/2:17	1/2:26	0/1:6	0/1:15	1/1:5	0/3:7	./.:3	1/1:5	./.:4	1/2:22	./.:0	0/3:38	2/2:6	./.:3	0/0:12	./.:4	1/1:7	1/3:27	2/3:19	0/3:31
un	202077	3426	GACC	GGCC,GACT,CGCC,CACC,CGCT,GATC,GGCT	.	PASS	.	GT:DP	0/2:59	0/2:44	0/0:27	0/1:29	0/0:43	0/1:19	1/1:30	0/0:45	1/1:55	0/2:50	0/1:24	1/2:45	0/1:71	0/0:48	0/0:46	0/0:35	0/1:55	0/1:54	0/6:26	0/0:39	0/1:48	0/1:26	0/0:35	0/0:35	0/0:23	0/1:34	0/0:46	0/1:35	0/0:25	0/0:24	1/5:34	0/4:37	0/1:28	0/2:36	0/2:54	0/1:53	0/0:31	0/1:33	0/1:39	0/1:21	0/0:22	0/3:34	0/0:24	0/0:30	0/2:17	0/3:31	3/3:28	1/1:27	0/1:35	0/0:26	0/1:36	0/1:25	0/1:39	0/0:36	0/0:21	0/1:47	0/0:41	0/1:38	0/1:29	0/0:23	0/0:33	0/0:17	0/1:14	0/0:45	0/0:29	0/0:42	0/2:39	0/0:50	0/1:21	0/2:61	0/0:19	0/0:45	0/2:77	1/1:37	0/2:34	0/3:30	1/2:44	0/1:18	0/0:44	0/1:18	0/1:28	0/0:30	0/0:15	0/3:37	0/0:44	1/1:27	0/0:10	0/2:53	0/0:46	0/2:26	0/7:11	1/1:19	0/3:24	1/2:18	0/0:14	0/3:13	1/3:28	0/1:20	0/1:22	1/2:33	0/0:15	0/1:30	3/3:5	0/1:16	0/2:5	0/1:46	0/1:9	0/2:15	./.:4	0/0:47	./.:4	0/0:22	0/0:21	0/0:14	0/1:49	0/1:17	0/4:17	0/0:25	0/0:27	0/0:9	0/0:11	0/1:14	1/4:53	0/0:8	0/0:40	0/1:13	0/1:18	0/3:14	0/1:27	0/0:11	0/1:40	0/2:6	0/2:55	./.:0	0/1:35	0/2:35	0/0:10	0/0:10	0/3:53	0/0:43	0/1:42
un	202608	3435	ACA	ACT,CCT,CCA,ATA	.	PASS	.	GT:DP	0/1:29	0/0:19	0/0:8	0/0:24	0/1:12	0/1:9	0/0:14	0/2:25	0/0:32	0/0:27	0/2:19	0/1:33	0/1:25	0/0:24	0/1:18	0/2:10	0/0:21	0/0:30	1/1:16	0/0:20	0/0:32	0/1:16	0/0:23	1/2:22	0/1:12	0/0:12	0/0:14	0/0:12	0/3:11	0/0:10	0/0:14	1/1:5	0/0:10	0/0:16	0/0:8	./.:0	0/1:14	1/2:18	0/0:9	0/0:8	0/1:15	0/0:20	0/0:26	0/0:8	1/1:13	0/2:12	0/0:8	0/0:9	0/0:8	0/0:13	0/2:9	0/0:18	2/2:13	0/4:7	./.:4	0/2:22	0/2:11	0/0:13	0/0:10	0/0:16	0/2:26	0/0:7	0/0:6	0/0:26	0/0:13	1/2:12	0/1:7	0/1:19	0/0:11	0/0:23	0/0:8	0/0:17	0/0:29	0/2:8	0/0:14	0/0:11	0/1:10	0/0:6	2/2:17	0/0:11	0/0:19	0/0:10	./.:0	0/0:8	0/0:18	0/1:8	0/0:11	0/0:26	0/0:35	0/2:18	0/2:12	1/1:17	0/0:10	0/0:6	0/0:5	0/0:9	0/0:23	0/0:10	0/0:27	0/0:18	0/1:18	0/2:22	0/0:6	0/1:17	1/1:5	0/1:28	0/0:12	0/0:19	2/2:7	0/0:24	0/0:7	0/0:14	0/0:14	0/3:14	0/0:19	0/1:7	0/0:14	0/0:12	1/1:10	0/1:12	0/0:10	0/1:19	0/0:20	0/0:6	0/0:29	0/1:7	2/2:10	./.:0	0/0:10	0/1:6	0/0:20	0/0:6	0/0:37	0/2:9	0/0:19	0/0:12	0/2:14	0/2:13	0/1:23	0/0:27	0/0:31
un	203257	3446	CC	CA,AC	.	PASS	.	GT:DP	0/0:24	0/1:25	0/0:26	0/0:28	0/0:33	0/0:13	0/0:23	0/0:29	0/0:26	0/0:47	0/0:15	0/0:42	0/0:37	0/1:23	0/0:47	0/0:16	0/0:24	0/0:20	0/0:10	0/0:22	0/0:49	0/0:32	0/0:29	0/0:32	0/0:28	0/0:28	0/0:20	0/0:21	0/0:28	0/0:26	0/0:13	0/0:14	0/1:21	0/0:22	0/0:23	0/0:24	0/0:25	0/0:23	0/0:21	0/0:21	0/0:17	0/0:24	0/0:34	0/0:24	0/0:21	0/0:28	0/0:30	0/1:28	0/0:19	0/1:19	0/0:18	0/1:17	0/1:25	0/0:24	0/0:19	0/1:27	0/0:37	0/0:35	0/0:15	0/0:28	0/1:36	0/0:20	0/0:15	0/0:39	0/0:34	0/0:20	0/0:27	0/1:19	0/1:28	1/1:37	0/1:9	0/0:42	0/0:58	0/1:19	0/0:34	0/2:21	0/1:25	0/0:19	0/1:24	0/0:18	0/0:34	0/0:25	1/1:14	0/1:19	0/0:39	0/1:19	0/0:13	0/0:51	0/0:50	0/0:22	0/0:24	0/0:20	0/0:14	0/1:16	0/0:25	0/0:17	0/0:35	1/1:27	0/0:35	0/1:15	0/1:26	0/0:39	0/0:6	0/0:19	0/0:11	0/1:20	0/0:8	0/0:23	0/0:15	0/1:39	0/0:14	0/0:16	0/0:31	0/0:8	0/0:32	0/0:24	0/0:9	0/0:22	0/0:32	0/0:27	0/0:13	0/0:34	0/0:33	0/0:8	0/0:35	0/0:15	0/0:13	0/0:9	0/0:18	0/0:15	0/1:26	0/0:5	0/0:33	0/1:11	0/1:39	0/0:28	0/0:14	0/0:32	0/0:40	0/0:37	0/1:51
un	203375	3448	AA	AG,TA	.	PASS	.	GT:DP	1/1:15	0/0:18	./.:4	0/0:14	0/1:14	0/0:6	0/1:13	0/0:20	0/1:13	0/0:15	./.:4	0/0:16	0/1:26	0/0:15	0/0:14	0/0:9	0/0:20	0/0:10	0/0:10	0/0:13	0/0:14	0/0:25	0/0:5	0/0:14	0/0:7	0/1:16	0/0:21	0/0:12	0/0:13	./.:0	0/0:5	0/0:19	0/0:11	0/0:11	0/0:17	0/0:11	1/1:15	0/1:17	0/1:11	0/0:9	0/1:5	0/0:8	0/0:11	0/0:11	0/0:7	0/0:6	0/1:11	0/0:15	0/0:6	0/1:9	0/1:11	./.:0	0/0:11	0/0:8	0/0:9	0/1:10	0/1:9	0/0:16	0/0:7	0/0:8	0/0:9	0/1:6	0/0:6	0/0:14	0/0:10	0/1:14	0/0:8	0/0:17	0/0:12	0/1:20	0/0:8	0/0:12	0/0:21	1/1:12	0/0:5	0/0:9	0/0:9	1/2:6	0/1:13	./.:4	0/1:10	./.:4	0/0:6	0/0:10	0/0:19	0/0:15	0/0:5	0/0:27	0/0:38	0/0:14	0/0:9	0/0:12	0/0:20	0/1:13	0/0:9	0/0:11	0/0:16	0/1:11	0/0:22	0/0:8	0/0:10	0/1:23	./.:4	0/0:5	0/0:7	0/0:11	0/0:5	0/0:11	./.:3	0/1:21	./.:3	0/0:8	0/0:8	0/0:7	0/0:16	0/1:13	0/0:14	0/0:11	0/0:13	0/0:14	./.:3	0/0:9	0/0:8	0/0:6	0/1:31	0/0:7	./.:0	./.:4	0/1:10	./.:3	0/0:23	./.:0	0/0:23	0/0:8	0/1:16	./.:4	./.:0	0/0:9	0/1:12	0/0:19	0/1:20
un	203493	3450	GC	AC,GT	.	PASS	.	GT:DP	2/2:43	0/2:32	0/2:16	0/1:37	0/0:40	0/0:16	0/0:18	0/0:42	0/0:31	0/0:53	0/0:19	0/0:52	0/0:39	0/0:30	0/0:49	0/1:33	0/0:33	0/1:27	0/2:18	0/1:21	1/1:40	0/0:38	0/1:23	0/2:30	0/1:19	0/0:26	0/0:25	2/2:21	0/0:32	0/1:26	0/0:30	0/0:23	0/0:23	0/1:27	0/0:27	0/0:28	0/1:15	0/0:40	0/0:31	1/2:21	0/0:21	1/1:23	1/1:33	0/1:32	0/0:14	0/1:22	1/2:23	0/0:32	0/2:11	0/1:29	0/0:22	0/1:17	0/1:25	0/2:35	0/2:26	0/1:35	0/0:23	0/0:50	0/1:15	0/0:37	0/0:38	0/1:24	0/0:12	0/1:57	0/0:28	0/2:34	0/0:34	0/0:44	0/1:29	1/2:27	0/1:14	1/2:35	0/0:43	0/1:34	0/2:31	0/1:26	0/2:50	0/1:25	0/0:31	0/2:16	0/1:29	0/2:29	0/0:7	0/0:17	0/1:22	0/1:12	0/1:18	0/0:56	0/0:34	0/0:30	0/0:20	0/2:18	0/0:26	0/0:20	0/0:20	0/2:21	0/1:26	0/1:23	0/0:14	0/1:13	0/0:37	0/0:44	0/0:7	0/0:21	0/0:6	0/0:32	0/0:10	0/0:16	0/1:8	0/2:34	0/1:7	0/0:17	0/1:22	0/1:16	0/2:47	0/0:24	0/0:28	0/0:21	0/1:29	0/2:24	./.:0	0/0:26	0/1:46	0/0:23	1/2:42	0/0:18	0/0:13	0/1:17	0/1:27	0/1:9	0/1:33	0/0:11	0/1:37	0/1:18	0/1:31	0/1:23	0/0:12	1/2:20	0/0:32	0/0:20	0/0:41
un	203670	3453	CTGGGGG	CAGGGGG,CTGGTGG,CTGAGGG,CAGGGTG,CTGGGGC,TAGGGGG,TTGGGGG,CTAGGGG,CTTGGGG	.	PASS	.	GT:DP	1/5:16	./.:0	0/0:5	./.:0	0/0:17	0/1:19	0/0:5	0/1:12	0/0:9	0/0:8	0/1:6	1/5:17	0/0:67	0/0:12	0/1:22	0/0:30	0/3:23	0/0:17	0/0:17	./.:0	./.:0	0/0:15	./.:3	0/0:7	0/0:24	./.:0	0/1:22	0/1:11	0/1:13	0/7:35	0/0:14	0/0:22	0/0:8	0/0:18	0/0:13	0/0:25	./.:0	./.:0	6/6:43	./.:4	0/0:15	0/0:6	0/1:25	0/0:34	0/0:19	0/0:19	0/0:21	0/1:33	0/0:20	./.:4	0/0:20	0/0:5	0/0:7	0/0:26	0/0:14	0/1:18	2/2:7	0/0:18	0/0:15	0/0:21	0/0:38	0/1:19	0/4:11	0/0:12	0/0:7	0/0:15	2/2:7	0/1:36	0/0:17	0/0:13	0/0:12	0/4:24	0/1:18	0/1:28	0/0:47	0/0:18	0/0:43	0/0:11	./.:0	./.:0	0/0:34	0/0:13	0/0:8	0/1:15	0/1:32	0/1:11	0/0:24	./.:0	0/1:17	0/1:15	0/2:14	0/3:16	./.:3	0/0:21	1/1:5	0/0:7	0/0:19	0/0:11	0/0:7	0/0:26	0/0:12	./.:0	0/0:5	0/0:10	0/9:6	./.:0	0/0:8	0/0:8	0/0:8	0/1:14	0/3:10	0/0:10	0/0:14	0/8:12	0/0:31	./.:0	./.:0	./.:0	0/0:13	0/0:27	0/0:9	0/0:6	0/0:14	0/0:14	0/7:53	0/1:10	0/0:12	0/0:17	0/0:6	0/0:5	./.:4	0/0:8	./.:3	0/0:17	0/0:15	./.:0	0/0:6	./.:0	0/1:12	0/0:17	./.:0
un	203906	3457	TC	CC,TA	.	PASS	.	GT:DP	0/0:23	0/0:28	0/0:19	0/0:38	0/0:25	0/1:18	0/0:31	0/0:42	0/0:28	0/0:48	0/0:20	0/0:37	0/0:33	0/0:25	0/0:27	0/1:26	0/0:30	0/1:29	0/0:16	0/0:26	0/1:52	0/1:35	0/0:22	0/0:28	0/0:17	0/0:20	0/0:26	0/0:15	0/0:23	0/0:14	0/0:22	0/1:32	0/1:17	0/0:26	0/1:23	0/0:14	0/0:16	0/0:13	0/2:16	0/0:19	0/0:24	0/1:23	0/1:36	0/0:23	0/0:16	0/1:20	0/0:38	0/1:34	0/1:9	0/1:27	0/1:21	0/0:9	0/0:23	0/0:34	0/0:21	0/0:24	0/1:32	0/0:45	0/0:18	1/1:25	1/1:28	0/1:20	0/0:16	0/0:44	0/1:31	0/1:46	0/0:27	0/0:26	0/2:36	0/0:50	0/0:15	0/0:25	1/1:43	0/0:29	0/0:20	0/0:27	0/1:48	0/1:28	0/0:23	1/1:16	0/0:24	0/0:24	0/0:8	0/0:13	0/1:36	0/0:16	0/0:18	0/0:62	0/0:59	0/1:35	0/0:25	0/0:29	0/1:32	0/1:26	0/1:27	0/0:12	0/0:25	0/0:24	0/0:26	0/0:20	0/1:29	0/0:55	0/1:12	0/0:30	0/0:15	0/0:29	0/0:30	0/0:22	0/1:16	0/1:38	0/0:15	0/0:23	0/1:24	0/0:24	1/1:30	0/0:26	0/0:31	0/0:21	0/1:25	0/0:28	0/0:11	0/1:31	0/0:45	0/1:7	0/1:63	0/1:17	0/0:7	0/0:17	0/0:28	0/1:14	1/1:42	0/0:10	0/0:41	0/0:18	0/0:48	0/0:12	0/1:13	0/0:35	0/0:24	0/2:31	0/1:48
un	203965	3458	GC	AC,GT	.	PASS	.	GT:DP	1/1:9	0/0:6	./.:0	0/2:11	0/0:16	0/0:5	0/0:12	0/0:18	0/0:19	0/1:16	0/0:8	0/0:26	0/0:21	0/0:16	0/1:14	0/0:12	0/0:14	0/0:15	0/0:6	0/0:5	0/0:24	0/0:16	0/0:6	0/1:9	0/1:7	0/0:11	0/0:7	0/0:8	0/1:6	0/0:7	0/0:5	./.:0	0/0:6	0/0:14	0/1:16	0/0:6	./.:0	0/0:12	0/0:5	./.:4	0/0:5	0/0:9	0/0:13	0/0:9	0/0:7	0/0:6	0/0:11	0/0:9	0/0:5	0/1:13	0/0:5	./.:0	./.:0	0/0:11	0/0:11	0/0:6	0/0:6	0/0:11	0/0:5	0/0:9	0/1:11	0/1:10	./.:4	0/1:14	0/0:8	0/0:11	0/0:9	0/0:13	0/1:9	0/0:11	./.:0	0/1:6	0/0:19	0/0:6	0/0:10	0/0:9	0/0:10	0/0:8	0/0:12	0/0:7	0/0:10	./.:0	0/1:7	0/0:7	0/1:9	./.:3	./.:0	0/0:24	0/0:26	./.:3	0/0:8	0/0:9	0/0:7	0/1:11	./.:3	1/1:6	0/1:9	./.:0	0/1:10	0/0:12	0/0:11	0/1:14	./.:0	./.:4	./.:4	0/0:11	./.:4	0/0:7	0/0:6	0/0:17	./.:0	0/0:7	0/0:11	0/0:6	0/1:15	0/0:7	0/0:11	0/0:11	0/0:15	0/0:9	0/1:7	0/0:10	0/0:19	0/0:5	0/0:13	0/1:6	./.:0	0/0:6	0/0:11	0/1:6	0/1:12	./.:0	0/0:15	0/0:8	0/0:10	0/1:5	./.:3	0/0:6	0/0:12	0/0:13	0/0:14
un	204378	3465	G	A	.	PASS	.	GT:DP	1/1:28	0/0:16	0/1:6	0/0:18	0/0:9	0/0:9	0/0:25	0/1:33	0/1:31	0/0:28	0/0:7	1/1:32	0/1:37	0/0:32	0/0:37	0/1:12	0/0:38	0/0:22	0/1:20	0/0:19	0/0:34	0/0:23	0/1:9	0/0:17	0/1:13	0/1:16	0/1:5	./.:3	0/0:7	./.:4	./.:0	./.:0	0/1:5	0/1:7	0/0:6	0/1:10	./.:4	0/0:13	./.:0	./.:0	0/0:9	0/0:5	0/0:14	0/0:8	./.:0	./.:4	0/1:11	0/0:10	./.:0	0/0:5	0/1:5	0/0:7	0/0:7	0/0:16	1/1:5	0/0:8	0/0:8	0/1:16	0/1:15	0/1:9	0/0:12	0/1:5	0/1:5	0/0:11	0/1:7	0/0:21	0/0:6	0/1:20	0/1:12	0/0:20	0/1:6	0/0:18	0/0:37	1/1:14	0/0:12	0/0:6	0/0:15	0/0:9	1/1:7	./.:4	0/1:8	0/0:10	0/0:12	0/1:12	0/0:6	./.:0	0/0:5	0/1:24	0/0:37	0/0:11	0/1:5	0/1:13	0/1:16	0/0:11	0/1:9	0/0:12	0/1:14	0/1:13	0/0:15	0/0:7	0/0:13	0/1:27	./.:3	0/1:6	0/0:5	0/1:10	0/0:7	0/1:8	0/1:9	1/1:34	0/0:9	0/0:7	1/1:6	0/0:7	0/0:15	0/0:12	0/0:15	0/0:12	0/0:19	0/0:6	0/0:9	1/1:5	0/1:26	0/0:7	0/1:17	0/1:8	0/0:8	./.:0	0/0:5	0/0:7	0/0:29	./.:0	0/0:27	0/1:6	0/1:13	1/1:8	0/1:6	0/0:5	0/0:18	0/0:14	0/0:38
un	204909	3474	TCGAC	CCGAC,TCGCC,CAGAC,TCTAC,TCGAT	.	PASS	.	GT:DP	0/0:21	0/0:19	0/0:10	0/0:14	0/0:16	./.:0	0/0:7	0/1:14	0/0:33	0/0:22	0/0:7	0/0:30	0/0:29	0/0:18	0/0:18	0/0:7	0/0:26	3/3:10	./.:4	0/0:20	0/0:28	0/4:19	1/1:9	0/0:19	0/4:7	0/0:11	0/0:39	0/0:35	0/0:55	0/0:26	0/5:37	0/1:43	0/0:44	0/0:48	0/2:40	0/4:28	0/0:40	0/0:61	0/0:39	0/0:28	0/0:31	0/1:49	0/0:40	0/1:32	0/0:23	0/0:37	0/0:38	0/0:32	0/0:27	0/0:48	1/2:23	0/0:31	0/0:29	2/2:38	0/0:36	0/0:44	0/0:59	0/0:58	./.:0	0/0:38	0/0:54	0/0:34	0/0:29	0/0:66	0/0:40	0/0:55	0/0:65	0/0:55	0/0:38	0/3:54	0/0:12	0/0:36	./.:0	0/0:45	0/0:38	0/0:34	0/1:48	0/0:36	0/0:32	0/0:20	0/0:34	0/0:48	0/0:5	0/0:40	0/0:62	0/0:26	0/0:14	0/0:65	0/0:69	0/0:25	0/0:21	0/0:26	0/0:29	0/0:17	0/0:22	0/0:29	0/0:15	0/0:29	0/0:36	0/0:29	0/1:35	0/0:60	0/0:14	0/0:31	0/0:17	0/0:53	0/0:9	0/0:24	0/0:14	0/0:48	0/0:18	0/0:24	0/0:22	0/0:15	0/0:30	0/0:18	0/1:31	0/0:27	0/0:34	0/1:35	0/0:10	0/0:38	0/0:33	0/0:12	0/1:51	0/0:20	./.:0	0/0:13	0/0:19	0/2:11	0/1:24	./.:4	0/0:65	0/0:10	0/0:46	0/0:15	0/0:11	0/0:34	0/0:16	0/1:30	0/1:20
un	205086	3477	GA	GT,CA	.	PASS	.	GT:DP	0/0:19	0/0:30	0/1:9	0/1:30	0/1:25	0/0:6	0/0:14	0/0:33	0/1:26	0/0:28	0/0:14	0/0:54	0/0:30	0/2:16	0/0:25	0/0:14	0/0:30	0/1:15	0/0:7	1/1:15	0/0:32	0/1:29	0/0:15	0/1:23	0/0:20	1/1:16	0/1:18	0/0:20	0/0:30	0/0:16	0/0:19	0/0:22	0/0:14	0/0:17	0/0:28	0/0:31	0/0:23	0/0:32	0/0:34	0/0:18	0/0:17	0/0:33	0/0:27	0/0:19	0/1:14	0/1:20	0/0:19	0/0:37	0/0:19	0/0:15	0/0:8	0/0:20	0/0:24	0/0:21	0/0:16	0/0:25	0/0:26	0/0:26	0/0:7	0/0:23	1/1:23	0/1:16	0/1:14	0/0:33	0/0:22	0/1:31	0/0:22	0/0:39	0/0:13	0/1:34	0/0:13	0/0:29	0/0:42	0/0:29	0/0:21	0/1:21	0/1:24	0/1:12	0/0:26	0/1:27	0/0:13	0/1:32	1/1:8	0/0:20	0/0:39	0/0:14	0/0:8	0/0:27	0/0:42	0/0:14	0/0:11	0/1:6	0/0:6	1/1:8	./.:0	0/0:11	0/0:24	0/0:7	1/1:18	0/1:22	0/0:12	0/0:28	./.:4	./.:4	0/0:5	0/0:31	0/0:7	0/1:10	./.:0	0/0:48	./.:4	0/0:16	0/0:11	./.:0	0/0:28	./.:0	0/0:10	0/1:11	0/0:26	0/0:6	0/0:5	0/1:5	0/1:15	0/0:5	0/0:16	0/0:5	./.:4	0/0:5	0/0:12	./.:3	0/1:20	0/0:5	1/1:40	0/0:6	0/0:13	0/2:13	./.:0	./.:4	0/0:16	0/0:20	0/0:30
un	205617	3486	CC	AC,CT	.	PASS	.	GT:DP	0/0:27	0/0:23	0/0:8	0/0:23	0/0:35	0/0:9	0/0:31	0/1:34	0/0:26	0/0:52	0/0:19	0/0:44	0/0:23	0/0:29	0/1:25	0/0:14	0/0:32	0/0:22	0/0:15	0/0:23	0/1:42	0/0:26	0/0:22	0/1:29	0/0:17	0/0:20	0/0:29	0/0:18	0/0:25	0/0:25	0/0:15	0/0:16	0/0:16	0/0:15	0/0:33	0/0:21	0/0:30	0/0:19	0/0:26	0/0:23	0/0:17	0/1:48	0/0:28	0/0:21	0/0:23	0/0:22	0/0:23	0/0:33	0/0:23	0/0:22	0/1:13	0/0:11	0/0:24	0/0:26	0/0:28	0/0:28	0/0:35	0/0:35	0/0:15	0/0:23	0/0:29	0/2:23	0/0:17	0/1:39	0/0:25	0/0:24	0/0:30	0/0:29	0/0:35	0/0:41	0/1:11	0/0:33	0/0:35	0/1:28	0/0:21	0/0:25	0/0:27	0/0:19	0/1:27	0/0:17	0/0:14	0/0:17	0/1:6	0/0:19	0/0:27	0/0:25	0/0:12	0/0:47	0/0:61	0/0:14	0/0:9	0/0:23	0/0:24	0/0:12	0/0:18	0/1:31	0/0:31	0/0:26	0/0:23	0/0:16	0/0:25	0/0:38	0/0:13	0/1:20	0/0:13	0/0:33	0/0:23	0/0:14	0/0:11	0/0:46	0/0:18	0/0:24	0/0:24	0/0:15	0/0:43	0/0:17	0/0:29	0/1:18	0/0:28	0/0:15	0/0:16	0/0:22	0/1:57	0/0:20	0/0:46	0/1:14	0/0:17	0/0:9	0/0:23	0/0:16	0/0:42	0/0:8	0/0:58	0/1:30	0/0:37	0/0:21	0/0:13	0/0:13	0/0:23	0/0:38	0/0:32
un	205676	3487	GGC	CGC,GGG,GCC	.	PASS	.	GT:DP	0/0:16	0/0:14	0/0:8	0/1:18	0/0:15	0/0:8	0/0:18	0/0:16	0/0:26	0/0:34	0/0:15	0/1:22	0/0:11	0/0:11	0/0:16	0/0:11	0/2:18	0/0:10	0/0:8	0/0:13	0/0:24	0/1:24	0/0:13	0/0:11	0/0:11	0/0:20	0/0:23	0/0:24	0/0:22	0/0:13	0/0:21	0/0:16	0/0:11	0/0:29	0/0:29	0/0:25	0/3:24	0/0:26	0/0:18	0/0:12	0/0:14	0/0:27	0/0:29	1/1:18	0/0:17	0/0:22	0/0:16	0/0:17	0/0:12	0/0:23	0/0:12	0/1:14	0/0:24	0/0:25	0/1:18	0/0:18	0/0:23	0/0:24	0/0:7	0/0:18	0/0:14	0/0:10	0/0:11	0/0:35	0/0:11	0/0:28	1/1:26	1/2:15	0/0:25	0/0:25	0/0:12	0/0:15	0/0:25	0/0:7	0/1:9	0/0:17	0/0:19	0/0:13	0/0:21	0/0:9	0/0:18	0/1:15	./.:0	0/0:13	0/0:12	0/0:19	0/0:9	0/0:19	0/0:29	0/0:15	0/0:13	0/0:23	0/0:18	0/0:20	0/0:16	0/0:18	0/0:23	0/0:9	0/0:18	0/0:13	0/0:19	0/0:29	0/0:5	0/0:12	0/0:8	0/1:27	0/0:17	0/0:20	0/0:7	0/0:21	0/0:12	0/0:19	0/0:16	0/0:5	0/0:30	0/1:13	0/0:19	0/1:7	0/0:25	0/0:18	0/0:5	0/0:15	0/0:26	0/1:9	0/0:28	0/0:17	0/0:8	0/0:9	0/0:12	0/0:11	0/0:16	0/0:5	0/0:36	0/0:8	0/0:28	0/0:10	0/0:15	0/0:11	0/0:8	0/0:22	0/0:22
un	205912	3491	GTG	GTA,GCG,ATG	.	PASS	.	GT:DP	0/0:20	0/0:11	0/1:10	0/0:12	0/0:9	0/0:5	0/0:12	0/0:24	0/0:13	./.:0	0/0:6	0/0:16	./.:0	0/0:13	0/0:19	0/3:13	0/0:13	1/1:20	./.:4	0/0:5	0/1:41	0/0:15	0/0:6	0/1:22	0/0:12	0/0:7	0/0:5	2/3:13	0/0:21	0/3:11	0/1:9	0/0:12	0/0:13	1/1:11	0/0:12	0/1:19	2/2:8	0/0:10	0/3:12	0/0:7	0/0:5	0/3:15	./.:4	0/0:16	0/0:7	1/1:17	0/0:5	0/0:11	0/0:5	./.:0	0/0:10	0/0:10	0/2:7	0/0:13	0/0:8	0/0:18	0/0:6	0/0:8	0/1:13	0/0:6	./.:0	./.:3	0/0:10	1/1:9	0/0:9	0/0:10	0/0:5	./.:4	0/0:13	0/0:11	0/0:5	0/0:6	0/0:18	0/0:7	./.:0	./.:4	0/1:6	0/0:5	./.:4	0/1:5	0/0:6	0/0:7	./.:3	0/0:8	0/2:10	./.:0	./.:0	0/0:26	0/2:30	0/0:5	0/0:9	./.:0	0/1:12	0/0:7	0/0:7	0/0:5	0/2:14	./.:0	0/0:5	0/0:10	0/0:15	0/0:12	./.:4	0/1:11	0/0:6	0/0:7	0/0:8	./.:0	0/0:5	0/1:29	./.:0	0/1:5	0/0:8	0/0:8	0/0:14	./.:4	0/0:13	0/0:10	0/0:23	0/0:9	./.:0	0/0:12	0/0:23	0/0:10	0/0:17	0/0:7	./.:4	0/0:8	0/0:9	./.:4	1/2:26	./.:4	0/0:26	0/0:6	0/0:16	./.:4	0/0:5	0/0:8	0/1:11	0/0:16	0/0:12
un	206325	3498	T	A	.	PASS	.	GT:DP	1/1:24	0/0:36	0/1:14	0/1:29	0/0:36	0/1:13	0/1:27	0/0:39	1/1:45	0/0:58	0/0:25	0/0:44	0/1:46	0/0:26	0/1:33	0/1:20	0/1:46	0/1:34	0/0:5	0/0:21	0/1:59	0/0:36	0/0:16	0/0:35	0/1:28	0/1:25	0/1:49	0/0:32	0/0:42	1/1:23	0/0:33	0/1:39	0/0:24	0/1:37	0/0:61	0/1:52	0/0:38	0/0:58	0/1:66	0/1:28	1/1:22	0/0:40	0/0:43	0/1:49	0/0:36	0/1:37	0/1:41	0/1:53	0/1:25	0/1:29	0/0:21	1/1:46	1/1:37	1/1:34	0/1:35	0/0:47	0/0:36	0/1:54	./.:0	0/1:42	1/1:44	0/1:27	0/1:22	1/1:67	0/1:36	0/1:66	0/1:58	0/0:87	0/0:38	0/1:53	0/1:23	0/0:37	0/1:51	0/0:63	0/1:50	0/0:33	0/0:60	0/1:26	0/1:58	0/1:45	0/1:33	0/1:49	0/0:10	0/0:41	0/0:69	0/0:33	0/0:24	0/0:65	0/1:88	1/1:24	0/0:17	0/1:10	0/0:15	0/0:13	0/0:6	0/1:10	0/0:24	0/1:16	0/0:14	0/0:32	1/1:29	0/0:47	0/0:5	0/0:11	0/0:5	0/0:37	0/1:10	0/1:20	./.:0	0/0:63	0/1:10	1/1:16	0/1:18	./.:0	0/0:40	0/0:21	0/0:17	0/0:16	0/1:48	0/1:22	./.:3	0/0:14	0/0:33	0/0:8	0/1:51	0/1:12	0/0:15	1/1:8	0/0:12	0/0:5	0/0:40	./.:0	1/1:63	0/0:11	0/0:29	0/0:14	0/0:10	1/1:13	0/1:36	1/1:22	0/0:35
un	207092	3511	CC	CT,AC	.	PASS	.	GT:DP	1/1:25	0/0:11	0/0:6	1/1:22	1/1:15	0/0:14	0/0:21	0/1:32	0/2:18	0/1:36	./.:4	0/0:35	0/0:30	0/1:20	0/0:39	0/0:18	0/0:25	0/1:18	0/0:14	0/0:29	0/0:30	0/0:31	0/1:17	0/0:37	0/0:18	0/1:26	0/0:28	0/0:16	0/0:15	0/1:14	0/0:18	0/1:16	0/1:25	0/0:13	0/0:16	0/0:15	0/0:15	0/1:29	0/0:8	1/1:9	0/0:15	0/0:10	0/0:17	0/1:15	0/0:7	1/1:7	0/0:17	0/0:23	0/0:13	0/0:11	0/0:15	0/0:10	0/0:17	0/0:24	0/0:9	0/0:15	1/1:12	0/0:31	0/0:15	0/0:9	0/0:29	0/1:20	0/1:12	0/1:26	0/0:20	0/0:9	0/0:27	0/0:27	0/0:19	0/0:8	0/0:5	0/0:15	0/0:33	0/0:26	0/0:14	0/0:27	0/1:18	1/1:14	0/0:22	0/1:12	0/0:19	0/0:22	0/0:6	0/0:16	0/1:24	0/0:20	0/0:14	0/1:60	0/1:45	0/1:21	0/0:15	0/0:19	0/0:23	0/0:13	0/0:7	0/0:15	0/0:26	0/0:22	0/1:32	0/0:19	0/1:26	0/0:36	0/0:26	0/0:18	0/0:17	0/1:23	0/0:18	0/0:16	0/1:16	0/1:35	0/0:16	0/0:5	0/0:19	0/1:13	0/0:13	0/0:16	0/0:23	0/1:19	0/1:36	0/1:13	./.:4	1/1:15	0/1:30	0/0:5	0/0:36	0/0:13	0/1:11	0/1:20	0/0:24	0/0:10	0/0:29	1/1:12	0/1:50	./.:0	0/0:24	0/0:16	0/0:15	0/0:17	0/0:19	0/0:21	0/0:24
un	207269	3514	C	T	.	PASS	.	GT:DP	1/1:5	0/0:21	./.:4	0/0:7	./.:0	0/0:8	./.:0	0/1:11	0/0:18	0/0:10	0/1:11	1/1:16	0/0:8	1/1:8	0/0:13	0/0:12	0/0:16	0/1:18	0/0:5	0/0:14	0/0:15	0/0:20	0/0:8	./.:0	0/1:7	0/0:5	0/1:16	0/0:10	1/1:12	./.:0	0/0:6	0/0:7	0/1:9	0/0:17	0/0:6	1/1:6	1/1:6	./.:4	0/0:5	0/1:5	0/0:9	0/0:8	0/0:12	0/0:10	0/1:5	0/0:7	0/1:8	0/0:8	0/1:8	0/0:8	./.:0	0/0:8	./.:0	0/0:7	0/0:9	0/1:6	0/1:15	0/0:10	./.:3	0/0:16	0/0:6	0/1:13	./.:4	1/1:6	0/1:8	0/0:18	0/1:10	0/0:14	0/1:8	0/0:16	./.:0	0/1:19	0/0:18	0/0:8	0/0:9	0/1:11	0/1:14	0/1:5	0/1:12	./.:3	0/1:7	0/1:9	./.:0	1/1:5	1/1:6	0/0:5	./.:4	0/1:29	0/0:27	0/0:13	1/1:11	1/1:6	1/1:12	1/1:18	0/0:8	0/0:16	1/1:6	0/0:20	0/0:18	0/0:6	1/1:13	0/0:9	0/1:8	0/0:16	./.:0	0/1:9	1/1:6	0/1:6	./.:3	0/0:26	0/0:5	0/1:16	0/1:13	1/1:10	0/0:20	0/0:12	0/1:11	0/0:11	0/1:18	0/0:10	./.:3	0/0:9	1/1:5	0/0:7	0/0:14	0/1:11	./.:4	1/1:8	0/0:10	./.:4	0/1:9	./.:0	0/0:15	0/0:9	0/1:16	./.:4	0/0:7	0/0:10	0/1:14	0/0:21	1/1:12
un	207741	3522	GTG	GGG,CTG,GTA	.	PASS	.	GT:DP	0/0:13	0/0:32	0/0:7	0/0:20	0/1:17	0/0:12	0/0:16	0/0:24	0/0:20	0/0:26	0/0:11	0/0:36	0/0:13	0/1:18	0/0:18	0/0:13	0/0:30	0/0:25	0/1:19	0/1:20	0/0:39	0/3:17	0/1:12	0/0:15	0/1:16	0/0:20	0/0:18	0/0:26	0/0:18	0/0:16	0/0:19	0/0:23	0/0:16	0/1:20	0/0:24	0/0:21	0/1:20	0/0:24	0/0:14	0/0:15	0/1:21	0/0:29	0/0:29	0/0:15	0/0:16	0/1:20	0/0:20	0/1:26	0/0:23	0/0:39	1/1:11	0/1:15	0/0:7	0/0:24	0/0:25	1/1:23	0/0:33	0/0:25	0/1:9	0/0:11	0/0:19	0/0:19	0/0:11	0/0:33	0/0:7	0/0:17	0/0:24	0/0:33	1/1:25	0/0:24	0/0:5	0/0:31	0/0:31	0/0:16	0/0:18	0/0:14	0/0:28	0/0:9	0/0:21	0/0:9	0/0:15	0/0:14	0/0:10	0/0:13	0/1:22	0/0:17	0/0:13	0/0:43	0/0:50	0/1:16	0/1:17	0/0:17	0/0:15	0/0:15	0/0:21	0/0:15	0/0:19	0/0:21	0/0:29	0/0:14	0/0:28	0/0:23	0/0:15	0/0:16	0/1:15	0/0:14	0/0:9	0/0:14	0/0:8	0/0:30	0/0:5	0/0:18	0/0:18	0/0:15	0/0:23	0/1:14	0/0:18	0/2:11	0/0:16	0/0:19	./.:0	0/0:28	0/0:22	0/0:5	0/0:39	0/0:15	0/1:6	0/0:10	0/0:15	0/0:6	0/1:20	0/0:8	0/0:33	0/0:12	0/0:28	0/0:11	0/0:13	0/0:13	0/0:24	0/0:21	0/0:34
un	208921	3542	AG	CG,AT	.	PASS	.	GT:DP	0/0:37	0/0:25	0/0:17	0/0:27	0/0:13	0/0:13	0/0:16	0/0:30	0/0:23	0/0:19	1/1:11	0/1:54	0/0:29	0/0:25	0/0:32	0/0:25	0/0:29	0/0:34	0/2:12	0/1:21	0/1:44	0/1:27	0/0:23	1/1:11	0/0:15	0/0:30	0/1:30	./.:4	0/1:37	0/0:24	0/1:22	0/0:15	0/1:19	0/0:20	0/0:27	0/1:32	0/0:17	0/0:31	0/0:27	0/0:9	0/0:14	0/0:21	0/0:25	0/0:17	0/0:5	0/0:25	0/0:19	0/1:20	0/0:14	0/0:17	0/0:11	0/0:11	0/1:25	0/0:22	0/0:26	0/0:22	0/0:28	0/0:21	0/0:18	0/0:19	0/0:24	0/0:8	0/0:9	0/0:20	0/0:16	0/1:27	0/0:21	0/0:36	0/0:16	0/0:23	0/0:17	0/0:22	0/0:57	0/0:10	0/0:10	0/1:17	0/0:16	0/0:11	0/0:27	0/0:16	0/0:23	0/1:21	0/0:8	0/1:19	0/0:31	0/0:26	0/0:6	0/0:35	0/0:13	0/0:21	0/0:11	0/0:13	0/0:10	0/0:14	0/0:8	0/0:11	1/1:11	0/1:20	0/0:14	1/1:28	0/0:16	0/0:30	0/0:5	0/0:20	0/1:10	0/0:26	0/0:16	0/1:18	0/0:10	0/0:33	0/0:8	0/0:10	0/1:19	0/0:12	0/1:44	0/0:16	0/0:25	0/0:12	0/1:29	0/0:12	0/0:10	0/0:16	0/1:18	0/0:11	0/0:29	0/1:25	0/1:11	0/0:10	0/0:10	0/1:10	0/0:31	1/1:6	1/1:46	0/0:10	0/1:36	0/0:16	0/0:11	0/0:22	0/0:19	0/1:34	0/0:39
un	208980	3543	TAA	TCG,CAA	.	PASS	.	GT:DP	0/0:18	0/0:11	./.:0	0/2:13	0/1:11	0/0:9	0/0:16	0/0:18	0/1:17	0/1:28	0/0:13	0/0:26	0/0:11	0/0:20	0/0:11	./.:3	0/0:23	0/1:10	./.:0	0/0:21	0/0:20	0/0:16	0/0:8	0/0:17	0/0:9	0/0:8	0/2:5	0/0:7	0/0:5	./.:4	0/2:6	0/0:15	0/0:8	./.:4	0/0:13	./.:3	0/0:7	0/0:10	./.:0	0/0:8	0/1:5	0/0:12	1/1:8	0/0:9	0/0:6	1/1:8	0/0:10	0/0:12	0/0:8	0/0:7	0/0:6	./.:0	./.:0	0/0:10	./.:4	0/0:8	0/0:9	0/0:21	0/0:6	./.:4	0/0:22	0/0:8	./.:0	0/1:19	0/0:8	0/0:18	0/0:12	0/0:29	0/0:12	0/1:15	./.:0	0/0:10	0/0:24	0/0:20	0/0:12	0/0:8	0/1:23	0/0:9	0/1:9	0/0:7	0/0:6	0/0:10	0/0:5	0/0:5	./.:0	0/1:10	0/0:9	0/0:24	0/2:34	./.:0	0/0:8	0/0:14	0/0:8	0/0:9	0/0:10	0/0:9	0/0:14	0/0:12	1/1:9	0/0:5	0/1:7	0/0:20	./.:4	0/2:6	./.:0	0/0:8	0/1:6	0/1:6	0/1:6	0/0:20	0/0:7	0/0:10	0/0:11	0/0:6	0/2:18	0/0:7	0/0:9	0/0:5	0/1:12	0/0:6	./.:0	0/0:12	0/0:14	./.:4	0/0:22	./.:4	./.:4	./.:3	0/1:8	./.:0	0/0:18	./.:0	0/0:20	./.:0	0/1:13	0/0:6	./.:3	0/0:10	0/0:14	0/2:13	0/0:25
un	209511	3552	CGGA	CGAA,CGGG,CAGA,AGGA	.	PASS	.	GT:DP	0/1:31	0/0:33	0/3:20	0/1:18	1/2:27	1/3:11	0/1:17	0/2:19	0/0:26	0/0:38	0/4:24	0/1:33	0/1:38	0/3:20	0/2:31	./.:3	0/0:31	1/2:9	3/3:5	3/4:29	0/0:29	0/1:30	2/2:20	0/0:18	0/0:25	0/0:14	0/2:46	0/1:37	0/1:32	0/2:7	2/2:29	0/0:29	1/2:18	3/3:43	0/0:43	0/3:41	0/1:37	0/1:25	2/3:38	0/0:13	0/0:14	0/0:25	0/0:37	0/4:48	0/0:18	0/0:29	1/2:31	0/1:27	0/4:15	0/0:19	0/0:24	0/4:26	0/3:43	0/2:26	0/0:18	0/0:40	0/3:35	0/0:40	0/0:10	0/0:22	0/0:26	0/0:18	./.:0	0/0:55	0/0:14	0/0:53	1/1:16	0/1:74	1/3:32	0/1:32	0/3:23	1/2:48	0/0:28	0/0:49	1/2:38	0/0:23	0/4:46	0/2:20	0/0:47	0/3:19	0/0:25	0/0:24	0/0:5	0/0:31	0/0:42	0/0:24	0/3:21	0/0:64	0/4:73	0/0:18	0/0:14	0/0:10	0/1:14	0/0:15	2/3:10	0/0:9	1/1:10	0/4:5	0/1:29	0/0:28	0/0:17	0/1:57	0/1:9	0/1:16	./.:4	0/3:31	0/1:6	0/0:12	./.:0	0/0:54	./.:4	0/0:13	0/1:18	0/0:6	0/1:30	0/1:6	0/2:17	0/0:14	2/3:30	0/2:15	./.:4	0/0:8	0/2:32	0/2:6	0/2:37	1/1:6	0/0:6	0/0:8	0/0:12	0/1:5	0/3:45	2/2:5	0/0:42	0/1:12	0/0:23	0/2:14	./.:0	./.:4	0/2:22	0/0:23	0/0:39
un	210101	3562	CAG	CAA,CGG,AAA	.	PASS	.	GT:DP	1/1:13	0/0:35	0/2:23	0/0:23	0/1:29	0/0:11	0/0:16	0/0:23	1/1:25	0/0:36	0/1:15	0/0:41	0/1:37	1/2:15	0/0:18	0/1:13	0/0:31	0/0:24	0/0:19	0/0:21	0/2:26	0/0:24	0/0:25	0/0:20	0/1:12	1/1:18	0/0:23	0/2:11	0/0:14	0/0:13	0/0:21	1/1:11	0/0:11	0/0:16	0/0:16	0/0:14	0/1:9	0/1:21	0/2:17	0/0:11	0/0:14	0/3:23	0/1:15	0/1:10	0/1:10	0/1:9	1/1:15	0/0:13	0/0:7	./.:4	0/0:12	0/0:10	0/0:13	0/0:30	0/1:12	0/1:18	0/0:15	0/1:22	0/1:12	0/2:13	0/0:24	0/1:16	0/0:13	0/0:34	0/0:17	0/0:21	0/0:21	0/2:35	0/1:24	1/2:25	0/0:17	0/0:29	0/2:32	1/2:39	0/1:18	0/0:16	0/0:37	0/1:13	1/1:23	0/1:15	0/0:19	1/1:16	0/0:9	0/1:16	0/2:23	0/0:20	0/0:14	0/0:32	0/2:45	0/0:18	0/0:13	0/1:17	0/0:20	0/0:9	0/1:13	0/1:12	0/1:23	./.:0	0/1:15	1/1:18	0/1:16	0/0:32	./.:0	0/1:16	0/1:9	1/1:5	./.:0	0/0:13	0/1:6	0/1:27	0/1:9	0/0:7	0/0:15	0/0:9	0/0:21	0/0:15	0/1:18	1/1:10	0/0:30	0/1:10	1/1:8	0/1:10	0/0:22	0/0:6	0/2:27	0/1:7	0/1:9	0/1:7	0/0:9	./.:0	0/0:26	0/0:5	0/0:29	0/0:10	0/1:22	0/0:7	0/0:15	0/0:9	0/0:13	0/0:18	0/2:29
un	211281	3582	GAA	GAT,GGT,CAA	.	PASS	.	GT:DP	0/1:34	0/1:48	0/0:26	0/1:40	0/0:40	0/0:15	0/0:37	0/0:41	0/0:37	0/0:75	0/0:33	0/0:52	0/0:76	0/1:52	0/0:50	0/0:18	0/1:56	0/0:44	0/0:31	0/0:25	0/0:46	0/0:57	0/1:30	0/1:51	0/0:30	0/0:23	0/0:43	0/2:29	0/1:33	0/0:34	0/0:49	0/1:33	0/0:28	0/0:30	0/3:48	0/1:40	0/0:40	0/0:44	0/0:46	0/1:31	0/0:34	0/0:46	0/0:40	0/0:26	0/0:20	0/0:26	0/0:38	0/1:40	0/0:27	0/0:31	1/1:30	0/1:36	0/0:35	0/0:38	0/0:36	0/0:41	1/3:48	0/0:50	0/0:23	0/1:37	0/0:50	0/2:31	0/1:27	0/0:73	0/0:33	0/0:41	0/0:53	0/1:53	0/2:33	0/1:61	0/0:23	1/2:61	0/0:81	0/0:49	0/1:39	0/1:41	1/1:47	0/0:25	0/0:40	0/0:24	0/1:43	0/1:36	0/0:12	0/0:23	0/0:52	0/1:24	0/0:24	0/0:57	0/0:63	0/0:28	0/0:19	0/0:21	0/0:15	0/1:6	0/3:16	0/0:12	0/0:26	0/0:21	0/0:28	0/0:45	0/0:25	0/0:50	0/0:11	0/0:17	0/0:7	0/0:47	0/0:5	0/0:7	0/0:13	0/0:54	0/0:5	0/1:18	0/0:26	1/2:10	0/0:48	0/0:23	0/1:30	1/2:19	0/0:39	0/0:21	0/0:11	0/1:27	0/1:54	0/0:19	0/3:51	0/1:16	0/0:13	0/3:17	0/0:20	0/1:15	0/1:58	0/0:9	1/1:55	0/0:16	0/0:41	0/1:27	0/0:7	0/0:23	0/1:46	0/0:41	0/2:61
un	211930	3593	AGGTG	AGGCT,ATGTG,GGGTG,AGATG	.	PASS	.	GT:DP	0/0:25	0/0:20	0/0:14	0/4:18	0/0:31	0/0:6	0/0:16	0/0:31	0/0:29	0/0:32	0/4:21	0/0:31	0/1:31	0/1:17	0/0:25	0/2:13	0/0:23	0/0:26	0/1:14	0/0:30	0/1:29	0/2:22	0/0:11	0/0:20	0/0:15	0/0:15	0/0:16	0/2:15	0/0:19	0/2:14	0/0:11	0/0:9	./.:0	0/2:7	0/0:24	0/3:12	0/0:14	0/0:7	1/1:6	./.:4	0/1:8	0/0:18	0/0:26	0/0:15	0/0:14	0/0:8	0/1:9	0/0:11	0/0:8	0/0:14	0/0:6	0/1:11	0/0:8	0/1:14	0/0:10	0/1:18	0/0:27	0/0:22	0/0:16	0/0:14	0/0:26	0/0:12	0/0:5	0/0:13	0/0:15	0/0:16	0/0:16	0/0:11	0/0:14	0/1:26	0/0:16	0/0:16	0/0:55	0/0:21	0/0:16	0/0:13	2/3:22	0/2:10	0/1:12	0/0:5	0/0:16	0/2:10	0/0:5	0/1:7	0/0:23	0/0:19	0/0:5	0/1:28	0/0:42	0/2:16	0/1:20	0/0:6	0/0:20	0/2:13	3/3:16	0/0:14	0/0:29	0/0:13	0/0:15	0/0:11	0/0:26	0/0:24	0/0:7	0/2:19	0/0:7	0/0:16	./.:4	0/0:17	4/4:12	0/0:20	./.:3	0/0:10	0/0:14	0/1:15	0/1:23	0/0:7	0/0:16	0/0:18	0/0:30	0/0:15	1/1:8	0/0:11	0/0:25	0/0:12	0/0:20	1/1:8	0/0:7	0/3:10	0/0:9	0/3:11	0/0:40	./.:0	0/0:41	0/0:8	0/0:33	0/0:14	0/4:9	0/0:9	0/0:12	0/0:33	0/0:17
un	212048	3595	GAGCG	GAGTG,TGGTG,TAGCG,TAGTG,GGGTG,GAGTT,GATCG	.	PASS	.	GT:DP	0/0:13	0/0:9	0/0:5	0/0:21	0/0:17	./.:0	0/0:14	./.:0	1/4:57	0/0:53	5/5:11	0/0:39	0/0:18	0/1:44	0/0:31	3/3:9	0/0:60	0/4:47	0/0:21	0/0:46	0/7:53	0/0:14	0/4:20	0/0:40	./.:0	0/0:35	0/0:29	0/0:33	0/0:39	0/6:31	4/4:31	./.:0	0/0:23	0/0:44	0/0:19	./.:0	0/0:34	0/4:41	0/0:38	0/5:25	0/1:24	0/5:45	0/0:49	./.:0	0/0:18	0/0:34	./.:0	2/2:19	0/0:33	0/0:26	./.:0	0/0:31	0/6:31	0/0:25	0/0:24	0/0:13	0/1:45	0/0:19	0/0:10	0/0:15	0/0:22	0/0:11	./.:4	0/0:16	0/0:21	0/0:47	0/0:38	0/0:19	0/4:31	./.:0	0/0:20	0/0:48	./.:0	0/0:15	0/1:32	0/0:23	0/0:15	0/0:19	0/0:30	0/0:11	0/3:34	./.:0	0/0:15	2/2:14	2/2:20	0/0:28	0/0:20	0/0:29	./.:0	0/0:14	1/1:10	0/0:28	0/0:28	0/1:19	0/0:22	0/0:13	0/0:21	3/3:13	0/0:30	0/0:17	2/2:13	0/0:22	0/0:11	0/5:16	0/0:14	0/0:42	./.:0	0/0:11	./.:0	0/3:32	1/1:10	0/0:11	0/0:35	0/0:15	2/2:15	0/0:30	0/0:19	0/0:14	0/1:48	0/0:23	0/0:5	0/0:22	./.:0	./.:3	./.:0	1/1:12	0/0:7	0/0:7	0/0:12	0/0:9	0/0:22	./.:0	0/0:63	0/3:11	0/0:36	0/0:26	0/0:14	0/0:20	./.:0	0/1:41	./.:0
un	212402	3601	ATCAG	AACAG,ATGAG,ATCAC,TTCTG,TTCAG	.	PASS	.	GT:DP	1/2:34	0/0:15	0/1:14	0/0:34	0/0:25	0/1:9	0/0:23	1/2:26	0/1:29	1/1:20	0/1:18	0/1:29	0/0:27	1/1:12	1/1:35	0/0:20	0/0:30	0/1:20	0/0:11	0/1:29	1/1:29	0/0:24	0/0:14	0/2:30	0/1:16	0/0:25	0/1:23	1/1:15	0/0:32	0/0:20	0/1:23	0/1:23	1/1:22	0/0:5	0/2:29	0/1:27	0/1:17	1/1:13	0/0:25	0/1:16	1/1:19	0/1:26	0/0:13	1/1:9	0/1:11	0/1:18	0/0:11	0/1:20	0/1:18	1/2:23	0/1:17	1/1:7	1/3:10	0/1:28	0/0:15	0/0:10	0/2:19	1/1:16	1/1:25	1/1:29	0/0:20	1/1:12	0/1:13	0/1:27	0/0:7	0/0:25	0/1:25	0/5:21	0/0:18	1/4:33	0/2:9	1/1:22	0/0:30	1/1:26	0/1:23	1/1:11	0/0:9	0/0:8	0/2:26	./.:4	1/1:25	1/1:11	1/1:5	0/1:27	0/1:30	0/1:19	1/1:12	0/0:37	0/0:19	0/1:28	1/2:18	1/1:15	0/0:15	1/1:7	0/0:12	0/0:16	1/1:32	0/1:22	1/1:14	0/0:14	0/0:12	1/1:13	0/0:5	0/0:12	0/0:8	0/0:23	1/2:13	0/0:23	0/0:15	0/0:33	2/2:7	1/1:12	0/1:22	0/1:15	0/0:32	./.:3	0/0:15	1/1:13	1/1:47	1/1:13	1/1:9	1/1:29	0/0:24	0/2:20	1/1:17	1/4:9	./.:4	./.:3	0/0:29	1/2:13	0/0:14	0/1:13	./.:0	1/1:8	3/3:17	0/1:22	1/1:11	1/1:14	0/1:34	0/0:26	0/1:33
un	213110	3613	CG	TG,CA	.	PASS	.	GT:DP	2/2:11	0/0:14	./.:0	0/0:29	./.:0	./.:4	0/0:11	0/0:12	0/0:12	./.:0	1/1:7	0/0:28	0/0:20	0/0:7	0/0:17	./.:4	0/0:29	0/1:14	0/0:8	0/0:13	0/0:41	0/0:23	0/0:18	0/0:11	0/0:18	0/0:17	0/0:16	0/0:17	0/0:33	./.:0	0/0:38	0/0:42	0/0:34	0/0:30	0/0:45	0/0:34	0/0:47	0/0:46	0/0:25	0/0:13	0/0:17	0/0:43	0/0:12	1/1:34	0/0:19	0/1:31	1/1:46	0/0:42	0/0:18	0/0:20	0/0:13	0/0:9	0/0:14	0/0:29	0/0:27	0/0:21	0/0:21	0/1:65	0/0:11	0/0:27	./.:0	0/0:36	./.:0	0/0:34	0/0:16	0/0:26	0/0:19	0/0:45	0/0:34	0/0:44	./.:4	1/1:15	1/1:16	./.:0	0/0:38	1/1:16	0/0:11	1/1:16	0/0:27	0/0:13	0/0:23	0/0:33	./.:4	0/0:11	0/0:59	0/0:31	0/0:12	1/1:26	0/0:49	0/0:30	0/0:6	0/0:32	0/0:27	0/0:24	0/0:20	0/0:13	0/0:35	0/1:33	./.:0	0/0:21	0/0:37	0/0:35	0/0:11	./.:0	./.:0	0/0:45	0/0:8	0/0:39	0/0:15	1/1:20	0/0:6	0/0:29	0/0:32	0/0:18	0/0:22	0/0:11	0/0:19	0/1:22	./.:0	./.:0	0/0:11	0/0:35	0/0:8	0/0:6	0/0:40	0/0:20	0/0:8	0/0:5	0/0:16	0/1:7	0/0:34	./.:4	0/0:21	0/0:15	0/0:39	0/0:20	./.:0	0/0:14	0/0:15	0/0:13	0/0:11
un	213464	3619	CAGG	CTGG,CAAG,CTGA,GAGG	.	PASS	.	GT:DP	1/1:18	0/1:24	0/1:10	0/0:8	1/1:18	1/1:10	1/1:12	0/0:20	0/1:18	0/0:20	0/1:12	0/0:22	0/1:19	0/1:25	1/1:11	0/1:11	0/1:22	1/1:14	0/1:8	0/1:11	0/1:29	0/1:12	0/1:9	0/1:12	0/1:12	0/1:9	0/1:7	./.:0	0/0:16	0/0:7	0/1:5	0/0:14	1/1:9	1/1:10	0/0:22	0/0:12	0/0:12	0/1:10	0/0:7	0/0:17	0/1:10	0/0:19	0/1:13	0/1:14	./.:4	0/1:13	0/1:14	0/0:10	0/0:8	0/0:13	0/0:15	0/2:9	0/0:7	0/0:13	0/1:5	1/1:14	1/1:10	1/1:15	0/1:9	1/1:17	1/1:10	0/1:9	./.:0	0/0:22	0/0:9	0/0:13	0/1:10	0/0:16	0/0:8	0/1:18	0/0:5	0/0:19	0/0:24	1/1:19	0/0:17	0/1:9	0/4:10	0/0:9	0/0:18	0/0:8	0/0:8	0/1:5	./.:0	1/1:7	0/1:14	0/0:11	0/0:7	0/1:20	0/1:22	0/0:7	0/1:14	0/2:8	0/0:7	0/0:5	./.:4	0/0:15	0/1:22	0/0:9	0/1:14	1/1:8	0/0:15	0/1:18	./.:4	0/0:12	1/3:11	1/1:14	./.:0	0/0:12	1/1:6	0/1:24	./.:4	./.:4	0/0:10	./.:4	0/1:18	0/0:7	0/0:7	0/0:8	1/1:21	0/1:13	0/1:5	0/0:11	0/1:13	./.:3	1/2:27	0/0:5	0/0:5	./.:4	1/1:11	0/0:7	0/1:21	0/1:6	0/0:21	0/0:9	0/1:15	0/0:8	3/3:8	0/0:10	0/0:12	1/1:27	0/0:28
un	213877	3626	CAGT	TAGT,CATT,CAGG,CGGT	.	PASS	.	GT:DP	0/0:46	0/1:58	0/0:36	0/0:59	0/1:46	0/0:21	0/2:42	0/1:49	0/0:48	0/0:71	0/0:29	0/0:71	0/0:42	0/0:41	0/0:50	0/0:35	0/0:44	0/0:36	0/0:17	0/0:50	0/0:64	0/0:52	0/0:32	0/0:35	0/0:30	0/0:26	0/0:39	0/0:31	0/0:53	0/0:33	0/1:30	0/0:43	0/0:39	0/0:53	0/0:28	0/0:46	0/1:47	0/0:40	0/0:42	0/0:27	0/1:35	0/1:39	0/0:46	0/0:12	0/0:25	0/0:52	0/0:37	0/0:51	0/0:37	0/1:36	0/0:27	0/0:33	0/0:41	0/0:50	0/0:28	0/0:30	0/0:41	0/0:49	0/0:25	0/0:30	0/0:52	0/0:31	0/0:30	0/0:55	0/0:36	0/0:59	0/1:34	0/0:66	0/1:52	0/1:51	0/0:24	0/0:53	0/0:77	0/0:52	0/1:40	0/0:29	0/1:42	0/0:31	0/0:35	0/0:32	0/0:57	0/1:41	0/0:15	0/0:43	0/0:61	0/0:25	0/1:13	0/0:67	0/0:64	0/2:19	0/0:27	0/0:33	0/0:26	0/0:34	0/0:13	0/3:23	0/0:41	0/0:41	0/0:44	0/0:46	0/0:28	0/0:37	0/1:11	0/0:15	0/1:21	0/0:59	0/1:9	0/0:27	0/0:18	0/0:52	0/0:12	0/0:24	0/0:34	0/0:23	0/0:32	0/0:31	0/1:22	0/0:25	0/0:39	0/0:26	0/0:8	0/0:26	0/0:21	0/0:15	0/0:18	0/0:20	0/0:19	0/0:24	0/0:19	0/0:13	0/1:55	0/4:9	0/0:49	0/1:15	0/0:39	0/0:30	0/0:15	0/0:39	0/1:30	0/1:47	0/0:29
un	214231	3632	GCCAT	GCAAT,GCCTA,ACCAT,GGCAT	.	PASS	.	GT:DP	0/0:24	0/0:36	0/0:20	0/0:37	0/0:22	0/1:13	0/0:29	0/0:27	0/0:54	0/0:39	0/0:12	0/0:42	0/0:17	0/0:22	0/0:27	0/0:20	0/1:22	0/0:24	0/0:12	0/0:23	0/0:39	0/0:23	0/0:9	0/0:21	0/0:21	0/0:15	0/2:41	0/0:50	0/0:31	0/1:46	1/1:39	0/0:47	0/0:23	0/0:38	0/1:42	0/0:48	0/0:39	0/0:26	0/0:50	0/0:25	0/0:36	0/0:44	0/0:56	0/0:47	0/1:31	0/0:42	0/0:37	1/1:60	0/0:39	0/0:31	0/0:39	0/0:21	0/0:33	0/0:57	0/0:45	0/0:49	0/0:59	0/0:50	./.:0	0/2:41	0/0:45	0/0:32	0/0:27	0/0:52	0/0:54	0/1:53	0/0:53	0/0:25	0/1:52	0/1:73	0/0:20	0/0:33	0/0:31	0/0:37	0/0:28	0/0:37	0/4:37	0/0:46	0/0:37	0/1:15	0/0:45	0/0:29	0/0:5	0/0:22	0/0:34	0/1:46	0/1:18	0/0:70	0/0:57	0/0:34	0/2:42	0/1:30	0/0:41	0/0:34	0/0:45	0/0:39	0/0:47	0/0:35	0/0:41	0/0:30	0/0:32	0/0:60	0/0:21	0/0:37	0/0:23	0/0:49	0/0:28	0/0:27	0/0:17	0/0:34	0/2:15	0/0:36	0/0:33	0/0:25	0/1:38	0/0:28	0/0:25	0/0:40	0/0:54	0/0:34	0/0:18	0/0:41	0/0:39	0/0:18	0/0:73	0/0:21	0/1:10	0/0:23	0/1:28	0/1:13	0/1:32	0/1:16	0/0:36	0/0:24	0/3:32	0/0:17	0/0:17	0/0:34	0/0:13	0/1:21	0/0:23
un	215529	3654	GAC	GTC,CAT,GAT	.	PASS	.	GT:DP	0/0:20	0/0:16	0/0:5	0/0:6	0/2:16	./.:0	0/2:11	0/0:16	0/0:20	0/3:22	0/0:6	0/0:32	0/0:9	0/0:11	1/3:14	0/0:9	0/1:16	0/0:15	./.:0	0/0:12	0/0:18	0/0:12	0/0:6	0/0:6	0/0:10	0/0:10	0/0:8	0/0:15	0/0:12	./.:0	0/2:11	0/0:9	0/0:7	0/0:13	0/1:13	0/3:11	2/2:5	0/1:15	0/0:10	0/0:8	0/1:6	0/0:21	0/1:10	0/1:10	0/0:8	0/0:15	0/0:16	0/0:8	0/1:6	0/3:7	0/1:7	0/0:13	0/1:9	0/2:17	0/0:11	0/0:18	0/2:8	0/2:16	0/0:5	0/0:10	0/2:20	0/0:9	./.:4	0/0:13	0/0:7	0/0:9	0/2:10	0/0:19	0/0:15	0/0:15	0/0:9	0/0:21	0/0:27	0/0:17	0/0:17	0/0:10	0/0:11	./.:4	0/2:28	0/0:9	./.:4	0/0:8	./.:3	0/1:10	0/0:22	0/0:7	0/0:5	0/3:25	0/2:38	2/2:9	0/0:7	0/3:12	1/1:7	0/0:7	0/1:13	0/1:9	0/0:20	0/0:12	0/3:8	0/0:15	0/0:16	0/0:26	0/0:5	0/3:7	0/0:6	0/0:15	0/0:8	0/3:12	0/0:8	0/0:29	2/2:7	0/0:12	0/0:10	./.:3	0/1:14	./.:4	0/0:14	./.:4	0/2:17	0/0:15	./.:0	0/0:17	0/0:23	0/0:12	0/0:22	0/0:6	0/0:6	0/0:11	0/0:7	1/1:9	0/0:28	./.:0	0/0:25	./.:3	0/0:9	./.:0	./.:4	0/2:10	0/3:11	0/0:15	0/1:23
un	215706	3657	CC	TC,TT	.	PASS	.	GT:DP	0/1:27	0/1:37	0/1:19	0/1:28	0/0:34	0/1:18	1/1:21	0/1:39	0/0:28	0/0:45	0/1:27	0/1:40	0/0:51	0/1:31	0/1:26	0/0:23	1/1:36	0/0:28	0/0:17	0/0:33	0/1:58	0/0:40	1/1:22	0/0:36	1/1:8	0/0:33	0/1:30	0/0:29	0/0:25	0/0:23	1/1:20	0/1:24	1/1:19	0/1:25	1/1:41	0/1:48	0/0:23	0/0:34	0/0:7	0/0:21	0/1:28	0/0:16	0/0:26	0/0:38	0/0:18	0/0:28	0/1:25	0/0:23	0/0:33	0/1:30	0/1:33	1/1:18	0/0:29	1/1:15	1/1:19	0/1:30	0/0:42	0/0:41	0/0:7	0/1:25	1/1:18	1/1:24	0/0:13	0/1:33	0/0:24	0/0:36	0/0:19	0/0:39	0/0:31	0/0:27	0/0:12	0/1:24	0/0:52	0/1:32	0/1:30	0/0:20	1/1:16	0/0:21	0/0:34	0/0:13	0/0:17	1/1:32	0/1:15	0/1:26	0/1:25	0/1:27	0/0:10	0/0:43	0/0:59	0/0:11	1/1:17	0/1:22	1/1:9	0/1:22	0/0:13	0/1:14	0/0:36	0/0:21	0/1:17	0/0:19	0/0:18	0/0:47	0/1:6	0/0:11	0/1:9	1/1:17	./.:4	0/1:20	0/1:10	1/1:19	./.:0	0/0:16	0/1:16	0/0:9	0/1:54	0/1:16	0/1:25	0/1:16	0/0:14	0/0:8	./.:0	1/1:13	0/0:36	0/1:9	0/1:39	0/0:10	0/1:10	1/1:12	0/1:22	0/0:13	0/0:50	1/1:11	1/1:48	0/0:16	0/0:24	1/1:11	./.:4	0/0:15	0/0:39	0/2:34	1/1:50
un	215765	3658	ATTG	ATCG,GTTG,AGTG,ATCA	.	PASS	.	GT:DP	2/2:20	0/1:24	0/0:9	0/1:26	0/1:26	0/1:9	0/1:26	1/1:51	0/2:39	2/2:45	0/0:13	0/0:55	1/1:46	1/1:32	2/2:16	1/1:16	0/0:33	1/2:29	0/0:5	0/0:38	0/0:33	0/0:39	0/1:21	0/0:32	1/1:33	0/2:22	0/1:48	0/1:43	1/1:36	0/0:24	0/1:40	1/1:18	0/1:35	0/0:38	1/2:49	1/2:29	0/1:41	0/2:42	1/2:40	1/1:21	1/2:23	0/1:36	0/2:30	0/0:32	0/2:21	2/2:38	0/2:24	0/1:28	1/2:30	2/2:28	0/0:12	0/2:21	0/1:28	./.:0	0/1:30	0/1:39	0/2:29	1/1:50	1/2:16	0/1:33	0/2:39	0/1:33	0/0:20	0/1:57	1/1:19	0/2:41	0/1:47	0/1:50	1/1:40	2/2:22	0/2:20	0/1:40	1/1:46	0/1:36	2/2:41	0/1:25	0/0:40	0/1:32	1/2:41	0/0:10	0/1:34	0/2:14	0/1:12	0/1:31	1/1:41	0/1:22	0/2:21	1/1:30	1/2:51	0/2:22	2/2:17	0/0:9	0/0:26	0/2:15	1/1:15	0/0:24	1/2:32	0/1:19	0/2:33	0/1:34	0/0:21	1/2:55	0/1:11	1/1:20	0/1:11	1/4:48	1/1:15	2/2:24	0/0:10	2/2:25	0/0:11	0/1:19	0/0:18	0/2:9	0/0:29	0/0:26	0/1:22	0/1:27	0/1:37	0/1:21	0/0:7	0/2:24	0/1:22	1/1:10	0/1:50	1/1:22	0/1:9	1/1:6	0/1:14	1/2:10	1/2:34	1/1:9	0/1:40	0/1:19	0/1:36	2/2:9	1/1:8	0/1:36	1/2:25	1/3:38	1/2:39
un	216119	3664	TT	TA,CT	.	PASS	.	GT:DP	1/1:29	0/0:31	0/1:12	0/0:31	0/1:48	0/0:14	0/0:19	0/0:28	0/1:59	1/1:66	0/0:19	0/0:36	0/0:32	1/1:34	0/0:39	0/1:21	0/0:22	0/0:21	0/0:13	0/1:43	0/0:28	0/1:39	0/0:18	0/0:25	1/1:51	0/1:28	0/1:21	0/0:21	0/0:25	1/1:17	0/0:38	0/0:29	0/2:14	0/1:46	0/1:54	0/1:49	0/1:30	1/1:40	0/1:22	0/1:34	1/1:20	0/1:22	0/0:39	1/1:33	0/2:18	0/0:26	0/1:42	0/0:23	0/1:18	0/1:19	0/1:21	0/1:33	1/1:43	0/0:27	0/0:12	0/1:44	0/0:18	0/0:36	0/1:15	0/0:28	0/1:23	0/1:18	./.:3	0/0:38	0/1:18	0/1:59	0/1:42	0/0:33	0/0:20	0/0:29	0/1:27	0/1:30	0/1:40	0/0:24	0/1:19	0/1:40	0/1:45	0/0:14	0/1:27	0/0:24	0/0:25	0/1:33	0/1:10	0/0:28	0/1:52	0/1:20	0/0:16	0/0:40	0/1:50	0/1:30	0/1:27	0/0:18	1/1:27	0/0:12	1/1:26	0/1:9	0/0:28	1/1:37	0/0:22	0/1:32	0/0:19	0/0:26	0/0:9	0/1:15	0/0:8	0/1:28	./.:0	0/1:24	0/0:8	0/1:30	./.:0	0/1:7	0/0:16	0/1:18	0/1:57	0/1:11	0/0:23	0/1:22	0/1:49	0/0:14	0/0:14	0/0:16	0/1:52	0/0:18	0/0:44	0/0:10	0/0:17	0/0:10	1/1:19	0/0:11	0/1:33	0/1:16	1/1:86	0/1:6	0/0:26	0/0:29	1/1:20	0/1:10	0/0:33	0/1:25	1/2:53
un	216296	3667	TCAGG	TCCGG,ACAGG,TCAGA,ACCGG,TCATG,TAAGG	.	PASS	.	GT:DP	0/0:16	0/2:15	0/0:12	1/2:14	0/1:16	0/0:5	0/2:13	1/1:25	1/3:14	0/1:38	0/0:8	1/1:25	1/1:12	0/0:16	1/2:27	0/0:13	0/1:20	0/0:21	1/1:10	0/0:8	0/1:19	3/5:19	0/2:12	0/0:18	0/2:6	0/1:15	0/0:19	0/0:24	0/1:22	0/1:20	0/0:22	0/0:8	0/0:8	0/1:16	1/1:10	0/3:17	0/2:17	0/0:17	0/2:23	0/0:16	0/2:14	0/1:27	0/2:27	0/1:19	0/2:17	0/5:24	0/0:20	0/0:14	0/0:12	0/1:18	0/1:16	1/2:16	0/2:26	0/2:30	1/5:22	0/0:22	0/0:15	0/0:30	1/1:8	0/2:14	0/2:36	0/2:15	./.:0	1/1:14	0/1:9	1/1:15	0/0:6	0/2:19	0/0:17	0/1:21	0/0:7	0/0:14	3/3:9	0/0:11	0/0:8	0/1:16	0/1:17	0/1:15	0/4:16	0/0:11	0/1:24	0/0:5	0/0:5	0/0:12	1/1:13	0/0:14	./.:0	0/2:32	0/1:31	1/1:21	0/1:21	2/6:17	3/3:13	0/0:14	0/1:19	0/1:16	0/0:36	0/0:19	0/0:35	0/1:15	0/0:20	0/1:31	0/0:8	0/1:15	0/0:21	0/0:28	0/4:13	0/1:15	0/1:20	0/1:15	0/0:6	./.:4	0/0:14	0/1:18	0/1:38	0/1:11	0/0:14	0/0:20	1/1:23	0/0:25	0/0:10	0/0:20	0/0:13	0/0:7	0/3:22	0/0:9	4/4:9	0/0:11	0/0:22	0/0:8	2/2:22	0/2:10	0/0:38	0/0:18	0/0:28	0/1:21	0/1:8	0/0:19	0/1:27	0/0:15	0/2:21
un	216650	3673	GT	GC,TT	.	PASS	.	GT:DP	0/0:17	0/0:9	./.:0	0/1:16	0/0:14	0/1:5	0/1:6	1/1:5	0/0:6	0/0:8	1/1:9	0/0:8	0/1:21	0/1:9	0/0:18	1/1:18	0/0:28	0/0:20	0/1:9	0/0:12	1/2:5	0/2:9	0/1:9	0/2:12	0/0:8	1/1:12	1/1:15	0/1:8	0/1:16	0/0:15	1/1:8	0/0:17	0/0:11	0/1:18	0/0:8	0/0:16	0/1:17	0/1:16	0/1:11	0/2:7	0/1:14	0/0:5	1/1:20	0/2:9	1/1:9	0/0:9	0/1:11	1/2:23	0/1:22	1/1:10	0/1:13	0/0:12	0/0:14	0/1:24	0/1:6	0/1:12	1/1:11	0/1:24	0/1:12	0/0:16	0/0:20	0/0:17	0/0:6	0/1:35	0/1:11	0/2:23	0/0:17	0/1:24	0/1:20	0/1:26	0/0:10	1/1:14	1/1:10	0/1:20	0/1:10	1/1:14	1/1:25	0/0:12	0/1:21	0/0:18	0/1:19	0/2:12	./.:0	0/1:9	0/1:22	0/1:14	./.:0	0/0:15	0/0:12	0/1:9	0/1:17	1/1:16	0/0:11	./.:0	0/0:9	1/1:8	1/1:14	0/1:13	1/1:8	0/0:11	0/0:6	1/1:6	./.:4	0/2:11	./.:0	0/1:24	./.:3	./.:4	0/0:6	0/1:10	./.:0	1/1:7	0/2:7	0/1:5	0/0:16	./.:4	0/1:7	0/1:6	0/0:15	1/1:14	0/1:5	./.:0	0/1:9	./.:0	0/0:7	0/2:6	0/0:6	0/1:10	./.:0	0/1:5	0/0:13	./.:0	0/0:12	2/2:7	1/1:14	1/1:11	0/0:9	0/1:7	0/1:7	1/1:14	0/1:14
un	218833	3710	C	T	.	PASS	.	GT:DP	1/1:7	0/0:10	0/0:10	0/1:9	0/0:6	0/0:5	0/0:12	0/0:11	0/0:9	0/0:7	./.:0	0/0:12	0/1:9	./.:0	0/1:17	1/1:5	./.:0	0/0:10	./.:0	0/0:17	0/0:10	0/0:7	0/0:7	./.:0	0/0:11	0/0:6	./.:0	0/0:6	0/1:17	0/0:11	0/0:10	0/1:15	0/0:10	0/0:23	0/0:18	0/0:20	0/0:8	0/1:21	0/0:11	1/1:7	0/0:9	0/1:11	0/0:10	0/0:12	0/0:8	0/0:11	0/0:7	0/0:7	0/0:14	0/0:8	0/0:5	./.:0	./.:3	0/0:14	0/0:12	0/0:5	1/1:9	./.:0	0/0:8	0/0:16	./.:0	./.:4	./.:3	0/0:13	1/1:12	0/0:19	0/0:19	0/0:28	./.:0	./.:0	0/0:5	./.:0	0/1:23	./.:0	0/0:15	./.:4	0/0:7	0/0:7	0/0:7	0/0:20	0/0:12	0/0:5	./.:4	0/0:6	0/0:17	0/0:7	./.:0	0/0:18	0/0:14	./.:0	./.:0	0/0:5	0/0:8	./.:4	./.:0	./.:0	./.:3	./.:0	0/0:16	0/0:13	0/1:8	0/0:13	0/0:5	0/0:5	./.:3	0/0:9	0/0:6	0/0:10	./.:0	0/0:14	./.:0	0/0:6	0/0:7	./.:3	0/0:13	./.:3	./.:3	./.:3	0/1:16	0/0:7	./.:0	0/0:8	0/0:5	./.:3	1/1:23	./.:0	./.:4	./.:0	0/0:5	./.:0	0/1:7	./.:0	0/0:8	./.:0	0/0:17	0/0:9	./.:3	0/1:10	1/1:6	1/1:9	1/1:7
un	219659	3724	GTTA	GGTA,GTTG,AGTA,GTAA	.	PASS	.	GT:DP	0/0:11	0/1:12	0/0:11	0/0:14	0/0:10	0/0:7	0/4:13	0/0:20	0/0:18	0/0:18	0/0:9	0/2:30	0/0:14	0/1:7	0/0:21	0/0:14	0/0:27	0/0:15	0/0:5	0/0:11	0/2:37	0/0:18	0/0:8	0/0:14	0/0:13	0/0:12	0/0:15	0/0:12	0/0:13	0/0:10	0/1:17	0/0:23	0/2:11	0/0:26	0/0:13	0/0:24	0/0:19	0/1:16	1/1:15	0/2:16	0/1:13	0/0:18	0/0:19	0/0:16	0/0:11	0/0:14	0/1:14	0/0:15	0/0:9	0/0:10	0/0:10	0/2:10	0/0:19	0/0:18	0/0:10	0/1:15	0/0:31	0/1:18	0/0:6	0/0:18	0/0:13	0/0:11	0/1:6	0/0:20	0/1:10	0/0:14	0/1:14	0/0:17	0/0:18	0/1:23	0/0:7	0/0:15	0/0:19	0/2:18	0/0:15	0/0:8	0/0:14	0/0:11	1/2:18	0/0:11	0/0:16	0/0:16	0/0:5	0/0:7	0/0:21	0/0:15	0/2:7	0/0:27	0/1:33	0/0:15	0/0:5	0/0:9	0/0:11	0/0:8	0/0:6	./.:0	0/2:15	0/0:7	0/0:13	1/1:11	./.:4	0/1:17	./.:4	0/3:17	./.:0	0/0:16	0/1:7	0/0:7	./.:0	0/1:21	0/0:5	0/0:9	0/1:12	0/0:7	0/1:17	1/1:8	0/2:11	0/0:16	0/2:14	0/0:7	0/1:6	0/2:13	0/2:20	0/0:5	0/0:10	0/0:5	1/1:8	0/0:5	./.:0	./.:0	0/0:13	./.:4	0/0:32	./.:0	0/0:15	0/2:11	0/0:6	0/0:13	0/0:8	2/2:13	0/0:17
un	220131	3732	TCCGC	TCCAC,ACCGC,TCCGG,TCTGC,TTCGC	.	PASS	.	GT:DP	0/0:35	0/0:36	0/0:28	0/0:52	0/0:17	./.:0	0/0:43	0/0:24	0/0:26	0/0:57	0/0:9	0/0:56	0/0:42	2/2:25	0/0:35	0/0:34	2/2:14	0/1:40	0/0:33	0/2:50	0/2:57	0/0:36	0/0:31	0/0:50	1/1:12	0/0:36	0/1:40	0/1:37	0/0:40	0/2:40	0/0:37	2/2:10	0/2:40	0/0:31	0/0:49	0/0:43	0/2:28	0/1:41	0/0:17	0/0:25	0/0:29	0/0:46	0/5:53	0/0:14	0/2:26	0/0:41	0/0:24	0/0:30	0/1:21	0/0:29	0/0:42	0/2:34	0/0:43	0/0:36	0/0:48	0/1:30	0/1:55	0/0:45	0/0:28	0/0:13	1/1:20	0/3:22	0/0:13	1/1:21	0/0:37	./.:0	0/0:40	./.:0	0/1:58	1/1:36	0/0:12	0/0:24	0/0:47	0/1:43	0/0:27	0/0:26	0/0:43	0/1:26	0/0:31	0/0:26	0/2:31	0/0:35	0/0:13	0/0:16	0/1:24	0/0:27	0/0:16	0/0:67	0/2:57	0/1:30	0/0:35	0/0:34	0/0:36	0/0:22	0/0:17	0/2:26	0/0:31	0/0:28	0/0:33	0/0:34	./.:0	0/2:48	0/0:17	0/1:26	0/1:17	0/0:59	0/0:10	0/0:28	0/0:8	1/1:13	0/0:5	0/0:21	0/0:31	0/0:18	0/0:53	0/0:13	0/0:34	0/4:25	0/0:27	0/0:25	0/0:8	0/0:14	0/0:40	0/0:30	0/2:54	1/1:14	0/0:22	0/0:23	0/0:12	0/0:17	0/1:41	0/2:25	0/0:45	0/2:31	0/0:37	0/0:35	0/0:19	0/0:16	0/0:23	0/1:57	0/0:22
un	221429	3754	AGCTAA	AGCCAA,AGCTAC,AACTAA,AGCTCA,AGGTAA,CGCTAA	.	PASS	.	GT:DP	0/0:35	0/0:26	0/1:23	0/0:26	0/2:37	0/0:13	0/0:27	0/0:41	0/0:33	0/0:34	0/1:19	0/1:51	0/0:39	0/0:29	0/0:31	0/0:20	1/1:48	1/1:31	0/0:10	0/1:29	0/2:41	0/0:42	0/0:17	0/0:45	0/0:23	0/0:20	0/0:35	0/0:31	0/0:25	0/0:35	0/1:26	0/0:24	0/5:21	0/0:33	0/0:26	0/0:24	0/0:37	0/0:39	0/0:25	0/0:20	0/0:18	0/0:25	0/0:42	0/1:24	0/0:17	0/0:26	0/0:23	0/0:37	0/0:36	0/0:25	0/0:19	0/0:21	0/1:30	0/0:27	1/1:25	0/0:32	0/0:38	0/0:22	0/1:15	0/0:27	0/4:30	0/0:15	1/1:9	0/0:30	0/0:22	0/0:27	0/0:23	0/0:29	0/1:16	0/0:33	0/0:9	0/1:25	0/0:59	0/0:33	0/0:19	0/0:27	0/0:26	0/0:15	0/0:32	0/0:21	0/1:26	0/0:12	0/1:11	0/0:19	0/0:31	0/0:17	0/1:6	0/0:36	0/0:66	0/1:13	0/0:11	0/0:15	0/1:26	1/1:13	0/0:16	0/1:14	1/3:19	0/0:18	0/0:27	0/0:33	0/1:23	0/0:54	0/0:9	1/1:17	0/0:10	0/0:27	0/0:11	0/0:13	./.:3	0/0:29	0/0:8	0/1:5	0/1:20	0/0:6	0/1:35	0/0:15	0/0:17	0/1:24	0/0:22	0/1:12	0/0:8	0/1:17	0/0:32	0/0:10	0/0:42	0/0:6	0/0:10	1/1:11	0/0:11	1/1:13	0/1:32	0/0:9	0/1:39	0/1:13	0/0:30	0/0:20	0/0:9	0/0:18	0/0:36	0/6:40	0/0:48
un	221606	3757	G	A	.	PASS	.	GT:DP	0/0:25	0/0:21	0/1:13	0/1:16	0/0:29	0/0:6	0/0:17	0/1:17	0/0:21	0/0:26	0/0:14	0/0:24	0/0:18	0/0:9	0/0:19	0/0:10	0/0:21	0/0:14	./.:3	0/1:29	0/0:32	0/0:19	0/0:17	./.:3	0/0:17	0/0:12	0/0:35	0/0:18	0/1:22	0/0:27	0/0:21	0/0:24	0/0:18	0/1:24	1/1:32	0/0:28	0/0:31	0/0:31	0/1:25	0/0:26	0/1:15	0/1:22	0/1:40	0/0:24	0/0:19	0/1:26	0/0:25	0/1:27	0/0:28	0/0:29	0/0:23	0/0:21	0/0:18	0/0:29	0/0:23	0/0:30	0/0:30	0/0:27	0/0:9	0/0:21	0/0:28	0/0:18	0/1:5	0/0:36	0/1:19	0/0:29	0/0:31	0/0:37	0/0:24	0/0:37	0/0:11	0/0:25	0/1:30	0/1:28	0/0:25	0/0:30	0/0:40	0/1:15	0/0:22	0/1:23	0/0:30	0/1:15	0/0:5	0/1:19	0/0:24	0/1:18	0/0:11	0/0:34	0/0:17	0/0:23	0/1:24	0/0:19	0/1:9	0/0:21	0/1:18	0/0:12	0/0:34	0/1:23	0/0:24	0/1:23	0/0:26	0/0:42	./.:4	0/0:11	0/0:8	0/1:33	0/0:16	0/1:25	0/0:18	0/1:20	0/0:17	0/1:16	0/0:20	0/1:6	0/0:32	0/1:19	0/0:15	0/0:18	0/1:30	0/1:16	0/1:6	0/0:27	0/1:16	0/0:5	0/0:37	0/0:9	./.:3	0/1:15	0/0:16	0/0:13	0/0:16	0/0:7	0/0:24	0/0:21	0/0:32	0/0:15	0/0:21	0/1:21	0/0:10	0/0:19	0/0:26
un	222196	3767	CGG	CGA,CTA,GGA	.	PASS	.	GT:DP	0/1:26	0/0:21	1/2:19	1/1:10	./.:0	0/0:14	1/1:9	1/1:28	0/0:28	0/3:26	1/1:8	0/1:28	1/1:33	0/0:27	0/0:22	1/1:17	0/1:22	0/0:7	1/1:5	0/0:22	0/0:38	0/0:16	./.:0	0/0:10	0/0:9	0/0:9	0/1:23	0/1:13	./.:0	0/0:15	0/0:21	0/1:19	1/1:7	1/1:11	0/1:38	1/1:11	0/0:25	0/1:37	0/0:22	0/1:11	0/0:16	1/1:10	1/1:11	0/0:18	0/1:10	1/1:23	1/1:29	0/1:27	1/1:19	0/1:27	0/1:15	0/0:11	1/1:19	1/2:21	0/0:12	1/1:22	0/1:25	0/1:38	0/0:12	0/2:17	1/1:16	0/0:15	0/1:12	./.:0	1/1:13	1/1:12	1/1:7	1/2:28	0/1:18	0/1:31	./.:0	0/0:22	0/1:31	1/1:18	./.:4	0/0:16	1/1:9	./.:0	0/0:16	0/0:19	0/1:19	0/1:12	2/2:7	0/0:5	0/1:25	1/1:5	0/1:12	0/1:42	0/0:13	./.:0	0/1:11	0/1:17	./.:0	1/1:5	./.:4	1/1:13	0/0:27	./.:0	0/0:20	./.:0	0/0:18	1/1:18	./.:4	1/1:9	0/0:8	0/1:32	0/1:8	1/1:17	0/0:5	1/1:14	./.:0	1/1:9	0/0:12	0/0:7	0/1:37	./.:4	0/1:12	1/1:6	1/1:16	0/0:22	./.:0	1/1:11	1/2:23	0/1:7	1/1:32	0/0:5	./.:0	./.:0	1/1:6	0/0:5	0/0:10	1/1:6	1/1:13	0/1:12	0/0:6	0/0:7	0/0:5	./.:0	0/0:19	0/0:5	1/1:47
un	222550	3773	GGCCG	GACCG,GGTCG,GGTCT,GGTTG,TGCCG	.	PASS	.	GT:DP	0/0:12	0/0:10	0/0:8	0/0:9	0/0:8	2/2:8	2/3:16	0/0:8	0/1:13	0/3:8	./.:0	0/2:19	0/2:10	0/2:12	0/1:12	1/2:7	0/2:13	0/0:14	1/1:5	0/0:17	1/1:10	0/0:17	./.:4	0/0:18	0/2:9	0/0:8	0/1:10	0/0:7	0/0:20	./.:3	./.:0	1/1:5	0/1:5	./.:0	0/0:8	./.:0	./.:0	0/0:5	0/0:5	0/0:5	0/1:10	0/0:8	0/0:7	./.:0	./.:0	0/0:10	0/0:6	0/0:7	0/0:8	0/1:8	./.:0	0/1:8	0/0:6	0/0:8	./.:0	0/0:6	0/0:7	0/1:11	0/0:5	0/0:6	0/2:10	0/1:6	./.:0	0/0:12	0/0:5	0/1:6	1/2:5	0/0:11	0/1:5	0/0:14	./.:0	./.:4	1/1:18	0/2:5	0/0:7	0/0:10	2/3:6	./.:0	./.:4	./.:0	0/0:7	./.:4	./.:0	0/0:7	0/2:6	1/1:6	0/0:7	0/0:23	0/0:18	0/5:8	0/0:6	0/4:6	1/1:9	0/0:6	0/1:10	./.:4	2/2:7	0/0:11	0/1:11	0/0:5	0/2:9	2/4:16	0/0:5	0/0:12	1/1:5	0/2:6	0/1:9	0/0:10	0/0:8	0/2:22	0/0:6	0/0:8	0/0:7	0/0:9	0/0:17	0/0:6	0/0:8	0/2:7	0/2:10	0/2:10	./.:0	0/0:10	0/0:17	0/0:5	0/0:21	./.:0	./.:4	./.:3	0/0:9	./.:0	1/2:15	./.:3	0/0:13	2/2:6	0/1:12	0/2:10	0/0:7	./.:4	0/1:10	0/1:14	0/2:20
un	222786	3777	AGAT	TGAT,AGCT,AGAA,AGCA,AAAT	.	PASS	.	GT:DP	1/1:19	0/0:18	1/1:11	0/0:8	0/3:15	0/0:5	0/0:12	0/0:14	0/0:13	0/1:27	0/2:11	0/0:24	0/0:21	0/2:11	0/0:20	0/0:6	0/0:14	0/0:14	./.:4	0/1:27	0/0:32	0/0:21	0/2:11	0/0:13	0/0:17	0/1:10	0/0:29	0/1:33	0/3:45	0/1:27	0/0:59	0/0:30	0/0:45	0/1:43	0/2:42	0/0:41	0/1:48	0/0:40	0/0:44	1/1:29	0/0:23	0/5:56	0/0:38	0/0:45	0/0:35	1/1:39	0/0:37	0/1:34	0/0:38	0/0:30	0/1:36	0/0:37	1/2:32	0/0:47	0/2:48	0/1:52	0/1:69	0/1:72	./.:0	0/3:32	0/0:62	0/0:28	0/0:34	0/0:48	0/0:47	0/0:51	0/0:20	0/0:55	0/2:58	0/1:52	0/1:34	1/1:16	1/1:22	0/0:25	0/3:31	0/0:36	0/1:49	0/1:40	0/0:43	0/0:25	0/0:46	0/0:37	./.:4	0/0:27	0/0:32	0/0:45	0/0:16	0/2:69	0/0:50	0/0:21	0/1:26	0/0:26	0/2:37	0/1:23	0/0:30	0/2:21	4/4:16	0/1:15	0/0:29	0/0:25	0/0:34	0/1:70	./.:0	0/3:17	0/0:9	0/1:81	0/0:18	0/0:18	0/0:6	0/0:42	0/0:7	./.:0	0/0:23	0/0:15	0/0:32	0/0:23	0/0:22	0/0:23	0/0:50	0/1:27	0/0:9	0/0:28	0/0:35	0/0:6	0/1:65	0/2:13	0/0:11	0/2:19	0/0:17	0/0:9	0/0:45	1/2:13	0/0:63	0/1:10	0/0:36	0/0:21	0/0:9	0/1:23	0/0:16	0/0:12	0/0:13
un	222845	3778	GT	GG,AG	.	PASS	.	GT:DP	0/0:16	0/1:16	0/0:6	0/1:13	1/1:8	./.:3	0/0:16	0/0:21	1/1:14	0/0:20	1/2:5	0/2:28	0/0:14	0/0:19	0/0:11	./.:0	0/1:15	0/0:13	0/1:6	0/1:13	0/0:41	0/1:19	0/0:7	0/1:13	0/0:15	0/2:9	0/1:7	0/0:6	0/0:6	./.:0	./.:0	0/0:5	./.:0	0/0:7	0/1:14	./.:0	./.:3	1/1:16	./.:0	./.:4	0/1:9	./.:0	0/0:9	0/0:6	./.:0	0/0:8	0/1:13	1/1:10	./.:0	0/1:6	0/1:11	1/1:5	0/0:7	./.:0	./.:4	0/1:7	./.:4	2/2:19	1/1:8	0/1:14	0/1:15	0/0:6	1/2:6	0/0:14	1/1:16	1/2:20	0/2:11	0/0:18	1/1:16	0/0:12	./.:4	1/1:11	0/0:34	0/1:16	0/1:13	0/0:5	0/1:16	0/1:6	0/0:13	./.:4	0/0:17	0/0:7	./.:4	0/0:7	0/1:15	0/1:7	1/1:7	0/1:36	0/1:38	1/1:12	0/0:12	0/1:11	1/1:6	0/0:15	0/1:12	2/2:5	0/0:18	0/0:24	2/2:25	1/1:6	0/0:14	0/1:29	0/0:10	1/1:12	1/1:8	0/0:9	0/1:17	1/1:11	0/0:6	0/0:26	0/1:16	0/1:12	0/0:10	0/0:5	1/2:15	2/2:10	0/1:9	0/2:12	0/0:11	0/1:8	./.:4	0/1:20	0/0:23	0/0:6	0/1:23	0/1:6	./.:0	1/1:8	1/2:14	./.:0	0/1:16	./.:0	0/1:21	0/0:7	0/2:15	0/1:9	1/1:15	2/2:13	1/2:20	0/2:17	0/2:9
un	223376	3787	AC	AA,GA	.	PASS	.	GT:DP	0/0:8	0/0:11	./.:4	0/1:5	1/1:7	./.:0	0/0:10	1/1:8	1/1:5	1/1:14	./.:4	0/1:18	0/1:10	./.:0	0/0:13	0/0:5	0/0:6	0/1:18	0/0:6	0/1:17	1/1:18	0/0:16	0/1:10	0/0:8	0/0:10	0/1:13	0/1:6	1/1:6	0/0:5	./.:0	1/1:8	0/0:8	./.:3	0/0:8	0/0:9	1/1:5	0/1:5	0/0:5	0/0:7	./.:0	0/0:5	0/0:10	0/0:9	0/1:13	./.:4	0/0:5	0/1:6	0/0:6	./.:3	0/1:6	./.:0	0/1:14	0/1:11	0/1:13	1/1:6	0/0:5	0/1:14	0/0:9	./.:0	0/0:5	1/1:15	0/0:6	./.:0	1/1:16	0/0:7	0/0:7	1/1:6	0/1:9	0/2:5	0/1:16	./.:0	1/1:5	0/1:19	0/1:6	1/1:5	./.:4	0/2:8	./.:3	0/0:10	./.:0	0/0:8	./.:4	./.:0	0/0:5	0/1:6	./.:4	./.:0	0/0:12	0/0:25	0/0:5	1/1:7	./.:4	1/1:7	./.:4	./.:4	./.:0	0/1:10	0/0:8	0/1:13	0/1:12	0/0:5	1/1:6	./.:4	0/0:8	0/1:7	0/0:14	./.:0	./.:0	./.:0	0/1:16	./.:0	./.:0	./.:0	./.:0	0/1:9	./.:0	0/0:13	1/1:7	0/0:10	0/1:10	./.:3	0/0:6	0/1:9	./.:4	1/1:11	./.:3	./.:0	./.:0	0/1:11	./.:0	0/1:12	./.:0	0/0:9	0/1:11	1/1:7	0/1:5	./.:4	0/0:6	0/1:8	1/1:13	1/1:14
un	223494	3789	GG	GA,AG	.	PASS	.	GT:DP	0/0:25	0/0:23	0/1:9	0/0:19	0/1:21	1/1:5	0/0:12	0/0:19	0/0:33	0/0:24	0/1:12	0/1:33	0/0:24	0/1:21	0/0:21	0/0:10	0/1:24	0/0:10	0/0:8	0/0:21	0/0:29	0/1:14	0/1:14	0/1:12	0/1:12	0/0:18	0/0:28	0/0:21	0/1:29	1/1:18	1/1:28	0/1:33	0/0:21	1/1:23	0/1:22	0/1:20	0/1:14	0/0:28	0/1:17	0/0:17	1/1:19	0/1:30	0/1:28	0/1:16	0/1:22	0/1:20	0/0:19	0/0:9	0/1:17	0/1:14	0/1:19	0/1:15	0/0:19	0/1:24	0/0:20	1/1:16	0/0:28	0/1:24	0/0:6	1/1:19	0/1:32	0/1:19	0/1:10	0/1:27	1/1:10	0/1:23	0/0:20	0/0:32	0/1:19	0/0:38	0/1:14	0/0:24	1/1:30	0/1:25	0/1:21	0/1:20	0/1:25	0/0:17	0/1:21	0/1:9	0/0:26	0/0:15	0/1:10	0/0:16	0/1:26	0/0:15	0/1:12	0/0:45	0/0:35	0/0:22	1/1:18	0/1:22	0/1:10	0/1:10	0/1:12	1/1:14	0/0:25	0/1:25	0/1:24	0/0:20	0/1:20	0/1:24	0/0:16	1/1:17	0/1:15	1/1:23	0/1:7	0/1:18	0/1:14	0/0:27	0/0:11	0/1:22	0/1:18	0/1:15	0/1:30	0/0:15	0/0:21	1/1:20	0/1:23	0/0:24	0/0:5	0/1:22	0/0:13	1/1:7	0/0:36	0/1:9	0/1:11	0/1:11	0/1:15	0/0:13	0/2:16	0/1:9	1/1:28	0/0:18	0/1:17	0/0:11	0/1:14	1/1:26	0/0:15	0/1:27	0/1:28
un	223671	3792	AGTT	AGGG,GGTT,ATGG	.	PASS	.	GT:DP	0/0:21	0/2:20	0/1:10	0/0:18	0/0:19	0/0:5	0/0:13	0/0:29	0/0:27	./.:0	0/0:13	0/0:32	0/0:34	0/0:17	0/0:32	1/3:26	0/0:37	0/0:19	0/0:10	0/0:15	0/0:39	0/0:21	0/1:17	0/1:18	0/1:21	0/0:14	0/0:22	0/0:20	0/0:19	0/0:16	0/1:23	0/1:27	0/1:21	0/1:27	0/0:16	0/0:31	0/0:16	0/1:30	0/0:18	0/0:22	0/1:16	0/1:17	0/1:25	0/1:20	0/1:17	0/1:19	0/0:29	0/1:18	0/0:23	0/0:10	0/0:18	0/0:8	0/0:29	0/1:26	0/0:20	0/0:26	0/1:21	0/0:24	0/0:15	0/1:14	0/0:32	0/0:15	0/1:9	0/0:40	0/0:17	0/0:30	0/0:27	0/0:32	0/0:20	0/0:27	0/0:11	0/1:32	0/1:47	0/1:26	0/1:14	0/0:25	0/0:28	0/0:21	0/0:29	0/0:5	0/1:19	0/0:26	./.:4	0/1:21	1/1:33	0/0:18	0/1:10	0/0:35	0/0:47	1/1:19	0/1:15	0/0:13	0/0:14	0/1:9	0/0:12	0/0:11	0/0:20	0/0:11	0/0:14	0/0:24	0/0:12	0/2:23	./.:0	0/0:9	./.:3	0/0:20	0/0:5	0/0:8	./.:3	0/0:34	1/1:7	0/0:8	0/0:9	0/2:6	0/1:30	0/0:7	0/0:24	0/1:15	0/0:23	0/0:9	./.:3	0/1:14	0/0:25	0/0:10	0/0:27	0/0:12	0/1:6	0/0:9	0/0:7	0/0:6	0/0:28	0/0:6	0/0:36	0/0:9	0/0:17	0/0:18	./.:0	0/0:13	0/0:22	0/0:16	0/0:23
un	223789	3794	TGA	TGG,AGA,TAA	.	PASS	.	GT:DP	0/1:34	0/1:33	2/2:29	0/0:26	0/0:29	0/0:14	1/1:23	0/0:39	0/2:36	0/1:47	0/0:22	0/1:53	0/0:33	0/0:26	1/1:42	0/1:24	0/1:51	0/0:24	0/0:6	0/0:21	0/0:47	1/1:38	0/1:18	0/1:16	0/1:28	0/1:18	0/0:54	1/1:34	0/1:48	0/0:24	0/1:46	0/0:38	0/0:35	0/0:54	0/0:69	0/1:55	0/0:28	1/1:44	0/1:58	0/1:33	0/1:10	0/3:54	0/1:31	0/1:30	0/1:28	1/1:43	0/0:41	1/1:53	0/1:33	1/1:11	0/0:33	0/1:40	0/0:41	1/1:33	0/0:34	0/1:65	0/1:30	0/1:54	0/1:28	1/1:31	0/0:33	0/1:23	0/1:18	0/1:74	0/1:36	0/1:82	0/1:49	0/0:93	0/0:34	0/1:59	0/0:19	0/0:89	0/0:51	0/0:52	0/0:39	0/0:22	0/1:54	0/0:20	1/1:68	0/1:39	0/0:29	1/1:43	0/0:10	0/1:44	0/0:66	0/0:29	0/0:17	0/1:71	0/1:107	0/1:19	0/1:14	0/1:13	0/0:25	0/0:18	0/0:16	0/1:27	0/0:32	0/0:15	0/1:24	0/0:27	0/0:26	0/0:52	1/1:6	1/1:12	0/2:5	1/1:35	1/1:13	0/1:22	0/1:5	1/1:106	0/1:10	0/1:7	0/0:21	0/0:8	0/0:39	0/0:14	0/1:20	0/1:15	0/0:45	0/0:20	0/1:9	0/0:17	0/0:61	0/0:19	0/1:46	1/1:10	0/1:11	0/0:10	0/0:16	1/1:10	0/2:64	./.:4	0/1:57	0/1:16	0/2:35	0/1:28	0/1:5	0/1:17	1/1:35	0/0:35	0/1:49
un	224497	3806	AA	TA,AC	.	PASS	.	GT:DP	1/1:21	0/1:25	0/0:10	0/1:20	0/0:20	0/1:13	0/1:24	0/1:31	0/0:27	0/1:37	0/0:15	0/0:32	0/0:32	0/0:23	0/0:31	1/1:11	0/1:20	0/0:9	0/0:6	0/0:23	0/0:38	0/0:20	0/0:25	0/0:18	0/0:12	0/1:17	1/1:22	0/0:18	0/0:21	0/0:10	0/1:19	0/0:25	0/0:20	0/0:19	0/1:27	0/0:17	0/0:13	0/1:18	0/0:11	0/0:9	0/0:14	0/0:29	0/0:26	0/0:14	1/1:7	0/0:17	0/0:30	0/0:18	0/1:18	0/0:7	0/0:13	0/1:16	0/1:17	0/0:22	0/1:7	0/0:28	0/1:26	0/0:22	0/1:12	0/0:15	0/0:25	0/0:23	1/1:5	0/0:22	0/1:19	0/1:22	0/0:13	0/0:20	0/0:27	0/0:31	0/1:10	0/0:21	0/0:39	0/0:27	0/1:21	0/0:13	0/0:15	0/0:17	0/0:24	0/0:16	0/0:12	0/0:16	1/1:5	0/0:25	1/2:26	0/0:13	0/1:18	0/1:51	0/1:60	0/1:23	0/0:15	0/1:23	0/0:16	0/0:13	0/0:17	0/0:12	0/0:36	0/1:19	0/0:32	0/0:16	0/0:28	0/1:52	0/0:10	0/0:16	0/0:8	0/1:22	0/1:11	0/1:23	0/1:23	0/0:44	0/0:11	0/0:13	0/0:19	0/0:13	0/0:27	0/1:17	0/0:18	0/0:23	0/0:30	0/0:21	0/0:5	0/0:26	0/0:33	0/0:12	0/0:25	0/0:8	0/0:9	0/1:12	0/0:21	0/0:11	0/0:31	./.:3	0/0:45	0/0:18	1/1:22	0/1:9	./.:4	0/0:18	0/0:30	0/0:32	0/0:28
un	225264	3819	AAT	ATT,AAA,TAT	.	PASS	.	GT:DP	0/0:62	0/0:63	0/0:26	0/0:59	0/0:37	0/0:24	0/1:44	0/0:50	0/0:30	0/0:93	0/0:22	0/0:34	0/0:72	0/0:56	0/0:33	0/0:20	0/3:70	0/0:46	0/1:34	0/0:12	0/0:78	0/0:61	0/0:38	0/0:25	0/0:46	0/0:47	0/0:49	0/0:31	0/0:35	0/0:31	0/0:21	0/0:30	0/0:11	0/0:45	0/0:41	0/0:39	0/0:33	0/1:44	0/1:31	0/0:10	0/0:26	0/0:40	0/0:47	0/0:27	0/0:21	0/1:38	0/0:16	0/0:38	1/1:19	0/1:20	0/0:22	0/0:23	0/1:34	./.:0	0/1:30	0/0:41	0/0:44	0/0:23	./.:0	0/0:19	0/0:14	0/0:13	0/0:7	0/1:17	0/0:20	0/0:14	0/0:15	0/0:10	0/0:12	0/0:14	0/0:9	0/0:17	0/0:110	0/0:11	0/0:6	0/0:7	0/0:9	0/0:6	0/0:10	0/0:6	0/0:21	0/0:9	0/0:25	0/0:13	0/0:19	0/0:6	0/0:9	./.:0	0/0:60	0/0:29	0/0:30	0/0:23	0/0:24	0/0:15	0/0:23	0/0:11	0/0:23	0/0:13	0/0:28	0/0:27	0/0:18	0/0:24	0/0:9	0/0:27	0/0:12	0/0:61	0/2:14	./.:0	0/0:13	0/0:51	0/0:11	0/0:16	0/1:23	./.:4	0/0:22	0/0:26	./.:0	0/0:7	0/0:39	0/0:23	0/1:7	2/2:12	0/0:22	0/0:18	0/0:52	0/0:17	./.:0	0/0:16	0/1:15	0/0:6	0/0:29	0/0:11	0/0:21	0/0:25	0/0:31	0/0:38	./.:0	0/0:19	0/0:23	0/0:54	./.:0
un	225736	3827	TA	CA,TC	.	PASS	.	GT:DP	0/0:8	0/0:9	0/0:11	0/0:11	0/0:10	0/0:9	./.:4	0/2:18	0/0:17	0/0:13	0/0:9	0/0:17	0/0:12	0/0:13	0/0:11	0/0:8	0/0:9	0/1:13	0/0:6	0/0:12	0/0:15	0/0:9	0/0:11	0/0:11	0/0:8	0/0:7	0/0:11	./.:0	0/2:8	0/0:5	./.:4	0/0:5	0/0:6	./.:4	0/0:13	0/0:6	0/0:5	0/0:7	0/0:7	1/1:5	0/0:5	0/0:7	0/0:8	0/0:10	0/0:5	0/0:11	0/1:7	0/0:7	0/2:5	0/0:8	./.:3	0/2:8	./.:0	0/0:10	0/0:5	0/0:7	0/0:10	0/0:10	0/0:9	0/0:8	0/0:11	0/0:5	0/2:9	0/0:12	0/0:5	0/2:11	1/2:9	0/1:10	0/2:7	0/0:12	./.:0	0/0:6	0/1:17	2/2:6	0/0:8	0/0:12	0/0:7	./.:0	0/0:13	./.:0	0/0:6	0/0:8	./.:3	./.:4	0/0:5	0/1:8	0/0:5	0/0:23	0/0:18	./.:4	0/0:5	0/0:8	0/1:11	0/0:8	0/0:16	0/0:6	0/2:10	0/1:9	0/1:16	0/0:7	0/0:18	2/2:18	0/0:9	0/0:19	./.:4	0/0:9	0/0:7	0/0:17	0/0:6	0/0:23	0/0:7	0/0:9	0/2:13	1/1:9	0/1:14	0/0:8	0/0:10	0/0:6	0/2:15	0/0:12	0/0:6	0/0:15	0/0:7	0/1:7	0/0:17	0/0:7	0/0:8	0/0:6	0/0:14	0/0:9	0/1:9	./.:0	0/0:19	0/0:9	0/0:20	0/0:10	1/1:7	0/1:8	0/2:14	0/0:16	0/0:20
un	226444	3839	GG	TG,GT	.	PASS	.	GT:DP	1/1:29	0/0:12	0/0:6	0/0:15	0/0:12	1/1:7	0/1:15	0/0:15	0/1:25	0/0:18	0/0:14	0/0:26	0/0:23	0/1:21	0/1:19	0/0:11	0/1:21	./.:4	./.:0	0/0:10	0/0:21	0/0:12	0/1:13	0/0:8	0/0:15	./.:4	0/0:25	0/0:21	0/1:21	0/0:12	0/0:16	0/1:25	0/1:11	0/0:29	0/0:30	0/0:22	0/0:15	0/0:25	0/0:22	0/0:7	0/1:10	0/0:19	0/0:16	0/1:20	0/0:8	0/0:20	0/0:10	0/0:22	0/1:7	0/0:11	1/1:17	0/1:15	0/0:23	0/1:21	0/0:14	0/0:20	0/0:17	0/2:29	0/0:7	0/1:20	0/0:33	0/1:16	0/0:16	0/0:45	0/0:13	0/0:33	0/0:21	0/1:39	0/0:20	0/0:45	0/0:6	0/0:36	0/1:35	0/0:35	0/0:32	0/0:21	0/0:32	0/0:19	0/0:31	0/0:21	0/0:20	0/1:19	./.:4	0/0:10	0/0:38	0/0:16	0/0:6	0/0:51	0/0:51	0/0:13	0/0:11	0/0:21	0/1:31	0/0:14	0/0:15	0/0:15	0/0:26	0/0:13	0/0:20	0/0:20	0/0:27	0/0:34	./.:4	1/1:32	0/0:9	0/1:18	0/0:7	0/0:12	0/0:11	0/0:63	0/1:12	0/1:18	0/0:24	0/0:5	0/0:22	0/0:18	1/1:30	0/0:5	0/0:29	0/0:12	0/0:6	0/0:23	0/0:32	0/0:9	0/0:22	0/1:5	1/1:8	0/0:5	0/0:9	1/1:24	0/0:15	0/0:5	0/0:37	0/0:7	0/0:16	1/1:7	0/0:18	0/0:14	0/0:12	1/1:39	0/1:22
un	227506	3857	AACA	ATCA,TACA,AACC,AAAA	.	PASS	.	GT:DP	0/0:28	0/0:19	1/2:11	0/2:22	0/0:17	0/0:10	0/0:12	0/1:34	0/0:20	0/0:26	0/1:20	0/0:35	0/0:35	1/1:9	0/0:24	0/0:17	0/1:28	0/2:22	0/0:9	0/0:28	0/4:26	0/0:16	0/0:9	0/0:16	0/0:14	0/0:14	0/0:20	0/0:11	0/0:14	0/0:6	./.:0	0/0:9	0/0:12	0/0:19	0/0:13	0/0:18	0/0:16	0/0:13	0/0:16	0/0:10	0/0:5	0/0:13	0/0:9	0/0:11	./.:0	0/2:17	0/1:17	0/0:15	0/0:12	0/0:8	0/0:10	0/0:8	0/0:13	0/0:12	0/0:10	0/0:16	0/1:14	./.:0	0/1:14	0/0:19	0/0:19	0/0:12	0/0:6	0/0:29	0/0:11	0/1:17	0/0:8	0/0:21	1/2:11	0/0:16	0/0:9	0/0:18	0/0:25	0/1:17	0/0:13	0/0:11	0/0:19	0/0:8	0/0:13	0/0:16	0/0:13	0/0:12	0/0:9	0/0:11	0/1:13	3/3:12	0/0:6	0/0:26	0/1:24	0/1:6	0/0:11	0/0:10	0/0:6	0/0:9	./.:4	0/0:10	0/1:17	0/0:7	0/0:16	0/0:15	0/0:6	0/0:15	./.:0	0/1:9	./.:3	0/0:27	./.:0	0/0:7	./.:4	0/0:22	./.:3	0/0:6	0/0:13	0/0:5	0/1:13	0/0:9	0/0:6	0/0:5	0/0:10	0/0:11	./.:4	0/0:17	0/0:14	0/0:12	0/0:27	0/0:8	0/0:6	./.:0	0/0:14	0/0:10	0/0:14	./.:0	0/0:18	0/0:8	0/0:15	0/0:6	./.:4	0/0:7	0/1:23	0/0:19	0/0:25
un	227801	3862	G	A	.	PASS	.	GT:DP	0/0:18	0/0:17	0/0:6	0/0:17	0/0:17	0/1:6	0/0:13	0/0:16	0/0:24	0/0:33	0/0:6	0/1:29	0/0:22	0/0:12	0/0:11	0/0:9	0/0:21	0/0:19	0/0:11	0/1:25	0/0:26	0/0:23	0/1:14	0/0:14	0/0:17	0/0:11	0/1:19	0/0:12	0/0:12	0/0:11	0/0:12	0/0:18	0/0:6	0/0:19	0/1:16	0/0:19	0/0:9	0/0:19	0/1:18	0/0:6	0/0:11	0/0:20	0/0:15	0/0:19	0/0:12	0/0:21	0/0:16	0/1:20	0/0:11	0/0:12	1/1:5	0/0:6	0/0:7	0/0:17	0/0:18	0/0:17	0/0:22	0/0:13	0/0:9	0/0:16	0/1:13	0/0:10	0/0:5	0/0:15	0/0:13	0/0:19	0/0:15	0/0:23	0/0:5	0/0:15	0/0:6	0/0:19	0/0:31	0/0:12	0/0:5	0/1:12	0/0:17	0/0:7	0/0:21	0/0:14	0/0:13	0/0:9	0/0:7	0/1:5	0/0:23	0/0:11	0/0:5	0/1:27	0/0:34	0/0:17	./.:3	0/0:11	0/0:9	0/0:13	0/1:13	0/0:10	0/0:5	0/0:11	0/0:16	./.:0	0/0:10	0/0:25	./.:3	0/0:8	./.:3	0/0:13	0/0:10	0/0:15	0/0:10	0/0:21	./.:4	0/0:9	0/0:7	0/0:9	0/0:22	0/0:7	0/1:13	0/0:12	0/1:18	0/0:13	0/0:8	0/1:14	0/0:15	0/0:5	0/0:19	./.:4	./.:3	./.:3	0/0:9	0/0:6	0/0:23	./.:3	0/0:27	./.:4	0/0:14	0/0:10	0/0:6	0/0:11	0/0:19	0/0:14	0/0:28
un	228332	3871	TAGT	TGGT,CGGT,TATT,TAGG	.	PASS	.	GT:DP	0/0:22	0/1:18	0/0:10	0/0:20	0/0:14	0/0:12	0/0:14	0/0:25	0/0:20	0/0:31	0/0:10	0/0:32	0/0:20	1/1:16	0/1:18	0/0:13	0/0:23	0/0:11	0/1:5	./.:0	0/1:39	0/1:14	0/0:10	0/1:14	0/0:13	0/0:15	0/0:23	0/0:9	0/1:31	0/2:15	0/0:18	0/0:16	0/2:13	0/1:23	0/0:29	0/0:22	1/1:12	0/2:19	0/0:19	./.:4	0/1:13	0/0:19	0/0:18	0/0:19	0/0:13	0/1:24	0/0:16	0/0:27	0/1:15	0/2:17	0/0:10	0/0:11	1/1:10	0/0:16	0/0:15	2/2:20	0/1:18	0/0:25	0/0:13	0/1:19	0/0:8	0/3:6	0/0:5	0/3:28	0/0:23	0/0:9	0/0:16	0/0:20	0/0:11	0/0:30	0/1:9	0/1:22	0/0:34	0/0:23	0/0:17	0/1:16	0/3:24	0/0:6	0/0:17	0/0:11	0/0:18	0/0:11	0/0:10	0/0:9	0/0:17	0/0:14	0/0:8	1/2:21	0/1:34	0/0:14	0/0:12	0/2:17	0/0:9	0/0:10	0/0:12	0/0:14	0/1:15	0/0:9	0/0:25	0/0:14	0/3:16	1/1:15	0/0:7	0/0:11	0/0:15	0/1:25	0/0:10	0/0:12	0/0:11	0/0:20	0/0:6	0/0:12	0/0:17	0/0:11	0/0:24	0/0:11	0/0:9	0/1:17	0/0:24	0/1:16	./.:0	0/0:19	0/0:19	0/1:10	0/1:18	0/0:13	0/1:9	0/1:9	0/0:6	0/0:5	0/0:20	./.:4	0/1:26	0/0:11	0/0:22	0/0:10	0/0:10	0/0:14	0/4:14	0/0:22	0/0:27
un	228391	3872	T	C	.	PASS	.	GT:DP	0/0:38	0/0:48	0/0:22	0/1:39	0/1:43	0/0:20	0/0:32	0/0:38	0/0:46	0/0:53	0/0:16	0/0:85	0/0:49	0/0:33	0/0:41	1/1:30	0/1:49	0/0:30	0/0:9	0/1:37	0/0:59	0/0:48	0/1:24	1/1:33	0/0:38	0/0:27	0/1:58	0/0:48	0/0:40	0/1:31	0/0:43	0/0:43	0/1:34	0/0:59	0/0:66	0/1:43	0/0:56	0/0:63	0/1:47	0/0:32	0/1:44	0/0:39	0/0:69	0/0:40	0/0:38	0/0:45	0/0:38	0/0:58	0/0:43	0/1:28	0/0:24	0/1:39	0/1:44	0/0:54	0/0:42	0/1:48	1/1:46	0/0:63	0/1:28	0/0:44	0/1:57	0/1:35	0/0:20	0/0:83	0/0:45	0/1:73	0/0:48	0/0:78	0/0:59	0/1:69	0/0:30	1/1:70	0/1:88	0/1:61	0/0:50	0/1:44	0/1:66	0/1:29	0/1:44	0/0:37	0/0:57	0/1:55	0/1:14	0/0:29	0/0:56	0/1:29	0/1:23	0/0:73	0/0:86	0/0:21	0/1:33	0/0:39	0/0:21	0/0:23	0/1:14	0/0:23	0/1:40	1/1:26	0/0:44	0/1:37	0/0:27	0/0:56	1/1:5	1/1:29	0/1:15	0/0:47	0/0:18	0/0:36	0/1:12	0/1:61	0/0:13	0/1:27	0/0:40	0/0:9	0/1:48	0/0:15	1/1:29	0/0:25	0/0:29	0/0:37	./.:4	0/0:25	0/0:37	0/1:12	0/0:57	0/0:16	0/0:10	0/1:18	0/1:19	0/1:16	0/0:34	0/0:6	0/0:75	0/0:18	0/0:43	0/1:31	0/0:17	0/0:31	0/1:38	0/0:39	0/1:50
un	228627	3876	CG	TG,TA	.	PASS	.	GT:DP	0/0:18	0/0:19	0/0:6	0/0:22	0/1:21	0/0:8	0/0:14	0/0:18	0/1:16	0/1:20	0/1:19	0/0:26	0/0:23	0/1:20	0/0:14	0/0:8	0/0:29	0/0:15	1/1:7	0/0:18	0/1:20	0/0:17	0/0:6	0/0:8	0/0:8	0/0:15	0/0:16	0/0:12	0/0:12	0/0:5	0/1:15	0/0:12	0/0:8	0/0:19	0/1:11	0/1:10	0/0:5	0/0:22	0/0:16	0/0:9	0/1:5	0/0:17	0/2:17	0/0:13	0/1:7	0/0:11	0/0:8	0/1:12	0/0:6	0/0:10	0/0:11	0/1:10	0/0:18	0/0:12	0/0:11	0/0:25	0/1:12	0/0:11	0/0:9	0/0:8	0/1:9	0/0:8	./.:3	0/0:17	0/0:14	0/0:18	0/0:12	0/0:24	0/1:13	0/1:20	0/0:10	0/0:27	0/0:28	0/0:8	0/0:14	0/0:9	0/1:17	./.:0	0/0:19	0/0:7	0/0:12	0/0:18	./.:0	0/0:9	0/0:15	1/1:5	./.:3	0/0:31	0/0:32	0/1:7	1/1:7	0/1:9	0/0:11	0/0:8	1/1:5	0/0:7	0/0:15	0/0:9	0/0:11	1/1:9	1/1:6	0/0:30	./.:4	./.:4	./.:3	0/1:13	0/1:5	0/1:12	./.:0	0/0:38	./.:0	0/0:5	0/1:9	0/0:6	0/0:8	0/1:9	0/0:6	0/0:5	0/0:12	0/0:5	./.:0	0/0:6	0/1:16	./.:0	0/0:16	./.:4	0/0:8	0/0:6	0/1:7	./.:0	0/0:29	./.:0	0/0:27	./.:0	0/0:15	1/1:6	./.:4	0/1:7	1/1:21	0/0:17	0/1:30
un	228981	3882	CGCGA	AGCGA,CACGA,CACGG,AGCAA,CGAGA	.	PASS	.	GT:DP	1/5:42	1/1:23	0/0:10	0/0:10	0/1:55	0/0:8	1/1:29	0/0:41	0/0:23	./.:0	./.:0	1/1:33	1/2:67	0/1:50	./.:0	2/2:12	0/0:44	4/4:30	0/1:34	0/1:51	0/0:60	0/0:34	0/0:31	0/1:33	1/1:21	0/0:27	1/2:52	1/1:25	0/0:18	0/0:26	0/0:49	0/0:18	1/5:26	0/0:48	0/0:28	0/1:51	0/1:36	1/1:30	./.:0	1/2:32	0/0:20	0/0:21	0/3:44	1/1:17	1/1:21	1/1:41	0/1:24	0/0:27	0/0:20	0/0:12	1/1:13	./.:0	1/1:16	0/1:57	0/1:37	0/1:53	0/1:54	0/1:59	0/2:25	1/2:40	1/1:25	0/0:19	0/0:15	0/0:36	0/0:21	0/1:34	0/0:31	./.:0	0/1:37	0/0:29	0/1:19	1/2:54	1/1:83	./.:0	1/1:22	1/1:47	1/1:49	0/0:16	0/0:72	0/0:36	1/1:22	1/1:43	0/3:21	0/1:40	1/1:28	0/0:30	0/0:12	0/1:62	0/0:46	0/0:26	2/3:18	2/2:9	0/2:23	0/0:12	0/0:5	0/3:20	0/0:40	0/0:12	./.:0	0/0:17	0/1:31	0/0:24	0/1:11	0/1:29	1/1:10	0/0:33	0/0:7	0/1:31	1/1:10	0/0:31	0/1:11	1/1:13	./.:0	0/2:9	1/1:24	0/0:9	1/1:28	1/1:16	0/0:29	3/3:13	0/1:10	0/1:31	0/1:51	0/1:26	0/0:59	0/2:22	0/1:11	./.:0	0/0:30	0/1:13	0/0:17	0/0:11	3/3:23	0/0:5	1/1:29	2/2:6	0/0:9	0/1:28	0/1:48	1/1:29	0/0:36
un	229276	3887	AGGCCT	AAGCCT,GGGCCT,AGGCCG,AGTCTT,GGGTCT	.	PASS	.	GT:DP	0/0:13	0/0:5	0/1:5	0/1:22	0/2:18	1/1:10	0/0:14	0/1:22	0/0:25	0/1:23	./.:0	0/0:27	0/0:19	0/0:10	0/0:13	0/0:13	0/0:14	0/0:13	0/0:8	0/1:19	0/2:22	0/0:17	0/2:9	0/0:20	0/0:9	0/1:9	0/0:31	0/0:17	0/1:25	0/5:11	2/2:24	0/0:11	0/0:19	0/0:22	0/0:27	0/0:22	0/0:25	0/1:23	0/1:27	0/2:5	0/0:21	0/0:24	0/0:36	0/0:9	0/2:18	0/0:20	0/0:17	0/1:20	0/0:15	0/0:13	0/0:21	0/0:11	0/2:25	0/0:19	0/0:20	0/0:25	0/1:30	0/0:31	0/0:12	0/1:14	0/2:25	0/0:16	0/0:14	0/0:16	0/1:23	0/0:21	0/0:22	1/1:22	0/2:27	0/0:29	0/1:9	0/1:29	0/0:19	0/0:14	0/1:16	0/0:22	0/0:18	0/0:10	0/0:16	2/2:13	1/2:15	0/2:26	2/2:6	0/3:14	0/0:18	0/2:14	0/0:11	0/1:31	0/0:34	0/0:14	1/1:23	0/1:19	0/0:9	0/0:19	0/0:13	1/1:16	0/0:32	2/2:8	0/0:26	0/1:20	0/0:25	0/1:35	0/1:9	0/1:17	0/0:6	0/0:40	0/0:13	0/0:12	./.:0	0/1:13	./.:0	1/2:6	0/0:10	0/0:7	0/2:27	0/1:14	0/0:12	0/0:11	0/1:16	0/0:14	0/0:5	0/0:21	0/2:25	0/0:9	1/1:35	0/0:9	0/2:6	0/2:7	0/1:18	0/2:8	0/1:24	0/0:8	0/0:26	0/0:16	0/0:25	0/2:13	0/0:7	1/1:9	0/0:14	0/4:19	0/0:19
un	229630	3893	CACTC	CACCC,CATCC,CGCTC,CACTT,TACCC	.	PASS	.	GT:DP	0/0:26	0/0:27	0/0:24	0/0:32	0/0:30	0/0:19	0/0:35	0/0:30	0/0:30	0/0:50	0/0:20	0/0:28	0/2:33	0/0:25	0/0:35	0/0:31	0/0:24	0/1:29	0/0:20	0/0:32	0/0:47	0/0:35	0/0:32	0/2:28	0/0:21	0/0:25	0/0:25	0/0:20	0/1:29	0/1:25	0/0:17	0/3:22	0/0:24	0/0:25	0/0:35	0/0:22	0/0:29	0/0:27	0/0:28	0/0:16	0/0:28	0/0:21	0/0:28	0/1:20	0/1:17	0/0:31	0/0:21	0/0:19	0/0:18	0/0:28	0/0:18	0/0:16	0/0:19	0/0:35	0/0:20	0/0:21	0/2:26	0/2:43	0/0:23	0/0:33	0/0:30	0/0:24	0/0:14	0/1:25	0/0:24	0/0:16	0/5:22	0/0:29	0/0:22	0/2:34	0/0:12	0/0:34	0/0:37	0/0:16	0/0:17	0/0:19	0/1:32	0/1:20	0/0:33	0/0:17	0/1:35	0/0:25	0/0:10	0/1:18	0/0:22	0/0:26	0/0:18	0/0:34	0/0:26	0/0:28	1/4:32	0/0:25	0/3:13	0/0:14	0/1:21	0/2:21	0/1:42	0/1:27	0/0:39	0/0:20	0/0:22	0/0:38	0/1:14	0/0:26	0/0:8	0/0:27	0/0:24	0/0:24	0/1:23	0/0:28	0/0:16	0/0:17	0/0:22	0/1:22	0/0:44	0/1:12	0/0:30	0/0:20	0/0:26	0/1:19	0/0:14	0/0:28	0/0:30	0/0:16	0/0:30	0/0:11	0/0:13	0/0:18	0/0:19	0/0:22	1/1:34	0/0:9	0/1:34	0/1:32	0/0:38	0/1:21	0/0:16	0/0:23	0/0:21	0/0:38	0/1:39
un	229866	3897	TG	TC,CG	.	PASS	.	GT:DP	0/0:37	0/0:31	0/0:19	0/0:48	0/0:39	0/0:21	0/0:28	0/0:41	1/1:27	0/0:47	0/0:24	0/0:53	0/0:42	0/1:28	0/0:34	0/0:20	0/0:50	0/1:23	0/0:19	0/0:25	0/1:48	0/0:29	0/0:30	0/0:40	0/1:24	0/0:32	0/0:49	0/0:30	0/0:26	0/0:35	0/1:30	0/2:32	0/0:37	0/0:37	0/0:33	0/1:37	0/0:36	0/1:39	0/0:27	0/0:39	0/0:30	0/0:42	0/0:43	0/0:29	0/0:17	0/0:42	0/0:23	0/0:31	0/2:22	0/0:19	0/0:20	0/0:25	0/0:31	0/0:32	0/1:23	0/1:43	0/0:42	0/0:43	0/0:13	0/0:26	0/0:33	0/0:27	0/0:11	0/0:33	0/0:25	0/0:44	0/0:34	0/0:52	0/0:25	0/0:42	0/0:15	0/0:39	0/0:48	0/0:36	0/0:29	0/0:30	0/0:32	0/0:19	0/0:37	0/1:20	0/0:44	0/0:21	0/0:18	0/1:20	0/0:36	0/0:34	0/0:16	0/0:45	0/0:45	0/0:29	0/0:25	0/0:21	0/0:15	0/0:17	0/1:20	0/0:11	0/1:38	0/1:21	0/0:33	0/0:24	0/0:35	0/0:40	0/0:8	0/0:12	0/0:14	0/0:42	1/1:5	1/1:19	0/1:11	0/0:34	0/0:15	0/0:28	0/0:30	0/0:18	0/0:55	0/0:15	0/0:32	0/0:20	0/0:34	0/0:15	2/2:5	0/0:26	0/0:27	0/1:18	0/0:40	0/0:15	0/0:8	0/0:14	0/0:23	0/0:13	0/0:25	./.:4	0/0:46	0/0:18	0/0:32	0/0:30	0/0:12	0/0:23	0/0:25	0/1:24	0/1:38
un	229925	3898	TG	AG,AC	.	PASS	.	GT:DP	0/0:31	0/1:43	0/0:25	0/1:33	0/0:46	0/0:10	1/1:23	0/0:36	0/1:38	0/1:54	0/0:26	0/1:43	1/1:51	0/0:40	0/0:43	0/1:26	0/0:30	0/1:25	0/0:11	1/1:33	1/1:50	1/1:24	0/0:20	1/1:18	0/1:28	0/1:25	0/1:42	0/1:26	0/1:19	0/1:26	0/1:25	0/1:22	0/1:17	0/1:30	1/1:27	0/1:27	0/1:17	1/1:24	0/1:18	0/1:22	0/1:11	0/1:28	1/1:25	0/0:23	0/0:7	1/1:37	0/1:24	0/0:32	0/1:18	1/1:18	0/0:19	0/1:22	0/1:26	0/1:29	0/1:24	0/1:27	1/1:39	0/1:49	0/1:11	1/1:31	0/0:41	0/1:25	0/0:17	0/0:45	0/1:36	0/0:34	0/1:33	1/1:26	1/2:41	0/1:44	0/0:14	0/1:28	1/1:61	0/0:51	0/1:28	0/1:35	0/0:46	0/1:26	0/0:46	0/1:27	1/1:28	0/1:32	0/1:10	0/0:29	0/1:35	0/1:21	0/1:25	0/1:59	0/1:68	0/1:16	0/1:20	0/1:18	1/1:20	1/1:12	0/0:21	1/1:16	0/1:32	0/1:26	1/1:29	0/1:31	1/2:25	1/1:49	1/1:11	0/0:21	1/1:11	0/0:19	0/0:15	1/1:21	0/1:17	0/1:40	0/1:13	1/1:22	0/2:26	0/1:17	0/1:47	0/0:12	0/1:18	0/1:19	0/0:33	1/1:22	1/1:6	0/1:43	1/1:29	0/0:13	1/1:51	0/0:15	0/0:7	0/1:13	0/0:17	1/1:14	1/1:42	1/1:6	0/1:44	0/1:17	0/0:27	0/1:17	1/1:23	0/0:17	0/0:31	0/1:38	0/1:52
un	230161	3902	ACC	CCC,CTC,ACA	.	PASS	.	GT:DP	0/2:6	0/0:9	./.:0	0/0:14	0/0:7	0/0:7	0/1:12	./.:4	0/0:10	0/0:10	0/0:5	0/0:8	0/0:10	0/2:16	0/0:7	./.:0	0/0:16	0/0:7	./.:0	1/2:11	0/0:17	0/0:14	0/0:8	2/2:7	0/0:13	0/0:8	0/2:40	0/0:17	0/0:19	0/0:15	0/0:13	0/0:37	0/0:35	0/0:23	0/0:38	0/2:38	0/0:37	0/0:18	0/0:40	0/0:11	0/0:26	1/1:18	0/0:49	0/0:17	0/0:17	0/1:18	0/0:23	0/0:39	0/0:40	0/0:25	0/0:32	0/2:24	0/0:22	0/0:56	0/0:27	0/0:28	0/2:44	0/0:23	./.:0	0/1:23	0/0:23	0/0:17	0/0:8	0/1:38	0/0:14	0/2:27	0/1:26	0/0:24	0/0:13	0/0:34	0/0:8	0/2:18	0/0:6	0/0:20	0/1:15	0/0:16	0/0:34	0/0:12	0/1:34	0/0:23	0/0:22	0/0:38	./.:0	0/0:16	0/1:29	0/0:14	0/0:12	0/0:60	0/1:16	0/0:33	0/0:19	0/0:16	0/0:12	0/3:25	0/0:17	0/0:8	0/0:37	0/1:14	0/2:21	0/0:38	0/0:13	0/0:10	0/1:12	0/0:14	0/1:17	0/0:39	0/0:12	0/0:9	0/0:9	0/0:16	./.:4	0/0:25	0/2:27	0/0:14	0/0:45	0/0:12	0/0:18	0/1:27	0/2:22	0/0:22	./.:0	0/1:36	0/0:5	0/0:9	0/0:17	0/3:17	0/0:7	0/0:10	0/0:14	1/1:8	0/0:7	0/0:6	0/0:13	0/0:7	0/0:21	0/0:26	0/0:15	0/1:18	0/0:7	0/0:6	0/0:8
un	230220	3903	AG	GC,GG,AC	.	PASS	.	GT:DP	0/3:9	0/3:7	./.:0	0/0:6	0/0:6	./.:3	0/2:5	0/2:9	0/0:16	0/2:21	./.:0	0/0:17	0/0:5	0/0:10	./.:0	./.:4	0/0:16	0/0:8	./.:0	0/0:7	0/2:12	0/0:10	0/0:7	1/2:8	0/0:7	./.:4	0/0:13	0/0:6	0/2:9	0/0:9	0/0:8	0/0:8	0/1:5	0/0:8	1/1:9	0/0:16	./.:4	0/0:8	./.:4	0/0:5	0/0:6	0/0:14	0/0:10	0/0:17	0/0:11	0/0:8	0/0:9	0/0:9	0/0:5	1/1:5	0/0:6	0/0:9	0/1:5	0/1:9	1/2:9	0/0:13	2/3:10	0/0:12	./.:0	2/2:10	0/1:18	0/0:11	./.:0	0/0:17	1/1:10	0/0:18	0/1:9	0/0:21	1/1:10	0/0:17	0/0:8	0/2:14	0/1:20	0/0:12	0/0:12	0/0:6	0/1:6	0/0:5	0/0:17	1/2:7	0/0:8	0/0:12	./.:0	0/1:7	0/0:10	0/0:6	0/0:5	0/1:29	0/0:31	0/2:5	./.:4	0/1:10	0/0:14	0/0:12	0/0:5	1/1:9	0/2:11	0/0:15	0/0:7	./.:3	0/0:17	0/1:33	./.:0	0/2:5	./.:0	0/0:7	2/2:6	0/0:6	./.:0	0/1:29	./.:0	0/0:5	0/2:5	./.:0	0/0:14	0/3:9	0/0:6	./.:4	0/0:13	./.:0	./.:3	0/0:6	0/1:16	./.:3	0/1:26	./.:4	0/0:8	0/2:5	0/2:5	./.:0	0/1:20	./.:0	0/1:19	./.:3	0/0:15	./.:0	0/2:5	0/0:9	0/0:8	2/2:5	0/2:11
un	230397	3906	TTGAC	CTCAC,TTCAC,CTGAC,CCCAC,TTGAA,TTGCC	.	PASS	.	GT:DP	0/3:15	0/2:17	0/2:10	1/1:22	0/0:10	0/1:18	1/1:8	0/1:17	0/0:18	0/1:14	0/0:7	0/2:14	1/1:17	1/1:19	0/2:18	0/2:16	2/2:14	1/1:16	1/1:12	0/1:14	0/0:22	0/2:14	4/4:7	1/3:8	0/0:6	0/1:9	1/1:20	0/1:17	0/1:11	0/0:7	0/1:13	0/0:14	0/0:9	1/1:17	0/3:9	1/2:18	0/1:9	0/2:8	2/4:9	1/1:8	0/0:13	0/2:10	1/4:25	0/3:8	1/4:6	0/1:14	1/2:26	0/0:13	0/3:12	0/6:9	0/3:11	./.:4	1/1:20	./.:0	1/1:13	1/1:10	0/3:13	0/1:14	./.:0	1/2:15	0/1:20	0/1:17	1/1:14	0/0:13	0/2:11	0/2:10	1/4:23	0/1:16	0/2:14	1/2:16	0/2:10	0/1:5	./.:0	0/0:10	0/0:6	1/2:11	1/3:17	0/1:16	0/2:14	1/1:11	0/1:18	1/3:12	2/2:5	0/0:9	0/1:13	0/1:11	0/1:6	0/3:23	0/2:21	0/0:11	1/1:16	0/1:7	0/1:12	0/1:7	./.:0	0/1:13	0/1:25	./.:0	0/5:19	./.:0	0/1:11	0/1:11	./.:0	0/1:15	0/1:9	0/1:14	./.:0	0/1:19	0/1:7	0/0:19	1/2:6	0/2:16	2/2:12	0/3:11	1/1:21	0/1:13	2/3:13	0/0:5	./.:0	1/2:14	./.:4	0/3:10	2/4:15	./.:3	1/1:33	0/0:6	./.:0	0/0:6	0/2:11	./.:0	0/2:12	./.:4	1/4:17	0/0:9	0/0:12	1/3:10	2/4:7	1/1:10	0/0:8	0/2:15	1/1:19
un	230633	3910	CCATT	CCTTT,ACATT,CCAAT,CCATG,CTATT	.	PASS	.	GT:DP	0/0:23	0/0:31	0/0:15	0/0:19	0/0:29	0/1:15	0/0:16	0/0:26	0/0:26	0/0:33	0/0:14	0/0:41	0/0:32	0/1:23	0/0:27	0/1:10	0/1:33	0/0:20	./.:4	1/1:18	0/0:37	0/0:23	0/1:12	0/1:14	0/0:14	0/0:20	0/0:33	0/0:25	0/0:27	0/0:17	0/0:26	0/0:28	0/0:14	0/0:23	0/0:32	0/0:28	0/0:23	0/0:38	0/0:31	0/0:12	0/0:18	0/0:23	0/4:35	0/0:28	0/0:18	0/0:21	0/0:20	0/0:27	0/0:26	0/0:29	1/1:16	0/0:12	0/1:26	0/1:26	0/0:24	0/0:31	0/0:19	0/0:30	0/0:11	0/1:32	0/0:27	0/0:12	0/0:8	0/0:30	0/0:27	0/0:30	0/1:24	0/0:36	0/0:22	0/0:32	0/0:15	0/0:32	0/1:40	0/0:31	0/0:31	0/0:23	0/1:26	0/0:18	0/0:31	0/1:13	0/0:28	0/0:22	./.:4	0/0:9	0/1:30	0/0:18	0/1:16	0/0:40	0/0:37	0/1:9	0/0:6	0/0:17	0/0:12	0/0:9	0/0:10	0/0:16	0/0:11	0/0:18	0/0:19	0/1:23	0/0:10	0/0:22	./.:3	0/0:15	./.:0	0/1:18	0/0:8	0/0:7	0/0:9	0/0:17	0/5:6	0/0:18	0/0:13	0/0:9	0/0:35	0/0:12	0/1:18	0/0:18	0/1:19	0/1:14	./.:0	0/0:18	0/0:22	0/0:16	0/0:26	0/1:15	./.:3	0/0:7	0/1:14	0/0:6	0/0:22	0/0:7	0/1:25	0/0:11	0/0:23	0/0:10	0/0:6	1/3:13	0/2:25	0/1:35	0/0:32
un	230692	3911	TG	AG,TT	.	PASS	.	GT:DP	0/0:22	0/0:34	0/0:18	0/0:36	0/0:25	0/0:9	0/0:37	0/1:23	0/0:27	0/1:35	0/0:12	0/1:29	0/0:34	0/0:28	0/0:31	0/0:19	0/1:27	0/0:21	0/0:16	0/0:25	0/0:36	0/0:30	0/1:20	0/1:19	0/0:19	0/0:13	0/0:36	0/0:30	0/1:25	0/0:20	0/0:24	0/0:26	0/0:24	1/1:30	0/0:32	0/0:42	0/1:13	0/1:25	0/0:31	0/0:15	0/0:13	0/0:32	0/0:45	0/1:7	0/0:19	0/0:27	0/0:28	0/0:23	0/0:23	0/0:17	0/0:24	0/0:27	0/0:29	0/0:26	0/0:23	0/0:31	0/0:41	0/0:33	0/0:11	0/0:15	0/1:30	0/0:28	0/0:7	0/0:41	0/1:22	0/0:34	0/1:30	0/1:40	0/0:30	0/0:33	0/0:8	0/0:42	0/0:46	0/0:25	0/0:27	0/1:33	0/0:37	0/0:17	0/0:27	0/0:15	0/1:29	0/0:21	0/0:7	0/0:15	0/0:23	0/0:21	0/1:11	0/0:36	0/0:52	0/0:19	0/0:18	0/0:26	0/0:19	0/0:17	0/0:24	0/0:18	0/0:30	0/0:16	0/0:18	0/0:22	0/0:19	0/1:34	0/0:8	0/0:22	0/0:6	0/0:36	0/0:12	0/0:19	0/0:10	0/1:25	0/2:7	0/0:13	0/0:18	0/0:10	0/0:41	0/0:14	0/1:15	0/1:14	0/0:21	0/0:16	0/1:6	0/0:24	0/0:24	0/0:13	0/0:30	0/1:15	0/0:10	0/0:9	0/0:15	0/0:10	0/0:34	0/0:8	0/0:35	0/0:18	0/0:24	0/0:12	0/0:11	0/0:18	0/0:30	0/0:36	0/0:43
un	230751	3912	GA	CA,GC	.	PASS	.	GT:DP	0/0:15	0/0:29	0/1:13	1/1:7	0/1:8	0/0:9	1/1:8	0/1:18	0/0:32	1/1:16	0/0:8	0/0:21	0/0:36	0/1:18	1/1:7	0/0:23	0/0:44	./.:3	1/1:6	./.:3	0/1:44	0/0:30	0/0:20	1/1:9	0/0:28	1/1:7	0/0:20	0/0:21	0/0:15	1/1:6	0/1:19	0/1:6	0/0:18	0/0:20	1/1:5	0/0:18	0/0:15	./.:0	0/0:12	0/0:24	0/1:8	./.:4	1/1:5	0/0:9	0/1:11	1/1:8	0/0:17	1/1:10	./.:0	0/0:11	0/0:8	0/0:23	0/0:28	1/1:18	0/0:35	0/0:45	1/1:13	0/0:18	./.:0	0/0:22	0/0:17	0/0:17	./.:0	0/0:19	0/1:11	0/0:24	0/0:17	0/0:27	0/0:17	0/0:25	0/0:5	1/1:22	1/1:20	0/0:41	0/0:11	./.:4	0/0:30	./.:3	./.:0	0/0:7	0/0:35	0/0:16	0/0:7	0/1:10	./.:3	0/2:17	./.:0	0/1:38	0/0:35	0/0:8	0/1:18	0/0:17	0/0:9	0/0:16	0/1:12	1/1:5	0/0:17	0/0:18	0/0:39	1/1:8	0/1:11	0/0:29	./.:0	0/1:5	./.:0	0/2:36	0/0:5	0/0:12	./.:3	0/0:39	0/0:8	0/0:10	0/0:9	0/1:10	0/1:28	0/0:9	./.:0	0/0:13	0/0:20	0/0:25	./.:4	0/0:30	0/1:17	1/1:5	0/0:53	./.:4	0/1:8	./.:3	1/1:7	./.:0	0/0:46	0/0:9	0/0:19	0/0:23	1/1:5	0/0:21	./.:0	0/0:5	0/0:34	1/1:8	0/1:29
un	230810	3913	AT	GT,AC	.	PASS	.	GT:DP	0/0:18	0/0:18	0/0:16	0/0:17	0/0:10	0/2:10	0/0:13	0/0:21	0/0:38	0/1:25	0/1:17	0/0:23	0/0:21	0/0:16	0/0:18	./.:4	0/0:22	0/1:15	2/2:6	0/1:24	0/1:37	0/0:25	0/0:5	0/0:20	0/0:25	0/0:13	0/0:47	0/0:41	0/0:52	0/0:40	0/0:58	0/1:33	0/0:36	0/1:56	0/0:46	0/1:52	0/1:48	0/0:47	0/1:60	0/0:29	0/0:33	0/0:47	0/0:48	0/0:45	0/1:33	0/0:36	0/1:43	0/0:55	0/0:35	0/0:23	0/0:33	0/0:45	0/0:58	0/1:35	0/0:47	0/0:60	0/0:43	0/1:57	0/0:6	0/0:63	0/0:57	0/0:28	0/0:17	0/0:72	0/0:40	0/0:61	0/0:45	0/0:81	0/1:40	0/0:64	0/0:26	0/0:66	0/0:32	0/0:66	0/0:46	0/2:39	0/0:38	0/0:25	0/1:72	0/0:14	0/2:47	0/0:40	0/0:9	0/0:28	0/0:65	0/0:25	0/0:26	0/0:40	0/0:90	0/0:20	0/0:18	0/0:24	0/0:24	0/0:11	0/0:17	0/0:21	0/1:27	0/0:20	0/0:35	0/1:36	0/0:34	0/0:51	0/0:6	0/0:17	0/0:13	0/0:33	0/1:12	0/1:23	0/2:7	0/0:65	0/0:9	0/0:17	1/1:17	0/0:9	0/0:49	0/1:27	0/0:19	0/0:23	0/0:45	0/0:26	0/1:7	0/0:25	0/0:29	0/0:12	1/2:41	0/0:15	0/0:10	0/0:15	0/1:11	0/1:8	0/0:35	./.:3	0/0:46	0/0:9	0/0:27	0/0:10	0/0:7	0/0:15	0/0:12	0/0:17	0/0:11
[truncated: 4,889,117 more chars]
